# Supplementary material for: Pangenomic Study of Fusobacterium nucleatum Reveals the Distribution of Pathogenic Genes and Functional Clusters at the Subspecies and Strain Levels
Source: Microbiol Spectr. 2023 Apr 12;11(3):e05184-22. doi: 10.1128/spectrum.05184-22 (PMC10269558; doi:10.1128/spectrum.05184-22)
Supplement: Supplemental file 1 — Table S1. Download spectrum.05184-22-s0001.xlsx, XLSX file, 0.04 MB [file spectrum.05184-22-s0001.xlsx]

## Sheet: Fusobacterium nucleatum genomes
Organism Name	Abrr.	Strain	subType.NCBI	subType.varify	Geographic location	Organism Groups	BioSample	BioProject	Assembly	Level	Size(Mb)	GC%	Replicons	WGS	Scaffolds	CDS	Release Date	GenBank FTP	RefSeq FTP
Fusobacterium nucleatum subsp. nucleatum ATCC 23726	ATCC_23726	ATCC 23726	nucleatum		not determined	Bacteria;Fusobacteria;Fusobacteriia	SAMN08501025	PRJNA433545	GCA_003019785.1	Complete	2.29954	27.2	chromosome:NZ_CP028109.1/CP028109.1		1	2002	2018-03-26T00:00:00Z	ftp://ftp.ncbi.nlm.nih.gov/genomes/all/GCA/003/019/785/GCA_003019785.1_ASM301978v1	ftp://ftp.ncbi.nlm.nih.gov/genomes/all/GCF/003/019/785/GCF_003019785.1_ASM301978v1
Fusobacterium nucleatum subsp. nucleatum ChDC_F317	ChDC_F317	ChDC F317	nucleatum		South Korea: Gwangju	Bacteria;Fusobacteria;Fusobacteriia	SAMN03263083	PRJNA270127	GCA_002211605.1	Complete	2.23301	27.1	chromosome:NZ_CP022122.1/CP022122.1		1	2012	2017-06-30T00:00:00Z	ftp://ftp.ncbi.nlm.nih.gov/genomes/all/GCA/002/211/605/GCA_002211605.1_ASM221160v1	ftp://ftp.ncbi.nlm.nih.gov/genomes/all/GCF/002/211/605/GCF_002211605.1_ASM221160v1
Fusobacterium nucleatum subsp. nucleatum ChDC F316 KCOM_1322	KCOM_1322	KCOM 1322	nucleatum		South Korea: Gwangju	Bacteria;Fusobacteria;Fusobacteriia	SAMN03263583	PRJNA270149	GCA_001296165.1	Complete	2.22727	27.1	chromosome:NZ_CP012716.1/CP012716.1		1	2051	2015-09-22T00:00:00Z	ftp://ftp.ncbi.nlm.nih.gov/genomes/all/GCA/001/296/165/GCA_001296165.1_ASM129616v1	ftp://ftp.ncbi.nlm.nih.gov/genomes/all/GCF/001/296/165/GCF_001296165.1_ASM129616v1
Fusobacterium nucleatum subsp. nucleatum 25586	25586	25586	nucleatum		not determined	Bacteria;Fusobacteria;Fusobacteriia	SAMN08706662	PRJNA433545	GCA_003019295.1	Complete	2.1801	27.1	chromosome:NZ_CP028101.1/CP028101.1		1	1939	2018-03-26T00:00:00Z	ftp://ftp.ncbi.nlm.nih.gov/genomes/all/GCA/003/019/295/GCA_003019295.1_ASM301929v1	ftp://ftp.ncbi.nlm.nih.gov/genomes/all/GCF/003/019/295/GCF_003019295.1_ASM301929v1
Fusobacterium nucleatum subsp. nucleatum ChDC_F311	ChDC_F311	ChDC F311	nucleatum		South Korea: Gwangju	Bacteria;Fusobacteria;Fusobacteriia	SAMN03263580	PRJNA270147	GCA_001510735.1	Scaffold	2.47067	27.1		LMVH01	3	2296	2016-01-11T00:00:00Z	ftp://ftp.ncbi.nlm.nih.gov/genomes/all/GCA/001/510/735/GCA_001510735.1_ASM151073v1	ftp://ftp.ncbi.nlm.nih.gov/genomes/all/GCF/001/510/735/GCF_001510735.1_ASM151073v1
Fusobacterium nucleatum subsp. nucleatum ChDC F316	ChDC_F316	ChDC F316	nucleatum		South Korea/other	Bacteria;Fusobacteria;Fusobacteriia	SAMN02469582	PRJNA193580	GCA_000455945.1	Contig	2.16212	27		ATKC01	83	2032	2013-08-29T00:00:00Z	ftp://ftp.ncbi.nlm.nih.gov/genomes/all/GCA/000/455/945/GCA_000455945.1_ASM45594v1	ftp://ftp.ncbi.nlm.nih.gov/genomes/all/GCF/000/455/945/GCF_000455945.1_ASM45594v1
Fusobacterium nucleatum subsp. nucleatum ATCC 25586	ATCC_25586	ATCC 25586	nucleatum		not determined	Bacteria;Fusobacteria;Fusobacteriia	SAMN02603417	PRJNA295	GCA_000007325.1	Complete	2.1745	27.2	chromosome:AE009951.2		1	2067	2002-03-26T00:00:00Z	ftp://ftp.ncbi.nlm.nih.gov/genomes/all/GCA/000/007/325/GCA_000007325.1_ASM732v1	ftp://ftp.ncbi.nlm.nih.gov/genomes/all/GCF/000/007/325/GCF_000007325.1_ASM732v1
Fusobacterium nucleatum subsp. nucleatum KCOM_1250	KCOM_1250	KCOM 1250	nucleatum		South Korea: Gwangju	Bacteria;Fusobacteria;Fusobacteriia	SAMN03263147	PRJNA270140	GCA_001296185.1	Complete	2.2904	27	chromosome:CP012717.1		1	2077	2015-09-22T00:00:00Z	ftp://ftp.ncbi.nlm.nih.gov/genomes/all/GCA/001/296/185/GCA_001296185.1_ASM129618v1
Fusobacterium nucleatum subsp. polymorphum NCTC10562	NCTC10562	NCTC10562	polymorphum		USA	Bacteria;Fusobacteria;Fusobacteriia	SAMEA2479572	PRJEB6403	GCA_001457555.1	Complete	2.45506	26.9878	chromosome 1:NZ_LN831027.1/LN831027.1; plasmid 2:NZ_LN831028.1/LN831028.1		2	2299	2015-03-22T00:00:00Z	ftp://ftp.ncbi.nlm.nih.gov/genomes/all/GCA/001/457/555/GCA_001457555.1_NCTC10562	ftp://ftp.ncbi.nlm.nih.gov/genomes/all/GCF/001/457/555/GCF_001457555.1_NCTC10562
Fusobacterium nucleatum subsp. polymorphum ChDC_F306	ChDC_F306	ChDC F306	polymorphum		South Korea: Gwangju	Bacteria;Fusobacteria;Fusobacteriia	SAMN03263152	PRJNA270146	GCA_001433955.1	Complete	2.62237	26.8777	chromosome:NZ_CP013121.1/CP013121.1; plasmid unnamed1:NZ_CP013122.1/CP013122.1; plasmid unnamed2:NZ_CP013123.1/CP013123.1		3	2393	2015-11-06T00:00:00Z	ftp://ftp.ncbi.nlm.nih.gov/genomes/all/GCA/001/433/955/GCA_001433955.1_ASM143395v1	ftp://ftp.ncbi.nlm.nih.gov/genomes/all/GCF/001/433/955/GCF_001433955.1_ASM143395v1
Fusobacterium nucleatum subsp. polymorphum THCT7E2	THCT7E2	THCT7E2	polymorphum		China:Shanghai	Bacteria;Fusobacteria;Fusobacteriia	SAMN18042966	PRJNA704481	GCA_019552065.1	Complete	2.54734	27	chromosome:NZ_CP071096.1/CP071096.1		1	2268	2021-08-11T00:00:00Z	ftp://ftp.ncbi.nlm.nih.gov/genomes/all/GCA/019/552/065/GCA_019552065.1_ASM1955206v1	ftp://ftp.ncbi.nlm.nih.gov/genomes/all/GCF/019/552/065/GCF_019552065.1_ASM1955206v1
Fusobacterium nucleatum subsp. polymorphum KCOM_1275	KCOM_1275	KCOM 1275	polymorphum		South Korea: Gwangju	Bacteria;Fusobacteria;Fusobacteriia	SAMN07125867	PRJNA386738	GCA_002211625.1	Complete	2.52139	26.8	chromosome:NZ_CP022123.1/CP022123.1		1	2316	2017-06-30T00:00:00Z	ftp://ftp.ncbi.nlm.nih.gov/genomes/all/GCA/002/211/625/GCA_002211625.1_ASM221162v1	ftp://ftp.ncbi.nlm.nih.gov/genomes/all/GCF/002/211/625/GCF_002211625.1_ASM221162v1
Fusobacterium nucleatum subsp. polymorphum THCT15E1	THCT15E1	THCT15E1	polymorphum		China: Shanghai	Bacteria;Fusobacteria;Fusobacteriia	SAMN18042967	PRJNA704481	GCA_019552045.1	Complete	2.52621	26.8991	chromosome:NZ_CP071094.1/CP071094.1; plasmid pCT15E1:NZ_CP071095.1/CP071095.1		2	2301	2021-08-11T00:00:00Z	ftp://ftp.ncbi.nlm.nih.gov/genomes/all/GCA/019/552/045/GCA_019552045.1_ASM1955204v1	ftp://ftp.ncbi.nlm.nih.gov/genomes/all/GCF/019/552/045/GCF_019552045.1_ASM1955204v1
Fusobacterium nucleatum subsp. polymorphum KCOM_1260	KCOM_1260	KCOM 1260 (=ChDC F218)	polymorphum		South Korea: Gwangju	Bacteria;Fusobacteria;Fusobacteriia	SAMN07125686	PRJNA386717	GCA_002202115.1	Chromosome	2.63577	26.9	chromosome:NZ_CP021934.1/CP021934.1		1	2440	2017-06-20T00:00:00Z	ftp://ftp.ncbi.nlm.nih.gov/genomes/all/GCA/002/202/115/GCA_002202115.1_ASM220211v1	ftp://ftp.ncbi.nlm.nih.gov/genomes/all/GCF/002/202/115/GCF_002202115.1_ASM220211v1
Fusobacterium nucleatum subsp. polymorphum ChDC_F319	ChDC_F319	ChDC F319	polymorphum		South Korea: Gwangju	Bacteria;Fusobacteria;Fusobacteriia	SAMN03263146	PRJNA270139	GCA_001455125.1	Chromosome	2.48149	27.0015	chromosome:NZ_CP013328.1/CP013328.1; plasmid unnamed1:NZ_CP013329.1/CP013329.1; plasmid unnamed2:NZ_CP013330.1/CP013330.1		3	2236	2015-12-02T00:00:00Z	ftp://ftp.ncbi.nlm.nih.gov/genomes/all/GCA/001/455/125/GCA_001455125.1_ASM145512v1	ftp://ftp.ncbi.nlm.nih.gov/genomes/all/GCF/001/455/125/GCF_001455125.1_ASM145512v1
Fusobacterium nucleatum subsp. polymorphum ATCC 10953	ATCC_10953	ATCC 10953	polymorphum		not determined	Bacteria;Fusobacteria;Fusobacteriia	SAMN02469324	PRJNA17261	GCA_000153625.1	Chromosome	2.44163	26.7888	chromosome:NZ_CM000440.1/CM000440.1; plasmid pFN3:NC_009506.1/CP000710.1	AARG01	2	2296	2006-07-12T00:00:00Z	ftp://ftp.ncbi.nlm.nih.gov/genomes/all/GCA/000/153/625/GCA_000153625.1_ASM15362v1	ftp://ftp.ncbi.nlm.nih.gov/genomes/all/GCF/000/153/625/GCF_000153625.3_ASM15362v1
Fusobacterium nucleatum subsp. polymorphum KCOM_1265	KCOM_1265	KCOM 1265	polymorphum		South Korea: Gwangju	Bacteria;Fusobacteria;Fusobacteriia	SAMN07956181	PRJNA416415	GCA_002761915.1	Contig	2.55471	26.9		PEQW01	2	2353	2017-11-08T00:00:00Z	ftp://ftp.ncbi.nlm.nih.gov/genomes/all/GCA/002/761/915/GCA_002761915.1_ASM276191v1	ftp://ftp.ncbi.nlm.nih.gov/genomes/all/GCF/002/761/915/GCF_002761915.1_ASM276191v1
Fusobacterium nucleatum subsp. polymorphum KCOM_1001	KCOM_1001	KCOM 1001	polymorphum		South Korea: Gwangju	Bacteria;Fusobacteria;Fusobacteriia	SAMN06947082	PRJNA386424	GCA_002204435.1	Scaffold	2.52364	26.9		NHRT01	3	2293	2017-06-21T00:00:00Z	ftp://ftp.ncbi.nlm.nih.gov/genomes/all/GCA/002/204/435/GCA_002204435.1_ASM220443v1	ftp://ftp.ncbi.nlm.nih.gov/genomes/all/GCF/002/204/435/GCF_002204435.1_ASM220443v1
Fusobacterium nucleatum subsp. polymorphum KCOM_1248	KCOM_1248	KCOM 1248 (=ChDC F113)	polymorphum		South Korea: Gwangju	Bacteria;Fusobacteria;Fusobacteriia	SAMN06947016	PRJNA386418	GCA_002591505.1	Scaffold	2.54485	27		NIRK01	16	2353	2017-10-18T00:00:00Z	ftp://ftp.ncbi.nlm.nih.gov/genomes/all/GCA/002/591/505/GCA_002591505.1_ASM259150v1	ftp://ftp.ncbi.nlm.nih.gov/genomes/all/GCF/002/591/505/GCF_002591505.1_ASM259150v1
Fusobacterium nucleatum subsp. polymorphum KCOM_1232	KCOM_1232	KCOM 1232 (= ChDC F37)	polymorphum		South Korea: Gwangju	Bacteria;Fusobacteria;Fusobacteriia	SAMN03263148	PRJNA270141	GCA_002573625.1	Scaffold	2.85644	26.8		NJGI01	11	2575	2017-10-17T00:00:00Z	ftp://ftp.ncbi.nlm.nih.gov/genomes/all/GCA/002/573/625/GCA_002573625.1_ASM257362v1	ftp://ftp.ncbi.nlm.nih.gov/genomes/all/GCF/002/573/625/GCF_002573625.1_ASM257362v1
Fusobacterium nucleatum subsp. polymorphum KCOM_1002	KCOM_1002	KCOM 1002 (=ChDC F175)	polymorphum		South Korea: Gwangju	Bacteria;Fusobacteria;Fusobacteriia	SAMN06947103	PRJNA386425	GCA_002591555.1	Scaffold	2.57623	27.2		NIRJ01	2	2382	2017-10-18T00:00:00Z	ftp://ftp.ncbi.nlm.nih.gov/genomes/all/GCA/002/591/555/GCA_002591555.1_ASM259155v1	ftp://ftp.ncbi.nlm.nih.gov/genomes/all/GCF/002/591/555/GCF_002591555.1_ASM259155v1
Fusobacterium nucleatum subsp. polymorphum KCOM_1257	KCOM_1257	KCOM 1257 (=ChDC F186)	polymorphum		South Korea: Gwangju	Bacteria;Fusobacteria;Fusobacteriia	SAMN06947112	PRJNA386431	GCA_002591545.1	Scaffold	2.48943	27		NIRL01	29	2251	2017-10-18T00:00:00Z	ftp://ftp.ncbi.nlm.nih.gov/genomes/all/GCA/002/591/545/GCA_002591545.1_ASM259154v1	ftp://ftp.ncbi.nlm.nih.gov/genomes/all/GCF/002/591/545/GCF_002591545.1_ASM259154v1
Fusobacterium nucleatum subsp. polymorphum KCOM_1271	KCOM_1271	KCOM 1271 (=ChDC F305)	polymorphum		South Korea: Gwangju	Bacteria;Fusobacteria;Fusobacteriia	SAMN07125720	PRJNA386727	GCA_002591515.1	Scaffold	2.74837	26.8		NIRN01	9	2575	2017-10-18T00:00:00Z	ftp://ftp.ncbi.nlm.nih.gov/genomes/all/GCA/002/591/515/GCA_002591515.1_ASM259151v1	ftp://ftp.ncbi.nlm.nih.gov/genomes/all/GCF/002/591/515/GCF_002591515.1_ASM259151v1
Fusobacterium nucleatum subsp. polymorphum KCOM_1330	KCOM_1330	KCOM 1330 (=ChDC F330)	polymorphum		South Korea: Gwangju	Bacteria;Fusobacteria;Fusobacteriia	SAMN07125859	PRJNA386736	GCA_002591645.1	Scaffold	2.57756	27.2		NIRQ01	18	2412	2017-10-18T00:00:00Z	ftp://ftp.ncbi.nlm.nih.gov/genomes/all/GCA/002/591/645/GCA_002591645.1_ASM259164v1	ftp://ftp.ncbi.nlm.nih.gov/genomes/all/GCF/002/591/645/GCF_002591645.1_ASM259164v1
Fusobacterium nucleatum subsp. polymorphum KCOM_1278	KCOM_1278	KCOM 1278 (=ChDC F313)	polymorphum		South Korea: Gwangju	Bacteria;Fusobacteria;Fusobacteriia	SAMN07125858	PRJNA386735	GCA_002591585.1	Scaffold	2.55519	27		NIRP01	34	2318	2017-10-18T00:00:00Z	ftp://ftp.ncbi.nlm.nih.gov/genomes/all/GCA/002/591/585/GCA_002591585.1_ASM259158v1	ftp://ftp.ncbi.nlm.nih.gov/genomes/all/GCF/002/591/585/GCF_002591585.1_ASM259158v1
Fusobacterium nucleatum subsp. polymorphum KCOM_1267	KCOM_1267	KCOM 1267(=ChDC F290)	polymorphum		South Korea: Gwangju	Bacteria;Fusobacteria;Fusobacteriia	SAMN07125719	PRJNA386725	GCA_002591475.1	Scaffold	2.57139	27.1		NIRM01	28	2426	2017-10-18T00:00:00Z	ftp://ftp.ncbi.nlm.nih.gov/genomes/all/GCA/002/591/475/GCA_002591475.1_ASM259147v1	ftp://ftp.ncbi.nlm.nih.gov/genomes/all/GCF/002/591/475/GCF_002591475.1_ASM259147v1
Fusobacterium nucleatum subsp. polymorphum KCOM_1274	KCOM_1274	KCOM 1274 (=ChDC F309)	polymorphum		South Korea: Gwangju	Bacteria;Fusobacteria;Fusobacteriia	SAMN07125722	PRJNA386729	GCA_002591465.1	Scaffold	2.50979	26.7		NIRO01	53	2343	2017-10-18T00:00:00Z	ftp://ftp.ncbi.nlm.nih.gov/genomes/all/GCA/002/591/465/GCA_002591465.1_ASM259146v1	ftp://ftp.ncbi.nlm.nih.gov/genomes/all/GCF/002/591/465/GCF_002591465.1_ASM259146v1
Fusobacterium nucleatum subsp. polymorphum F0401	F0401	F0401	polymorphum	animalis	not determined	Bacteria;Fusobacteria;Fusobacteriia	SAMN02463835	PRJNA41987	GCA_000234075.2	Contig	2.51403	27		ADDB02	2	2335	2011-11-02T00:00:00Z	ftp://ftp.ncbi.nlm.nih.gov/genomes/all/GCA/000/234/075/GCA_000234075.2_Fuso_nucl_F0401_V2	ftp://ftp.ncbi.nlm.nih.gov/genomes/all/GCF/000/234/075/GCF_000234075.2_Fuso_nucl_F0401_V2
Fusobacterium nucleatum subsp. animalis KCOM_1279	KCOM_1279	KCOM 1279	animalis		South Korea: Gwangju	Bacteria;Fusobacteria;Fusobacteriia	SAMN03263149	PRJNA270143	GCA_001296085.1	Complete	2.54935	26.9	chromosome:NZ_CP012713.1/CP012713.1		1	2311	2015-09-22T00:00:00Z	ftp://ftp.ncbi.nlm.nih.gov/genomes/all/GCA/001/296/085/GCA_001296085.1_ASM129608v1	ftp://ftp.ncbi.nlm.nih.gov/genomes/all/GCF/001/296/085/GCF_001296085.1_ASM129608v1
Fusobacterium nucleatum subsp. animalis THCT7A2	THCT7A2	THCT7A2	animalis		China: Shanghai	Bacteria;Fusobacteria;Fusobacteriia	SAMN18042965	PRJNA704481	GCA_019552085.1	Complete	2.51515	27.2	chromosome:NZ_CP071097.1/CP071097.1		1	2196	2021-08-11T00:00:00Z	ftp://ftp.ncbi.nlm.nih.gov/genomes/all/GCA/019/552/085/GCA_019552085.1_ASM1955208v1	ftp://ftp.ncbi.nlm.nih.gov/genomes/all/GCF/019/552/085/GCF_019552085.1_ASM1955208v1
Fusobacterium nucleatum subsp. animalis 7_1	7_1	7_1	animalis		Canada	Bacteria;Fusobacteria;Fusobacteriia	SAMN02463711	PRJNA32483	GCA_000158275.2	Complete	2.51403	26.99	chromosome:NZ_CP007062.1/CP007062.1; plasmid unnamed:NZ_CP007063.1/CP007063.1		2	2360	2014-02-03T00:00:00Z	ftp://ftp.ncbi.nlm.nih.gov/genomes/all/GCA/000/158/275/GCA_000158275.2_ASM15827v2	ftp://ftp.ncbi.nlm.nih.gov/genomes/all/GCF/000/158/275/GCF_000158275.2_ASM15827v2
Fusobacterium nucleatum subsp. animalis THCT5A4	THCT5A4	THCT5A4	animalis		China: Shanghai	Bacteria;Fusobacteria;Fusobacteriia	SAMN18042963	PRJNA704481	GCA_019552125.1	Complete	2.49099	27.1	chromosome:NZ_CP071099.1/CP071099.1		1	2222	2021-08-11T00:00:00Z	ftp://ftp.ncbi.nlm.nih.gov/genomes/all/GCA/019/552/125/GCA_019552125.1_ASM1955212v1	ftp://ftp.ncbi.nlm.nih.gov/genomes/all/GCF/019/552/125/GCF_019552125.1_ASM1955212v1
Fusobacterium nucleatum subsp. animalis KCOM_1325	KCOM_1325	KCOM 1325	animalis		South Korea: Gwangju	Bacteria;Fusobacteria;Fusobacteriia	SAMN03263585	PRJNA270152	GCA_001296145.1	Complete	2.3108	27.1	chromosome:NZ_CP012715.1/CP012715.1		1	2168	2015-09-22T00:00:00Z	ftp://ftp.ncbi.nlm.nih.gov/genomes/all/GCA/001/296/145/GCA_001296145.1_ASM129614v1	ftp://ftp.ncbi.nlm.nih.gov/genomes/all/GCF/001/296/145/GCF_001296145.1_ASM129614v1
Fusobacterium nucleatum subsp. animalis THCT6B3	THCT6B3	THCT6B3	animalis		China: Shanghai	Bacteria;Fusobacteria;Fusobacteriia	SAMN18042964	PRJNA704481	GCA_019552105.1	Complete	2.26856	27	chromosome:NZ_CP071098.1/CP071098.1		1	2015	2021-08-11T00:00:00Z	ftp://ftp.ncbi.nlm.nih.gov/genomes/all/GCA/019/552/105/GCA_019552105.1_ASM1955210v1	ftp://ftp.ncbi.nlm.nih.gov/genomes/all/GCF/019/552/105/GCF_019552105.1_ASM1955210v1
Fusobacterium nucleatum subsp. animalis 4_8	4_8	4_8	animalis		not determined	Bacteria;Fusobacteria;Fusobacteriia	SAMN02603674	PRJNA32481	GCA_000400875.1	Complete	2.27546	27.0869	chromosome:NC_021281.1/CP003723.1; plasmid unnamed:NC_021277.1/CP003724.1		2	2021	2013-05-22T00:00:00Z	ftp://ftp.ncbi.nlm.nih.gov/genomes/all/GCA/000/400/875/GCA_000400875.1_ASM40087v1	ftp://ftp.ncbi.nlm.nih.gov/genomes/all/GCF/000/400/875/GCF_000400875.1_ASM40087v1
Fusobacterium nucleatum subsp. animalis 21_1A	21_1A	21_1A	animalis		not determined	Bacteria;Fusobacteria;Fusobacteriia	SAMN02463708	PRJNA32475	GCA_000218645.2	Chromosome	2.15401	27	chromosome:NZ_CM002368.1/CM002368.1	ADEE02	1	3953	2011-06-15T00:00:00Z	ftp://ftp.ncbi.nlm.nih.gov/genomes/all/GCA/000/218/645/GCA_000218645.2_Fusobacterium_sp_21_1A_V3	ftp://ftp.ncbi.nlm.nih.gov/genomes/all/GCF/000/218/645/GCF_000218645.2_Fusobacterium_sp_21_1A_V3
Fusobacterium nucleatum subsp. animalis KCOM_1280	KCOM_1280	KCOM 1280 (= ChDC F318)	animalis		South Korea: Gwangju	Bacteria;Fusobacteria;Fusobacteriia	SAMN03263089	PRJNA270136	GCA_002573475.1	Contig	2.67404	26.9		NJGJ01	4	2393	2017-10-17T00:00:00Z	ftp://ftp.ncbi.nlm.nih.gov/genomes/all/GCA/002/573/475/GCA_002573475.1_ASM257347v1	ftp://ftp.ncbi.nlm.nih.gov/genomes/all/GCF/002/573/475/GCF_002573475.1_ASM257347v1
Fusobacterium nucleatum subsp. animalis F0419	F0419	F0419	animalis		not determined	Bacteria;Fusobacteria;Fusobacteriia	SAMN02596922	PRJNA64879	GCA_000273605.1	Contig	2.43805	27		AKCE01	5	2261	2012-06-15T00:00:00Z	ftp://ftp.ncbi.nlm.nih.gov/genomes/all/GCA/000/273/605/GCA_000273605.1_PB_Fuso_nucl_ss_animalis_F0419_V1	ftp://ftp.ncbi.nlm.nih.gov/genomes/all/GCF/000/273/605/GCF_000273605.1_PB_Fuso_nucl_ss_animalis_F0419_V1
Fusobacterium nucleatum subsp. animalis 3_1_33	3_1_33	3_1_33	animalis		not determined	Bacteria;Fusobacteria;Fusobacteriia	SAMN02463746	PRJNA38519	GCA_000162355.2	Scaffold	2.30209	27.1		ACQE02	5	2047	2009-09-30T00:00:00Z	ftp://ftp.ncbi.nlm.nih.gov/genomes/all/GCA/000/162/355/GCA_000162355.2_Fuso_sp_3_1_33_V2	ftp://ftp.ncbi.nlm.nih.gov/genomes/all/GCF/000/162/355/GCF_000162355.2_Fuso_sp_3_1_33_V2
Fusobacterium nucleatum subsp. animalis F0419	OT_420	OT 420	animalis		not determined	Bacteria;Fusobacteria;Fusobacteriia	SAMN02463936	PRJNA64879	GCA_000242975.1	Scaffold	2.4247	27		AGEH01	4	2250	2012-01-12T00:00:00Z	ftp://ftp.ncbi.nlm.nih.gov/genomes/all/GCA/000/242/975/GCA_000242975.1_Fuso_nucl_OT_420_V1	ftp://ftp.ncbi.nlm.nih.gov/genomes/all/GCF/000/242/975/GCF_000242975.1_Fuso_nucl_OT_420_V1
Fusobacterium nucleatum subsp. animalis 11_3_2	11_3_2	11_3_2	animalis		not determined	Bacteria;Fusobacteria;Fusobacteriia	SAMN02595348	PRJNA39559	GCA_000218655.1	Scaffold	2.72102	27.1		ACUO01	37	2418	2011-06-15T00:00:00Z	ftp://ftp.ncbi.nlm.nih.gov/genomes/all/GCA/000/218/655/GCA_000218655.1_Fusobacterium_sp_11_3_2_V1	ftp://ftp.ncbi.nlm.nih.gov/genomes/all/GCF/000/218/655/GCF_000218655.1_Fusobacterium_sp_11_3_2_V1
Fusobacterium nucleatum subsp. animalis P2_CP	P2_CP	P2_CP	animalis		Spain	Bacteria;Fusobacteria;Fusobacteriia	SAMN07448031	PRJNA362951	GCA_002762005.1	Contig	2.35102	26.9		NPND01	112	2140	2017-11-08T00:00:00Z	ftp://ftp.ncbi.nlm.nih.gov/genomes/all/GCA/002/762/005/GCA_002762005.1_ASM276200v1	ftp://ftp.ncbi.nlm.nih.gov/genomes/all/GCF/002/762/005/GCF_002762005.1_ASM276200v1
Fusobacterium nucleatum subsp. animalis ChDC F324	ChDC_F324	ChDC F324	animalis		North Korea	Bacteria;Fusobacteria;Fusobacteriia	SAMN02469583	PRJNA193581	GCA_000455985.1	Contig	2.26572	26.9		ATKD01	123	2155	2013-08-29T00:00:00Z	ftp://ftp.ncbi.nlm.nih.gov/genomes/all/GCA/000/455/985/GCA_000455985.1_ASM45598v1	ftp://ftp.ncbi.nlm.nih.gov/genomes/all/GCF/000/455/985/GCF_000455985.1_ASM45598v1
Fusobacterium nucleatum subsp. animalis P2_LM	P2_LM	P2_LM	animalis		Spain	Bacteria;Fusobacteria;Fusobacteriia	SAMN07448032	PRJNA362951	GCA_002762015.1	Contig	2.34625	26.9		NPNC01	150	2130	2017-11-08T00:00:00Z	ftp://ftp.ncbi.nlm.nih.gov/genomes/all/GCA/002/762/015/GCA_002762015.1_ASM276201v1	ftp://ftp.ncbi.nlm.nih.gov/genomes/all/GCF/002/762/015/GCF_002762015.1_ASM276201v1
Fusobacterium nucleatum subsp. animalis ChDC_F332	ChDC_F332	ChDC F332	animalis		South Korea: Gwangju	Bacteria;Fusobacteria;Fusobacteriia	SAMN07125863	PRJNA386737	GCA_002211645.1	Complete	2.3229	27	chromosome:CP022124.1		1	2106	2017-06-30T00:00:00Z	ftp://ftp.ncbi.nlm.nih.gov/genomes/all/GCA/002/211/645/GCA_002211645.1_ASM221164v1
Fusobacterium nucleatum subsp. animalis D11	D11	D11	animalis		not determined	Bacteria;Fusobacteria;Fusobacteriia	SAMN02463718	PRJNA32501	GCA_000158535.2	Scaffold	2.36354	27		ACDS02	17	2421	2009-02-18T00:00:00Z	ftp://ftp.ncbi.nlm.nih.gov/genomes/all/GCA/000/158/535/GCA_000158535.2_Fuso_nucl_D11_V2	ftp://ftp.ncbi.nlm.nih.gov/genomes/all/GCF/000/158/535/GCF_000158535.2_Fuso_nucl_D11_V2
Fusobacterium nucleatum subsp. animalis ATCC 51191	ATCC_51191	ATCC 51191	animalis		not determined	Bacteria;Fusobacteria;Fusobacteriia	SAMN02299446	PRJNA64727	GCA_000220825.1	Scaffold	2.47654	29.2		AFQD01	465	2777	2011-07-13T00:00:00Z	ftp://ftp.ncbi.nlm.nih.gov/genomes/all/GCA/000/220/825/GCA_000220825.1_ASM22082v1	ftp://ftp.ncbi.nlm.nih.gov/genomes/all/GCF/000/220/825/GCF_000220825.1_ASM22082v1
Fusobacterium nucleatum subsp. vincentii ChDC F8 KCOM_1231	KCOM_1231	KCOM 1231	vincentii		South Korea: Gwangju	Bacteria;Fusobacteria;Fusobacteriia	SAMN03263151	PRJNA270144	GCA_001296125.1	Complete	2.03853	27.1	chromosome:NZ_CP012714.1/CP012714.1		1	1836	2015-09-22T00:00:00Z	ftp://ftp.ncbi.nlm.nih.gov/genomes/all/GCA/001/296/125/GCA_001296125.1_ASM129612v1	ftp://ftp.ncbi.nlm.nih.gov/genomes/all/GCF/001/296/125/GCF_001296125.1_ASM129612v1
Fusobacterium nucleatum subsp. vincentii 3_1_36A2	3_1_36A2	3_1_36A2	vincentii		not determined	Bacteria;Fusobacteria;Fusobacteriia	SAMN02463738	PRJNA38357	GCA_000162235.2	Complete	2.26827	27.1	chromosome:NC_022196.1/CP003700.1		1	2063	2013-08-27T00:00:00Z	ftp://ftp.ncbi.nlm.nih.gov/genomes/all/GCA/000/162/235/GCA_000162235.2_ASM16223v2	ftp://ftp.ncbi.nlm.nih.gov/genomes/all/GCF/000/162/235/GCF_000162235.2_ASM16223v2
Fusobacterium nucleatum subsp. vincentii KCOM_2931	KCOM_2931	KCOM 2931	vincentii		Korea: Gwangju	Bacteria;Fusobacteria;Fusobacteriia	SAMN07837329	PRJNA415900	GCA_002764055.1	Complete	2.08771	27.2	chromosome:NZ_CP024749.1/CP024749.1		1	1883	2017-11-13T00:00:00Z	ftp://ftp.ncbi.nlm.nih.gov/genomes/all/GCA/002/764/055/GCA_002764055.1_ASM276405v1	ftp://ftp.ncbi.nlm.nih.gov/genomes/all/GCF/002/764/055/GCF_002764055.1_ASM276405v1
Fusobacterium nucleatum subsp. vincentii THCT14A3	THCT14A3	THCT14A3	vincentii		China: Shanghai	Bacteria;Fusobacteria;Fusobacteriia	SAMN18042968	PRJNA704481	GCA_019552005.1	Complete	2.05255	27.2	chromosome:NZ_CP071093.1/CP071093.1		1	1849	2021-08-11T00:00:00Z	ftp://ftp.ncbi.nlm.nih.gov/genomes/all/GCA/019/552/005/GCA_019552005.1_ASM1955200v1	ftp://ftp.ncbi.nlm.nih.gov/genomes/all/GCF/019/552/005/GCF_019552005.1_ASM1955200v1
Fusobacterium nucleatum subsp. vincentii 3_1_27	3_1_27	3_1_27	vincentii		not determined	Bacteria;Fusobacteria;Fusobacteriia	SAMN02463816	PRJNA41563	GCA_000163915.2	Complete	2.19023	27.0774	chromosome 1:NZ_CP007064.1/CP007064.1; chromosome 2:NZ_CP007065.1/CP007065.1; plasmid unnamed:NZ_CP007066.1/CP007066.1		3	1913	2014-02-07T00:00:00Z	ftp://ftp.ncbi.nlm.nih.gov/genomes/all/GCA/000/163/915/GCA_000163915.2_ASM16391v2	ftp://ftp.ncbi.nlm.nih.gov/genomes/all/GCF/000/163/915/GCF_000163915.2_ASM16391v2
Fusobacterium nucleatum subsp. vincentii NCTC11326	NCTC11326	NCTC11326	vincentii		France: Lille	Bacteria;Fusobacteria;Fusobacteriia	SAMEA4412663	PRJEB6403	GCA_900450795.1	Contig	2.12975	27.2		UGGX01	3	1886	2018-07-30T00:00:00Z	ftp://ftp.ncbi.nlm.nih.gov/genomes/all/GCA/900/450/795/GCA_900450795.1_50569_D01	ftp://ftp.ncbi.nlm.nih.gov/genomes/all/GCF/900/450/795/GCF_900450795.1_50569_D01
Fusobacterium nucleatum subsp. vincentii ATCC 51190	ATCC_51190	ATCC 51190	vincentii		not determined	Bacteria;Fusobacteria;Fusobacteriia	SAMN02469584	PRJNA167963	GCA_000279975.1	Contig	1.83711	27.2		AKXI01	198	1676	2012-07-16T00:00:00Z	ftp://ftp.ncbi.nlm.nih.gov/genomes/all/GCA/000/279/975/GCA_000279975.1_ASM27997v1	ftp://ftp.ncbi.nlm.nih.gov/genomes/all/GCF/000/279/975/GCF_000279975.1_ASM27997v1
Fusobacterium nucleatum subsp. vincentii ChDC F8	ChDC_F8	ChDC F8	vincentii		not determined	Bacteria;Fusobacteria;Fusobacteriia	SAMN02469575	PRJNA193577	GCA_000455965.1	Contig	1.98927	26.9		ATKB01	186	1832	2013-08-29T00:00:00Z	ftp://ftp.ncbi.nlm.nih.gov/genomes/all/GCA/000/455/965/GCA_000455965.1_ASM45596v1	ftp://ftp.ncbi.nlm.nih.gov/genomes/all/GCF/000/455/965/GCF_000455965.1_ASM45596v1
Fusobacterium nucleatum subsp. vincentii KCOM 2880	KCOM_2880	KCOM 2880	vincentii		South Korea: Gwangju	Bacteria;Fusobacteria;Fusobacteriia	SAMN07837311	PRJNA415897	GCA_002749995.1	Contig	2.05488	27.2		PEIJ01	3	1842	2017-11-04T00:00:00Z	ftp://ftp.ncbi.nlm.nih.gov/genomes/all/GCA/002/749/995/GCA_002749995.1_ASM274999v1	ftp://ftp.ncbi.nlm.nih.gov/genomes/all/GCF/002/749/995/GCF_002749995.1_ASM274999v1
Fusobacterium nucleatum subsp. vincentii 4_1_13	4_1_13	4_1_13	vincentii		not determined	Bacteria;Fusobacteria;Fusobacteriia	SAMN02463710	PRJNA32479	GCA_000158255.2	Scaffold	2.27113	27		ACDE02	7	2106	2009-03-02T00:00:00Z	ftp://ftp.ncbi.nlm.nih.gov/genomes/all/GCA/000/158/255/GCA_000158255.2_Fuso_sp_4_1_13_V2	ftp://ftp.ncbi.nlm.nih.gov/genomes/all/GCF/000/158/255/GCF_000158255.2_Fuso_sp_4_1_13_V2
Fusobacterium nucleatum subsp. vincentii ATCC 49256	ATCC_49256	ATCC 49256	vincentii		not determined	Bacteria;Fusobacteria;Fusobacteriia	SAMN02470057	PRJNA1419	GCA_000182945.1	Contig	2.11826	27.3		AABF01	302	2250	2003-01-24T00:00:00Z	ftp://ftp.ncbi.nlm.nih.gov/genomes/all/GCA/000/182/945/GCA_000182945.1_ASM18294v1	ftp://ftp.ncbi.nlm.nih.gov/genomes/all/GCF/000/182/945/GCF_000182945.1_ASM18294v1
Fusobacterium nucleatum Fn12230	Fn12230	Fn12230	unknow	polymorphum	not collected	Bacteria;Fusobacteria;Fusobacteriia	SAMN14918738	PRJNA632750	GCA_013137915.1	Complete	2.47394	26.9373	chromosome:NZ_CP053468.1/CP053468.1; plasmid unnamed:NZ_CP053469.1/CP053469.1; plasmid pFN1:NZ_CP053470.1/CP053470.1		3	2348	2020-05-21T00:00:00Z	ftp://ftp.ncbi.nlm.nih.gov/genomes/all/GCA/013/137/915/GCA_013137915.1_ASM1313791v1	ftp://ftp.ncbi.nlm.nih.gov/genomes/all/GCF/013/137/915/GCF_013137915.1_ASM1313791v1
Fusobacterium nucleatum MGYG_01347	MGYG_01347	MGYG-HGUT-01347	unknow	vincentii	not provided	Bacteria;Fusobacteria;Fusobacteriia	SAMEA5850850	PRJEB33885	GCA_902381645.1	Complete	2.26827	27.1	chromosome 1:NZ_LR698955.1/LR698955.1		1	2090	2019-08-09T00:00:00Z	ftp://ftp.ncbi.nlm.nih.gov/genomes/all/GCA/902/381/645/GCA_902381645.1_UHGG_MGYG-HGUT-01347	ftp://ftp.ncbi.nlm.nih.gov/genomes/all/GCF/902/381/645/GCF_902381645.1_UHGG_MGYG-HGUT-01347
Fusobacterium nucleatum MGYG_01326	MGYG_01326	MGYG-HGUT-01326	unknow	animalis	not provided	Bacteria;Fusobacteria;Fusobacteriia	SAMEA5850829	PRJEB33885	GCA_902373855.1	Contig	2.51403	27		CABKNP01	2	2335	2019-08-12T00:00:00Z	ftp://ftp.ncbi.nlm.nih.gov/genomes/all/GCA/902/373/855/GCA_902373855.1_MGYG-HGUT-01326	ftp://ftp.ncbi.nlm.nih.gov/genomes/all/GCF/902/373/855/GCF_902373855.1_MGYG-HGUT-01326
Fusobacterium nucleatum 9571	9571	9571	unknow	polymorphum	Netherlands: Leiden	Bacteria;Fusobacteria;Fusobacteriia	SAMN11557469	PRJNA540768	GCA_019583395.1	Scaffold	2.53275	26.9		SZUT01	19	2317	2021-08-12T00:00:00Z	ftp://ftp.ncbi.nlm.nih.gov/genomes/all/GCA/019/583/395/GCA_019583395.1_ASM1958339v1	ftp://ftp.ncbi.nlm.nih.gov/genomes/all/GCF/019/583/395/GCF_019583395.1_ASM1958339v1
Fusobacterium nucleatum 13_08_02	13_08_02	13_08_02	unknow		Japan:Hyougo, Himeji-city, National Hospital Organization Himeji Medical Center	Bacteria;Fusobacteria;Fusobacteriia	SAMD00149548	PRJDB7095	GCA_008633215.1	Contig	2.01933	27		BHYR01	41	1839	2019-09-18T21:16:00Z	ftp://ftp.ncbi.nlm.nih.gov/genomes/all/GCA/008/633/215/GCA_008633215.1_ASM863321v1	ftp://ftp.ncbi.nlm.nih.gov/genomes/all/GCF/008/633/215/GCF_008633215.1_ASM863321v1
Fusobacterium nucleatum UMB0249	UMB0249	UMB0249	unknow	animalis	USA: Maywood, IL	Bacteria;Fusobacteria;Fusobacteriia	SAMN07511405	PRJNA316969	GCA_002884895.1	Scaffold	2.4556	26.8		PNHC01	27	2205	2018-01-10T00:00:00Z	ftp://ftp.ncbi.nlm.nih.gov/genomes/all/GCA/002/884/895/GCA_002884895.1_ASM288489v1	ftp://ftp.ncbi.nlm.nih.gov/genomes/all/GCF/002/884/895/GCF_002884895.1_ASM288489v1
Fusobacterium nucleatum MGYG_01464	MGYG_01464	MGYG-HGUT-01464	unknow	polymorphum	not provided	Bacteria;Fusobacteria;Fusobacteriia	SAMEA5850967	PRJEB33885	GCA_902375245.1	Scaffold	2.6314	27.4		CABKTD01	13	2367	2019-08-12T00:00:00Z	ftp://ftp.ncbi.nlm.nih.gov/genomes/all/GCA/902/375/245/GCA_902375245.1_MGYG-HGUT-01464	ftp://ftp.ncbi.nlm.nih.gov/genomes/all/GCF/902/375/245/GCF_902375245.1_MGYG-HGUT-01464
Fusobacterium nucleatum BgEED12	BgEED12	Fusobacterium_nucleatum_BgEED12	unknow	vincentii	not provided	Bacteria;Fusobacteria;Fusobacteriia	SAMEA5664356	PRJEB32184	GCA_901873415.1	Contig	2.20865	27.3		CABFLE01	36	2016	2021-02-13T00:00:00Z	ftp://ftp.ncbi.nlm.nih.gov/genomes/all/GCA/901/873/415/GCA_901873415.1_Fusobacterium_nucleatum_BgEED12	ftp://ftp.ncbi.nlm.nih.gov/genomes/all/GCF/901/873/415/GCF_901873415.1_Fusobacterium_nucleatum_BgEED12
Fusobacterium nucleatum Fn146CP	Fn146CP	Fn146CP	unknow	vincentii	missing	Bacteria;Fusobacteria;Fusobacteriia	SAMN20819806	PRJNA755318	GCA_022340165.1	Contig	2.08169	26.8		JAIMZI01	27	1888	2022-02-17T00:00:00Z	ftp://ftp.ncbi.nlm.nih.gov/genomes/all/GCA/022/340/165/GCA_022340165.1_ASM2234016v1	ftp://ftp.ncbi.nlm.nih.gov/genomes/all/GCF/022/340/165/GCF_022340165.1_ASM2234016v1
Fusobacterium nucleatum 12230	12230	12230	unknow	polymorphum	USA: Buffalo	Bacteria;Fusobacteria;Fusobacteriia	SAMN09377639	PRJNA474955	GCA_003226385.1	Contig	2.4295	26.8		QKOC01	55	2331	2018-06-13T00:00:00Z	ftp://ftp.ncbi.nlm.nih.gov/genomes/all/GCA/003/226/385/GCA_003226385.1_ASM322638v1	ftp://ftp.ncbi.nlm.nih.gov/genomes/all/GCF/003/226/385/GCF_003226385.1_ASM322638v1
Fusobacterium nucleatum OH5060	OH5060	OH5060	unknow	polymorphum	United Kingdom: Leicestershire	Bacteria;Fusobacteria;Fusobacteriia	SAMN10478687	PRJNA506243	GCA_003932835.1	Contig	2.49217	27		RQZD01	192	2352	2018-12-03T00:00:00Z	ftp://ftp.ncbi.nlm.nih.gov/genomes/all/GCA/003/932/835/GCA_003932835.1_ASM393283v1	ftp://ftp.ncbi.nlm.nih.gov/genomes/all/GCF/003/932/835/GCF_003932835.1_ASM393283v1
Fusobacterium nucleatum Fn173CP	Fn173CP	Fn173CP	unknow	animalis	missing	Bacteria;Fusobacteria;Fusobacteriia	SAMN20819807	PRJNA755318	GCA_022340105.1	Contig	2.12055	26.8		JAIMZJ01	36	1983	2022-02-17T00:00:00Z	ftp://ftp.ncbi.nlm.nih.gov/genomes/all/GCA/022/340/105/GCA_022340105.1_ASM2234010v1	ftp://ftp.ncbi.nlm.nih.gov/genomes/all/GCF/022/340/105/GCF_022340105.1_ASM2234010v1
Fusobacterium nucleatum FnS0431	FnS0431	FnS0431	unknow	polymorphum	missing	Bacteria;Fusobacteria;Fusobacteriia	SAMN20819809	PRJNA755318	GCA_022340045.1	Contig	2.28848	26.7		JAIMZL01	44	2167	2022-02-17T00:00:00Z	ftp://ftp.ncbi.nlm.nih.gov/genomes/all/GCA/022/340/045/GCA_022340045.1_ASM2234004v1	ftp://ftp.ncbi.nlm.nih.gov/genomes/all/GCF/022/340/045/GCF_022340045.1_ASM2234004v1
Fusobacterium nucleatum Fn3760T	Fn3760T	Fn3760T	unknow	polymorphum	missing	Bacteria;Fusobacteria;Fusobacteriia	SAMN20819808	PRJNA755318	GCA_022340115.1	Contig	2.29901	26.7		JAIMZK01	42	2160	2022-02-17T00:00:00Z	ftp://ftp.ncbi.nlm.nih.gov/genomes/all/GCA/022/340/115/GCA_022340115.1_ASM2234011v1	ftp://ftp.ncbi.nlm.nih.gov/genomes/all/GCF/022/340/115/GCF_022340115.1_ASM2234011v1
Fusobacterium nucleatum AB1	AB1	AB1	unknow	vincentii	USA: Seattle	Bacteria;Fusobacteria;Fusobacteriia	SAMN05912803	PRJNA338014	GCA_001854465.1	Scaffold	2.1434	27		MLQO01	60	1918	2016-10-26T00:00:00Z	ftp://ftp.ncbi.nlm.nih.gov/genomes/all/GCA/001/854/465/GCA_001854465.1_ASM185446v1	ftp://ftp.ncbi.nlm.nih.gov/genomes/all/GCF/001/854/465/GCF_001854465.1_ASM185446v1
Fusobacterium nucleatum Fn10_CTX3	Fn10_CTX3	Fn10-CTX3	unknow	nucleatum	missing	Bacteria;Fusobacteria;Fusobacteriia	SAMN20819805	PRJNA755318	GCA_022340145.1	Contig	2.10137	26.9		JAIMZH01	54	1925	2022-02-17T00:00:00Z	ftp://ftp.ncbi.nlm.nih.gov/genomes/all/GCA/022/340/145/GCA_022340145.1_ASM2234014v1	ftp://ftp.ncbi.nlm.nih.gov/genomes/all/GCF/022/340/145/GCF_022340145.1_ASM2234014v1
Fusobacterium nucleatum MGYG_01459	MGYG_01459	MGYG-HGUT-01459	unknow	nucleatum	not provided	Bacteria;Fusobacteria;Fusobacteriia	SAMEA5850962	PRJEB33885	GCA_902375195.1	Scaffold	2.28495	27.4		CABKSX01	50	2011	2019-08-12T00:00:00Z	ftp://ftp.ncbi.nlm.nih.gov/genomes/all/GCA/902/375/195/GCA_902375195.1_MGYG-HGUT-01459	ftp://ftp.ncbi.nlm.nih.gov/genomes/all/GCF/902/375/195/GCF_902375195.1_MGYG-HGUT-01459
Fusobacterium nucleatum 12230_MIT_2016	12230_MIT_2016	12230 MIT 2016	unknow	polymorphum	USA	Bacteria;Fusobacteria;Fusobacteriia	SAMN07710844	PRJNA412393	GCA_002417615.1	Contig	2.4705	26.8		NXMD01	234	2389	2017-10-03T00:00:00Z	ftp://ftp.ncbi.nlm.nih.gov/genomes/all/GCA/002/417/615/GCA_002417615.1_ASM241761v1	ftp://ftp.ncbi.nlm.nih.gov/genomes/all/GCF/002/417/615/GCF_002417615.1_ASM241761v1
Fusobacterium nucleatum MJR7757B	MJR7757B	MJR7757B	unknow	animalis	not provided	Bacteria;Fusobacteria;Fusobacteriia	SAMN03851012	PRJNA272113	GCA_001546435.1	Scaffold	2.39235	26.7		LRPY01	199	2209	2016-02-02T00:00:00Z	ftp://ftp.ncbi.nlm.nih.gov/genomes/all/GCA/001/546/435/GCA_001546435.1_ASM154643v1	ftp://ftp.ncbi.nlm.nih.gov/genomes/all/GCF/001/546/435/GCF_001546435.1_ASM154643v1
Fusobacterium nucleatum CTI-3	CTI_3	CTI-3	unknow	animalis	not provided	Bacteria;Fusobacteria;Fusobacteriia	SAMN02597024	PRJNA170358	GCA_000479245.1	Scaffold	2.20557	26.9		AXNX01	6	1993	2013-10-22T00:00:00Z	ftp://ftp.ncbi.nlm.nih.gov/genomes/all/GCA/000/479/245/GCA_000479245.1_Fuso_nucl_CTI-3_V1	ftp://ftp.ncbi.nlm.nih.gov/genomes/all/GCF/000/479/245/GCF_000479245.1_Fuso_nucl_CTI-3_V1
Fusobacterium nucleatum 13_3C	13_3C	13_3C	unknow	polymorphum	missing	Bacteria;Fusobacteria;Fusobacteriia	SAMN00690715	PRJNA212676	GCA_000523555.1	Scaffold	2.6314	27.4		JAOZ01	13	2367	2014-01-27T00:00:00Z	ftp://ftp.ncbi.nlm.nih.gov/genomes/all/GCA/000/523/555/GCA_000523555.1_Fuso_nucl_13_3C_V1	ftp://ftp.ncbi.nlm.nih.gov/genomes/all/GCF/000/523/555/GCF_000523555.1_Fuso_nucl_13_3C_V1
Fusobacterium nucleatum CTI-1	CTI_1	CTI-1	unknow	animalis	not provided	Bacteria;Fusobacteria;Fusobacteriia	SAMN02597026	PRJNA170356	GCA_000479285.1	Scaffold	2.42945	27		AXNZ01	8	2207	2013-10-22T00:00:00Z	ftp://ftp.ncbi.nlm.nih.gov/genomes/all/GCA/000/479/285/GCA_000479285.1_Fuso_nucl_CTI-1_V1	ftp://ftp.ncbi.nlm.nih.gov/genomes/all/GCF/000/479/285/GCF_000479285.1_Fuso_nucl_CTI-1_V1
Fusobacterium nucleatum CTI-5	CTI_5	CTI-5	unknow	animalis	not provided	Bacteria;Fusobacteria;Fusobacteriia	SAMN02597023	PRJNA197116	GCA_000479225.1	Scaffold	2.39178	27		AXNW01	33	2240	2013-10-22T00:00:00Z	ftp://ftp.ncbi.nlm.nih.gov/genomes/all/GCA/000/479/225/GCA_000479225.1_Fuso_nucl_CTI-5_V1	ftp://ftp.ncbi.nlm.nih.gov/genomes/all/GCF/000/479/225/GCF_000479225.1_Fuso_nucl_CTI-5_V1
Fusobacterium nucleatum CTI-6	CTI_6	CTI-6	unknow	polymorphum	not provided	Bacteria;Fusobacteria;Fusobacteriia	SAMN02597022	PRJNA197117	GCA_000479185.1	Contig	2.44719	26.8		AXNV01	79	2313	2013-10-22T00:00:00Z	ftp://ftp.ncbi.nlm.nih.gov/genomes/all/GCA/000/479/185/GCA_000479185.1_Fuso_nucl_CTI-6_V1	ftp://ftp.ncbi.nlm.nih.gov/genomes/all/GCF/000/479/185/GCF_000479185.1_Fuso_nucl_CTI-6_V1
Fusobacterium nucleatum CTI-7	CTI_7	CTI-7	unknow	vincentii	not provided	Bacteria;Fusobacteria;Fusobacteriia	SAMN02597021	PRJNA197118	GCA_000479205.1	Scaffold	2.14376	27.2		AXNU01	46	1930	2013-10-22T00:00:00Z	ftp://ftp.ncbi.nlm.nih.gov/genomes/all/GCA/000/479/205/GCA_000479205.1_Fuso_nucl_CTI-7_V1	ftp://ftp.ncbi.nlm.nih.gov/genomes/all/GCF/000/479/205/GCF_000479205.1_Fuso_nucl_CTI-7_V1
Fusobacterium nucleatum CTI-2	CTI_2	CTI-2	unknow	nucleatum	not provided	Bacteria;Fusobacteria;Fusobacteriia	SAMN02597025	PRJNA170357	GCA_000479265.1	Scaffold	2.28495	27.4		AXNY01	50	2011	2013-10-22T00:00:00Z	ftp://ftp.ncbi.nlm.nih.gov/genomes/all/GCA/000/479/265/GCA_000479265.1_Fuso_nucl_CTI-2_V1	ftp://ftp.ncbi.nlm.nih.gov/genomes/all/GCF/000/479/265/GCF_000479265.1_Fuso_nucl_CTI-2_V1
Fusobacterium nucleatum YWH7055	YWH7055	YWH7055	unknow	animalis	USA: OH	Bacteria;Fusobacteria;Fusobacteriia	SAMN07819090	PRJNA219459	GCA_023383575.1	Contig	2.20424	26.9		AYHD01	165	2041	2022-05-17T00:00:00Z	ftp://ftp.ncbi.nlm.nih.gov/genomes/all/GCA/023/383/575/GCA_023383575.1_ASM2338357v1	ftp://ftp.ncbi.nlm.nih.gov/genomes/all/GCF/023/383/575/GCF_023383575.1_ASM2338357v1
Fusobacterium nucleatum YWH7199	YWH7199	YWH7199	unknow	animalis	USA: OH	Bacteria;Fusobacteria;Fusobacteriia	SAMN07819093	PRJNA219462	GCA_023383645.1	Contig	2.342	27.2		AYHB01	276	2093	2022-05-17T00:00:00Z	ftp://ftp.ncbi.nlm.nih.gov/genomes/all/GCA/023/383/645/GCA_023383645.1_ASM2338364v1	ftp://ftp.ncbi.nlm.nih.gov/genomes/all/GCF/023/383/645/GCF_023383645.1_ASM2338364v1
Fusobacterium nucleatum YWH7053	YWH7053	YWH7053	unknow	animalis	USA: OH	Bacteria;Fusobacteria;Fusobacteriia	SAMN07819092	PRJNA219457	GCA_023383545.1	Contig	2.37365	26.7		AXZQ01	291	2169	2022-05-17T00:00:00Z	ftp://ftp.ncbi.nlm.nih.gov/genomes/all/GCA/023/383/545/GCA_023383545.1_ASM2338354v1	ftp://ftp.ncbi.nlm.nih.gov/genomes/all/GCF/023/383/545/GCF_023383545.1_ASM2338354v1
Fusobacterium nucleatum YWH7056	YWH7056	YWH7056	unknow	animalis	USA: OH	Bacteria;Fusobacteria;Fusobacteriia	SAMN07819094	PRJNA219460	GCA_023383605.1	Contig	2.31178	26.8		AYHC01	279	2058	2022-05-17T00:00:00Z	ftp://ftp.ncbi.nlm.nih.gov/genomes/all/GCA/023/383/605/GCA_023383605.1_ASM2338360v1	ftp://ftp.ncbi.nlm.nih.gov/genomes/all/GCF/023/383/605/GCF_023383605.1_ASM2338360v1
Fusobacterium nucleatum YWH7054	YWH7054	YWH7054	unknow	animalis	USA: OH	Bacteria;Fusobacteria;Fusobacteriia	SAMN07819091	PRJNA219458	GCA_023383525.1	Contig	2.33509	26.7		AYHE01	286	2094	2022-05-17T00:00:00Z	ftp://ftp.ncbi.nlm.nih.gov/genomes/all/GCA/023/383/525/GCA_023383525.1_ASM2338352v1	ftp://ftp.ncbi.nlm.nih.gov/genomes/all/GCF/023/383/525/GCF_023383525.1_ASM2338352v1
Fusobacterium nucleatum CC53	CC53	CC53	unknow	vincentii	not collected	Bacteria;Fusobacteria;Fusobacteriia	SAMN02469329	PRJNA190102	GCA_000347315.1	Contig	2.06956	27.2		AOUL01	379	1884	2013-03-18T00:00:00Z	ftp://ftp.ncbi.nlm.nih.gov/genomes/all/GCA/000/347/315/GCA_000347315.1_SSAKE_FusoCC53	ftp://ftp.ncbi.nlm.nih.gov/genomes/all/GCF/000/347/315/GCF_000347315.1_SSAKE_FusoCC53
Fusobacterium nucleatum W1481	W1481	W1481	unknow		United Kingdom	Bacteria;Fusobacteria;Fusobacteriia	SAMN02471857	PRJNA222595	GCA_000493815.1	Scaffold	2.47797	27.7		AXUR01	186	2285	2013-10-28T00:00:00Z	ftp://ftp.ncbi.nlm.nih.gov/genomes/all/GCA/000/493/815/GCA_000493815.1_FN_W1481	ftp://ftp.ncbi.nlm.nih.gov/genomes/all/GCF/000/493/815/GCF_000493815.1_FN_W1481
Fusobacterium nucleatum ERR414442_bin5	ERR414442_bin5	ERR414442-bin.5	unknow	animalis	Spain	Bacteria;Fusobacteria;Fusobacteriia	SAMEA7847768	PRJEB37358	GCA_905203515.1	Contig	2.57728	26.8		CAJKWE01	202	0	2021-02-01T00:00:00Z	ftp://ftp.ncbi.nlm.nih.gov/genomes/all/GCA/905/203/515/GCA_905203515.1_ERR414442-mag-bin.5
Fusobacterium nucleatum L3_130_120G1	L3_130_120G1	L3_130_120G1_dasL3_130_120G1_concoct_42	unknow	polymorphum	USA: Pittsburgh, Magee-Womens Hospital of UPMC	Bacteria;Fusobacteria;Fusobacteriia	SAMN17800863	PRJNA698986	GCA_018366365.1	Contig	2.44463	27.1		JAGZII01	320	2440	2021-05-16T00:00:00Z	ftp://ftp.ncbi.nlm.nih.gov/genomes/all/GCA/018/366/365/GCA_018366365.1_ASM1836636v1
Fusobacterium nucleatum ERR1190736_bin17	ERR1190736_bin17	ERR1190736-bin.17	unknow	polymorphum	China	Bacteria;Fusobacteria;Fusobacteriia	SAMEA7846346	PRJEB37358	GCA_905202075.1	Contig	1.9899	26.6		CAJKQT01	320	0	2021-02-01T00:00:00Z	ftp://ftp.ncbi.nlm.nih.gov/genomes/all/GCA/905/202/075/GCA_905202075.1_ERR1190736-mag-bin.17
Fusobacterium nucleatum SRR9217441	SRR9217441	SRR9217441-mag-bin.4	unknow	nucleatum	not provided	Bacteria;Fusobacteria;Fusobacteriia	SAMEA8395225	PRJEB43277	GCA_905372955.1	Contig	1.67406	27.7		CAJPRG01	255	0	2021-03-25T00:00:00Z	ftp://ftp.ncbi.nlm.nih.gov/genomes/all/GCA/905/372/955/GCA_905372955.1_SRR9217441-mag-bin.4
Fusobacterium nucleatum SRR9217408	SRR9217408	SRR9217408-mag-bin.4	unknow	vincentii	not provided	Bacteria;Fusobacteria;Fusobacteriia	SAMEA8395159	PRJEB43277	GCA_905372365.1	Contig	1.6342	27.2		CAJPOZ01	269	0	2021-03-25T00:00:00Z	ftp://ftp.ncbi.nlm.nih.gov/genomes/all/GCA/905/372/365/GCA_905372365.1_SRR9217408-mag-bin.4
Fusobacterium nucleatum SRR9217454	SRR9217454	SRR9217454-mag-bin.7	unknow	polymorphum	not provided	Bacteria;Fusobacteria;Fusobacteriia	SAMEA8395244	PRJEB43277	GCA_905373245.1	Contig	1.5043	27.9		CAJPSF01	282	0	2021-03-25T00:00:00Z	ftp://ftp.ncbi.nlm.nih.gov/genomes/all/GCA/905/373/245/GCA_905373245.1_SRR9217454-mag-bin.7
Fusobacterium nucleatum SRR9217464	SRR9217464	SRR9217464-mag-bin.11	unknow	animalis	not provided	Bacteria;Fusobacteria;Fusobacteriia	SAMEA8395264	PRJEB43277	GCA_905373355.1	Contig	1.30837	28.7		CAJPSX01	257	0	2021-03-25T00:00:00Z	ftp://ftp.ncbi.nlm.nih.gov/genomes/all/GCA/905/373/355/GCA_905373355.1_SRR9217464-mag-bin.11
Fusobacterium nucleatum SRR9217388	SRR9217388	SRR9217388-mag-bin.2	unknow	animalis	not provided	Bacteria;Fusobacteria;Fusobacteriia	SAMEA8395083	PRJEB43277	GCA_905371735.1	Contig	1.4947	27.5		CAJPMI01	302	0	2021-03-25T00:00:00Z	ftp://ftp.ncbi.nlm.nih.gov/genomes/all/GCA/905/371/735/GCA_905371735.1_SRR9217388-mag-bin.2
Fusobacterium nucleatum SRR1045097	SRR1045097	SRR1045097_bin.13_metaWRAP_v1.1_MAG	unknow	polymorphum	China	Bacteria;Fusobacteria;Fusobacteriia	SAMEA9921380	PRJEB26096	GCA_915070605.1	Contig	0.952809	28.5		CAJZFR01	232	0	2021-09-18T00:00:00Z	ftp://ftp.ncbi.nlm.nih.gov/genomes/all/GCA/915/070/605/GCA_915070605.1_SRR1045097_bin.13_metaWRAP_v1.1_MAG
Fusobacterium hwasookii ChDC F128	ChDC F128	ChDC F128			South Korea	Bacteria;Fusobacteria;Fusobacteriia	SAMN02469578	PRJNA171181	GCA_000292935.1	Contig	2.36168	27		ALVD01	30	2189	2012-08-27T00:00:00Z	ftp://ftp.ncbi.nlm.nih.gov/genomes/all/GCA/000/292/935/GCA_000292935.1_ASM29293v1	ftp://ftp.ncbi.nlm.nih.gov/genomes/all/GCF/000/292/935/GCF_000292935.1_ASM29293v1
Fusobacterium hwasookii ChDC F145	ChDC F145	ChDC F145			not provided	Bacteria;Fusobacteria;Fusobacteriia	SAMN02469579	PRJNA193582	GCA_000455865.1	Contig	2.28026	27		ATKE01	164	2111	2013-08-29T00:00:00Z	ftp://ftp.ncbi.nlm.nih.gov/genomes/all/GCA/000/455/865/GCA_000455865.1_ASM45586v1	ftp://ftp.ncbi.nlm.nih.gov/genomes/all/GCF/000/455/865/GCF_000455865.1_ASM45586v1
Fusobacterium hwasookii ChDC F174	ChDC F174	ChDC F174			South Korea: Gwangju	Bacteria;Fusobacteria;Fusobacteriia	SAMN03263088	PRJNA270134	GCA_001455145.1	Complete	2.53172	27.1169	chromosome:NZ_CP013331.1/CP013331.1; plasmid unnamed1:NZ_CP013332.1/CP013332.1; plasmid unnamed2:NZ_CP013333.1/CP013333.1		3	2319	2015-12-02T00:00:00Z		ftp://ftp.ncbi.nlm.nih.gov/genomes/all/GCF/001/455/145/GCF_001455145.1_ASM145514v1
Fusobacterium hwasookii ChDC F206	ChDC F206	ChDC F206			South Korea: Gwangju	Bacteria;Fusobacteria;Fusobacteriia	SAMN03263145	PRJNA270138	GCA_001455085.1	Complete	2.43052	27.1906	chromosome:NZ_CP013336.1/CP013336.1; plasmid unnamed:NZ_CP013337.1/CP013337.1		2	2299	2015-12-02T00:00:00Z		ftp://ftp.ncbi.nlm.nih.gov/genomes/all/GCF/001/455/085/GCF_001455085.1_ASM145508v1
Fusobacterium hwasookii ChDC F300	ChDC F300	ChDC F300			South Korea: Gwangju	Bacteria;Fusobacteria;Fusobacteriia	SAMN02469577	PRJNA193585	GCA_000455925.1	Contig	2.44115	27		ATKG01	148	2376	2013-08-29T00:00:00Z	ftp://ftp.ncbi.nlm.nih.gov/genomes/all/GCA/000/455/925/GCA_000455925.1_ASM45592v1	ftp://ftp.ncbi.nlm.nih.gov/genomes/all/GCF/000/455/925/GCF_000455925.1_ASM45592v1
Fusobacterium periodonticum 1_1_41FAA	1_1_41FAA	1_1_41FAA			not determined	Bacteria;Fusobacteria;Fusobacteriia	SAMN02463706	PRJNA32469	GCA_000163935.1	Scaffold	2.47946	28.1		ADGG01	31	2320	2010-03-30T00:00:00Z	ftp://ftp.ncbi.nlm.nih.gov/genomes/all/GCA/000/163/935/GCA_000163935.1_ASM16393v1	ftp://ftp.ncbi.nlm.nih.gov/genomes/all/GCF/000/163/935/GCF_000163935.1_ASM16393v1
Fusobacterium periodonticum 2_1_31	2_1_31	2_1_31			not determined	Bacteria;Fusobacteria;Fusobacteriia	SAMN08501101	PRJNA433545	GCA_003019755.1	Complete	2.54108	28.1	chromosome:NZ_CP028108.1/CP028108.1		1	2314	2018-03-26T00:00:00Z		ftp://ftp.ncbi.nlm.nih.gov/genomes/all/GCF/003/019/755/GCF_003019755.1_ASM301975v1
Fusobacterium periodonticum ATCC 33693	ATCC 33693	ATCC 33693			not determined	Bacteria;Fusobacteria;Fusobacteriia	SAMN00008828	PRJNA30495	GCA_000160475.1	Scaffold	2.615	27.7		ACJY01	53	2390	2009-04-24T00:00:00Z	ftp://ftp.ncbi.nlm.nih.gov/genomes/all/GCA/000/160/475/GCA_000160475.1_ASM16047v1	ftp://ftp.ncbi.nlm.nih.gov/genomes/all/GCF/000/160/475/GCF_000160475.1_ASM16047v1
Fusobacterium periodonticum D10	D10	D10			not determined	Bacteria;Fusobacteria;Fusobacteriia	SAMN02463721	PRJNA34699	GCA_000297655.1	Scaffold	2.57402	28.8		ACIF01	150	2282	2012-09-17T00:00:00Z	ftp://ftp.ncbi.nlm.nih.gov/genomes/all/GCA/000/297/655/GCA_000297655.1_Fuso_PO_Taxon_201_D10_V1	ftp://ftp.ncbi.nlm.nih.gov/genomes/all/GCF/000/297/655/GCF_000297655.1_Fuso_PO_Taxon_201_D10_V1
Fusobacterium periodonticum	MGYG-HGUT-01324	MGYG-HGUT-01324			not provided	Bacteria;Fusobacteria;Fusobacteriia	SAMEA5850827	PRJEB33885	GCA_902373915.1	Scaffold	2.54631	28.7		CABKNO01	6	2293	2019-08-12T00:00:00Z	ftp://ftp.ncbi.nlm.nih.gov/genomes/all/GCA/902/373/915/GCA_902373915.1_MGYG-HGUT-01324	ftp://ftp.ncbi.nlm.nih.gov/genomes/all/GCF/902/373/915/GCF_902373915.1_MGYG-HGUT-01324

## Sheet: 55 species with subspecies info
Organism Name	Abrr.	Strain	subType	subType.varify	Geographic location	Organism Groups	BioSample	BioProject	Assembly	Level	Size(Mb)	GC%	Replicons	WGS	Scaffolds	CDS	Release Date	GenBank FTP	RefSeq FTP
Fusobacterium nucleatum subsp. nucleatum ATCC 23726	ATCC_23726	ATCC 23726	nucleatum		not determined	Bacteria;Fusobacteria;Fusobacteriia	SAMN08501025	PRJNA433545	GCA_003019785.1	Complete	2.29954	27.2	chromosome:NZ_CP028109.1/CP028109.1		1	2002	2018-03-26T00:00:00Z	ftp://ftp.ncbi.nlm.nih.gov/genomes/all/GCA/003/019/785/GCA_003019785.1_ASM301978v1	ftp://ftp.ncbi.nlm.nih.gov/genomes/all/GCF/003/019/785/GCF_003019785.1_ASM301978v1
Fusobacterium nucleatum subsp. nucleatum ChDC_F317	ChDC_F317	ChDC F317	nucleatum		South Korea: Gwangju	Bacteria;Fusobacteria;Fusobacteriia	SAMN03263083	PRJNA270127	GCA_002211605.1	Complete	2.23301	27.1	chromosome:NZ_CP022122.1/CP022122.1		1	2012	2017-06-30T00:00:00Z	ftp://ftp.ncbi.nlm.nih.gov/genomes/all/GCA/002/211/605/GCA_002211605.1_ASM221160v1	ftp://ftp.ncbi.nlm.nih.gov/genomes/all/GCF/002/211/605/GCF_002211605.1_ASM221160v1
Fusobacterium nucleatum subsp. nucleatum ChDC F316 KCOM_1322	KCOM_1322	KCOM 1322	nucleatum		South Korea: Gwangju	Bacteria;Fusobacteria;Fusobacteriia	SAMN03263583	PRJNA270149	GCA_001296165.1	Complete	2.22727	27.1	chromosome:NZ_CP012716.1/CP012716.1		1	2051	2015-09-22T00:00:00Z	ftp://ftp.ncbi.nlm.nih.gov/genomes/all/GCA/001/296/165/GCA_001296165.1_ASM129616v1	ftp://ftp.ncbi.nlm.nih.gov/genomes/all/GCF/001/296/165/GCF_001296165.1_ASM129616v1
Fusobacterium nucleatum subsp. nucleatum 25586	25586	25586	nucleatum		not determined	Bacteria;Fusobacteria;Fusobacteriia	SAMN08706662	PRJNA433545	GCA_003019295.1	Complete	2.1801	27.1	chromosome:NZ_CP028101.1/CP028101.1		1	1939	2018-03-26T00:00:00Z	ftp://ftp.ncbi.nlm.nih.gov/genomes/all/GCA/003/019/295/GCA_003019295.1_ASM301929v1	ftp://ftp.ncbi.nlm.nih.gov/genomes/all/GCF/003/019/295/GCF_003019295.1_ASM301929v1
Fusobacterium nucleatum subsp. nucleatum ChDC_F311	ChDC_F311	ChDC F311	nucleatum		South Korea: Gwangju	Bacteria;Fusobacteria;Fusobacteriia	SAMN03263580	PRJNA270147	GCA_001510735.1	Scaffold	2.47067	27.1		LMVH01	3	2296	2016-01-11T00:00:00Z	ftp://ftp.ncbi.nlm.nih.gov/genomes/all/GCA/001/510/735/GCA_001510735.1_ASM151073v1	ftp://ftp.ncbi.nlm.nih.gov/genomes/all/GCF/001/510/735/GCF_001510735.1_ASM151073v1
Fusobacterium nucleatum subsp. nucleatum ChDC F316	ChDC_F316	ChDC F316	nucleatum		South Korea: Gwangju	Bacteria;Fusobacteria;Fusobacteriia	SAMN02469582	PRJNA193580	GCA_000455945.1	Contig	2.16212	27		ATKC01	83	2032	2013-08-29T00:00:00Z	ftp://ftp.ncbi.nlm.nih.gov/genomes/all/GCA/000/455/945/GCA_000455945.1_ASM45594v1	ftp://ftp.ncbi.nlm.nih.gov/genomes/all/GCF/000/455/945/GCF_000455945.1_ASM45594v1
Fusobacterium nucleatum subsp. nucleatum KCOM_1250	KCOM_1250	KCOM 1250	nucleatum		South Korea: Gwangju	Bacteria;Fusobacteria;Fusobacteriia	SAMN03263147	PRJNA270140	GCA_001296185.1	Complete	2.2904	27	chromosome:CP012717.1		1	2077	2015-09-22T00:00:00Z	ftp://ftp.ncbi.nlm.nih.gov/genomes/all/GCA/001/296/185/GCA_001296185.1_ASM129618v1
Fusobacterium nucleatum subsp. polymorphum NCTC10562	NCTC10562	NCTC10562	polymorphum		USA	Bacteria;Fusobacteria;Fusobacteriia	SAMEA2479572	PRJEB6403	GCA_001457555.1	Complete	2.45506	26.9878	chromosome 1:NZ_LN831027.1/LN831027.1; plasmid 2:NZ_LN831028.1/LN831028.1		2	2299	2015-03-22T00:00:00Z	ftp://ftp.ncbi.nlm.nih.gov/genomes/all/GCA/001/457/555/GCA_001457555.1_NCTC10562	ftp://ftp.ncbi.nlm.nih.gov/genomes/all/GCF/001/457/555/GCF_001457555.1_NCTC10562
Fusobacterium nucleatum subsp. polymorphum ChDC_F306	ChDC_F306	ChDC F306	polymorphum		South Korea: Gwangju	Bacteria;Fusobacteria;Fusobacteriia	SAMN03263152	PRJNA270146	GCA_001433955.1	Complete	2.62237	26.8777	chromosome:NZ_CP013121.1/CP013121.1; plasmid unnamed1:NZ_CP013122.1/CP013122.1; plasmid unnamed2:NZ_CP013123.1/CP013123.1		3	2393	2015-11-06T00:00:00Z	ftp://ftp.ncbi.nlm.nih.gov/genomes/all/GCA/001/433/955/GCA_001433955.1_ASM143395v1	ftp://ftp.ncbi.nlm.nih.gov/genomes/all/GCF/001/433/955/GCF_001433955.1_ASM143395v1
Fusobacterium nucleatum subsp. polymorphum THCT7E2	THCT7E2	THCT7E2	polymorphum		China:Shanghai	Bacteria;Fusobacteria;Fusobacteriia	SAMN18042966	PRJNA704481	GCA_019552065.1	Complete	2.54734	27	chromosome:NZ_CP071096.1/CP071096.1		1	2268	2021-08-11T00:00:00Z	ftp://ftp.ncbi.nlm.nih.gov/genomes/all/GCA/019/552/065/GCA_019552065.1_ASM1955206v1	ftp://ftp.ncbi.nlm.nih.gov/genomes/all/GCF/019/552/065/GCF_019552065.1_ASM1955206v1
Fusobacterium nucleatum subsp. polymorphum KCOM_1275	KCOM_1275	KCOM 1275	polymorphum		South Korea: Gwangju	Bacteria;Fusobacteria;Fusobacteriia	SAMN07125867	PRJNA386738	GCA_002211625.1	Complete	2.52139	26.8	chromosome:NZ_CP022123.1/CP022123.1		1	2316	2017-06-30T00:00:00Z	ftp://ftp.ncbi.nlm.nih.gov/genomes/all/GCA/002/211/625/GCA_002211625.1_ASM221162v1	ftp://ftp.ncbi.nlm.nih.gov/genomes/all/GCF/002/211/625/GCF_002211625.1_ASM221162v1
Fusobacterium nucleatum subsp. polymorphum THCT15E1	THCT15E1	THCT15E1	polymorphum		China:Shanghai	Bacteria;Fusobacteria;Fusobacteriia	SAMN18042967	PRJNA704481	GCA_019552045.1	Complete	2.52621	26.8991	chromosome:NZ_CP071094.1/CP071094.1; plasmid pCT15E1:NZ_CP071095.1/CP071095.1		2	2301	2021-08-11T00:00:00Z	ftp://ftp.ncbi.nlm.nih.gov/genomes/all/GCA/019/552/045/GCA_019552045.1_ASM1955204v1	ftp://ftp.ncbi.nlm.nih.gov/genomes/all/GCF/019/552/045/GCF_019552045.1_ASM1955204v1
Fusobacterium nucleatum subsp. polymorphum KCOM_1260	KCOM_1260	KCOM 1260 (=ChDC F218)	polymorphum		South Korea: Gwangju	Bacteria;Fusobacteria;Fusobacteriia	SAMN07125686	PRJNA386717	GCA_002202115.1	Chromosome	2.63577	26.9	chromosome:NZ_CP021934.1/CP021934.1		1	2440	2017-06-20T00:00:00Z	ftp://ftp.ncbi.nlm.nih.gov/genomes/all/GCA/002/202/115/GCA_002202115.1_ASM220211v1	ftp://ftp.ncbi.nlm.nih.gov/genomes/all/GCF/002/202/115/GCF_002202115.1_ASM220211v1
Fusobacterium nucleatum subsp. polymorphum ChDC_F319	ChDC_F319	ChDC F319	polymorphum		South Korea: Gwangju	Bacteria;Fusobacteria;Fusobacteriia	SAMN03263146	PRJNA270139	GCA_001455125.1	Chromosome	2.48149	27.0015	chromosome:NZ_CP013328.1/CP013328.1; plasmid unnamed1:NZ_CP013329.1/CP013329.1; plasmid unnamed2:NZ_CP013330.1/CP013330.1		3	2236	2015-12-02T00:00:00Z	ftp://ftp.ncbi.nlm.nih.gov/genomes/all/GCA/001/455/125/GCA_001455125.1_ASM145512v1	ftp://ftp.ncbi.nlm.nih.gov/genomes/all/GCF/001/455/125/GCF_001455125.1_ASM145512v1
Fusobacterium nucleatum subsp. polymorphum ATCC 10953	ATCC_10953	ATCC 10953	polymorphum		not determined	Bacteria;Fusobacteria;Fusobacteriia	SAMN02469324	PRJNA17261	GCA_000153625.1	Chromosome	2.44163	26.7888	chromosome:NZ_CM000440.1/CM000440.1; plasmid pFN3:NC_009506.1/CP000710.1	AARG01	2	2296	2006-07-12T00:00:00Z	ftp://ftp.ncbi.nlm.nih.gov/genomes/all/GCA/000/153/625/GCA_000153625.1_ASM15362v1	ftp://ftp.ncbi.nlm.nih.gov/genomes/all/GCF/000/153/625/GCF_000153625.3_ASM15362v1
Fusobacterium nucleatum subsp. polymorphum KCOM_1265	KCOM_1265	KCOM 1265	polymorphum		South Korea: Gwangju	Bacteria;Fusobacteria;Fusobacteriia	SAMN07956181	PRJNA416415	GCA_002761915.1	Contig	2.55471	26.9		PEQW01	2	2353	2017-11-08T00:00:00Z	ftp://ftp.ncbi.nlm.nih.gov/genomes/all/GCA/002/761/915/GCA_002761915.1_ASM276191v1	ftp://ftp.ncbi.nlm.nih.gov/genomes/all/GCF/002/761/915/GCF_002761915.1_ASM276191v1
Fusobacterium nucleatum subsp. polymorphum KCOM_1001	KCOM_1001	KCOM 1001	polymorphum		South Korea: Gwangju	Bacteria;Fusobacteria;Fusobacteriia	SAMN06947082	PRJNA386424	GCA_002204435.1	Scaffold	2.52364	26.9		NHRT01	3	2293	2017-06-21T00:00:00Z	ftp://ftp.ncbi.nlm.nih.gov/genomes/all/GCA/002/204/435/GCA_002204435.1_ASM220443v1	ftp://ftp.ncbi.nlm.nih.gov/genomes/all/GCF/002/204/435/GCF_002204435.1_ASM220443v1
Fusobacterium nucleatum subsp. polymorphum KCOM_1248	KCOM_1248	KCOM 1248 (=ChDC F113)	polymorphum		South Korea: Gwangju	Bacteria;Fusobacteria;Fusobacteriia	SAMN06947016	PRJNA386418	GCA_002591505.1	Scaffold	2.54485	27		NIRK01	16	2353	2017-10-18T00:00:00Z	ftp://ftp.ncbi.nlm.nih.gov/genomes/all/GCA/002/591/505/GCA_002591505.1_ASM259150v1	ftp://ftp.ncbi.nlm.nih.gov/genomes/all/GCF/002/591/505/GCF_002591505.1_ASM259150v1
Fusobacterium nucleatum subsp. polymorphum KCOM_1232	KCOM_1232	KCOM 1232 (= ChDC F37)	polymorphum		South Korea: Gwangju	Bacteria;Fusobacteria;Fusobacteriia	SAMN03263148	PRJNA270141	GCA_002573625.1	Scaffold	2.85644	26.8		NJGI01	11	2575	2017-10-17T00:00:00Z	ftp://ftp.ncbi.nlm.nih.gov/genomes/all/GCA/002/573/625/GCA_002573625.1_ASM257362v1	ftp://ftp.ncbi.nlm.nih.gov/genomes/all/GCF/002/573/625/GCF_002573625.1_ASM257362v1
Fusobacterium nucleatum subsp. polymorphum KCOM_1257	KCOM_1257	KCOM 1257 (=ChDC F186)	polymorphum		South Korea: Gwangju	Bacteria;Fusobacteria;Fusobacteriia	SAMN06947112	PRJNA386431	GCA_002591545.1	Scaffold	2.48943	27		NIRL01	29	2251	2017-10-18T00:00:00Z	ftp://ftp.ncbi.nlm.nih.gov/genomes/all/GCA/002/591/545/GCA_002591545.1_ASM259154v1	ftp://ftp.ncbi.nlm.nih.gov/genomes/all/GCF/002/591/545/GCF_002591545.1_ASM259154v1
Fusobacterium nucleatum subsp. polymorphum KCOM_1330	KCOM_1330	KCOM 1330 (=ChDC F330)	polymorphum		South Korea: Gwangju	Bacteria;Fusobacteria;Fusobacteriia	SAMN07125859	PRJNA386736	GCA_002591645.1	Scaffold	2.57756	27.2		NIRQ01	18	2412	2017-10-18T00:00:00Z	ftp://ftp.ncbi.nlm.nih.gov/genomes/all/GCA/002/591/645/GCA_002591645.1_ASM259164v1	ftp://ftp.ncbi.nlm.nih.gov/genomes/all/GCF/002/591/645/GCF_002591645.1_ASM259164v1
Fusobacterium nucleatum subsp. polymorphum KCOM_1278	KCOM_1278	KCOM 1278 (=ChDC F313)	polymorphum		South Korea: Gwangju	Bacteria;Fusobacteria;Fusobacteriia	SAMN07125858	PRJNA386735	GCA_002591585.1	Scaffold	2.55519	27		NIRP01	34	2318	2017-10-18T00:00:00Z	ftp://ftp.ncbi.nlm.nih.gov/genomes/all/GCA/002/591/585/GCA_002591585.1_ASM259158v1	ftp://ftp.ncbi.nlm.nih.gov/genomes/all/GCF/002/591/585/GCF_002591585.1_ASM259158v1
Fusobacterium nucleatum subsp. polymorphum KCOM_1267	KCOM_1267	KCOM 1267(=ChDC F290)	polymorphum		South Korea: Gwangju	Bacteria;Fusobacteria;Fusobacteriia	SAMN07125719	PRJNA386725	GCA_002591475.1	Scaffold	2.57139	27.1		NIRM01	28	2426	2017-10-18T00:00:00Z	ftp://ftp.ncbi.nlm.nih.gov/genomes/all/GCA/002/591/475/GCA_002591475.1_ASM259147v1	ftp://ftp.ncbi.nlm.nih.gov/genomes/all/GCF/002/591/475/GCF_002591475.1_ASM259147v1
Fusobacterium nucleatum subsp. polymorphum KCOM_1274	KCOM_1274	KCOM 1274 (=ChDC F309)	polymorphum		South Korea: Gwangju	Bacteria;Fusobacteria;Fusobacteriia	SAMN07125722	PRJNA386729	GCA_002591465.1	Scaffold	2.50979	26.7		NIRO01	53	2343	2017-10-18T00:00:00Z	ftp://ftp.ncbi.nlm.nih.gov/genomes/all/GCA/002/591/465/GCA_002591465.1_ASM259146v1	ftp://ftp.ncbi.nlm.nih.gov/genomes/all/GCF/002/591/465/GCF_002591465.1_ASM259146v1
Fusobacterium nucleatum subsp. polymorphum F0401	F0401	F0401	polymorphum	animalis	not determined	Bacteria;Fusobacteria;Fusobacteriia	SAMN02463835	PRJNA41987	GCA_000234075.2	Contig	2.51403	27		ADDB02	2	2335	2011-11-02T00:00:00Z	ftp://ftp.ncbi.nlm.nih.gov/genomes/all/GCA/000/234/075/GCA_000234075.2_Fuso_nucl_F0401_V2	ftp://ftp.ncbi.nlm.nih.gov/genomes/all/GCF/000/234/075/GCF_000234075.2_Fuso_nucl_F0401_V2
Fusobacterium nucleatum subsp. animalis KCOM_1279	KCOM_1279	KCOM 1279	animalis		South Korea: Gwangju	Bacteria;Fusobacteria;Fusobacteriia	SAMN03263149	PRJNA270143	GCA_001296085.1	Complete	2.54935	26.9	chromosome:NZ_CP012713.1/CP012713.1		1	2311	2015-09-22T00:00:00Z	ftp://ftp.ncbi.nlm.nih.gov/genomes/all/GCA/001/296/085/GCA_001296085.1_ASM129608v1	ftp://ftp.ncbi.nlm.nih.gov/genomes/all/GCF/001/296/085/GCF_001296085.1_ASM129608v1
Fusobacterium nucleatum subsp. animalis THCT7A2	THCT7A2	THCT7A2	animalis		China: Shanghai	Bacteria;Fusobacteria;Fusobacteriia	SAMN18042965	PRJNA704481	GCA_019552085.1	Complete	2.51515	27.2	chromosome:NZ_CP071097.1/CP071097.1		1	2196	2021-08-11T00:00:00Z	ftp://ftp.ncbi.nlm.nih.gov/genomes/all/GCA/019/552/085/GCA_019552085.1_ASM1955208v1	ftp://ftp.ncbi.nlm.nih.gov/genomes/all/GCF/019/552/085/GCF_019552085.1_ASM1955208v1
Fusobacterium nucleatum subsp. animalis 7_1	7_1	7_1	animalis		Canada	Bacteria;Fusobacteria;Fusobacteriia	SAMN02463711	PRJNA32483	GCA_000158275.2	Complete	2.51403	26.99	chromosome:NZ_CP007062.1/CP007062.1; plasmid unnamed:NZ_CP007063.1/CP007063.1		2	2360	2014-02-03T00:00:00Z	ftp://ftp.ncbi.nlm.nih.gov/genomes/all/GCA/000/158/275/GCA_000158275.2_ASM15827v2	ftp://ftp.ncbi.nlm.nih.gov/genomes/all/GCF/000/158/275/GCF_000158275.2_ASM15827v2
Fusobacterium nucleatum subsp. animalis THCT5A4	THCT5A4	THCT5A4	animalis		China: Shanghai	Bacteria;Fusobacteria;Fusobacteriia	SAMN18042963	PRJNA704481	GCA_019552125.1	Complete	2.49099	27.1	chromosome:NZ_CP071099.1/CP071099.1		1	2222	2021-08-11T00:00:00Z	ftp://ftp.ncbi.nlm.nih.gov/genomes/all/GCA/019/552/125/GCA_019552125.1_ASM1955212v1	ftp://ftp.ncbi.nlm.nih.gov/genomes/all/GCF/019/552/125/GCF_019552125.1_ASM1955212v1
Fusobacterium nucleatum subsp. animalis KCOM_1325	KCOM_1325	KCOM 1325	animalis		South Korea: Gwangju	Bacteria;Fusobacteria;Fusobacteriia	SAMN03263585	PRJNA270152	GCA_001296145.1	Complete	2.3108	27.1	chromosome:NZ_CP012715.1/CP012715.1		1	2168	2015-09-22T00:00:00Z	ftp://ftp.ncbi.nlm.nih.gov/genomes/all/GCA/001/296/145/GCA_001296145.1_ASM129614v1	ftp://ftp.ncbi.nlm.nih.gov/genomes/all/GCF/001/296/145/GCF_001296145.1_ASM129614v1
Fusobacterium nucleatum subsp. animalis THCT6B3	THCT6B3	THCT6B3	animalis		China: Shanghai	Bacteria;Fusobacteria;Fusobacteriia	SAMN18042964	PRJNA704481	GCA_019552105.1	Complete	2.26856	27	chromosome:NZ_CP071098.1/CP071098.1		1	2015	2021-08-11T00:00:00Z	ftp://ftp.ncbi.nlm.nih.gov/genomes/all/GCA/019/552/105/GCA_019552105.1_ASM1955210v1	ftp://ftp.ncbi.nlm.nih.gov/genomes/all/GCF/019/552/105/GCF_019552105.1_ASM1955210v1
Fusobacterium nucleatum subsp. animalis 4_8	4_8	4_8	animalis		not determined	Bacteria;Fusobacteria;Fusobacteriia	SAMN02603674	PRJNA32481	GCA_000400875.1	Complete	2.27546	27.0869	chromosome:NC_021281.1/CP003723.1; plasmid unnamed:NC_021277.1/CP003724.1		2	2021	2013-05-22T00:00:00Z	ftp://ftp.ncbi.nlm.nih.gov/genomes/all/GCA/000/400/875/GCA_000400875.1_ASM40087v1	ftp://ftp.ncbi.nlm.nih.gov/genomes/all/GCF/000/400/875/GCF_000400875.1_ASM40087v1
Fusobacterium nucleatum subsp. animalis 21_1A	21_1A	21_1A	animalis		not determined	Bacteria;Fusobacteria;Fusobacteriia	SAMN02463708	PRJNA32475	GCA_000218645.2	Chromosome	2.15401	27	chromosome:NZ_CM002368.1/CM002368.1	ADEE02	1	3953	2011-06-15T00:00:00Z	ftp://ftp.ncbi.nlm.nih.gov/genomes/all/GCA/000/218/645/GCA_000218645.2_Fusobacterium_sp_21_1A_V3	ftp://ftp.ncbi.nlm.nih.gov/genomes/all/GCF/000/218/645/GCF_000218645.2_Fusobacterium_sp_21_1A_V3
Fusobacterium nucleatum subsp. animalis KCOM_1280	KCOM_1280	KCOM 1280 (= ChDC F318)	animalis		South Korea: Gwangju	Bacteria;Fusobacteria;Fusobacteriia	SAMN03263089	PRJNA270136	GCA_002573475.1	Contig	2.67404	26.9		NJGJ01	4	2393	2017-10-17T00:00:00Z	ftp://ftp.ncbi.nlm.nih.gov/genomes/all/GCA/002/573/475/GCA_002573475.1_ASM257347v1	ftp://ftp.ncbi.nlm.nih.gov/genomes/all/GCF/002/573/475/GCF_002573475.1_ASM257347v1
Fusobacterium nucleatum subsp. animalis F0419	F0419	F0419	animalis		not determined	Bacteria;Fusobacteria;Fusobacteriia	SAMN02596922	PRJNA64879	GCA_000273605.1	Contig	2.43805	27		AKCE01	5	2261	2012-06-15T00:00:00Z	ftp://ftp.ncbi.nlm.nih.gov/genomes/all/GCA/000/273/605/GCA_000273605.1_PB_Fuso_nucl_ss_animalis_F0419_V1	ftp://ftp.ncbi.nlm.nih.gov/genomes/all/GCF/000/273/605/GCF_000273605.1_PB_Fuso_nucl_ss_animalis_F0419_V1
Fusobacterium nucleatum subsp. animalis 3_1_33	3_1_33	3_1_33	animalis		not determined	Bacteria;Fusobacteria;Fusobacteriia	SAMN02463746	PRJNA38519	GCA_000162355.2	Scaffold	2.30209	27.1		ACQE02	5	2047	2009-09-30T00:00:00Z	ftp://ftp.ncbi.nlm.nih.gov/genomes/all/GCA/000/162/355/GCA_000162355.2_Fuso_sp_3_1_33_V2	ftp://ftp.ncbi.nlm.nih.gov/genomes/all/GCF/000/162/355/GCF_000162355.2_Fuso_sp_3_1_33_V2
Fusobacterium nucleatum subsp. animalis F0419	OT_420	OT 420	animalis		not determined	Bacteria;Fusobacteria;Fusobacteriia	SAMN02463936	PRJNA64879	GCA_000242975.1	Scaffold	2.4247	27		AGEH01	4	2250	2012-01-12T00:00:00Z	ftp://ftp.ncbi.nlm.nih.gov/genomes/all/GCA/000/242/975/GCA_000242975.1_Fuso_nucl_OT_420_V1	ftp://ftp.ncbi.nlm.nih.gov/genomes/all/GCF/000/242/975/GCF_000242975.1_Fuso_nucl_OT_420_V1
Fusobacterium nucleatum subsp. animalis 11_3_2	11_3_2	11_3_2	animalis		not determined	Bacteria;Fusobacteria;Fusobacteriia	SAMN02595348	PRJNA39559	GCA_000218655.1	Scaffold	2.72102	27.1		ACUO01	37	2418	2011-06-15T00:00:00Z	ftp://ftp.ncbi.nlm.nih.gov/genomes/all/GCA/000/218/655/GCA_000218655.1_Fusobacterium_sp_11_3_2_V1	ftp://ftp.ncbi.nlm.nih.gov/genomes/all/GCF/000/218/655/GCF_000218655.1_Fusobacterium_sp_11_3_2_V1
Fusobacterium nucleatum subsp. animalis P2_CP	P2_CP	P2_CP	animalis		Spain	Bacteria;Fusobacteria;Fusobacteriia	SAMN07448031	PRJNA362951	GCA_002762005.1	Contig	2.35102	26.9		NPND01	112	2140	2017-11-08T00:00:00Z	ftp://ftp.ncbi.nlm.nih.gov/genomes/all/GCA/002/762/005/GCA_002762005.1_ASM276200v1	ftp://ftp.ncbi.nlm.nih.gov/genomes/all/GCF/002/762/005/GCF_002762005.1_ASM276200v1
Fusobacterium nucleatum subsp. animalis ChDC F324	ChDC_F324	ChDC F324	animalis		North Korea	Bacteria;Fusobacteria;Fusobacteriia	SAMN02469583	PRJNA193581	GCA_000455985.1	Contig	2.26572	26.9		ATKD01	123	2155	2013-08-29T00:00:00Z	ftp://ftp.ncbi.nlm.nih.gov/genomes/all/GCA/000/455/985/GCA_000455985.1_ASM45598v1	ftp://ftp.ncbi.nlm.nih.gov/genomes/all/GCF/000/455/985/GCF_000455985.1_ASM45598v1
Fusobacterium nucleatum subsp. animalis P2_LM	P2_LM	P2_LM	animalis		Spain	Bacteria;Fusobacteria;Fusobacteriia	SAMN07448032	PRJNA362951	GCA_002762015.1	Contig	2.34625	26.9		NPNC01	150	2130	2017-11-08T00:00:00Z	ftp://ftp.ncbi.nlm.nih.gov/genomes/all/GCA/002/762/015/GCA_002762015.1_ASM276201v1	ftp://ftp.ncbi.nlm.nih.gov/genomes/all/GCF/002/762/015/GCF_002762015.1_ASM276201v1
Fusobacterium nucleatum subsp. animalis ChDC_F332	ChDC_F332	ChDC F332	animalis		South Korea: Gwangju	Bacteria;Fusobacteria;Fusobacteriia	SAMN07125863	PRJNA386737	GCA_002211645.1	Complete	2.3229	27	chromosome:CP022124.1		1	2106	2017-06-30T00:00:00Z	ftp://ftp.ncbi.nlm.nih.gov/genomes/all/GCA/002/211/645/GCA_002211645.1_ASM221164v1
Fusobacterium nucleatum subsp. animalis D11	D11	D11	animalis		not determined	Bacteria;Fusobacteria;Fusobacteriia	SAMN02463718	PRJNA32501	GCA_000158535.2	Scaffold	2.36354	27		ACDS02	17	2421	2009-02-18T00:00:00Z	ftp://ftp.ncbi.nlm.nih.gov/genomes/all/GCA/000/158/535/GCA_000158535.2_Fuso_nucl_D11_V2	ftp://ftp.ncbi.nlm.nih.gov/genomes/all/GCF/000/158/535/GCF_000158535.2_Fuso_nucl_D11_V2
Fusobacterium nucleatum subsp. animalis ATCC 51191	ATCC_51191	ATCC 51191	animalis		not determined	Bacteria;Fusobacteria;Fusobacteriia	SAMN02299446	PRJNA64727	GCA_000220825.1	Scaffold	2.47654	29.2		AFQD01	465	2777	2011-07-13T00:00:00Z	ftp://ftp.ncbi.nlm.nih.gov/genomes/all/GCA/000/220/825/GCA_000220825.1_ASM22082v1	ftp://ftp.ncbi.nlm.nih.gov/genomes/all/GCF/000/220/825/GCF_000220825.1_ASM22082v1
Fusobacterium nucleatum subsp. vincentii ChDC F8	KCOM_1231	KCOM 1231	vincentii		South Korea: Gwangju	Bacteria;Fusobacteria;Fusobacteriia	SAMN03263151	PRJNA270144	GCA_001296125.1	Complete	2.03853	27.1	chromosome:NZ_CP012714.1/CP012714.1		1	1836	2015-09-22T00:00:00Z	ftp://ftp.ncbi.nlm.nih.gov/genomes/all/GCA/001/296/125/GCA_001296125.1_ASM129612v1	ftp://ftp.ncbi.nlm.nih.gov/genomes/all/GCF/001/296/125/GCF_001296125.1_ASM129612v1
Fusobacterium nucleatum subsp. vincentii 3_1_36A2	3_1_36A2	3_1_36A2	vincentii		not determined	Bacteria;Fusobacteria;Fusobacteriia	SAMN02463738	PRJNA38357	GCA_000162235.2	Complete	2.26827	27.1	chromosome:NC_022196.1/CP003700.1		1	2063	2013-08-27T00:00:00Z	ftp://ftp.ncbi.nlm.nih.gov/genomes/all/GCA/000/162/235/GCA_000162235.2_ASM16223v2	ftp://ftp.ncbi.nlm.nih.gov/genomes/all/GCF/000/162/235/GCF_000162235.2_ASM16223v2
Fusobacterium nucleatum subsp. vincentii KCOM_2931	KCOM_2931	KCOM 2931	vincentii		Korea: Gwangju	Bacteria;Fusobacteria;Fusobacteriia	SAMN07837329	PRJNA415900	GCA_002764055.1	Complete	2.08771	27.2	chromosome:NZ_CP024749.1/CP024749.1		1	1883	2017-11-13T00:00:00Z	ftp://ftp.ncbi.nlm.nih.gov/genomes/all/GCA/002/764/055/GCA_002764055.1_ASM276405v1	ftp://ftp.ncbi.nlm.nih.gov/genomes/all/GCF/002/764/055/GCF_002764055.1_ASM276405v1
Fusobacterium nucleatum subsp. vincentii THCT14A3	THCT14A3	THCT14A3	vincentii		China: Shanghai	Bacteria;Fusobacteria;Fusobacteriia	SAMN18042968	PRJNA704481	GCA_019552005.1	Complete	2.05255	27.2	chromosome:NZ_CP071093.1/CP071093.1		1	1849	2021-08-11T00:00:00Z	ftp://ftp.ncbi.nlm.nih.gov/genomes/all/GCA/019/552/005/GCA_019552005.1_ASM1955200v1	ftp://ftp.ncbi.nlm.nih.gov/genomes/all/GCF/019/552/005/GCF_019552005.1_ASM1955200v1
Fusobacterium nucleatum subsp. vincentii 3_1_27	3_1_27	3_1_27	vincentii		not determined	Bacteria;Fusobacteria;Fusobacteriia	SAMN02463816	PRJNA41563	GCA_000163915.2	Complete	2.19023	27.0774	chromosome 1:NZ_CP007064.1/CP007064.1; chromosome 2:NZ_CP007065.1/CP007065.1; plasmid unnamed:NZ_CP007066.1/CP007066.1		3	1913	2014-02-07T00:00:00Z	ftp://ftp.ncbi.nlm.nih.gov/genomes/all/GCA/000/163/915/GCA_000163915.2_ASM16391v2	ftp://ftp.ncbi.nlm.nih.gov/genomes/all/GCF/000/163/915/GCF_000163915.2_ASM16391v2
Fusobacterium nucleatum subsp. vincentii NCTC11326	NCTC11326	NCTC11326	vincentii		France: Lille	Bacteria;Fusobacteria;Fusobacteriia	SAMEA4412663	PRJEB6403	GCA_900450795.1	Contig	2.12975	27.2		UGGX01	3	1886	2018-07-30T00:00:00Z	ftp://ftp.ncbi.nlm.nih.gov/genomes/all/GCA/900/450/795/GCA_900450795.1_50569_D01	ftp://ftp.ncbi.nlm.nih.gov/genomes/all/GCF/900/450/795/GCF_900450795.1_50569_D01
Fusobacterium nucleatum subsp. vincentii ATCC 51190	ATCC_51190	ATCC 51190	vincentii		not determined	Bacteria;Fusobacteria;Fusobacteriia	SAMN02469584	PRJNA167963	GCA_000279975.1	Contig	1.83711	27.2		AKXI01	198	1676	2012-07-16T00:00:00Z	ftp://ftp.ncbi.nlm.nih.gov/genomes/all/GCA/000/279/975/GCA_000279975.1_ASM27997v1	ftp://ftp.ncbi.nlm.nih.gov/genomes/all/GCF/000/279/975/GCF_000279975.1_ASM27997v1
Fusobacterium nucleatum subsp. vincentii ChDC F8	ChDC_F8	ChDC F8	vincentii		not determined	Bacteria;Fusobacteria;Fusobacteriia	SAMN02469575	PRJNA193577	GCA_000455965.1	Contig	1.98927	26.9		ATKB01	186	1832	2013-08-29T00:00:00Z	ftp://ftp.ncbi.nlm.nih.gov/genomes/all/GCA/000/455/965/GCA_000455965.1_ASM45596v1	ftp://ftp.ncbi.nlm.nih.gov/genomes/all/GCF/000/455/965/GCF_000455965.1_ASM45596v1
Fusobacterium nucleatum subsp. vincentii KCOM_2880	KCOM_2880	KCOM 2880	vincentii		South Korea: Gwangju	Bacteria;Fusobacteria;Fusobacteriia	SAMN07837311	PRJNA415897	GCA_002749995.1	Contig	2.05488	27.2		PEIJ01	3	1842	2017-11-04T00:00:00Z	ftp://ftp.ncbi.nlm.nih.gov/genomes/all/GCA/002/749/995/GCA_002749995.1_ASM274999v1	ftp://ftp.ncbi.nlm.nih.gov/genomes/all/GCF/002/749/995/GCF_002749995.1_ASM274999v1
Fusobacterium nucleatum subsp. vincentii 4_1_13	4_1_13	4_1_13	vincentii		not determined	Bacteria;Fusobacteria;Fusobacteriia	SAMN02463710	PRJNA32479	GCA_000158255.2	Scaffold	2.27113	27		ACDE02	7	2106	2009-03-02T00:00:00Z	ftp://ftp.ncbi.nlm.nih.gov/genomes/all/GCA/000/158/255/GCA_000158255.2_Fuso_sp_4_1_13_V2	ftp://ftp.ncbi.nlm.nih.gov/genomes/all/GCF/000/158/255/GCF_000158255.2_Fuso_sp_4_1_13_V2
Fusobacterium nucleatum subsp. vincentii ATCC 49256	ATCC_49256	ATCC 49256	vincentii		not determined	Bacteria;Fusobacteria;Fusobacteriia	SAMN02470057	PRJNA1419	GCA_000182945.1	Contig	2.11826	27.3		AABF01	302	2250	2003-01-24T00:00:00Z	ftp://ftp.ncbi.nlm.nih.gov/genomes/all/GCA/000/182/945/GCA_000182945.1_ASM18294v1	ftp://ftp.ncbi.nlm.nih.gov/genomes/all/GCF/000/182/945/GCF_000182945.1_ASM18294v1

## Sheet: 26 complete genome
Organism Name	Abrr.	Strain	subType.NCBI	subType.varify	Geographic location	Organism Groups	BioSample	BioProject	Assembly	Level	Size(Mb)	GC%	Replicons	WGS	Scaffolds	CDS	Release Date	GenBank FTP	RefSeq FTP
Fusobacterium nucleatum subsp. nucleatum ATCC 23726	ATCC_23726	ATCC 23726	nucleatum		not determined	Bacteria;Fusobacteria;Fusobacteriia	SAMN08501025	PRJNA433545	GCA_003019785.1	Complete	2.29954	27.2	chromosome:NZ_CP028109.1/CP028109.1		1	2002	2018-03-26T00:00:00Z	ftp://ftp.ncbi.nlm.nih.gov/genomes/all/GCA/003/019/785/GCA_003019785.1_ASM301978v1	ftp://ftp.ncbi.nlm.nih.gov/genomes/all/GCF/003/019/785/GCF_003019785.1_ASM301978v1
Fusobacterium nucleatum subsp. nucleatum ChDC_F317	ChDC_F317	ChDC F317	nucleatum		South Korea: Gwangju	Bacteria;Fusobacteria;Fusobacteriia	SAMN03263083	PRJNA270127	GCA_002211605.1	Complete	2.23301	27.1	chromosome:NZ_CP022122.1/CP022122.1		1	2012	2017-06-30T00:00:00Z	ftp://ftp.ncbi.nlm.nih.gov/genomes/all/GCA/002/211/605/GCA_002211605.1_ASM221160v1	ftp://ftp.ncbi.nlm.nih.gov/genomes/all/GCF/002/211/605/GCF_002211605.1_ASM221160v1
Fusobacterium nucleatum subsp. nucleatum ChDC F316 KCOM_1322	KCOM_1322	KCOM 1322	nucleatum		South Korea: Gwangju	Bacteria;Fusobacteria;Fusobacteriia	SAMN03263583	PRJNA270149	GCA_001296165.1	Complete	2.22727	27.1	chromosome:NZ_CP012716.1/CP012716.1		1	2051	2015-09-22T00:00:00Z	ftp://ftp.ncbi.nlm.nih.gov/genomes/all/GCA/001/296/165/GCA_001296165.1_ASM129616v1	ftp://ftp.ncbi.nlm.nih.gov/genomes/all/GCF/001/296/165/GCF_001296165.1_ASM129616v1
Fusobacterium nucleatum subsp. nucleatum 25586	25586	25586	nucleatum		not determined	Bacteria;Fusobacteria;Fusobacteriia	SAMN08706662	PRJNA433545	GCA_003019295.1	Complete	2.1801	27.1	chromosome:NZ_CP028101.1/CP028101.1		1	1939	2018-03-26T00:00:00Z	ftp://ftp.ncbi.nlm.nih.gov/genomes/all/GCA/003/019/295/GCA_003019295.1_ASM301929v1	ftp://ftp.ncbi.nlm.nih.gov/genomes/all/GCF/003/019/295/GCF_003019295.1_ASM301929v1
Fusobacterium nucleatum subsp. nucleatum ATCC 25586	ATCC_25586	ATCC 25586	nucleatum		not determined	Bacteria;Fusobacteria;Fusobacteriia	SAMN02603417	PRJNA295	GCA_000007325.1	Complete	2.1745	27.2	chromosome:AE009951.2		1	2067	2002-03-26T00:00:00Z	ftp://ftp.ncbi.nlm.nih.gov/genomes/all/GCA/000/007/325/GCA_000007325.1_ASM732v1	ftp://ftp.ncbi.nlm.nih.gov/genomes/all/GCF/000/007/325/GCF_000007325.1_ASM732v1
Fusobacterium nucleatum subsp. nucleatum KCOM_1250	KCOM_1250	KCOM 1250	nucleatum		South Korea: Gwangju	Bacteria;Fusobacteria;Fusobacteriia	SAMN03263147	PRJNA270140	GCA_001296185.1	Complete	2.2904	27	chromosome:CP012717.1		1	2077	2015-09-22T00:00:00Z	ftp://ftp.ncbi.nlm.nih.gov/genomes/all/GCA/001/296/185/GCA_001296185.1_ASM129618v1
Fusobacterium nucleatum subsp. polymorphum NCTC10562	NCTC10562	NCTC10562	polymorphum		USA	Bacteria;Fusobacteria;Fusobacteriia	SAMEA2479572	PRJEB6403	GCA_001457555.1	Complete	2.45506	26.9878	chromosome 1:NZ_LN831027.1/LN831027.1; plasmid 2:NZ_LN831028.1/LN831028.1		2	2299	2015-03-22T00:00:00Z	ftp://ftp.ncbi.nlm.nih.gov/genomes/all/GCA/001/457/555/GCA_001457555.1_NCTC10562	ftp://ftp.ncbi.nlm.nih.gov/genomes/all/GCF/001/457/555/GCF_001457555.1_NCTC10562
Fusobacterium nucleatum subsp. polymorphum ChDC_F306	ChDC_F306	ChDC F306	polymorphum		South Korea: Gwangju	Bacteria;Fusobacteria;Fusobacteriia	SAMN03263152	PRJNA270146	GCA_001433955.1	Complete	2.62237	26.8777	chromosome:NZ_CP013121.1/CP013121.1; plasmid unnamed1:NZ_CP013122.1/CP013122.1; plasmid unnamed2:NZ_CP013123.1/CP013123.1		3	2393	2015-11-06T00:00:00Z	ftp://ftp.ncbi.nlm.nih.gov/genomes/all/GCA/001/433/955/GCA_001433955.1_ASM143395v1	ftp://ftp.ncbi.nlm.nih.gov/genomes/all/GCF/001/433/955/GCF_001433955.1_ASM143395v1
Fusobacterium nucleatum subsp. polymorphum THCT7E2	THCT7E2	THCT7E2	polymorphum		China:Shanghai	Bacteria;Fusobacteria;Fusobacteriia	SAMN18042966	PRJNA704481	GCA_019552065.1	Complete	2.54734	27	chromosome:NZ_CP071096.1/CP071096.1		1	2268	2021-08-11T00:00:00Z	ftp://ftp.ncbi.nlm.nih.gov/genomes/all/GCA/019/552/065/GCA_019552065.1_ASM1955206v1	ftp://ftp.ncbi.nlm.nih.gov/genomes/all/GCF/019/552/065/GCF_019552065.1_ASM1955206v1
Fusobacterium nucleatum subsp. polymorphum KCOM_1275	KCOM_1275	KCOM 1275	polymorphum		South Korea: Gwangju	Bacteria;Fusobacteria;Fusobacteriia	SAMN07125867	PRJNA386738	GCA_002211625.1	Complete	2.52139	26.8	chromosome:NZ_CP022123.1/CP022123.1		1	2316	2017-06-30T00:00:00Z	ftp://ftp.ncbi.nlm.nih.gov/genomes/all/GCA/002/211/625/GCA_002211625.1_ASM221162v1	ftp://ftp.ncbi.nlm.nih.gov/genomes/all/GCF/002/211/625/GCF_002211625.1_ASM221162v1
Fusobacterium nucleatum subsp. polymorphum THCT15E1	THCT15E1	THCT15E1	polymorphum		China:Shanghai	Bacteria;Fusobacteria;Fusobacteriia	SAMN18042967	PRJNA704481	GCA_019552045.1	Complete	2.52621	26.8991	chromosome:NZ_CP071094.1/CP071094.1; plasmid pCT15E1:NZ_CP071095.1/CP071095.1		2	2301	2021-08-11T00:00:00Z	ftp://ftp.ncbi.nlm.nih.gov/genomes/all/GCA/019/552/045/GCA_019552045.1_ASM1955204v1	ftp://ftp.ncbi.nlm.nih.gov/genomes/all/GCF/019/552/045/GCF_019552045.1_ASM1955204v1
Fusobacterium nucleatum subsp. animalis KCOM_1279	KCOM_1279	KCOM 1279	animalis		South Korea: Gwangju	Bacteria;Fusobacteria;Fusobacteriia	SAMN03263149	PRJNA270143	GCA_001296085.1	Complete	2.54935	26.9	chromosome:NZ_CP012713.1/CP012713.1		1	2311	2015-09-22T00:00:00Z	ftp://ftp.ncbi.nlm.nih.gov/genomes/all/GCA/001/296/085/GCA_001296085.1_ASM129608v1	ftp://ftp.ncbi.nlm.nih.gov/genomes/all/GCF/001/296/085/GCF_001296085.1_ASM129608v1
Fusobacterium nucleatum subsp. animalis THCT7A2	THCT7A2	THCT7A2	animalis		China:Shanghai	Bacteria;Fusobacteria;Fusobacteriia	SAMN18042965	PRJNA704481	GCA_019552085.1	Complete	2.51515	27.2	chromosome:NZ_CP071097.1/CP071097.1		1	2196	2021-08-11T00:00:00Z	ftp://ftp.ncbi.nlm.nih.gov/genomes/all/GCA/019/552/085/GCA_019552085.1_ASM1955208v1	ftp://ftp.ncbi.nlm.nih.gov/genomes/all/GCF/019/552/085/GCF_019552085.1_ASM1955208v1
Fusobacterium nucleatum subsp. animalis 7_1	7_1	7_1	animalis		Canada	Bacteria;Fusobacteria;Fusobacteriia	SAMN02463711	PRJNA32483	GCA_000158275.2	Complete	2.51403	26.99	chromosome:NZ_CP007062.1/CP007062.1; plasmid unnamed:NZ_CP007063.1/CP007063.1		2	2360	2014-02-03T00:00:00Z	ftp://ftp.ncbi.nlm.nih.gov/genomes/all/GCA/000/158/275/GCA_000158275.2_ASM15827v2	ftp://ftp.ncbi.nlm.nih.gov/genomes/all/GCF/000/158/275/GCF_000158275.2_ASM15827v2
Fusobacterium nucleatum subsp. animalis THCT5A4	THCT5A4	THCT5A4	animalis		China:Shanghai	Bacteria;Fusobacteria;Fusobacteriia	SAMN18042963	PRJNA704481	GCA_019552125.1	Complete	2.49099	27.1	chromosome:NZ_CP071099.1/CP071099.1		1	2222	2021-08-11T00:00:00Z	ftp://ftp.ncbi.nlm.nih.gov/genomes/all/GCA/019/552/125/GCA_019552125.1_ASM1955212v1	ftp://ftp.ncbi.nlm.nih.gov/genomes/all/GCF/019/552/125/GCF_019552125.1_ASM1955212v1
Fusobacterium nucleatum subsp. animalis KCOM_1325	KCOM_1325	KCOM 1325	animalis		South Korea: Gwangju	Bacteria;Fusobacteria;Fusobacteriia	SAMN03263585	PRJNA270152	GCA_001296145.1	Complete	2.3108	27.1	chromosome:NZ_CP012715.1/CP012715.1		1	2168	2015-09-22T00:00:00Z	ftp://ftp.ncbi.nlm.nih.gov/genomes/all/GCA/001/296/145/GCA_001296145.1_ASM129614v1	ftp://ftp.ncbi.nlm.nih.gov/genomes/all/GCF/001/296/145/GCF_001296145.1_ASM129614v1
Fusobacterium nucleatum subsp. animalis THCT6B3	THCT6B3	THCT6B3	animalis		China:Shanghai	Bacteria;Fusobacteria;Fusobacteriia	SAMN18042964	PRJNA704481	GCA_019552105.1	Complete	2.26856	27	chromosome:NZ_CP071098.1/CP071098.1		1	2015	2021-08-11T00:00:00Z	ftp://ftp.ncbi.nlm.nih.gov/genomes/all/GCA/019/552/105/GCA_019552105.1_ASM1955210v1	ftp://ftp.ncbi.nlm.nih.gov/genomes/all/GCF/019/552/105/GCF_019552105.1_ASM1955210v1
Fusobacterium nucleatum subsp. animalis 4_8	4_8	4_8	animalis		not determined	Bacteria;Fusobacteria;Fusobacteriia	SAMN02603674	PRJNA32481	GCA_000400875.1	Complete	2.27546	27.0869	chromosome:NC_021281.1/CP003723.1; plasmid unnamed:NC_021277.1/CP003724.1		2	2021	2013-05-22T00:00:00Z	ftp://ftp.ncbi.nlm.nih.gov/genomes/all/GCA/000/400/875/GCA_000400875.1_ASM40087v1	ftp://ftp.ncbi.nlm.nih.gov/genomes/all/GCF/000/400/875/GCF_000400875.1_ASM40087v1
Fusobacterium nucleatum subsp. animalis ChDC_F332	ChDC_F332	ChDC F332	animalis		South Korea: Gwangju	Bacteria;Fusobacteria;Fusobacteriia	SAMN07125863	PRJNA386737	GCA_002211645.1	Complete	2.3229	27	chromosome:CP022124.1		1	2106	2017-06-30T00:00:00Z	ftp://ftp.ncbi.nlm.nih.gov/genomes/all/GCA/002/211/645/GCA_002211645.1_ASM221164v1
Fusobacterium nucleatum subsp. vincentii ChDC F8 KCOM_1231	KCOM_1231	KCOM 1231	vincentii		South Korea: Gwangju	Bacteria;Fusobacteria;Fusobacteriia	SAMN03263151	PRJNA270144	GCA_001296125.1	Complete	2.03853	27.1	chromosome:NZ_CP012714.1/CP012714.1		1	1836	2015-09-22T00:00:00Z	ftp://ftp.ncbi.nlm.nih.gov/genomes/all/GCA/001/296/125/GCA_001296125.1_ASM129612v1	ftp://ftp.ncbi.nlm.nih.gov/genomes/all/GCF/001/296/125/GCF_001296125.1_ASM129612v1
Fusobacterium nucleatum subsp. vincentii 3_1_36A2	3_1_36A2	3_1_36A2	vincentii		not determined	Bacteria;Fusobacteria;Fusobacteriia	SAMN02463738	PRJNA38357	GCA_000162235.2	Complete	2.26827	27.1	chromosome:NC_022196.1/CP003700.1		1	2063	2013-08-27T00:00:00Z	ftp://ftp.ncbi.nlm.nih.gov/genomes/all/GCA/000/162/235/GCA_000162235.2_ASM16223v2	ftp://ftp.ncbi.nlm.nih.gov/genomes/all/GCF/000/162/235/GCF_000162235.2_ASM16223v2
Fusobacterium nucleatum subsp. vincentii KCOM_2931	KCOM_2931	KCOM 2931	vincentii		Korea: Gwangju	Bacteria;Fusobacteria;Fusobacteriia	SAMN07837329	PRJNA415900	GCA_002764055.1	Complete	2.08771	27.2	chromosome:NZ_CP024749.1/CP024749.1		1	1883	2017-11-13T00:00:00Z	ftp://ftp.ncbi.nlm.nih.gov/genomes/all/GCA/002/764/055/GCA_002764055.1_ASM276405v1	ftp://ftp.ncbi.nlm.nih.gov/genomes/all/GCF/002/764/055/GCF_002764055.1_ASM276405v1
Fusobacterium nucleatum subsp. vincentii THCT14A3	THCT14A3	THCT14A3	vincentii		China:Shanghai	Bacteria;Fusobacteria;Fusobacteriia	SAMN18042968	PRJNA704481	GCA_019552005.1	Complete	2.05255	27.2	chromosome:NZ_CP071093.1/CP071093.1		1	1849	2021-08-11T00:00:00Z	ftp://ftp.ncbi.nlm.nih.gov/genomes/all/GCA/019/552/005/GCA_019552005.1_ASM1955200v1	ftp://ftp.ncbi.nlm.nih.gov/genomes/all/GCF/019/552/005/GCF_019552005.1_ASM1955200v1
Fusobacterium nucleatum subsp. vincentii 3_1_27	3_1_27	3_1_27	vincentii		not determined	Bacteria;Fusobacteria;Fusobacteriia	SAMN02463816	PRJNA41563	GCA_000163915.2	Complete	2.19023	27.0774	chromosome 1:NZ_CP007064.1/CP007064.1; chromosome 2:NZ_CP007065.1/CP007065.1; plasmid unnamed:NZ_CP007066.1/CP007066.1		3	1913	2014-02-07T00:00:00Z	ftp://ftp.ncbi.nlm.nih.gov/genomes/all/GCA/000/163/915/GCA_000163915.2_ASM16391v2	ftp://ftp.ncbi.nlm.nih.gov/genomes/all/GCF/000/163/915/GCF_000163915.2_ASM16391v2
Fusobacterium nucleatum Fn12230	Fn12230	Fn12230	unknow	polymorphum	not collected	Bacteria;Fusobacteria;Fusobacteriia	SAMN14918738	PRJNA632750	GCA_013137915.1	Complete	2.47394	26.9373	chromosome:NZ_CP053468.1/CP053468.1; plasmid unnamed:NZ_CP053469.1/CP053469.1; plasmid pFN1:NZ_CP053470.1/CP053470.1		3	2348	2020-05-21T00:00:00Z	ftp://ftp.ncbi.nlm.nih.gov/genomes/all/GCA/013/137/915/GCA_013137915.1_ASM1313791v1	ftp://ftp.ncbi.nlm.nih.gov/genomes/all/GCF/013/137/915/GCF_013137915.1_ASM1313791v1
Fusobacterium nucleatum MGYG_01347	MGYG_01347	MGYG-HGUT-01347	unknow	vincentii	not provided	Bacteria;Fusobacteria;Fusobacteriia	SAMEA5850850	PRJEB33885	GCA_902381645.1	Complete	2.26827	27.1	chromosome 1:NZ_LR698955.1/LR698955.1		1	2090	2019-08-09T00:00:00Z	ftp://ftp.ncbi.nlm.nih.gov/genomes/all/GCA/902/381/645/GCA_902381645.1_UHGG_MGYG-HGUT-01347	ftp://ftp.ncbi.nlm.nih.gov/genomes/all/GCF/902/381/645/GCF_902381645.1_UHGG_MGYG-HGUT-01347
