# Supplementary material for: Pangenomic Study of Fusobacterium nucleatum Reveals the Distribution of Pathogenic Genes and Functional Clusters at the Subspecies and Strain Levels
Source: Microbiol Spectr. 2023 Apr 12;11(3):e05184-22. doi: 10.1128/spectrum.05184-22 (PMC10269558; doi:10.1128/spectrum.05184-22)
Supplement: Supplemental file 2 — Table S2. Download spectrum.05184-22-s0002.xlsx, XLSX file, 0.02 MB [file spectrum.05184-22-s0002.xlsx]

## Sheet: Sheet1
subType	Strains	size(bp)	contigs	CDS	tmRNA	rRNA	tRNA
nucleatum	KCOM_1250	2290405	1	2184	1	13	38
nucleatum	ATCC_23726	2299539	1	2136	1	15	47
nucleatum	ChDC_F317	2233010	1	2151	1	10	44
nucleatum	KCOM_1322	2227266	1	2137	1	13	40
nucleatum	25586	2180101	1	2037	1	15	47
nucleatum	ATCC_25586	2174500	1	2038	1	15	47
polymorphum	NCTC10562	2455060	2	2358	1	15	47
polymorphum	ChDC_F306	2622370	3	2528	1	13	47
polymorphum	THCT7E2	2547341	1	2408	1	15	47
polymorphum	KCOM_1275	2521394	1	2428	1	15	47
polymorphum	THCT15E1	2526214	2	2367	1	15	47
polymorphum	Fn12230	2473944	3	2399	1	15	48
polymorphum	FNP	2651846	1	2566	1	15	47
animalis	KCOM_1279	2549353	1	2416	1	14	39
animalis	THCT7A2	2515153	1	2328	1	15	46
animalis	7_1	2514029	2	2462	1	15	46
animalis	KCOM_1325	2310804	1	2217	1	15	40
animalis	THCT5A4	2490990	1	2360	1	15	47
animalis	THCT6B3	2268559	1	2118	1	15	46
animalis	4_8	2275461	2	2160	1	15	46
animalis	ChDC_F332	2322902	1	2195	1	15	46
animalis	FNA	2492833	1	2346	1	15	46
	FNU	2057857	1	1934	1	15	47
vincentii	FNV	2194806	1	2003	1	15	47
vincentii	3_1_27	2190228	3	2047	1	15	46
vincentii	3_1_36A2	2268272	1	2187	1	15	47
vincentii	KCOM_1231	2038535	1	1883	1	15	39
vincentii	KCOM_2931	2087706	1	1956	1	15	47
vincentii	THCT14A3	2052554	1	1907	1	15	47
vincentii	MGYG_01347	2268272	1	2187	1	15	47

## Sheet: rRNA
subType	Strains	5S rRNA	16S rRNA	23S rRNA	Sum
nucleatum	KCOM_1250	5	4	4	13
nucleatum	ATCC_23726	5	5	5	15
nucleatum	ChDC_F317	5	3	2	10
nucleatum	KCOM_1322	5	4	4	13
nucleatum	25586	5	5	5	15
nucleatum	ATCC_25586	5	5	5	15
polymorphum	NCTC10562	5	5	5	15
polymorphum	ChDC_F306	4	5	4	13
polymorphum	THCT7E2	5	5	5	15
polymorphum	KCOM_1275	5	5	5	15
polymorphum	THCT15E1	5	5	5	15
polymorphum	Fn12230	5	5	5	15
polymorphum	FNP	5	5	5	15
animalis	KCOM_1279	5	5	4	14
animalis	THCT7A2	5	5	5	15
animalis	7_1	5	5	5	15
animalis	KCOM_1325	5	5	5	15
animalis	THCT5A4	5	5	5	15
animalis	THCT6B3	5	5	5	15
animalis	4_8	5	5	5	15
animalis	ChDC_F332	5	5	5	15
animalis	FNA	5	5	5	15
	FNU	5	5	5	15
vincentii	FNV	5	5	5	15
vincentii	3_1_27	5	5	5	15
vincentii	3_1_36A2	5	5	5	15
vincentii	KCOM_1231	5	5	5	15
vincentii	KCOM_2931	5	5	5	15
vincentii	THCT14A3	5	5	5	15
vincentii	MGYG_01347	5	5	5	15

## Sheet: tRNA1
subType	Strains	Ala	Gly	Pro	Thr	Val	Ser	Arg	Leu	Phe	Asn	Lys	Asp	Glu	His	Gln	Ile	Met/fMet	Tyr	Cys	Trp	tmRNA	Pyl	Sum
nucleatum	KCOM_1250	2	3	2	2	2	2	4	4	0	2	2	2	2	1	2	1	3	1	0	1	1	0	39
nucleatum	ATCC_23726	2	4	2	2	3	3	4	4	2	2	3	3	3	1	2	1	3	1	1	1	1	0	48
nucleatum	ChDC_F317	1	4	2	2	2	3	4	4	2	5	2	2	2	1	2	0	3	1	1	1	1	0	45
nucleatum	KCOM_1322	2	3	2	2	2	3	4	4	1	2	2	2	2	1	2	1	3	1	0	1	1	0	41
nucleatum	25586	2	4	2	2	3	3	4	4	2	2	3	3	3	1	2	1	3	1	1	1	1	0	48
nucleatum	ATCC_25586	2	4	2	2	3	3	4	4	2	2	3	3	3	1	2	1	3	1	1	1	1	0	48
polymorphum	NCTC10562	2	4	2	2	3	3	4	4	2	2	3	3	3	1	2	1	3	1	1	1	1	0	48
polymorphum	ChDC_F306	2	4	2	3	3	3	4	5	1	2	3	3	3	1	2	1	3	1	0	1	1	0	48
polymorphum	THCT7E2	2	4	2	2	3	3	4	4	2	2	3	3	3	1	2	1	3	1	1	1	1	0	48
polymorphum	KCOM_1275	2	4	2	2	3	3	4	4	2	2	3	3	3	1	2	1	3	1	1	1	1	0	48
polymorphum	THCT15E1	2	4	2	2	3	3	4	4	2	2	3	3	3	1	2	1	3	1	1	1	1	0	48
polymorphum	Fn12230	2	4	2	2	3	3	4	5	2	2	3	3	3	1	2	1	3	1	1	1	1	0	49
polymorphum	FNP	2	4	2	2	3	3	4	4	2	2	3	3	3	1	2	1	3	1	1	1	1	0	48
animalis	KCOM_1279	2	3	2	2	2	3	4	3	1	2	2	2	2	1	2	1	3	1	0	1	1	0	40
animalis	THCT7A2	2	4	2	2	3	3	4	3	2	2	3	3	3	1	2	1	3	1	1	1	1	0	47
animalis	7_1	2	4	2	2	3	3	4	3	2	2	3	3	3	1	2	1	3	1	1	1	1	0	47
animalis	KCOM_1325	2	3	2	2	2	3	4	3	1	2	2	2	2	1	2	1	3	1	0	1	1	1	41
animalis	THCT5A4	2	4	2	2	3	3	4	4	2	2	3	3	3	1	2	1	3	1	1	1	1	0	48
animalis	THCT6B3	2	4	2	2	3	3	4	3	2	2	3	3	3	1	2	1	3	1	1	1	1	0	47
animalis	4_8	2	4	2	2	3	3	4	3	2	2	3	3	3	1	2	1	3	1	1	1	1	0	48
animalis	ChDC_F332	2	4	2	2	3	3	4	3	2	2	3	3	3	1	2	1	3	1	1	1	1	0	47
animalis	FNA	2	4	2	2	3	3	4	3	2	2	3	3	3	1	2	1	3	1	1	1	1	0	47
	FNU	2	4	2	2	3	3	4	4	2	2	3	3	3	1	2	1	3	1	1	1	1	0	48
vincentii	FNV	2	4	2	2	3	3	4	4	2	2	3	3	3	1	2	1	3	1	1	1	1	0	48
vincentii	3_1_27	2	4	2	2	3	3	4	3	2	2	3	3	3	1	2	1	3	1	1	1	1	0	47
vincentii	3_1_36A2	2	4	2	2	3	3	4	4	2	2	3	3	3	1	2	1	3	1	1	1	1	0	48
vincentii	KCOM_1231	1	3	2	2	2	3	4	4	1	2	2	2	2	1	2	0	4	1	0	1	1	0	40
vincentii	KCOM_2931	2	4	2	2	3	3	4	4	2	2	3	3	3	1	2	1	3	1	1	1	1	0	48
vincentii	THCT14A3	2	4	2	2	3	3	4	4	2	2	3	3	3	1	2	1	3	1	1	1	1	0	48
vincentii	MGYG_01347	2	4	2	2	3	3	4	4	2	2	3	3	3	1	2	1	3	1	1	1	1	0	48

## Sheet: tRNA2
subType	Strains	tac	gtc	gaa	gca	tcc/gcc	ctt/ttt	ttc	tgt	tgc	cat	tgg	ttg	gtg	tag/caa/taa	gtt	gta	gct/tga	tct/tcg/acg/cct	gat	cca	cta	SUM
nucleatum	KCOM_1250	2	2	0	0	3	2	2	2	2	3	2	2	1	4	2	1	2	4	1	1	0	38
nucleatum	ATCC_23726	3	3	2	1	4	3	3	2	2	3	2	2	1	4	2	1	3	4	1	1	0	47
nucleatum	ChDC_F317	2	2	2	1	4	2	2	2	1	3	2	2	1	4	5	1	3	4	0	1	0	44
nucleatum	KCOM_1322	2	2	1	0	3	2	2	2	2	3	2	2	1	4	2	1	3	4	1	1	0	40
nucleatum	25586	3	3	2	1	4	3	3	2	2	3	2	2	1	4	2	1	3	4	1	1	0	47
nucleatum	ATCC_25586	3	3	2	1	4	3	3	2	2	3	2	2	1	4	2	1	3	4	1	1	0	47
polymorphum	NCTC10562	3	3	2	1	4	3	3	2	2	3	2	2	1	4	2	1	3	4	1	1	0	47
polymorphum	ChDC_F306	3	2	1	0	4	3	3	3	2	3	2	2	1	5	2	1	3	4	1	1	0	47
polymorphum	THCT7E2	3	3	2	1	4	3	3	2	2	3	2	2	1	4	2	1	3	4	1	1	0	47
polymorphum	KCOM_1275	3	3	2	1	4	3	3	2	2	3	2	2	1	4	2	1	3	4	1	1	0	47
polymorphum	THCT15E1	3	3	2	1	4	3	3	2	2	3	2	2	1	4	2	1	3	4	1	1	0	47
polymorphum	Fn12230	3	3	2	1	4	3	3	2	2	3	2	2	1	5	2	1	3	4	1	1	0	48
polymorphum	FNP	3	3	2	1	4	3	3	2	2	3	2	2	1	4	2	1	3	4	1	1	0	47
animalis	KCOM_1279	2	2	1	0	3	2	2	2	2	3	2	2	1	3	2	1	3	4	1	1	0	39
animalis	THCT7A2	3	3	2	1	4	3	3	2	2	3	2	2	1	3	2	1	3	4	1	1	0	46
animalis	7_1	3	3	2	1	4	3	3	2	2	3	2	2	1	3	2	1	3	4	1	1	0	46
animalis	KCOM_1325	2	2	1	0	3	2	2	2	2	3	2	2	1	3	2	1	3	4	1	1	1	40
animalis	THCT5A4	3	3	2	1	4	3	3	2	2	3	2	2	1	4	2	1	3	4	1	1	0	47
animalis	THCT6B3	3	3	2	1	4	3	3	2	2	3	2	2	1	3	2	1	3	4	1	1	0	46
animalis	4_8	3	3	2	1	4	3	3	2	2	3	2	2	1	4	2	1	3	4	1	1	0	47
animalis	ChDC_F332	3	3	2	1	4	3	3	2	2	3	2	2	1	3	2	1	3	4	1	1	0	46
animalis	FNA	3	3	2	1	4	3	3	2	2	3	2	2	1	3	2	1	3	4	1	1	0	46
	FNU	3	3	2	1	4	3	3	2	2	3	2	2	1	4	2	1	3	4	1	1	0	47
vincentii	FNV	3	3	2	1	4	3	3	2	2	3	2	2	1	4	2	1	3	4	1	1	0	47
vincentii	3_1_27	3	3	2	1	4	3	3	2	2	3	2	2	1	3	2	1	3	4	1	1	0	46
vincentii	3_1_36A2	3	3	2	1	4	3	3	2	2	3	2	2	1	4	2	1	3	4	1	1	0	47
vincentii	KCOM_1231	2	2	1	0	3	2	2	2	1	4	2	2	1	4	2	1	3	4	0	1	0	39
vincentii	KCOM_2931	3	3	2	1	4	3	3	2	2	3	2	2	1	4	2	1	3	4	1	1	0	47
vincentii	THCT14A3	3	3	2	1	4	3	3	2	2	3	2	2	1	4	2	1	3	4	1	1	0	47
vincentii	MGYG_01347	3	3	2	1	4	3	3	2	2	3	2	2	1	4	2	1	3	4	1	1	0	47
