# Supplementary material for: Pangenomic Study of Fusobacterium nucleatum Reveals the Distribution of Pathogenic Genes and Functional Clusters at the Subspecies and Strain Levels
Source: Microbiol Spectr. 2023 Apr 12;11(3):e05184-22. doi: 10.1128/spectrum.05184-22 (PMC10269558; doi:10.1128/spectrum.05184-22)
Supplement: Supplemental file 3 — Table S3. Download spectrum.05184-22-s0003.xlsx, XLSX file, 2.6 MB [file spectrum.05184-22-s0003.xlsx]

## Sheet: gene_presence_absence
Gene	Non-unique Gene name	Annotation	No. isolates	No. sequences	Avg sequences per isolate	Genome Fragment	Order within Fragment	Accessory Fragment	Accessory Order with Fragment	QC	Min group size nuc	Max group size nuc	Avg group size nuc	25586	ATCC_23726	ATCC_25586	ChDC_F317	KCOM_1250	KCOM_1322	NCTC10562	ChDC_F306	THCT7E2	KCOM_1275	THCT15E1	Fn12230	FNP	7_1	THCT7A2	4_8	KCOM_1325	THCT6B3	THCT5A4	ChDC_F332	FNA	KCOM_1279	FNU	FNV	3_1_27	3_1_36A2	KCOM_1231	KCOM_2931	MGYG_01347	THCT14A3
ziaR		Transcriptional repressor SmtB	30	30	1	1	11503				377	380	378	NHADKBKC_00869	PEPDNNED_00936	DBOBEHLL_00872	EKKNDDEI_01856	HCGHHCMC_01977	NJEGOBFM_00964	DDCKJJDP_00702	OCJJJNLI_01474	GJCMIGLD_00569	INKGDKEG_02331	NILDGILO_00020	PIBHELFC_00660	LNAIJENN_00696	DFNPJCLJ_00268	JFDFHHOF_01217	CJMKAOFH_01696	LPEHFDKF_01572	BBKMBCNC_00925	PPPOHEJL_00198	EPFFJELK_00113	GLGCDJBK_00553	EJEDPPPE_00658	KBCKMEGG_00328	EJBDKFJN_00538	FAEDJKDH_02013	CAOKBMPH_00571	KNEPNHNH_01382	PKLOOLHP_01895	PBDEFOPI_00571	FMFNHNPF_00367
waaA		3-deoxy-D-manno-octulosonic acid transferase	30	30	1	1	4051				1922	1922	1922	NHADKBKC_00108	PEPDNNED_00119	DBOBEHLL_00108	EKKNDDEI_00054	HCGHHCMC_01233	NJEGOBFM_00215	DDCKJJDP_00459	OCJJJNLI_01740	GJCMIGLD_00308	INKGDKEG_02074	NILDGILO_00262	PIBHELFC_00407	LNAIJENN_00424	DFNPJCLJ_01828	JFDFHHOF_00370	CJMKAOFH_00326	LPEHFDKF_01865	BBKMBCNC_00109	PPPOHEJL_01778	EPFFJELK_00936	GLGCDJBK_02039	EJEDPPPE_02237	KBCKMEGG_01639	EJBDKFJN_00301	FAEDJKDH_01881	CAOKBMPH_00329	KNEPNHNH_01746	PKLOOLHP_01681	PBDEFOPI_00329	FMFNHNPF_00576
ddpA		putative D,D-dipeptide-binding periplasmic protein DdpA	30	30	1	1	4290				1574	1580	1579	NHADKBKC_00026	PEPDNNED_00029	DBOBEHLL_00026	EKKNDDEI_00496	HCGHHCMC_01146	NJEGOBFM_00131	DDCKJJDP_02146	OCJJJNLI_02430	GJCMIGLD_02087	INKGDKEG_01312	NILDGILO_00933	PIBHELFC_02085	LNAIJENN_02203	DFNPJCLJ_02098	JFDFHHOF_00994	CJMKAOFH_01914	LPEHFDKF_00173	BBKMBCNC_00714	PPPOHEJL_02397	EPFFJELK_00342	GLGCDJBK_00329	EJEDPPPE_00441	KBCKMEGG_00209	EJBDKFJN_01716	FAEDJKDH_00388	CAOKBMPH_01944	KNEPNHNH_00231	PKLOOLHP_01085	PBDEFOPI_01944	FMFNHNPF_01213
cysS		Cysteine--tRNA ligase	30	30	1	1	4384				1418	1421	1420	NHADKBKC_00082	PEPDNNED_00092	DBOBEHLL_00082	EKKNDDEI_00028	HCGHHCMC_01206	NJEGOBFM_00189	DDCKJJDP_02186	OCJJJNLI_02388	GJCMIGLD_02129	INKGDKEG_01353	NILDGILO_00892	PIBHELFC_02126	LNAIJENN_02242	DFNPJCLJ_02159	JFDFHHOF_00936	CJMKAOFH_01974	LPEHFDKF_00116	BBKMBCNC_00659	PPPOHEJL_02337	EPFFJELK_00403	GLGCDJBK_00269	EJEDPPPE_00384	KBCKMEGG_00154	EJBDKFJN_00253	FAEDJKDH_01931	CAOKBMPH_00252	KNEPNHNH_00176	PKLOOLHP_01632	PBDEFOPI_00252	FMFNHNPF_00623
purA		Adenylosuccinate synthetase	30	30	1	1	4049				1277	1277	1277	NHADKBKC_00107	PEPDNNED_00118	DBOBEHLL_00107	EKKNDDEI_00053	HCGHHCMC_01232	NJEGOBFM_00214	DDCKJJDP_00460	OCJJJNLI_01739	GJCMIGLD_00309	INKGDKEG_02075	NILDGILO_00261	PIBHELFC_00408	LNAIJENN_00425	DFNPJCLJ_01827	JFDFHHOF_00369	CJMKAOFH_00327	LPEHFDKF_01864	BBKMBCNC_00108	PPPOHEJL_01777	EPFFJELK_00937	GLGCDJBK_02038	EJEDPPPE_02236	KBCKMEGG_01638	EJBDKFJN_00302	FAEDJKDH_01880	CAOKBMPH_00330	KNEPNHNH_01747	PKLOOLHP_01682	PBDEFOPI_00330	FMFNHNPF_00575
secA		Protein translocase subunit SecA	30	30	1	1	4589				2609	2675	2638	NHADKBKC_00215	PEPDNNED_00241	DBOBEHLL_00215	EKKNDDEI_00169	HCGHHCMC_01336	NJEGOBFM_00330	DDCKJJDP_00333	OCJJJNLI_01841	GJCMIGLD_00193	INKGDKEG_01956	NILDGILO_00365	PIBHELFC_00251	LNAIJENN_00297	DFNPJCLJ_01909	JFDFHHOF_00443	CJMKAOFH_00248	LPEHFDKF_01943	BBKMBCNC_00182	PPPOHEJL_01861	EPFFJELK_00856	GLGCDJBK_00169	EJEDPPPE_02328	KBCKMEGG_01745	EJBDKFJN_01878	FAEDJKDH_00277	CAOKBMPH_02051	KNEPNHNH_01635	PKLOOLHP_01201	PBDEFOPI_02051	FMFNHNPF_01102
eno		Enolase	30	30	1	1	10588				1301	1304	1303	NHADKBKC_00260	PEPDNNED_00283	DBOBEHLL_00261	EKKNDDEI_00203	HCGHHCMC_01370	NJEGOBFM_00364	DDCKJJDP_00295	OCJJJNLI_01879	GJCMIGLD_00157	INKGDKEG_01501	NILDGILO_00401	PIBHELFC_00212	LNAIJENN_00259	DFNPJCLJ_02339	JFDFHHOF_00886	CJMKAOFH_00184	LPEHFDKF_00067	BBKMBCNC_00247	PPPOHEJL_02287	EPFFJELK_00453	GLGCDJBK_02122	EJEDPPPE_00264	KBCKMEGG_01867	EJBDKFJN_00159	FAEDJKDH_00157	CAOKBMPH_00161	KNEPNHNH_00092	PKLOOLHP_01531	PBDEFOPI_00161	FMFNHNPF_00732
fimA		Manganese ABC transporter substrate-binding lipoprotein	30	30	1	1	10503				902	914	906	NHADKBKC_00308	PEPDNNED_00332	DBOBEHLL_00309	EKKNDDEI_00246	HCGHHCMC_01416	NJEGOBFM_00404	DDCKJJDP_00238	OCJJJNLI_01930	GJCMIGLD_00101	INKGDKEG_01555	NILDGILO_00452	PIBHELFC_00158	LNAIJENN_00205	DFNPJCLJ_02383	JFDFHHOF_00838	CJMKAOFH_00135	LPEHFDKF_00032	BBKMBCNC_00293	PPPOHEJL_02242	EPFFJELK_00495	GLGCDJBK_02168	EJEDPPPE_00226	KBCKMEGG_01909	EJBDKFJN_01937	FAEDJKDH_00214	CAOKBMPH_02121	KNEPNHNH_00055	PKLOOLHP_01268	PBDEFOPI_02121	FMFNHNPF_01037
sdh_1		Serine 3-dehydrogenase	30	30	1	1	8398				716	716	716	NHADKBKC_01505	PEPDNNED_01554	DBOBEHLL_01505	EKKNDDEI_01218	HCGHHCMC_00509	NJEGOBFM_01606	DDCKJJDP_01335	OCJJJNLI_00692	GJCMIGLD_01298	INKGDKEG_00528	NILDGILO_01736	PIBHELFC_01388	LNAIJENN_01387	DFNPJCLJ_01037	JFDFHHOF_01897	CJMKAOFH_01165	LPEHFDKF_00910	BBKMBCNC_01454	PPPOHEJL_00888	EPFFJELK_01755	GLGCDJBK_01221	EJEDPPPE_01455	KBCKMEGG_01008	EJBDKFJN_01026	FAEDJKDH_01092	CAOKBMPH_01063	KNEPNHNH_00902	PKLOOLHP_00348	PBDEFOPI_01063	FMFNHNPF_01868
serS		Serine--tRNA ligase	30	30	1	1	10439				1265	1265	1265	NHADKBKC_00331	PEPDNNED_00357	DBOBEHLL_00727	EKKNDDEI_00270	HCGHHCMC_01440	NJEGOBFM_00428	DDCKJJDP_00208	OCJJJNLI_01963	GJCMIGLD_00069	INKGDKEG_01588	NILDGILO_00483	PIBHELFC_00120	LNAIJENN_00162	DFNPJCLJ_02404	JFDFHHOF_00814	CJMKAOFH_00111	LPEHFDKF_00011	BBKMBCNC_00325	PPPOHEJL_02215	EPFFJELK_00516	GLGCDJBK_02200	EJEDPPPE_00206	KBCKMEGG_01925	EJBDKFJN_01957	FAEDJKDH_00196	CAOKBMPH_02140	KNEPNHNH_00036	PKLOOLHP_01286	PBDEFOPI_02140	FMFNHNPF_01017
ecfT_1		Energy-coupling factor transporter transmembrane protein EcfT	30	30	1	1	10438				473	476	475	NHADKBKC_00332	PEPDNNED_00358	DBOBEHLL_00726	EKKNDDEI_00271	HCGHHCMC_01441	NJEGOBFM_00429	DDCKJJDP_00207	OCJJJNLI_01964	GJCMIGLD_00068	INKGDKEG_01589	NILDGILO_00484	PIBHELFC_00119	LNAIJENN_00161	DFNPJCLJ_02405	JFDFHHOF_00813	CJMKAOFH_00110	LPEHFDKF_00010	BBKMBCNC_00326	PPPOHEJL_02214	EPFFJELK_00517	GLGCDJBK_02201	EJEDPPPE_00205	KBCKMEGG_01926	EJBDKFJN_01958	FAEDJKDH_00195	CAOKBMPH_02141	KNEPNHNH_00035	PKLOOLHP_01287	PBDEFOPI_02141	FMFNHNPF_01016
lspA		Lipoprotein signal peptidase	30	30	1	1	10314				458	488	479	NHADKBKC_00372	PEPDNNED_00543	DBOBEHLL_00686	EKKNDDEI_00314	HCGHHCMC_01623	NJEGOBFM_00469	DDCKJJDP_02296	OCJJJNLI_02178	GJCMIGLD_02329	INKGDKEG_01634	NILDGILO_00694	PIBHELFC_00074	LNAIJENN_00112	DFNPJCLJ_00068	JFDFHHOF_00622	CJMKAOFH_00066	LPEHFDKF_02146	BBKMBCNC_00369	PPPOHEJL_02165	EPFFJELK_00695	GLGCDJBK_00097	EJEDPPPE_00170	KBCKMEGG_01946	EJBDKFJN_00054	FAEDJKDH_00054	CAOKBMPH_00057	KNEPNHNH_01516	PKLOOLHP_01309	PBDEFOPI_00057	FMFNHNPF_00838
exoA		Exodeoxyribonuclease	30	30	1	1	10818				758	761	760	NHADKBKC_00392	PEPDNNED_00523	DBOBEHLL_00666	EKKNDDEI_00333	HCGHHCMC_01604	NJEGOBFM_00488	DDCKJJDP_02377	OCJJJNLI_02150	GJCMIGLD_02354	INKGDKEG_01659	NILDGILO_00668	PIBHELFC_00048	LNAIJENN_02603	DFNPJCLJ_02442	JFDFHHOF_00767	CJMKAOFH_02133	LPEHFDKF_02009	BBKMBCNC_00517	PPPOHEJL_02020	EPFFJELK_00554	GLGCDJBK_02343	EJEDPPPE_00027	KBCKMEGG_01963	EJBDKFJN_02024	FAEDJKDH_01694	CAOKBMPH_02210	KNEPNHNH_01419	PKLOOLHP_01398	PBDEFOPI_02210	FMFNHNPF_00947
galE		UDP-glucose 4-epimerase	30	30	1	1	2531				989	989	989	NHADKBKC_00458	PEPDNNED_00454	DBOBEHLL_00599	EKKNDDEI_00400	HCGHHCMC_01538	NJEGOBFM_00555	DDCKJJDP_00013	OCJJJNLI_02065	GJCMIGLD_02432	INKGDKEG_01747	NILDGILO_00586	PIBHELFC_02364	LNAIJENN_00014	DFNPJCLJ_00015	JFDFHHOF_00709	CJMKAOFH_00013	LPEHFDKF_02093	BBKMBCNC_00423	PPPOHEJL_02083	EPFFJELK_00642	GLGCDJBK_00014	EJEDPPPE_00086	KBCKMEGG_00013	EJBDKFJN_00015	FAEDJKDH_00013	CAOKBMPH_00017	KNEPNHNH_01477	PKLOOLHP_01346	PBDEFOPI_00017	FMFNHNPF_00893
nusG		Transcription termination/antitermination protein NusG	30	30	1	1	10630				494	581	578	NHADKBKC_00527	PEPDNNED_00385	DBOBEHLL_00530	EKKNDDEI_02200	HCGHHCMC_01470	NJEGOBFM_00623	DDCKJJDP_00081	OCJJJNLI_01999	GJCMIGLD_00034	INKGDKEG_01807	NILDGILO_00518	PIBHELFC_02301	LNAIJENN_02528	DFNPJCLJ_02432	JFDFHHOF_00781	CJMKAOFH_02122	LPEHFDKF_01999	BBKMBCNC_00528	PPPOHEJL_02010	EPFFJELK_00544	GLGCDJBK_02331	EJEDPPPE_00013	KBCKMEGG_00069	EJBDKFJN_01984	FAEDJKDH_01652	CAOKBMPH_02167	KNEPNHNH_00011	PKLOOLHP_01440	PBDEFOPI_02167	FMFNHNPF_00987
group_1145		hypothetical protein	30	30	1	1	10620				878	878	878	NHADKBKC_00534	PEPDNNED_00378	DBOBEHLL_00523	EKKNDDEI_02192	HCGHHCMC_01463	NJEGOBFM_00631	DDCKJJDP_00089	OCJJJNLI_01992	GJCMIGLD_00041	INKGDKEG_01814	NILDGILO_00511	PIBHELFC_02294	LNAIJENN_02521	DFNPJCLJ_02425	JFDFHHOF_00788	CJMKAOFH_02115	LPEHFDKF_01992	BBKMBCNC_00535	PPPOHEJL_02003	EPFFJELK_00537	GLGCDJBK_02324	EJEDPPPE_00006	KBCKMEGG_00076	EJBDKFJN_01977	FAEDJKDH_01645	CAOKBMPH_02160	KNEPNHNH_00018	PKLOOLHP_01447	PBDEFOPI_02160	FMFNHNPF_00994
glmU		Bifunctional protein GlmU	30	30	1	1	10096				1340	1343	1342	NHADKBKC_00577	PEPDNNED_00618	DBOBEHLL_00480	EKKNDDEI_02146	HCGHHCMC_01683	NJEGOBFM_00675	DDCKJJDP_00135	OCJJJNLI_02249	GJCMIGLD_02265	INKGDKEG_01866	NILDGILO_00760	PIBHELFC_02246	LNAIJENN_02474	DFNPJCLJ_02255	JFDFHHOF_00908	CJMKAOFH_02026	LPEHFDKF_00088	BBKMBCNC_00630	PPPOHEJL_02309	EPFFJELK_00431	GLGCDJBK_00242	EJEDPPPE_00287	KBCKMEGG_01835	EJBDKFJN_00115	FAEDJKDH_00114	CAOKBMPH_00117	KNEPNHNH_01579	PKLOOLHP_01487	PBDEFOPI_00117	FMFNHNPF_00776
aroC		Chorismate synthase	30	30	1	1	8271				1073	1073	1073	NHADKBKC_01540	PEPDNNED_01520	DBOBEHLL_01540	EKKNDDEI_01181	HCGHHCMC_00544	NJEGOBFM_01643	DDCKJJDP_01297	OCJJJNLI_00734	GJCMIGLD_01259	INKGDKEG_00488	NILDGILO_01774	PIBHELFC_01349	LNAIJENN_01347	DFNPJCLJ_01075	JFDFHHOF_01857	CJMKAOFH_01115	LPEHFDKF_00873	BBKMBCNC_01501	PPPOHEJL_00830	EPFFJELK_01718	GLGCDJBK_01271	EJEDPPPE_01409	KBCKMEGG_01059	EJBDKFJN_01059	FAEDJKDH_01049	CAOKBMPH_01104	KNEPNHNH_00869	PKLOOLHP_00389	PBDEFOPI_01104	FMFNHNPF_01835
group_1152		DegV domain-containing protein	30	30	1	1	4562				2537	2537	2537	NHADKBKC_00637	PEPDNNED_00690	DBOBEHLL_00419	EKKNDDEI_02083	HCGHHCMC_01747	NJEGOBFM_00739	DDCKJJDP_02246	OCJJJNLI_02326	GJCMIGLD_02188	INKGDKEG_01399	NILDGILO_00832	PIBHELFC_02176	LNAIJENN_02379	DFNPJCLJ_01928	JFDFHHOF_00460	CJMKAOFH_00232	LPEHFDKF_01960	BBKMBCNC_00200	PPPOHEJL_01876	EPFFJELK_00837	GLGCDJBK_00152	EJEDPPPE_02345	KBCKMEGG_00118	EJBDKFJN_00213	FAEDJKDH_01971	CAOKBMPH_00211	KNEPNHNH_00135	PKLOOLHP_01591	PBDEFOPI_00211	FMFNHNPF_00663
tadA		tRNA-specific adenosine deaminase	30	30	1	1	4018				485	578	501	NHADKBKC_00662	PEPDNNED_00715	DBOBEHLL_00394	EKKNDDEI_02058	HCGHHCMC_01772	NJEGOBFM_00764	DDCKJJDP_00469	OCJJJNLI_01723	GJCMIGLD_00320	INKGDKEG_02085	NILDGILO_00251	PIBHELFC_00418	LNAIJENN_00440	DFNPJCLJ_01816	JFDFHHOF_00360	CJMKAOFH_00333	LPEHFDKF_01854	BBKMBCNC_00102	PPPOHEJL_01770	EPFFJELK_00948	GLGCDJBK_02031	EJEDPPPE_02215	KBCKMEGG_01629	EJBDKFJN_00310	FAEDJKDH_01872	CAOKBMPH_00338	KNEPNHNH_01757	PKLOOLHP_01690	PBDEFOPI_00338	FMFNHNPF_00567
group_1155		hypothetical protein	30	30	1	1	4008				1217	1259	1255	NHADKBKC_00665	PEPDNNED_00718	DBOBEHLL_00391	EKKNDDEI_02055	HCGHHCMC_01775	NJEGOBFM_00767	DDCKJJDP_00474	OCJJJNLI_01716	GJCMIGLD_00327	INKGDKEG_02092	NILDGILO_00245	PIBHELFC_00424	LNAIJENN_00447	DFNPJCLJ_01812	JFDFHHOF_00346	CJMKAOFH_00341	LPEHFDKF_01850	BBKMBCNC_00098	PPPOHEJL_01750	EPFFJELK_00952	GLGCDJBK_02028	EJEDPPPE_02196	KBCKMEGG_01626	EJBDKFJN_00322	FAEDJKDH_01864	CAOKBMPH_00356	KNEPNHNH_01760	PKLOOLHP_01693	PBDEFOPI_00356	FMFNHNPF_00564
xylG		Xylose import ATP-binding protein XylG	30	30	1	1	4007				1583	1583	1583	NHADKBKC_00666	PEPDNNED_00719	DBOBEHLL_00390	EKKNDDEI_02054	HCGHHCMC_01776	NJEGOBFM_00768	DDCKJJDP_00475	OCJJJNLI_01715	GJCMIGLD_00328	INKGDKEG_02093	NILDGILO_00244	PIBHELFC_00425	LNAIJENN_00448	DFNPJCLJ_01811	JFDFHHOF_00345	CJMKAOFH_00342	LPEHFDKF_01849	BBKMBCNC_00097	PPPOHEJL_01749	EPFFJELK_00953	GLGCDJBK_02027	EJEDPPPE_02195	KBCKMEGG_01625	EJBDKFJN_00323	FAEDJKDH_01863	CAOKBMPH_00357	KNEPNHNH_01761	PKLOOLHP_01694	PBDEFOPI_00357	FMFNHNPF_00563
fabF		3-oxoacyl-[acyl-carrier-protein] synthase 2	30	30	1	1	8960				1241	1241	1241	NHADKBKC_00761	PEPDNNED_00828	DBOBEHLL_00763	EKKNDDEI_01967	HCGHHCMC_01871	NJEGOBFM_00855	DDCKJJDP_00582	OCJJJNLI_01594	GJCMIGLD_00451	INKGDKEG_02206	NILDGILO_00130	PIBHELFC_00528	LNAIJENN_00564	DFNPJCLJ_01700	JFDFHHOF_00226	CJMKAOFH_00458	LPEHFDKF_01738	BBKMBCNC_02110	PPPOHEJL_01619	EPFFJELK_01064	GLGCDJBK_01911	EJEDPPPE_02063	KBCKMEGG_01536	EJBDKFJN_00421	FAEDJKDH_01768	CAOKBMPH_00460	KNEPNHNH_01835	PKLOOLHP_01790	PBDEFOPI_00460	FMFNHNPF_00472
group_1162		Nitronate monooxygenase	30	30	1	1	8497				956	956	956	NHADKBKC_00784	PEPDNNED_00850	DBOBEHLL_00786	EKKNDDEI_01946	HCGHHCMC_01891	NJEGOBFM_00876	DDCKJJDP_00607	OCJJJNLI_01566	GJCMIGLD_00475	INKGDKEG_02237	NILDGILO_00105	PIBHELFC_00558	LNAIJENN_00592	DFNPJCLJ_01676	JFDFHHOF_00209	CJMKAOFH_00480	LPEHFDKF_01714	BBKMBCNC_02081	PPPOHEJL_01598	EPFFJELK_01088	GLGCDJBK_01884	EJEDPPPE_02034	KBCKMEGG_01520	EJBDKFJN_00449	FAEDJKDH_02095	CAOKBMPH_00486	KNEPNHNH_01861	PKLOOLHP_01812	PBDEFOPI_00486	FMFNHNPF_00450
group_1168		hypothetical protein	30	30	1	1	12341				242	254	244	NHADKBKC_00895	PEPDNNED_00961	DBOBEHLL_00898	EKKNDDEI_01830	HCGHHCMC_02003	NJEGOBFM_00990	DDCKJJDP_00734	OCJJJNLI_01440	GJCMIGLD_00604	INKGDKEG_02362	NILDGILO_02409	PIBHELFC_00692	LNAIJENN_00726	DFNPJCLJ_01579	JFDFHHOF_01289	CJMKAOFH_00578	LPEHFDKF_00358	BBKMBCNC_01980	PPPOHEJL_00283	EPFFJELK_01195	GLGCDJBK_01776	EJEDPPPE_00742	KBCKMEGG_00636	EJBDKFJN_01589	FAEDJKDH_00525	CAOKBMPH_01755	KNEPNHNH_00354	PKLOOLHP_00954	PBDEFOPI_01755	FMFNHNPF_01346
group_1169		putative AAA domain-containing protein	30	30	1	1	11708				1223	1223	1223	NHADKBKC_00906	PEPDNNED_00969	DBOBEHLL_00909	EKKNDDEI_01821	HCGHHCMC_02012	NJEGOBFM_00999	DDCKJJDP_00742	OCJJJNLI_01417	GJCMIGLD_00623	INKGDKEG_02381	NILDGILO_02386	PIBHELFC_00712	LNAIJENN_00738	DFNPJCLJ_01595	JFDFHHOF_01257	CJMKAOFH_00561	LPEHFDKF_00336	BBKMBCNC_02001	PPPOHEJL_00248	EPFFJELK_01180	GLGCDJBK_01796	EJEDPPPE_00709	KBCKMEGG_00612	EJBDKFJN_01572	FAEDJKDH_00534	CAOKBMPH_01746	KNEPNHNH_00366	PKLOOLHP_00945	PBDEFOPI_01746	FMFNHNPF_01355
aspS		Aspartate--tRNA ligase	30	30	1	1	11703				1778	1778	1778	NHADKBKC_00908	PEPDNNED_00971	DBOBEHLL_00911	EKKNDDEI_01819	HCGHHCMC_02014	NJEGOBFM_01001	DDCKJJDP_00744	OCJJJNLI_01415	GJCMIGLD_00625	INKGDKEG_02383	NILDGILO_02384	PIBHELFC_00714	LNAIJENN_00740	DFNPJCLJ_01597	JFDFHHOF_01259	CJMKAOFH_00559	LPEHFDKF_00334	BBKMBCNC_02003	PPPOHEJL_00250	EPFFJELK_01178	GLGCDJBK_01798	EJEDPPPE_00711	KBCKMEGG_00610	EJBDKFJN_01570	FAEDJKDH_00536	CAOKBMPH_01744	KNEPNHNH_00368	PKLOOLHP_00943	PBDEFOPI_01744	FMFNHNPF_01357
malK		Maltose/maltodextrin import ATP-binding protein MalK	30	30	1	1	2798				1070	1070	1070	NHADKBKC_00919	PEPDNNED_00987	DBOBEHLL_00922	EKKNDDEI_01808	HCGHHCMC_02025	NJEGOBFM_01012	DDCKJJDP_00754	OCJJJNLI_01402	GJCMIGLD_00639	INKGDKEG_02393	NILDGILO_02372	PIBHELFC_00730	LNAIJENN_00744	DFNPJCLJ_01607	JFDFHHOF_01275	CJMKAOFH_00547	LPEHFDKF_00317	BBKMBCNC_02014	PPPOHEJL_00266	EPFFJELK_01167	GLGCDJBK_01815	EJEDPPPE_00722	KBCKMEGG_00607	EJBDKFJN_01554	FAEDJKDH_00553	CAOKBMPH_01734	KNEPNHNH_00384	PKLOOLHP_00937	PBDEFOPI_01734	FMFNHNPF_01363
alsT_3		Amino-acid carrier protein AlsT	30	30	1	1	2628				1349	1463	1383	NHADKBKC_00937	PEPDNNED_01011	DBOBEHLL_00940	EKKNDDEI_01783	HCGHHCMC_02128	NJEGOBFM_01037	DDCKJJDP_00786	OCJJJNLI_01319	GJCMIGLD_00670	INKGDKEG_02423	NILDGILO_02342	PIBHELFC_00760	LNAIJENN_00776	DFNPJCLJ_01555	JFDFHHOF_01314	CJMKAOFH_00602	LPEHFDKF_00382	BBKMBCNC_01961	PPPOHEJL_00307	EPFFJELK_01239	GLGCDJBK_01751	EJEDPPPE_00827	KBCKMEGG_00568	EJBDKFJN_01529	FAEDJKDH_00580	CAOKBMPH_01629	KNEPNHNH_00411	PKLOOLHP_00912	PBDEFOPI_01629	FMFNHNPF_01387
purB		Adenylosuccinate lyase	30	30	1	1	1940				1376	1433	1429	NHADKBKC_00977	PEPDNNED_01051	DBOBEHLL_00980	EKKNDDEI_01742	HCGHHCMC_02168	NJEGOBFM_01081	DDCKJJDP_00832	OCJJJNLI_01223	GJCMIGLD_00769	INKGDKEG_00022	NILDGILO_02298	PIBHELFC_00805	LNAIJENN_00816	DFNPJCLJ_01516	JFDFHHOF_01351	CJMKAOFH_00644	LPEHFDKF_00442	BBKMBCNC_01922	PPPOHEJL_00344	EPFFJELK_01278	GLGCDJBK_01712	EJEDPPPE_00922	KBCKMEGG_00508	EJBDKFJN_01490	FAEDJKDH_00621	CAOKBMPH_01590	KNEPNHNH_00449	PKLOOLHP_00874	PBDEFOPI_01590	FMFNHNPF_01425
hemN_2		Oxygen-independent coproporphyrinogen-III oxidase-like protein YqeR	30	30	1	1	1017				893	893	893	NHADKBKC_00999	PEPDNNED_01074	DBOBEHLL_01003	EKKNDDEI_01720	HCGHHCMC_02190	NJEGOBFM_01103	DDCKJJDP_00844	OCJJJNLI_01210	GJCMIGLD_00782	INKGDKEG_00035	NILDGILO_02285	PIBHELFC_00818	LNAIJENN_00829	DFNPJCLJ_01505	JFDFHHOF_01362	CJMKAOFH_00718	LPEHFDKF_00453	BBKMBCNC_01902	PPPOHEJL_00355	EPFFJELK_01289	GLGCDJBK_01701	EJEDPPPE_00934	KBCKMEGG_00490	EJBDKFJN_01470	FAEDJKDH_00641	CAOKBMPH_01570	KNEPNHNH_00469	PKLOOLHP_00854	PBDEFOPI_01570	FMFNHNPF_01445
recR		Recombination protein RecR	30	30	1	1	5428				593	593	593	NHADKBKC_01017	PEPDNNED_02043	DBOBEHLL_01021	EKKNDDEI_01701	HCGHHCMC_02210	NJEGOBFM_01124	DDCKJJDP_01939	OCJJJNLI_00082	GJCMIGLD_01850	INKGDKEG_01096	NILDGILO_01156	PIBHELFC_01893	LNAIJENN_01965	DFNPJCLJ_01971	JFDFHHOF_01111	CJMKAOFH_01798	LPEHFDKF_00289	BBKMBCNC_00830	PPPOHEJL_00101	EPFFJELK_00213	GLGCDJBK_00448	EJEDPPPE_00554	KBCKMEGG_01366	EJBDKFJN_00632	FAEDJKDH_01569	CAOKBMPH_00663	KNEPNHNH_01290	PKLOOLHP_01989	PBDEFOPI_00663	FMFNHNPF_00273
mntH		hypothetical protein	30	30	1	1	12242				1187	1187	1187	NHADKBKC_01050	PEPDNNED_02021	DBOBEHLL_01049	EKKNDDEI_01666	HCGHHCMC_00003	NJEGOBFM_01155	DDCKJJDP_01910	OCJJJNLI_00117	GJCMIGLD_01807	INKGDKEG_01058	NILDGILO_01182	PIBHELFC_01867	LNAIJENN_01938	DFNPJCLJ_00407	JFDFHHOF_00076	CJMKAOFH_01625	LPEHFDKF_01431	BBKMBCNC_01000	PPPOHEJL_01407	EPFFJELK_02230	GLGCDJBK_00657	EJEDPPPE_01915	KBCKMEGG_01342	EJBDKFJN_00655	FAEDJKDH_01546	CAOKBMPH_00695	KNEPNHNH_01259	PKLOOLHP_02012	PBDEFOPI_00695	FMFNHNPF_00249
glmS_2		Glutamine--fructose-6-phosphate aminotransferase [isomerizing]	30	30	1	1	12227				1823	1823	1823	NHADKBKC_01065	PEPDNNED_02016	DBOBEHLL_01064	EKKNDDEI_01661	HCGHHCMC_00061	NJEGOBFM_01160	DDCKJJDP_01850	OCJJJNLI_00190	GJCMIGLD_01801	INKGDKEG_00996	NILDGILO_01246	PIBHELFC_01862	LNAIJENN_01932	DFNPJCLJ_00473	JFDFHHOF_00015	CJMKAOFH_01617	LPEHFDKF_01355	BBKMBCNC_01010	PPPOHEJL_01402	EPFFJELK_02225	GLGCDJBK_00662	EJEDPPPE_01910	KBCKMEGG_01337	EJBDKFJN_00660	FAEDJKDH_01483	CAOKBMPH_00700	KNEPNHNH_01251	PKLOOLHP_02017	PBDEFOPI_00700	FMFNHNPF_00241
hemB		Delta-aminolevulinic acid dehydratase	30	30	1	1	12070				968	980	968	NHADKBKC_01073	PEPDNNED_02008	DBOBEHLL_01072	EKKNDDEI_01653	HCGHHCMC_00069	NJEGOBFM_01168	DDCKJJDP_01840	OCJJJNLI_00199	GJCMIGLD_01792	INKGDKEG_00987	NILDGILO_01255	PIBHELFC_01852	LNAIJENN_01923	DFNPJCLJ_00482	JFDFHHOF_00006	CJMKAOFH_01608	LPEHFDKF_01346	BBKMBCNC_01019	PPPOHEJL_01393	EPFFJELK_02216	GLGCDJBK_00670	EJEDPPPE_01900	KBCKMEGG_01330	EJBDKFJN_00668	FAEDJKDH_01475	CAOKBMPH_00710	KNEPNHNH_01242	PKLOOLHP_00007	PBDEFOPI_00710	FMFNHNPF_00232
argS		Arginine--tRNA ligase	30	30	1	1	1439				1709	1709	1709	NHADKBKC_01119	PEPDNNED_01961	DBOBEHLL_01118	EKKNDDEI_01608	HCGHHCMC_00114	NJEGOBFM_01213	DDCKJJDP_01797	OCJJJNLI_00240	GJCMIGLD_01745	INKGDKEG_00939	NILDGILO_01298	PIBHELFC_01806	LNAIJENN_01878	DFNPJCLJ_00548	JFDFHHOF_02362	CJMKAOFH_01539	LPEHFDKF_01295	BBKMBCNC_01081	PPPOHEJL_01361	EPFFJELK_02174	GLGCDJBK_00725	EJEDPPPE_01867	KBCKMEGG_01291	EJBDKFJN_00709	FAEDJKDH_01434	CAOKBMPH_00751	KNEPNHNH_01200	PKLOOLHP_00049	PBDEFOPI_00751	FMFNHNPF_00190
rlmN_2		putative dual-specificity RNA methyltransferase RlmN	30	30	1	1	12547				1073	1076	1075	NHADKBKC_01137	PEPDNNED_01943	DBOBEHLL_01136	EKKNDDEI_01602	HCGHHCMC_00132	NJEGOBFM_01219	DDCKJJDP_01781	OCJJJNLI_00256	GJCMIGLD_01719	INKGDKEG_00918	NILDGILO_01319	PIBHELFC_01790	LNAIJENN_01861	DFNPJCLJ_00566	JFDFHHOF_02344	CJMKAOFH_01524	LPEHFDKF_01278	BBKMBCNC_01098	PPPOHEJL_01345	EPFFJELK_02157	GLGCDJBK_00742	EJEDPPPE_01851	KBCKMEGG_01176	EJBDKFJN_00726	FAEDJKDH_01416	CAOKBMPH_00768	KNEPNHNH_01184	PKLOOLHP_00065	PBDEFOPI_00768	FMFNHNPF_00174
hemL		Glutamate-1-semialdehyde 2,1-aminomutase	30	30	1	1	12591				1304	1304	1304	NHADKBKC_01149	PEPDNNED_01931	DBOBEHLL_01148	EKKNDDEI_01576	HCGHHCMC_00144	NJEGOBFM_01243	DDCKJJDP_01769	OCJJJNLI_00267	GJCMIGLD_01707	INKGDKEG_00907	NILDGILO_01331	PIBHELFC_01778	LNAIJENN_01850	DFNPJCLJ_00577	JFDFHHOF_02322	CJMKAOFH_01513	LPEHFDKF_01265	BBKMBCNC_01109	PPPOHEJL_01319	EPFFJELK_02144	GLGCDJBK_00766	EJEDPPPE_01834	KBCKMEGG_01188	EJBDKFJN_00737	FAEDJKDH_01405	CAOKBMPH_00779	KNEPNHNH_01173	PKLOOLHP_00076	PBDEFOPI_00779	FMFNHNPF_00163
group_1194		hypothetical protein	30	30	1	1	5756				803	803	803	NHADKBKC_01204	PEPDNNED_01874	DBOBEHLL_01203	EKKNDDEI_01524	HCGHHCMC_00200	NJEGOBFM_01295	DDCKJJDP_01668	OCJJJNLI_00328	GJCMIGLD_01661	INKGDKEG_00859	NILDGILO_01396	PIBHELFC_01716	LNAIJENN_01747	DFNPJCLJ_00629	JFDFHHOF_02211	CJMKAOFH_01468	LPEHFDKF_01213	BBKMBCNC_01157	PPPOHEJL_01261	EPFFJELK_02085	GLGCDJBK_00910	EJEDPPPE_01775	KBCKMEGG_00675	EJBDKFJN_00792	FAEDJKDH_01359	CAOKBMPH_00822	KNEPNHNH_01133	PKLOOLHP_00113	PBDEFOPI_00822	FMFNHNPF_00126
thrZ		Threonine--tRNA ligase 2	30	30	1	1	7309				1334	1913	1893	NHADKBKC_01220	PEPDNNED_01860	DBOBEHLL_01218	EKKNDDEI_01508	HCGHHCMC_00214	NJEGOBFM_01313	DDCKJJDP_01654	OCJJJNLI_00348	GJCMIGLD_01639	INKGDKEG_00840	NILDGILO_01416	PIBHELFC_01706	LNAIJENN_01715	DFNPJCLJ_00936	JFDFHHOF_02045	CJMKAOFH_01249	LPEHFDKF_01008	BBKMBCNC_01372	PPPOHEJL_01037	EPFFJELK_01858	GLGCDJBK_01131	EJEDPPPE_01612	KBCKMEGG_00685	EJBDKFJN_00803	FAEDJKDH_01348	CAOKBMPH_00833	KNEPNHNH_01122	PKLOOLHP_00124	PBDEFOPI_00833	FMFNHNPF_00115
hepA		Heterocyst differentiation ATP-binding protein HepA	30	30	1	1	7320				1724	1724	1724	NHADKBKC_01224	PEPDNNED_01856	DBOBEHLL_01222	EKKNDDEI_01504	HCGHHCMC_00218	NJEGOBFM_01317	DDCKJJDP_01649	OCJJJNLI_00352	GJCMIGLD_01634	INKGDKEG_00835	NILDGILO_01421	PIBHELFC_01701	LNAIJENN_01711	DFNPJCLJ_00933	JFDFHHOF_02049	CJMKAOFH_01253	LPEHFDKF_01011	BBKMBCNC_01369	PPPOHEJL_01041	EPFFJELK_01861	GLGCDJBK_01127	EJEDPPPE_01616	KBCKMEGG_00688	EJBDKFJN_01328	FAEDJKDH_00787	CAOKBMPH_01363	KNEPNHNH_00607	PKLOOLHP_00643	PBDEFOPI_01363	FMFNHNPF_01582
dus		putative tRNA-dihydrouridine synthase	30	30	1	1	7651				923	926	924	NHADKBKC_01300	PEPDNNED_01772	DBOBEHLL_01298	EKKNDDEI_01427	HCGHHCMC_00296	NJEGOBFM_01396	DDCKJJDP_01553	OCJJJNLI_00469	GJCMIGLD_01534	INKGDKEG_00735	NILDGILO_01518	PIBHELFC_01607	LNAIJENN_01610	DFNPJCLJ_01330	JFDFHHOF_01554	CJMKAOFH_00887	LPEHFDKF_00638	BBKMBCNC_01730	PPPOHEJL_00562	EPFFJELK_01469	GLGCDJBK_01529	EJEDPPPE_01128	KBCKMEGG_00759	EJBDKFJN_00842	FAEDJKDH_01301	CAOKBMPH_00875	KNEPNHNH_01087	PKLOOLHP_00161	PBDEFOPI_00875	FMFNHNPF_00078
yrrK		Putative pre-16S rRNA nuclease	30	30	1	1	7665				416	443	423	NHADKBKC_01306	PEPDNNED_01766	DBOBEHLL_01304	EKKNDDEI_01421	HCGHHCMC_00302	NJEGOBFM_01402	DDCKJJDP_01548	OCJJJNLI_00474	GJCMIGLD_01529	INKGDKEG_00730	NILDGILO_01524	PIBHELFC_01601	LNAIJENN_01605	DFNPJCLJ_01325	JFDFHHOF_01559	CJMKAOFH_00892	LPEHFDKF_00643	BBKMBCNC_01725	PPPOHEJL_00567	EPFFJELK_01474	GLGCDJBK_01523	EJEDPPPE_01133	KBCKMEGG_00764	EJBDKFJN_00847	FAEDJKDH_01296	CAOKBMPH_00880	KNEPNHNH_01082	PKLOOLHP_00166	PBDEFOPI_00880	FMFNHNPF_00073
pepT		Peptidase T	30	30	1	1	7011				1238	1241	1238	NHADKBKC_01340	PEPDNNED_01731	DBOBEHLL_01338	EKKNDDEI_01385	HCGHHCMC_00337	NJEGOBFM_01438	DDCKJJDP_01511	OCJJJNLI_00529	GJCMIGLD_01491	INKGDKEG_00693	NILDGILO_01561	PIBHELFC_01563	LNAIJENN_01563	DFNPJCLJ_01284	JFDFHHOF_01967	CJMKAOFH_00922	LPEHFDKF_00678	BBKMBCNC_01694	PPPOHEJL_00959	EPFFJELK_01507	GLGCDJBK_01488	EJEDPPPE_01528	KBCKMEGG_00799	EJBDKFJN_00882	FAEDJKDH_01260	CAOKBMPH_00915	KNEPNHNH_01044	PKLOOLHP_00198	PBDEFOPI_00915	FMFNHNPF_00041
apeB		putative M18 family aminopeptidase 2	30	30	1	1	7857				1289	1289	1289	NHADKBKC_01380	PEPDNNED_01688	DBOBEHLL_01379	EKKNDDEI_01341	HCGHHCMC_00377	NJEGOBFM_01483	DDCKJJDP_01446	OCJJJNLI_00574	GJCMIGLD_01423	INKGDKEG_00643	NILDGILO_01609	PIBHELFC_01498	LNAIJENN_01517	DFNPJCLJ_01221	JFDFHHOF_01686	CJMKAOFH_00964	LPEHFDKF_00722	BBKMBCNC_01649	PPPOHEJL_00665	EPFFJELK_01571	GLGCDJBK_01436	EJEDPPPE_01232	KBCKMEGG_00843	EJBDKFJN_00924	FAEDJKDH_01218	CAOKBMPH_00957	KNEPNHNH_01002	PKLOOLHP_00240	PBDEFOPI_00957	FMFNHNPF_01968
fbp		Fructose-1,6-bisphosphatase class 3	30	30	1	1	7909				1937	2012	1946	NHADKBKC_01402	PEPDNNED_01668	DBOBEHLL_01401	EKKNDDEI_01321	HCGHHCMC_00397	NJEGOBFM_01503	DDCKJJDP_01425	OCJJJNLI_00595	GJCMIGLD_01401	INKGDKEG_00621	NILDGILO_01630	PIBHELFC_01477	LNAIJENN_01496	DFNPJCLJ_01201	JFDFHHOF_01705	CJMKAOFH_00985	LPEHFDKF_00742	BBKMBCNC_01628	PPPOHEJL_00684	EPFFJELK_01592	GLGCDJBK_01417	EJEDPPPE_01251	KBCKMEGG_00863	EJBDKFJN_00943	FAEDJKDH_01197	CAOKBMPH_00976	KNEPNHNH_00983	PKLOOLHP_00260	PBDEFOPI_00976	FMFNHNPF_01949
aroK		Shikimate kinase 1	30	30	1	1	5673				518	518	518	NHADKBKC_01426	PEPDNNED_01643	DBOBEHLL_01425	EKKNDDEI_01286	HCGHHCMC_00420	NJEGOBFM_01538	DDCKJJDP_01406	OCJJJNLI_00618	GJCMIGLD_01382	INKGDKEG_00598	NILDGILO_01649	PIBHELFC_01454	LNAIJENN_01477	DFNPJCLJ_00649	JFDFHHOF_02191	CJMKAOFH_01448	LPEHFDKF_01193	BBKMBCNC_01177	PPPOHEJL_01241	EPFFJELK_02065	GLGCDJBK_00930	EJEDPPPE_01755	KBCKMEGG_00885	EJBDKFJN_00962	FAEDJKDH_01175	CAOKBMPH_00998	KNEPNHNH_00964	PKLOOLHP_00282	PBDEFOPI_00998	FMFNHNPF_01928
glgP		Glycogen phosphorylase	30	30	1	1	6357				2366	2444	2402	NHADKBKC_01462	PEPDNNED_01598	DBOBEHLL_01461	EKKNDDEI_01256	HCGHHCMC_00472	NJEGOBFM_01568	DDCKJJDP_01371	OCJJJNLI_00653	GJCMIGLD_01336	INKGDKEG_00562	NILDGILO_01701	PIBHELFC_01418	LNAIJENN_01421	DFNPJCLJ_00980	JFDFHHOF_01999	CJMKAOFH_01204	LPEHFDKF_00967	BBKMBCNC_01414	PPPOHEJL_00991	EPFFJELK_01814	GLGCDJBK_01177	EJEDPPPE_01563	KBCKMEGG_00980	EJBDKFJN_00991	FAEDJKDH_01130	CAOKBMPH_01031	KNEPNHNH_00935	PKLOOLHP_00314	PBDEFOPI_01031	FMFNHNPF_01897
group_1223		hypothetical protein	30	30	1	1	6387				149	149	149	NHADKBKC_01473	PEPDNNED_01588	DBOBEHLL_01473	EKKNDDEI_01247	HCGHHCMC_00477	NJEGOBFM_01577	DDCKJJDP_01366	OCJJJNLI_00658	GJCMIGLD_01331	INKGDKEG_00557	NILDGILO_01706	PIBHELFC_01413	LNAIJENN_01416	DFNPJCLJ_00973	JFDFHHOF_02006	CJMKAOFH_01212	LPEHFDKF_00974	BBKMBCNC_01406	PPPOHEJL_00999	EPFFJELK_01821	GLGCDJBK_01169	EJEDPPPE_01570	KBCKMEGG_00985	EJBDKFJN_00996	FAEDJKDH_01125	CAOKBMPH_01036	KNEPNHNH_00930	PKLOOLHP_00319	PBDEFOPI_01036	FMFNHNPF_01892
pepA_2		Glutamyl aminopeptidase	30	30	1	1	8094				1034	1034	1034	NHADKBKC_01606	PEPDNNED_01453	DBOBEHLL_01606	EKKNDDEI_01111	HCGHHCMC_00609	NJEGOBFM_01714	DDCKJJDP_01232	OCJJJNLI_00795	GJCMIGLD_01184	INKGDKEG_00423	NILDGILO_01838	PIBHELFC_01285	LNAIJENN_01288	DFNPJCLJ_01136	JFDFHHOF_01790	CJMKAOFH_01050	LPEHFDKF_00806	BBKMBCNC_01562	PPPOHEJL_00762	EPFFJELK_01657	GLGCDJBK_01343	EJEDPPPE_01338	KBCKMEGG_01110	EJBDKFJN_01114	FAEDJKDH_00990	CAOKBMPH_01165	KNEPNHNH_00813	PKLOOLHP_00447	PBDEFOPI_01165	FMFNHNPF_01775
rbgA_2		Ribosome biogenesis GTPase A	30	30	1	1	12523				1100	1100	1100	NHADKBKC_01681	PEPDNNED_01373	DBOBEHLL_01681	EKKNDDEI_01032	HCGHHCMC_00686	NJEGOBFM_01793	DDCKJJDP_01131	OCJJJNLI_00903	GJCMIGLD_01082	INKGDKEG_00323	NILDGILO_01952	PIBHELFC_01183	LNAIJENN_01192	DFNPJCLJ_00699	JFDFHHOF_01611	CJMKAOFH_01394	LPEHFDKF_01143	BBKMBCNC_01229	PPPOHEJL_00615	EPFFJELK_02011	GLGCDJBK_00977	EJEDPPPE_01178	KBCKMEGG_01277	EJBDKFJN_01185	FAEDJKDH_00921	CAOKBMPH_01235	KNEPNHNH_00742	PKLOOLHP_00517	PBDEFOPI_01235	FMFNHNPF_01706
rsbU		Phosphoserine phosphatase RsbU	30	30	1	1	12497				1523	1523	1523	NHADKBKC_01700	PEPDNNED_01352	DBOBEHLL_01700	EKKNDDEI_01010	HCGHHCMC_00707	NJEGOBFM_01815	DDCKJJDP_01113	OCJJJNLI_00922	GJCMIGLD_01064	INKGDKEG_00305	NILDGILO_01971	PIBHELFC_01164	LNAIJENN_01174	DFNPJCLJ_00718	JFDFHHOF_01589	CJMKAOFH_01375	LPEHFDKF_01124	BBKMBCNC_01246	PPPOHEJL_00597	EPFFJELK_01992	GLGCDJBK_00997	EJEDPPPE_01161	KBCKMEGG_01258	EJBDKFJN_01202	FAEDJKDH_00904	CAOKBMPH_01253	KNEPNHNH_00724	PKLOOLHP_00535	PBDEFOPI_01253	FMFNHNPF_01689
uvrA		UvrABC system protein A	30	30	1	1	12480				2828	2882	2846	NHADKBKC_01712	PEPDNNED_01340	DBOBEHLL_01712	EKKNDDEI_00998	HCGHHCMC_00719	NJEGOBFM_01827	DDCKJJDP_01099	OCJJJNLI_00940	GJCMIGLD_01045	INKGDKEG_00292	NILDGILO_01984	PIBHELFC_01148	LNAIJENN_01158	DFNPJCLJ_00739	JFDFHHOF_01581	CJMKAOFH_01369	LPEHFDKF_01117	BBKMBCNC_01252	PPPOHEJL_00590	EPFFJELK_01971	GLGCDJBK_01004	EJEDPPPE_01154	KBCKMEGG_01255	EJBDKFJN_01207	FAEDJKDH_00899	CAOKBMPH_01258	KNEPNHNH_00719	PKLOOLHP_00540	PBDEFOPI_01258	FMFNHNPF_01684
phnD		Phosphate-import protein PhnD	30	30	1	1	5724				875	875	875	NHADKBKC_01745	PEPDNNED_01305	DBOBEHLL_01745	EKKNDDEI_00965	HCGHHCMC_00759	NJEGOBFM_01860	DDCKJJDP_01064	OCJJJNLI_00974	GJCMIGLD_01013	INKGDKEG_00262	NILDGILO_02014	PIBHELFC_01117	LNAIJENN_01124	DFNPJCLJ_00640	JFDFHHOF_02200	CJMKAOFH_01457	LPEHFDKF_01202	BBKMBCNC_01168	PPPOHEJL_01250	EPFFJELK_02074	GLGCDJBK_00921	EJEDPPPE_01764	KBCKMEGG_01225	EJBDKFJN_01240	FAEDJKDH_00871	CAOKBMPH_01287	KNEPNHNH_00691	PKLOOLHP_00567	PBDEFOPI_01287	FMFNHNPF_01657
group_1237		hypothetical protein	30	30	1	1	5952				1250	1250	1250	NHADKBKC_01764	PEPDNNED_01286	DBOBEHLL_01764	EKKNDDEI_00946	HCGHHCMC_00778	NJEGOBFM_01879	DDCKJJDP_01045	OCJJJNLI_00993	GJCMIGLD_00993	INKGDKEG_00243	NILDGILO_02034	PIBHELFC_01098	LNAIJENN_01104	DFNPJCLJ_00989	JFDFHHOF_01990	CJMKAOFH_01195	LPEHFDKF_00958	BBKMBCNC_01423	PPPOHEJL_00982	EPFFJELK_01805	GLGCDJBK_01186	EJEDPPPE_01554	KBCKMEGG_00653	EJBDKFJN_01260	FAEDJKDH_00852	CAOKBMPH_01307	KNEPNHNH_00669	PKLOOLHP_00588	PBDEFOPI_01307	FMFNHNPF_01637
murI_1		Glutamate racemase	30	30	1	1	7735				539	794	774	NHADKBKC_01771	PEPDNNED_01275	DBOBEHLL_01771	EKKNDDEI_00939	HCGHHCMC_00785	NJEGOBFM_01886	DDCKJJDP_01037	OCJJJNLI_01002	GJCMIGLD_00983	INKGDKEG_00236	NILDGILO_02042	PIBHELFC_01091	LNAIJENN_01097	DFNPJCLJ_00996	JFDFHHOF_01983	CJMKAOFH_01187	LPEHFDKF_00951	BBKMBCNC_01430	PPPOHEJL_00975	EPFFJELK_01797	GLGCDJBK_01193	EJEDPPPE_01546	KBCKMEGG_00647	EJBDKFJN_01266	FAEDJKDH_00845	CAOKBMPH_01313	KNEPNHNH_00663	PKLOOLHP_00594	PBDEFOPI_01313	FMFNHNPF_01631
mglB		D-galactose-binding periplasmic protein	30	30	1	1	12422				1025	1160	1034	NHADKBKC_01776	PEPDNNED_01269	DBOBEHLL_01776	EKKNDDEI_00934	HCGHHCMC_00790	NJEGOBFM_01891	DDCKJJDP_01032	OCJJJNLI_01008	GJCMIGLD_00977	INKGDKEG_00231	NILDGILO_02047	PIBHELFC_01086	LNAIJENN_01092	DFNPJCLJ_00761	JFDFHHOF_02156	CJMKAOFH_01348	LPEHFDKF_01095	BBKMBCNC_01273	PPPOHEJL_01207	EPFFJELK_01949	GLGCDJBK_01027	EJEDPPPE_01724	KBCKMEGG_00577	EJBDKFJN_01270	FAEDJKDH_00841	CAOKBMPH_01317	KNEPNHNH_00659	PKLOOLHP_00598	PBDEFOPI_01317	FMFNHNPF_01627
murE		UDP-N-acetylmuramoyl-L-alanyl-D-glutamate--2,6-diaminopimelate ligase	30	30	1	1	11305				1457	1457	1457	NHADKBKC_01836	PEPDNNED_01208	DBOBEHLL_01836	EKKNDDEI_00876	HCGHHCMC_00852	NJEGOBFM_01949	DDCKJJDP_00968	OCJJJNLI_01084	GJCMIGLD_00910	INKGDKEG_00159	NILDGILO_02108	PIBHELFC_00938	LNAIJENN_00948	DFNPJCLJ_01374	JFDFHHOF_01513	CJMKAOFH_00844	LPEHFDKF_00594	BBKMBCNC_01772	PPPOHEJL_00515	EPFFJELK_01426	GLGCDJBK_01571	EJEDPPPE_01086	KBCKMEGG_00442	EJBDKFJN_01353	FAEDJKDH_00762	CAOKBMPH_01395	KNEPNHNH_00579	PKLOOLHP_00668	PBDEFOPI_01395	FMFNHNPF_01557
cbiK		Sirohydrochlorin cobaltochelatase	30	30	1	1	11159				821	821	821	NHADKBKC_01875	PEPDNNED_01169	DBOBEHLL_01875	EKKNDDEI_00837	HCGHHCMC_00890	NJEGOBFM_01988	DDCKJJDP_00928	OCJJJNLI_01119	GJCMIGLD_00870	INKGDKEG_00124	NILDGILO_02144	PIBHELFC_00903	LNAIJENN_00911	DFNPJCLJ_01407	JFDFHHOF_01476	CJMKAOFH_00805	LPEHFDKF_00554	BBKMBCNC_01810	PPPOHEJL_00478	EPFFJELK_01388	GLGCDJBK_01611	EJEDPPPE_01057	KBCKMEGG_00412	EJBDKFJN_01390	FAEDJKDH_00728	CAOKBMPH_01427	KNEPNHNH_00550	PKLOOLHP_00700	PBDEFOPI_01427	FMFNHNPF_01525
group_1252		hypothetical protein	30	30	1	1	1406				668	695	679	NHADKBKC_01917	PEPDNNED_01122	DBOBEHLL_01917	EKKNDDEI_00795	HCGHHCMC_00932	NJEGOBFM_02031	DDCKJJDP_00887	OCJJJNLI_01160	GJCMIGLD_00830	INKGDKEG_00083	NILDGILO_02183	PIBHELFC_00862	LNAIJENN_00875	DFNPJCLJ_01452	JFDFHHOF_01425	CJMKAOFH_00761	LPEHFDKF_00506	BBKMBCNC_01854	PPPOHEJL_00431	EPFFJELK_01342	GLGCDJBK_01656	EJEDPPPE_01006	KBCKMEGG_00367	EJBDKFJN_01431	FAEDJKDH_00687	CAOKBMPH_01476	KNEPNHNH_00509	PKLOOLHP_00744	PBDEFOPI_01476	FMFNHNPF_01482
uppS		Ditrans,polycis-undecaprenyl-diphosphate synthase ((2E,6E)-farnesyl-diphosphate specific)	30	30	1	1	1159				692	692	692	NHADKBKC_01937	PEPDNNED_01099	DBOBEHLL_01937	EKKNDDEI_00775	HCGHHCMC_00952	NJEGOBFM_02051	DDCKJJDP_00867	OCJJJNLI_01182	GJCMIGLD_00809	INKGDKEG_00062	NILDGILO_02203	PIBHELFC_00842	LNAIJENN_00854	DFNPJCLJ_01472	JFDFHHOF_01383	CJMKAOFH_00740	LPEHFDKF_00486	BBKMBCNC_01874	PPPOHEJL_00387	EPFFJELK_01322	GLGCDJBK_01676	EJEDPPPE_00963	KBCKMEGG_00460	EJBDKFJN_01451	FAEDJKDH_00667	CAOKBMPH_01496	KNEPNHNH_00489	PKLOOLHP_00764	PBDEFOPI_01496	FMFNHNPF_01462
prfB		Peptide chain release factor 2	30	30	1	1	5457				830	995	952	NHADKBKC_01951	PEPDNNED_02052	DBOBEHLL_01951	EKKNDDEI_00683	HCGHHCMC_00969	NJEGOBFM_02141	DDCKJJDP_01952	OCJJJNLI_00070	GJCMIGLD_01862	INKGDKEG_01108	NILDGILO_01144	PIBHELFC_01905	LNAIJENN_01977	DFNPJCLJ_01983	JFDFHHOF_01098	CJMKAOFH_01810	LPEHFDKF_00277	BBKMBCNC_00818	PPPOHEJL_00089	EPFFJELK_00225	GLGCDJBK_00436	EJEDPPPE_00542	KBCKMEGG_01375	EJBDKFJN_00619	FAEDJKDH_01582	CAOKBMPH_00651	KNEPNHNH_01304	PKLOOLHP_01976	PBDEFOPI_00651	FMFNHNPF_00286
ychF		Ribosome-binding ATPase YchF	30	30	1	1	11009				1094	1094	1094	NHADKBKC_01974	PEPDNNED_02075	DBOBEHLL_01974	EKKNDDEI_00659	HCGHHCMC_00992	NJEGOBFM_02165	DDCKJJDP_01976	OCJJJNLI_00043	GJCMIGLD_01910	INKGDKEG_01156	NILDGILO_01107	PIBHELFC_01931	LNAIJENN_02006	DFNPJCLJ_00221	JFDFHHOF_01162	CJMKAOFH_01749	LPEHFDKF_01619	BBKMBCNC_00878	PPPOHEJL_00151	EPFFJELK_00160	GLGCDJBK_00502	EJEDPPPE_00601	KBCKMEGG_01396	EJBDKFJN_00596	FAEDJKDH_01605	CAOKBMPH_00628	KNEPNHNH_01328	PKLOOLHP_01951	PBDEFOPI_00628	FMFNHNPF_00311
lptB_2		Lipopolysaccharide export system ATP-binding protein LptB	30	30	1	1	11458				782	782	782	NHADKBKC_02037	PEPDNNED_02139	DBOBEHLL_02037	EKKNDDEI_00593	HCGHHCMC_01054	NJEGOBFM_00035	DDCKJJDP_02043	OCJJJNLI_02528	GJCMIGLD_01988	INKGDKEG_01218	NILDGILO_01009	PIBHELFC_01993	LNAIJENN_02090	DFNPJCLJ_00359	JFDFHHOF_00115	CJMKAOFH_01660	LPEHFDKF_01479	BBKMBCNC_00972	PPPOHEJL_01449	EPFFJELK_00021	GLGCDJBK_00609	EJEDPPPE_01958	KBCKMEGG_01458	EJBDKFJN_01614	FAEDJKDH_00499	CAOKBMPH_01780	KNEPNHNH_00328	PKLOOLHP_00979	PBDEFOPI_01780	FMFNHNPF_01321
rpmB		50S ribosomal protein L28	30	30	1	1	9140				257	308	270	NHADKBKC_02045	PEPDNNED_02147	DBOBEHLL_02045	EKKNDDEI_00584	HCGHHCMC_01064	NJEGOBFM_00044	DDCKJJDP_02052	OCJJJNLI_02519	GJCMIGLD_01998	INKGDKEG_01228	NILDGILO_01018	PIBHELFC_02002	LNAIJENN_02099	DFNPJCLJ_00352	JFDFHHOF_00122	CJMKAOFH_01666	LPEHFDKF_01489	BBKMBCNC_00964	PPPOHEJL_01456	EPFFJELK_00029	GLGCDJBK_00601	EJEDPPPE_01972	KBCKMEGG_01465	EJBDKFJN_01624	FAEDJKDH_00491	CAOKBMPH_01788	KNEPNHNH_00320	PKLOOLHP_00987	PBDEFOPI_01788	FMFNHNPF_01313
galT		Galactose-1-phosphate uridylyltransferase	30	30	1	1	2532				1529	1622	1543	NHADKBKC_00459	PEPDNNED_00453	DBOBEHLL_00598	EKKNDDEI_00401	HCGHHCMC_01537	NJEGOBFM_00556	DDCKJJDP_00014	OCJJJNLI_02064	GJCMIGLD_02433	INKGDKEG_01748	NILDGILO_00585	PIBHELFC_02363	LNAIJENN_00015	DFNPJCLJ_00016	JFDFHHOF_00710	CJMKAOFH_00014	LPEHFDKF_02094	BBKMBCNC_00422	PPPOHEJL_02082	EPFFJELK_00643	GLGCDJBK_00015	EJEDPPPE_00085	KBCKMEGG_00014	EJBDKFJN_00016	FAEDJKDH_00014	CAOKBMPH_00018	KNEPNHNH_01478	PKLOOLHP_01345	PBDEFOPI_00018	FMFNHNPF_00892
rpsC		30S ribosomal protein S3	30	30	1	1	4218				659	659	659	NHADKBKC_00141	PEPDNNED_00152	DBOBEHLL_00141	EKKNDDEI_00087	HCGHHCMC_01266	NJEGOBFM_00248	DDCKJJDP_00420	OCJJJNLI_01775	GJCMIGLD_00272	INKGDKEG_02024	NILDGILO_00298	PIBHELFC_00372	LNAIJENN_00390	DFNPJCLJ_02052	JFDFHHOF_01035	CJMKAOFH_01876	LPEHFDKF_00214	BBKMBCNC_00754	PPPOHEJL_00025	EPFFJELK_00296	GLGCDJBK_00371	EJEDPPPE_00478	KBCKMEGG_01674	EJBDKFJN_01757	FAEDJKDH_00341	CAOKBMPH_01985	KNEPNHNH_01710	PKLOOLHP_01130	PBDEFOPI_01985	FMFNHNPF_01168
citE		Citrate lyase subunit beta	30	30	1	1	10968				890	890	890	NHADKBKC_01988	PEPDNNED_02089	DBOBEHLL_01988	EKKNDDEI_00644	HCGHHCMC_01006	NJEGOBFM_02180	DDCKJJDP_01990	OCJJJNLI_00029	GJCMIGLD_01924	INKGDKEG_01170	NILDGILO_01093	PIBHELFC_01945	LNAIJENN_02020	DFNPJCLJ_00204	JFDFHHOF_01145	CJMKAOFH_01763	LPEHFDKF_01636	BBKMBCNC_00864	PPPOHEJL_00134	EPFFJELK_00177	GLGCDJBK_00484	EJEDPPPE_00587	KBCKMEGG_01409	EJBDKFJN_00582	FAEDJKDH_01619	CAOKBMPH_00614	KNEPNHNH_01342	PKLOOLHP_01937	PBDEFOPI_00614	FMFNHNPF_00325
rpsD		30S ribosomal protein S4	30	30	1	1	1332				587	587	587	NHADKBKC_01896	PEPDNNED_01148	DBOBEHLL_01896	EKKNDDEI_00816	HCGHHCMC_00911	NJEGOBFM_02010	DDCKJJDP_00908	OCJJJNLI_01139	GJCMIGLD_00851	INKGDKEG_00104	NILDGILO_02163	PIBHELFC_00883	LNAIJENN_00892	DFNPJCLJ_01432	JFDFHHOF_01445	CJMKAOFH_00781	LPEHFDKF_00526	BBKMBCNC_01834	PPPOHEJL_00451	EPFFJELK_01363	GLGCDJBK_01636	EJEDPPPE_01026	KBCKMEGG_00386	EJBDKFJN_01411	FAEDJKDH_00707	CAOKBMPH_01456	KNEPNHNH_00529	PKLOOLHP_00723	PBDEFOPI_01456	FMFNHNPF_01502
rpsR		30S ribosomal protein S18	30	30	1	1	4180				218	218	218	NHADKBKC_00158	PEPDNNED_00170	DBOBEHLL_00158	EKKNDDEI_00105	HCGHHCMC_01285	NJEGOBFM_00266	DDCKJJDP_00408	OCJJJNLI_01786	GJCMIGLD_00257	INKGDKEG_02012	NILDGILO_00309	PIBHELFC_00354	LNAIJENN_00377	DFNPJCLJ_01855	JFDFHHOF_00395	CJMKAOFH_00301	LPEHFDKF_01890	BBKMBCNC_00134	PPPOHEJL_01802	EPFFJELK_00909	GLGCDJBK_02065	EJEDPPPE_02263	KBCKMEGG_01690	EJBDKFJN_01777	FAEDJKDH_00321	CAOKBMPH_02005	KNEPNHNH_01690	PKLOOLHP_01151	PBDEFOPI_02005	FMFNHNPF_01147
rpmE2		50S ribosomal protein L31 type B	30	30	1	1	12008				245	245	245	NHADKBKC_01095	PEPDNNED_01985	DBOBEHLL_01094	EKKNDDEI_01631	HCGHHCMC_00091	NJEGOBFM_01190	DDCKJJDP_01822	OCJJJNLI_00217	GJCMIGLD_01773	INKGDKEG_00968	NILDGILO_01274	PIBHELFC_01834	LNAIJENN_01903	DFNPJCLJ_00529	JFDFHHOF_02371	CJMKAOFH_01561	LPEHFDKF_01324	BBKMBCNC_01061	PPPOHEJL_01368	EPFFJELK_02194	GLGCDJBK_00695	EJEDPPPE_01875	KBCKMEGG_01308	EJBDKFJN_00689	FAEDJKDH_01454	CAOKBMPH_00731	KNEPNHNH_01220	PKLOOLHP_00029	PBDEFOPI_00731	FMFNHNPF_00210
potH		Putrescine transport system permease protein PotH	30	30	1	1	2797				1682	1682	1682	NHADKBKC_00918	PEPDNNED_00986	DBOBEHLL_00921	EKKNDDEI_01809	HCGHHCMC_02024	NJEGOBFM_01011	DDCKJJDP_00753	OCJJJNLI_01403	GJCMIGLD_00638	INKGDKEG_02392	NILDGILO_02373	PIBHELFC_00729	LNAIJENN_00743	DFNPJCLJ_01606	JFDFHHOF_01274	CJMKAOFH_00548	LPEHFDKF_00318	BBKMBCNC_02013	PPPOHEJL_00265	EPFFJELK_01168	GLGCDJBK_01814	EJEDPPPE_00721	KBCKMEGG_00608	EJBDKFJN_01555	FAEDJKDH_00552	CAOKBMPH_01735	KNEPNHNH_00383	PKLOOLHP_00938	PBDEFOPI_01735	FMFNHNPF_01362
rpsO		30S ribosomal protein S15	30	30	1	1	10067				257	257	257	NHADKBKC_00588	PEPDNNED_00630	DBOBEHLL_00469	EKKNDDEI_02134	HCGHHCMC_01695	NJEGOBFM_00687	DDCKJJDP_00151	OCJJJNLI_02261	GJCMIGLD_02255	INKGDKEG_01887	NILDGILO_00771	PIBHELFC_02236	LNAIJENN_02454	DFNPJCLJ_00147	JFDFHHOF_00530	CJMKAOFH_02070	LPEHFDKF_02226	BBKMBCNC_00585	PPPOHEJL_01949	EPFFJELK_00774	GLGCDJBK_02265	EJEDPPPE_02422	KBCKMEGG_01824	EJBDKFJN_01919	FAEDJKDH_00232	CAOKBMPH_02101	KNEPNHNH_01592	PKLOOLHP_01248	PBDEFOPI_02101	FMFNHNPF_01055
rpsS		30S ribosomal protein S19	30	30	1	1	4215				275	275	275	NHADKBKC_00143	PEPDNNED_00154	DBOBEHLL_00143	EKKNDDEI_00089	HCGHHCMC_01268	NJEGOBFM_00250	DDCKJJDP_00418	OCJJJNLI_01777	GJCMIGLD_00270	INKGDKEG_02022	NILDGILO_00300	PIBHELFC_00370	LNAIJENN_00388	DFNPJCLJ_02054	JFDFHHOF_01033	CJMKAOFH_01878	LPEHFDKF_00212	BBKMBCNC_00752	PPPOHEJL_00023	EPFFJELK_00298	GLGCDJBK_00369	EJEDPPPE_00476	KBCKMEGG_01676	EJBDKFJN_01759	FAEDJKDH_00339	CAOKBMPH_01987	KNEPNHNH_01708	PKLOOLHP_01132	PBDEFOPI_01987	FMFNHNPF_01166
rpsG		30S ribosomal protein S7	30	30	1	1	4360				470	470	470	NHADKBKC_00060	PEPDNNED_00064	DBOBEHLL_00060	EKKNDDEI_00006	HCGHHCMC_01186	NJEGOBFM_00167	DDCKJJDP_02162	OCJJJNLI_02412	GJCMIGLD_02105	INKGDKEG_01329	NILDGILO_00916	PIBHELFC_02102	LNAIJENN_02219	DFNPJCLJ_02134	JFDFHHOF_00961	CJMKAOFH_01951	LPEHFDKF_00141	BBKMBCNC_00682	PPPOHEJL_02363	EPFFJELK_00378	GLGCDJBK_00301	EJEDPPPE_00407	KBCKMEGG_00175	EJBDKFJN_00276	FAEDJKDH_01907	CAOKBMPH_00275	KNEPNHNH_00199	PKLOOLHP_01655	PBDEFOPI_00275	FMFNHNPF_00600
rpmG2		50S ribosomal protein L33 2	30	30	1	1	10632				152	152	152	NHADKBKC_00524	PEPDNNED_00388	DBOBEHLL_00533	EKKNDDEI_02203	HCGHHCMC_01473	NJEGOBFM_00620	DDCKJJDP_00078	OCJJJNLI_02002	GJCMIGLD_00031	INKGDKEG_01804	NILDGILO_00521	PIBHELFC_02304	LNAIJENN_02531	DFNPJCLJ_02435	JFDFHHOF_00778	CJMKAOFH_02125	LPEHFDKF_02002	BBKMBCNC_00525	PPPOHEJL_02013	EPFFJELK_00547	GLGCDJBK_02334	EJEDPPPE_00016	KBCKMEGG_00066	EJBDKFJN_01987	FAEDJKDH_01655	CAOKBMPH_02170	KNEPNHNH_00008	PKLOOLHP_01437	PBDEFOPI_02170	FMFNHNPF_00984
rpsL		30S ribosomal protein S12	30	30	1	1	4375				368	368	368	NHADKBKC_00061	PEPDNNED_00065	DBOBEHLL_00061	EKKNDDEI_00007	HCGHHCMC_01187	NJEGOBFM_00168	DDCKJJDP_02163	OCJJJNLI_02411	GJCMIGLD_02106	INKGDKEG_01330	NILDGILO_00915	PIBHELFC_02103	LNAIJENN_02220	DFNPJCLJ_02135	JFDFHHOF_00960	CJMKAOFH_01952	LPEHFDKF_00140	BBKMBCNC_00681	PPPOHEJL_02362	EPFFJELK_00379	GLGCDJBK_00300	EJEDPPPE_00406	KBCKMEGG_00174	EJBDKFJN_00275	FAEDJKDH_01908	CAOKBMPH_00274	KNEPNHNH_00198	PKLOOLHP_01654	PBDEFOPI_00274	FMFNHNPF_00601
rpmD		50S ribosomal protein L30	30	30	1	1	4231				185	185	185	NHADKBKC_00129	PEPDNNED_00140	DBOBEHLL_00129	EKKNDDEI_00075	HCGHHCMC_01254	NJEGOBFM_00236	DDCKJJDP_00432	OCJJJNLI_01763	GJCMIGLD_00284	INKGDKEG_02036	NILDGILO_00286	PIBHELFC_00384	LNAIJENN_00402	DFNPJCLJ_02040	JFDFHHOF_01047	CJMKAOFH_01864	LPEHFDKF_00226	BBKMBCNC_00766	PPPOHEJL_00037	EPFFJELK_00284	GLGCDJBK_00383	EJEDPPPE_00490	KBCKMEGG_01662	EJBDKFJN_01745	FAEDJKDH_00353	CAOKBMPH_01973	KNEPNHNH_01722	PKLOOLHP_01118	PBDEFOPI_01973	FMFNHNPF_01180
secY		Protein translocase subunit SecY	30	30	1	1	4233				1280	1280	1280	NHADKBKC_00127	PEPDNNED_00138	DBOBEHLL_00127	EKKNDDEI_00073	HCGHHCMC_01252	NJEGOBFM_00234	DDCKJJDP_00434	OCJJJNLI_01761	GJCMIGLD_00286	INKGDKEG_02038	NILDGILO_00284	PIBHELFC_00386	LNAIJENN_00404	DFNPJCLJ_02038	JFDFHHOF_01049	CJMKAOFH_01862	LPEHFDKF_00228	BBKMBCNC_00768	PPPOHEJL_00039	EPFFJELK_00282	GLGCDJBK_00385	EJEDPPPE_00492	KBCKMEGG_01660	EJBDKFJN_01743	FAEDJKDH_00355	CAOKBMPH_01971	KNEPNHNH_01724	PKLOOLHP_01116	PBDEFOPI_01971	FMFNHNPF_01182
atpD		ATP synthase subunit beta, sodium ion specific	30	30	1	1	1954				1388	1388	1388	NHADKBKC_00967	PEPDNNED_01041	DBOBEHLL_00970	EKKNDDEI_01752	HCGHHCMC_02158	NJEGOBFM_01071	DDCKJJDP_00821	OCJJJNLI_01233	GJCMIGLD_00758	INKGDKEG_00012	NILDGILO_02308	PIBHELFC_00794	LNAIJENN_00806	DFNPJCLJ_01526	JFDFHHOF_01341	CJMKAOFH_00634	LPEHFDKF_00432	BBKMBCNC_01932	PPPOHEJL_00334	EPFFJELK_01268	GLGCDJBK_01722	EJEDPPPE_00912	KBCKMEGG_00518	EJBDKFJN_01501	FAEDJKDH_00609	CAOKBMPH_01601	KNEPNHNH_00438	PKLOOLHP_00885	PBDEFOPI_01601	FMFNHNPF_01414
clpP		ATP-dependent Clp protease proteolytic subunit	30	30	1	1	10178				581	581	581	NHADKBKC_00552	PEPDNNED_00589	DBOBEHLL_00505	EKKNDDEI_02172	HCGHHCMC_01659	NJEGOBFM_00649	DDCKJJDP_00107	OCJJJNLI_02222	GJCMIGLD_02293	INKGDKEG_01832	NILDGILO_00731	PIBHELFC_02276	LNAIJENN_02503	DFNPJCLJ_01944	JFDFHHOF_00477	CJMKAOFH_00215	LPEHFDKF_01976	BBKMBCNC_00217	PPPOHEJL_01893	EPFFJELK_00821	GLGCDJBK_00134	EJEDPPPE_02365	KBCKMEGG_01850	EJBDKFJN_00090	FAEDJKDH_00090	CAOKBMPH_00093	KNEPNHNH_01555	PKLOOLHP_01463	PBDEFOPI_00093	FMFNHNPF_00802
rpmC		50S ribosomal protein L29	30	30	1	1	4220				182	182	182	NHADKBKC_00139	PEPDNNED_00150	DBOBEHLL_00139	EKKNDDEI_00085	HCGHHCMC_01264	NJEGOBFM_00246	DDCKJJDP_00422	OCJJJNLI_01773	GJCMIGLD_00274	INKGDKEG_02026	NILDGILO_00296	PIBHELFC_00374	LNAIJENN_00392	DFNPJCLJ_02050	JFDFHHOF_01037	CJMKAOFH_01874	LPEHFDKF_00216	BBKMBCNC_00756	PPPOHEJL_00027	EPFFJELK_00294	GLGCDJBK_00373	EJEDPPPE_00480	KBCKMEGG_01672	EJBDKFJN_01755	FAEDJKDH_00343	CAOKBMPH_01983	KNEPNHNH_01712	PKLOOLHP_01128	PBDEFOPI_01983	FMFNHNPF_01170
rpsJ		30S ribosomal protein S10	30	30	1	1	4210				311	311	311	NHADKBKC_00148	PEPDNNED_00159	DBOBEHLL_00148	EKKNDDEI_00094	HCGHHCMC_01273	NJEGOBFM_00255	DDCKJJDP_00413	OCJJJNLI_01782	GJCMIGLD_00265	INKGDKEG_02017	NILDGILO_00305	PIBHELFC_00365	LNAIJENN_00383	DFNPJCLJ_02059	JFDFHHOF_01028	CJMKAOFH_01883	LPEHFDKF_00207	BBKMBCNC_00747	PPPOHEJL_00018	EPFFJELK_00303	GLGCDJBK_00364	EJEDPPPE_00471	KBCKMEGG_01681	EJBDKFJN_01764	FAEDJKDH_00334	CAOKBMPH_01992	KNEPNHNH_01703	PKLOOLHP_01137	PBDEFOPI_01992	FMFNHNPF_01161
thiQ		Thiamine import ATP-binding protein ThiQ	30	30	1	1	10501				851	851	851	NHADKBKC_00314	PEPDNNED_00339	DBOBEHLL_00744	EKKNDDEI_00253	HCGHHCMC_01423	NJEGOBFM_00411	DDCKJJDP_00224	OCJJJNLI_01945	GJCMIGLD_00086	INKGDKEG_01571	NILDGILO_00466	PIBHELFC_00136	LNAIJENN_00180	DFNPJCLJ_02385	JFDFHHOF_00836	CJMKAOFH_00133	LPEHFDKF_00030	BBKMBCNC_00306	PPPOHEJL_02240	EPFFJELK_00497	GLGCDJBK_02170	EJEDPPPE_00224	KBCKMEGG_01911	EJBDKFJN_01939	FAEDJKDH_00212	CAOKBMPH_02123	KNEPNHNH_00053	PKLOOLHP_01270	PBDEFOPI_02123	FMFNHNPF_01035
cspE		Cold shock-like protein CspE	30	30	1	1	12555				200	200	200	NHADKBKC_01139	PEPDNNED_01941	DBOBEHLL_01138	EKKNDDEI_01604	HCGHHCMC_00134	NJEGOBFM_01217	DDCKJJDP_01778	OCJJJNLI_00259	GJCMIGLD_01716	INKGDKEG_00915	NILDGILO_01322	PIBHELFC_01787	LNAIJENN_01858	DFNPJCLJ_00568	JFDFHHOF_02342	CJMKAOFH_01522	LPEHFDKF_01274	BBKMBCNC_01100	PPPOHEJL_01341	EPFFJELK_02153	GLGCDJBK_00746	EJEDPPPE_01849	KBCKMEGG_01179	EJBDKFJN_00728	FAEDJKDH_01414	CAOKBMPH_00770	KNEPNHNH_01182	PKLOOLHP_00067	PBDEFOPI_00770	FMFNHNPF_00172
gctB		Glutaconate CoA-transferase subunit B	30	30	1	1	9200				803	803	803	NHADKBKC_00813	PEPDNNED_00879	DBOBEHLL_00815	EKKNDDEI_01916	HCGHHCMC_01920	NJEGOBFM_00906	DDCKJJDP_00637	OCJJJNLI_01545	GJCMIGLD_00496	INKGDKEG_02257	NILDGILO_00085	PIBHELFC_00586	LNAIJENN_00624	DFNPJCLJ_01642	JFDFHHOF_00177	CJMKAOFH_00519	LPEHFDKF_01682	BBKMBCNC_02047	PPPOHEJL_01565	EPFFJELK_01122	GLGCDJBK_01851	EJEDPPPE_02002	KBCKMEGG_01491	EJBDKFJN_00479	FAEDJKDH_02066	CAOKBMPH_00515	KNEPNHNH_01892	PKLOOLHP_01841	PBDEFOPI_00515	FMFNHNPF_00421
rpmF		50S ribosomal protein L32	30	30	1	1	11008				179	179	179	NHADKBKC_01973	PEPDNNED_02074	DBOBEHLL_01973	EKKNDDEI_00660	HCGHHCMC_00991	NJEGOBFM_02164	DDCKJJDP_01975	OCJJJNLI_00044	GJCMIGLD_01909	INKGDKEG_01155	NILDGILO_01108	PIBHELFC_01930	LNAIJENN_02005	DFNPJCLJ_00222	JFDFHHOF_01163	CJMKAOFH_01748	LPEHFDKF_01618	BBKMBCNC_00879	PPPOHEJL_00152	EPFFJELK_00159	GLGCDJBK_00503	EJEDPPPE_00602	KBCKMEGG_01395	EJBDKFJN_00597	FAEDJKDH_01604	CAOKBMPH_00629	KNEPNHNH_01327	PKLOOLHP_01952	PBDEFOPI_00629	FMFNHNPF_00310
ybiT		putative ABC transporter ATP-binding protein YbiT	30	30	1	1	1402				1619	1622	1619	NHADKBKC_01913	PEPDNNED_01126	DBOBEHLL_01913	EKKNDDEI_00799	HCGHHCMC_00928	NJEGOBFM_02027	DDCKJJDP_00891	OCJJJNLI_01156	GJCMIGLD_00834	INKGDKEG_00087	NILDGILO_02179	PIBHELFC_00866	LNAIJENN_00879	DFNPJCLJ_01448	JFDFHHOF_01429	CJMKAOFH_00765	LPEHFDKF_00510	BBKMBCNC_01850	PPPOHEJL_00435	EPFFJELK_01346	GLGCDJBK_01652	EJEDPPPE_01010	KBCKMEGG_00371	EJBDKFJN_01427	FAEDJKDH_00691	CAOKBMPH_01472	KNEPNHNH_00513	PKLOOLHP_00740	PBDEFOPI_01472	FMFNHNPF_01486
yehU		Sensor histidine kinase YehU	30	30	1	1	9218				1658	1691	1663	NHADKBKC_00800	PEPDNNED_00866	DBOBEHLL_00802	EKKNDDEI_01929	HCGHHCMC_01907	NJEGOBFM_00893	DDCKJJDP_00630	OCJJJNLI_01551	GJCMIGLD_00489	INKGDKEG_02251	NILDGILO_00091	PIBHELFC_00579	LNAIJENN_00610	DFNPJCLJ_01657	JFDFHHOF_00189	CJMKAOFH_00503	LPEHFDKF_01695	BBKMBCNC_02062	PPPOHEJL_01577	EPFFJELK_01109	GLGCDJBK_01863	EJEDPPPE_02014	KBCKMEGG_01504	EJBDKFJN_00467	FAEDJKDH_02078	CAOKBMPH_00503	KNEPNHNH_01880	PKLOOLHP_01829	PBDEFOPI_00503	FMFNHNPF_00433
ydcP_2		putative protease YdcP	30	30	1	1	4554				2162	2195	2165	NHADKBKC_00633	PEPDNNED_00686	DBOBEHLL_00423	EKKNDDEI_02087	HCGHHCMC_01743	NJEGOBFM_00735	DDCKJJDP_02250	OCJJJNLI_02322	GJCMIGLD_02192	INKGDKEG_01403	NILDGILO_00829	PIBHELFC_02179	LNAIJENN_02383	DFNPJCLJ_01932	JFDFHHOF_00464	CJMKAOFH_00228	LPEHFDKF_01964	BBKMBCNC_00204	PPPOHEJL_01880	EPFFJELK_00833	GLGCDJBK_00148	EJEDPPPE_02349	KBCKMEGG_00114	EJBDKFJN_00209	FAEDJKDH_01975	CAOKBMPH_00207	KNEPNHNH_00131	PKLOOLHP_01587	PBDEFOPI_00207	FMFNHNPF_00667
rbgA_1		Ribosome biogenesis GTPase A	30	30	1	1	11355				869	878	870	NHADKBKC_01814	PEPDNNED_01230	DBOBEHLL_01814	EKKNDDEI_00898	HCGHHCMC_00829	NJEGOBFM_01927	DDCKJJDP_00996	OCJJJNLI_01057	GJCMIGLD_00936	INKGDKEG_00188	NILDGILO_02082	PIBHELFC_00965	LNAIJENN_00979	DFNPJCLJ_01350	JFDFHHOF_01537	CJMKAOFH_00869	LPEHFDKF_00618	BBKMBCNC_01748	PPPOHEJL_00545	EPFFJELK_01450	GLGCDJBK_01546	EJEDPPPE_01112	KBCKMEGG_00342	EJBDKFJN_01333	FAEDJKDH_00782	CAOKBMPH_01368	KNEPNHNH_00602	PKLOOLHP_00648	PBDEFOPI_01368	FMFNHNPF_01577
ribH		6,7-dimethyl-8-ribityllumazine synthase	30	30	1	1	4248				461	563	467	NHADKBKC_00010	PEPDNNED_00010	DBOBEHLL_00010	EKKNDDEI_00513	HCGHHCMC_01130	NJEGOBFM_00114	DDCKJJDP_02128	OCJJJNLI_02459	GJCMIGLD_02064	INKGDKEG_01295	NILDGILO_00955	PIBHELFC_02061	LNAIJENN_02167	DFNPJCLJ_02074	JFDFHHOF_01011	CJMKAOFH_01897	LPEHFDKF_00191	BBKMBCNC_00732	PPPOHEJL_00003	EPFFJELK_00318	GLGCDJBK_00347	EJEDPPPE_00457	KBCKMEGG_00224	EJBDKFJN_01702	FAEDJKDH_00406	CAOKBMPH_01931	KNEPNHNH_00247	PKLOOLHP_01069	PBDEFOPI_01931	FMFNHNPF_01229
leuS		Leucine--tRNA ligase	30	30	1	1	4266				2579	2618	2589	NHADKBKC_00020	PEPDNNED_00021	DBOBEHLL_00020	EKKNDDEI_00502	HCGHHCMC_01140	NJEGOBFM_00125	DDCKJJDP_02140	OCJJJNLI_02438	GJCMIGLD_02079	INKGDKEG_01304	NILDGILO_00941	PIBHELFC_02073	LNAIJENN_02197	DFNPJCLJ_02085	JFDFHHOF_01002	CJMKAOFH_01906	LPEHFDKF_00180	BBKMBCNC_00722	PPPOHEJL_02405	EPFFJELK_00329	GLGCDJBK_00337	EJEDPPPE_00447	KBCKMEGG_00217	EJBDKFJN_01710	FAEDJKDH_00396	CAOKBMPH_01938	KNEPNHNH_00237	PKLOOLHP_01077	PBDEFOPI_01938	FMFNHNPF_01221
mrnCL		Mini-ribonuclease 3-like protein	30	30	1	1	4383				389	389	389	NHADKBKC_00081	PEPDNNED_00091	DBOBEHLL_00081	EKKNDDEI_00027	HCGHHCMC_01205	NJEGOBFM_00188	DDCKJJDP_02185	OCJJJNLI_02389	GJCMIGLD_02128	INKGDKEG_01352	NILDGILO_00893	PIBHELFC_02125	LNAIJENN_02241	DFNPJCLJ_02158	JFDFHHOF_00937	CJMKAOFH_01973	LPEHFDKF_00117	BBKMBCNC_00660	PPPOHEJL_02338	EPFFJELK_00402	GLGCDJBK_00270	EJEDPPPE_00385	KBCKMEGG_00155	EJBDKFJN_00254	FAEDJKDH_01930	CAOKBMPH_00253	KNEPNHNH_00177	PKLOOLHP_01633	PBDEFOPI_00253	FMFNHNPF_00622
lexA		LexA repressor	30	30	1	1	4415				659	662	659	NHADKBKC_00092	PEPDNNED_00103	DBOBEHLL_00092	EKKNDDEI_00038	HCGHHCMC_01216	NJEGOBFM_00199	DDCKJJDP_02196	OCJJJNLI_02378	GJCMIGLD_02140	INKGDKEG_01364	NILDGILO_00883	PIBHELFC_02136	LNAIJENN_02322	DFNPJCLJ_02235	JFDFHHOF_00927	CJMKAOFH_01983	LPEHFDKF_00107	BBKMBCNC_00649	PPPOHEJL_02328	EPFFJELK_00412	GLGCDJBK_00260	EJEDPPPE_00307	KBCKMEGG_00150	EJBDKFJN_00243	FAEDJKDH_01940	CAOKBMPH_00241	KNEPNHNH_00165	PKLOOLHP_01622	PBDEFOPI_00241	FMFNHNPF_00633
tsf		Elongation factor Ts	30	30	1	1	4083				893	893	893	NHADKBKC_00124	PEPDNNED_00135	DBOBEHLL_00124	EKKNDDEI_00070	HCGHHCMC_01249	NJEGOBFM_00231	DDCKJJDP_00442	OCJJJNLI_01758	GJCMIGLD_00289	INKGDKEG_02045	NILDGILO_00281	PIBHELFC_00389	LNAIJENN_00407	DFNPJCLJ_01849	JFDFHHOF_00388	CJMKAOFH_00307	LPEHFDKF_01884	BBKMBCNC_00128	PPPOHEJL_01795	EPFFJELK_00915	GLGCDJBK_02058	EJEDPPPE_02256	KBCKMEGG_01656	EJBDKFJN_00283	FAEDJKDH_01900	CAOKBMPH_00282	KNEPNHNH_01727	PKLOOLHP_01662	PBDEFOPI_00282	FMFNHNPF_00593
rplF		50S ribosomal protein L6	30	30	1	1	4228				533	533	533	NHADKBKC_00132	PEPDNNED_00143	DBOBEHLL_00132	EKKNDDEI_00078	HCGHHCMC_01257	NJEGOBFM_00239	DDCKJJDP_00429	OCJJJNLI_01766	GJCMIGLD_00281	INKGDKEG_02033	NILDGILO_00289	PIBHELFC_00381	LNAIJENN_00399	DFNPJCLJ_02043	JFDFHHOF_01044	CJMKAOFH_01867	LPEHFDKF_00223	BBKMBCNC_00763	PPPOHEJL_00034	EPFFJELK_00287	GLGCDJBK_00380	EJEDPPPE_00487	KBCKMEGG_01665	EJBDKFJN_01748	FAEDJKDH_00350	CAOKBMPH_01976	KNEPNHNH_01719	PKLOOLHP_01121	PBDEFOPI_01976	FMFNHNPF_01177
rpsQ		30S ribosomal protein S17	30	30	1	1	4221				251	272	267	NHADKBKC_00138	PEPDNNED_00149	DBOBEHLL_00138	EKKNDDEI_00084	HCGHHCMC_01263	NJEGOBFM_00245	DDCKJJDP_00423	OCJJJNLI_01772	GJCMIGLD_00275	INKGDKEG_02027	NILDGILO_00295	PIBHELFC_00375	LNAIJENN_00393	DFNPJCLJ_02049	JFDFHHOF_01038	CJMKAOFH_01873	LPEHFDKF_00217	BBKMBCNC_00757	PPPOHEJL_00028	EPFFJELK_00293	GLGCDJBK_00374	EJEDPPPE_00481	KBCKMEGG_01671	EJBDKFJN_01754	FAEDJKDH_00344	CAOKBMPH_01982	KNEPNHNH_01713	PKLOOLHP_01127	PBDEFOPI_01982	FMFNHNPF_01171
ydcV		Inner membrane ABC transporter permease protein YdcV	30	30	1	1	10526				785	785	785	NHADKBKC_00295	PEPDNNED_00319	DBOBEHLL_00296	EKKNDDEI_00233	HCGHHCMC_01401	NJEGOBFM_00391	DDCKJJDP_00251	OCJJJNLI_01917	GJCMIGLD_00114	INKGDKEG_01541	NILDGILO_00439	PIBHELFC_00171	LNAIJENN_00220	DFNPJCLJ_02372	JFDFHHOF_00854	CJMKAOFH_00148	LPEHFDKF_00042	BBKMBCNC_00279	PPPOHEJL_02255	EPFFJELK_00485	GLGCDJBK_02154	EJEDPPPE_00239	KBCKMEGG_01899	EJBDKFJN_00124	FAEDJKDH_00122	CAOKBMPH_00126	KNEPNHNH_00064	PKLOOLHP_01496	PBDEFOPI_00126	FMFNHNPF_00767
ppiB_1		putative peptidyl-prolyl cis-trans isomerase	30	30	1	1	10525				824	824	824	NHADKBKC_00296	PEPDNNED_00320	DBOBEHLL_00297	EKKNDDEI_00234	HCGHHCMC_01402	NJEGOBFM_00392	DDCKJJDP_00250	OCJJJNLI_01918	GJCMIGLD_00113	INKGDKEG_01542	NILDGILO_00440	PIBHELFC_00170	LNAIJENN_00219	DFNPJCLJ_02373	JFDFHHOF_00853	CJMKAOFH_00147	LPEHFDKF_00041	BBKMBCNC_00280	PPPOHEJL_02254	EPFFJELK_00486	GLGCDJBK_02155	EJEDPPPE_00238	KBCKMEGG_01900	EJBDKFJN_00123	FAEDJKDH_00121	CAOKBMPH_00125	KNEPNHNH_00063	PKLOOLHP_01495	PBDEFOPI_00125	FMFNHNPF_00768
group_1432		hypothetical protein	30	30	1	1	10494				1178	1178	1178	NHADKBKC_00316	PEPDNNED_00341	DBOBEHLL_00742	EKKNDDEI_00255	HCGHHCMC_01425	NJEGOBFM_00413	DDCKJJDP_00222	OCJJJNLI_01947	GJCMIGLD_00084	INKGDKEG_01573	NILDGILO_00468	PIBHELFC_00134	LNAIJENN_00178	DFNPJCLJ_02387	JFDFHHOF_00834	CJMKAOFH_00131	LPEHFDKF_00028	BBKMBCNC_00308	PPPOHEJL_02238	EPFFJELK_00499	GLGCDJBK_02172	EJEDPPPE_00222	KBCKMEGG_01913	EJBDKFJN_01941	FAEDJKDH_00210	CAOKBMPH_02125	KNEPNHNH_00051	PKLOOLHP_01272	PBDEFOPI_02125	FMFNHNPF_01033
tyrS		Tyrosine--tRNA ligase	30	30	1	1	10860				1208	1232	1208	NHADKBKC_00386	PEPDNNED_00529	DBOBEHLL_00672	EKKNDDEI_00327	HCGHHCMC_01610	NJEGOBFM_00482	DDCKJJDP_02320	OCJJJNLI_02156	GJCMIGLD_02348	INKGDKEG_01652	NILDGILO_00674	PIBHELFC_00054	LNAIJENN_02541	DFNPJCLJ_00048	JFDFHHOF_00641	CJMKAOFH_00048	LPEHFDKF_02128	BBKMBCNC_00387	PPPOHEJL_02145	EPFFJELK_00675	GLGCDJBK_00075	EJEDPPPE_00150	KBCKMEGG_01958	EJBDKFJN_02018	FAEDJKDH_01688	CAOKBMPH_02203	KNEPNHNH_01411	PKLOOLHP_01404	PBDEFOPI_02203	FMFNHNPF_00953
group_1437		hypothetical protein	30	30	1	1	2456				1499	1499	1499	NHADKBKC_00415	PEPDNNED_00502	DBOBEHLL_00643	EKKNDDEI_00357	HCGHHCMC_01584	NJEGOBFM_00512	DDCKJJDP_02329	OCJJJNLI_02106	GJCMIGLD_02394	INKGDKEG_01708	NILDGILO_00626	PIBHELFC_00003	LNAIJENN_02550	DFNPJCLJ_02494	JFDFHHOF_00669	CJMKAOFH_02180	LPEHFDKF_02056	BBKMBCNC_00464	PPPOHEJL_02118	EPFFJELK_00605	GLGCDJBK_02387	EJEDPPPE_00124	KBCKMEGG_01978	EJBDKFJN_02045	FAEDJKDH_01723	CAOKBMPH_02229	KNEPNHNH_01443	PKLOOLHP_01379	PBDEFOPI_02229	FMFNHNPF_00928
sstT_1		Serine/threonine transporter SstT	30	30	1	1	10650				1184	1187	1186	NHADKBKC_00515	PEPDNNED_00399	DBOBEHLL_00542	EKKNDDEI_00457	HCGHHCMC_01482	NJEGOBFM_00611	DDCKJJDP_00071	OCJJJNLI_02006	GJCMIGLD_00027	INKGDKEG_01800	NILDGILO_00525	PIBHELFC_02308	LNAIJENN_00074	DFNPJCLJ_02438	JFDFHHOF_00771	CJMKAOFH_02129	LPEHFDKF_02005	BBKMBCNC_00521	PPPOHEJL_02016	EPFFJELK_00550	GLGCDJBK_02339	EJEDPPPE_00019	KBCKMEGG_00063	EJBDKFJN_01991	FAEDJKDH_01659	CAOKBMPH_02175	KNEPNHNH_00004	PKLOOLHP_01433	PBDEFOPI_02175	FMFNHNPF_00980
rplA		50S ribosomal protein L1	30	30	1	1	10626				707	707	707	NHADKBKC_00529	PEPDNNED_00383	DBOBEHLL_00528	EKKNDDEI_02198	HCGHHCMC_01468	NJEGOBFM_00625	DDCKJJDP_00083	OCJJJNLI_01997	GJCMIGLD_00036	INKGDKEG_01809	NILDGILO_00516	PIBHELFC_02299	LNAIJENN_02526	DFNPJCLJ_02430	JFDFHHOF_00783	CJMKAOFH_02120	LPEHFDKF_01997	BBKMBCNC_00530	PPPOHEJL_02008	EPFFJELK_00542	GLGCDJBK_02329	EJEDPPPE_00011	KBCKMEGG_00071	EJBDKFJN_01982	FAEDJKDH_01650	CAOKBMPH_02165	KNEPNHNH_00013	PKLOOLHP_01442	PBDEFOPI_02165	FMFNHNPF_00989
infB		Translation initiation factor IF-2	30	30	1	1	10206				2243	2243	2243	NHADKBKC_00548	PEPDNNED_00585	DBOBEHLL_00509	EKKNDDEI_02176	HCGHHCMC_01655	NJEGOBFM_00645	DDCKJJDP_00103	OCJJJNLI_02218	GJCMIGLD_02297	INKGDKEG_01828	NILDGILO_00727	PIBHELFC_02280	LNAIJENN_02507	DFNPJCLJ_01948	JFDFHHOF_00481	CJMKAOFH_00211	LPEHFDKF_01980	BBKMBCNC_00221	PPPOHEJL_01897	EPFFJELK_00817	GLGCDJBK_00130	EJEDPPPE_02369	KBCKMEGG_01854	EJBDKFJN_00086	FAEDJKDH_00086	CAOKBMPH_00089	KNEPNHNH_01551	PKLOOLHP_01459	PBDEFOPI_00089	FMFNHNPF_00806
prs		Ribose-phosphate pyrophosphokinase	30	30	1	1	10098				950	950	950	NHADKBKC_00576	PEPDNNED_00617	DBOBEHLL_00481	EKKNDDEI_02147	HCGHHCMC_01682	NJEGOBFM_00674	DDCKJJDP_00134	OCJJJNLI_02248	GJCMIGLD_02266	INKGDKEG_01865	NILDGILO_00759	PIBHELFC_02247	LNAIJENN_02475	DFNPJCLJ_02256	JFDFHHOF_00907	CJMKAOFH_02027	LPEHFDKF_00087	BBKMBCNC_00629	PPPOHEJL_02308	EPFFJELK_00432	GLGCDJBK_00241	EJEDPPPE_00286	KBCKMEGG_01836	EJBDKFJN_00114	FAEDJKDH_00113	CAOKBMPH_00116	KNEPNHNH_01578	PKLOOLHP_01486	PBDEFOPI_00116	FMFNHNPF_00777
group_1454		putative transporter	30	30	1	1	4571				1274	1274	1274	NHADKBKC_00639	PEPDNNED_00692	DBOBEHLL_00417	EKKNDDEI_02081	HCGHHCMC_01749	NJEGOBFM_00741	DDCKJJDP_02240	OCJJJNLI_02328	GJCMIGLD_02184	INKGDKEG_01395	NILDGILO_00836	PIBHELFC_02174	LNAIJENN_02375	DFNPJCLJ_01924	JFDFHHOF_00456	CJMKAOFH_00234	LPEHFDKF_01956	BBKMBCNC_00196	PPPOHEJL_01874	EPFFJELK_00841	GLGCDJBK_00156	EJEDPPPE_02342	KBCKMEGG_00120	EJBDKFJN_00215	FAEDJKDH_01969	CAOKBMPH_00213	KNEPNHNH_00137	PKLOOLHP_01593	PBDEFOPI_00213	FMFNHNPF_00661
rsbV		Anti-sigma-B factor antagonist	30	30	1	1	4586				347	347	347	NHADKBKC_00650	PEPDNNED_00703	DBOBEHLL_00406	EKKNDDEI_02070	HCGHHCMC_01760	NJEGOBFM_00752	DDCKJJDP_02215	OCJJJNLI_02349	GJCMIGLD_02159	INKGDKEG_01383	NILDGILO_00856	PIBHELFC_02161	LNAIJENN_02349	DFNPJCLJ_01912	JFDFHHOF_00446	CJMKAOFH_00245	LPEHFDKF_01946	BBKMBCNC_00185	PPPOHEJL_01864	EPFFJELK_00853	GLGCDJBK_00166	EJEDPPPE_02331	KBCKMEGG_00129	EJBDKFJN_00224	FAEDJKDH_01959	CAOKBMPH_00222	KNEPNHNH_00146	PKLOOLHP_01603	PBDEFOPI_00222	FMFNHNPF_00652
lpxD		UDP-3-O-acylglucosamine N-acyltransferase	30	30	1	1	4447				998	998	998	NHADKBKC_00655	PEPDNNED_00708	DBOBEHLL_00401	EKKNDDEI_02065	HCGHHCMC_01765	NJEGOBFM_00757	DDCKJJDP_02210	OCJJJNLI_02354	GJCMIGLD_02154	INKGDKEG_01378	NILDGILO_00861	PIBHELFC_02156	LNAIJENN_02344	DFNPJCLJ_02250	JFDFHHOF_00913	CJMKAOFH_02021	LPEHFDKF_00093	BBKMBCNC_00635	PPPOHEJL_02314	EPFFJELK_00426	GLGCDJBK_00247	EJEDPPPE_00292	KBCKMEGG_00134	EJBDKFJN_00229	FAEDJKDH_01954	CAOKBMPH_00227	KNEPNHNH_00151	PKLOOLHP_01608	PBDEFOPI_00227	FMFNHNPF_00647
group_1458		hypothetical protein	30	30	1	1	4016				992	992	992	NHADKBKC_00664	PEPDNNED_00717	DBOBEHLL_00392	EKKNDDEI_02056	HCGHHCMC_01774	NJEGOBFM_00766	DDCKJJDP_00473	OCJJJNLI_01719	GJCMIGLD_00324	INKGDKEG_02089	NILDGILO_00247	PIBHELFC_00422	LNAIJENN_00444	DFNPJCLJ_01813	JFDFHHOF_00347	CJMKAOFH_00340	LPEHFDKF_01851	BBKMBCNC_00099	PPPOHEJL_01751	EPFFJELK_00951	GLGCDJBK_02029	EJEDPPPE_02197	KBCKMEGG_01627	EJBDKFJN_00321	FAEDJKDH_01865	CAOKBMPH_00355	KNEPNHNH_01759	PKLOOLHP_01692	PBDEFOPI_00355	FMFNHNPF_00565
group_1459		hypothetical protein	30	30	1	1	4006				1019	1019	1019	NHADKBKC_00667	PEPDNNED_00720	DBOBEHLL_00389	EKKNDDEI_02053	HCGHHCMC_01777	NJEGOBFM_00769	DDCKJJDP_00476	OCJJJNLI_01714	GJCMIGLD_00329	INKGDKEG_02094	NILDGILO_00243	PIBHELFC_00426	LNAIJENN_00449	DFNPJCLJ_01810	JFDFHHOF_00344	CJMKAOFH_00343	LPEHFDKF_01848	BBKMBCNC_00096	PPPOHEJL_01748	EPFFJELK_00954	GLGCDJBK_02026	EJEDPPPE_02194	KBCKMEGG_01624	EJBDKFJN_00324	FAEDJKDH_01862	CAOKBMPH_00358	KNEPNHNH_01762	PKLOOLHP_01695	PBDEFOPI_00358	FMFNHNPF_00562
group_1460		hypothetical protein	30	30	1	1	3992				647	647	647	NHADKBKC_00678	PEPDNNED_00729	DBOBEHLL_00379	EKKNDDEI_02043	HCGHHCMC_01788	NJEGOBFM_00779	DDCKJJDP_00482	OCJJJNLI_01708	GJCMIGLD_00335	INKGDKEG_02100	NILDGILO_00237	PIBHELFC_00432	LNAIJENN_00455	DFNPJCLJ_01802	JFDFHHOF_00336	CJMKAOFH_00351	LPEHFDKF_01840	BBKMBCNC_00088	PPPOHEJL_01740	EPFFJELK_00962	GLGCDJBK_02018	EJEDPPPE_02186	KBCKMEGG_01618	EJBDKFJN_00331	FAEDJKDH_01855	CAOKBMPH_00365	KNEPNHNH_01769	PKLOOLHP_01702	PBDEFOPI_00365	FMFNHNPF_00555
slyD		FKBP-type peptidyl-prolyl cis-trans isomerase SlyD	30	30	1	1	3954				491	494	493	NHADKBKC_00687	PEPDNNED_00737	DBOBEHLL_00370	EKKNDDEI_02035	HCGHHCMC_01797	NJEGOBFM_00787	DDCKJJDP_00489	OCJJJNLI_01701	GJCMIGLD_00345	INKGDKEG_02107	NILDGILO_00230	PIBHELFC_00440	LNAIJENN_00467	DFNPJCLJ_01795	JFDFHHOF_00328	CJMKAOFH_00359	LPEHFDKF_01833	BBKMBCNC_00080	PPPOHEJL_01731	EPFFJELK_00969	GLGCDJBK_02010	EJEDPPPE_02177	KBCKMEGG_01610	EJBDKFJN_00340	FAEDJKDH_01847	CAOKBMPH_00373	KNEPNHNH_01777	PKLOOLHP_01710	PBDEFOPI_00373	FMFNHNPF_00547
ctfB		Butyrate--acetoacetate CoA-transferase subunit B	30	30	1	1	8808				653	665	659	NHADKBKC_00706	PEPDNNED_00759	DBOBEHLL_00351	EKKNDDEI_02012	HCGHHCMC_01816	NJEGOBFM_00810	DDCKJJDP_00510	OCJJJNLI_01681	GJCMIGLD_00364	INKGDKEG_02127	NILDGILO_00210	PIBHELFC_00460	LNAIJENN_00487	DFNPJCLJ_01765	JFDFHHOF_00308	CJMKAOFH_00377	LPEHFDKF_01803	BBKMBCNC_00062	PPPOHEJL_01712	EPFFJELK_00998	GLGCDJBK_01992	EJEDPPPE_02159	KBCKMEGG_01591	EJBDKFJN_00358	FAEDJKDH_01820	CAOKBMPH_00391	KNEPNHNH_01795	PKLOOLHP_01728	PBDEFOPI_00391	FMFNHNPF_00529
group_1466		hypothetical protein	30	30	1	1	8870				377	377	377	NHADKBKC_00727	PEPDNNED_00780	DBOBEHLL_00330	EKKNDDEI_01991	HCGHHCMC_01837	NJEGOBFM_00831	DDCKJJDP_00550	OCJJJNLI_01642	GJCMIGLD_00403	INKGDKEG_02166	NILDGILO_00172	PIBHELFC_00497	LNAIJENN_00525	DFNPJCLJ_01724	JFDFHHOF_00268	CJMKAOFH_00421	LPEHFDKF_01763	BBKMBCNC_00018	PPPOHEJL_01668	EPFFJELK_01039	GLGCDJBK_01948	EJEDPPPE_02115	KBCKMEGG_01571	EJBDKFJN_00384	FAEDJKDH_01800	CAOKBMPH_00417	KNEPNHNH_01815	PKLOOLHP_01748	PBDEFOPI_00417	FMFNHNPF_00509
exbB_1		Biopolymer transport protein ExbB	30	30	1	1	8871				611	611	611	NHADKBKC_00728	PEPDNNED_00781	DBOBEHLL_00329	EKKNDDEI_01990	HCGHHCMC_01838	NJEGOBFM_00832	DDCKJJDP_00551	OCJJJNLI_01641	GJCMIGLD_00404	INKGDKEG_02167	NILDGILO_00171	PIBHELFC_00498	LNAIJENN_00526	DFNPJCLJ_01723	JFDFHHOF_00267	CJMKAOFH_00422	LPEHFDKF_01762	BBKMBCNC_00017	PPPOHEJL_01667	EPFFJELK_01040	GLGCDJBK_01947	EJEDPPPE_02114	KBCKMEGG_01570	EJBDKFJN_00385	FAEDJKDH_01799	CAOKBMPH_00418	KNEPNHNH_01816	PKLOOLHP_01749	PBDEFOPI_00418	FMFNHNPF_00508
dnaC		Replicative DNA helicase	30	30	1	1	8885				1340	1340	1340	NHADKBKC_00735	PEPDNNED_00788	DBOBEHLL_00322	EKKNDDEI_01983	HCGHHCMC_01845	NJEGOBFM_00839	DDCKJJDP_00558	OCJJJNLI_01634	GJCMIGLD_00411	INKGDKEG_02174	NILDGILO_00164	PIBHELFC_00505	LNAIJENN_00533	DFNPJCLJ_01716	JFDFHHOF_00260	CJMKAOFH_00429	LPEHFDKF_01755	BBKMBCNC_00010	PPPOHEJL_01660	EPFFJELK_01047	GLGCDJBK_01940	EJEDPPPE_02107	KBCKMEGG_01563	EJBDKFJN_00392	FAEDJKDH_01792	CAOKBMPH_00425	KNEPNHNH_01823	PKLOOLHP_01756	PBDEFOPI_00425	FMFNHNPF_00501
plsX		Phosphate acyltransferase	30	30	1	1	8955				998	1016	1002	NHADKBKC_00757	PEPDNNED_00824	DBOBEHLL_00759	EKKNDDEI_01971	HCGHHCMC_01867	NJEGOBFM_00851	DDCKJJDP_00578	OCJJJNLI_01598	GJCMIGLD_00447	INKGDKEG_02202	NILDGILO_00134	PIBHELFC_00524	LNAIJENN_00560	DFNPJCLJ_01704	JFDFHHOF_00230	CJMKAOFH_00454	LPEHFDKF_01742	BBKMBCNC_02114	PPPOHEJL_01623	EPFFJELK_01060	GLGCDJBK_01915	EJEDPPPE_02067	KBCKMEGG_01540	EJBDKFJN_00417	FAEDJKDH_01772	CAOKBMPH_00456	KNEPNHNH_01831	PKLOOLHP_01786	PBDEFOPI_00456	FMFNHNPF_00476
hgdB		(R)-2-hydroxyglutaryl-CoA dehydratase subunit beta	30	30	1	1	9195				1148	1148	1148	NHADKBKC_00818	PEPDNNED_00884	DBOBEHLL_00820	EKKNDDEI_01911	HCGHHCMC_01925	NJEGOBFM_00911	DDCKJJDP_00642	OCJJJNLI_01540	GJCMIGLD_00501	INKGDKEG_02262	NILDGILO_00080	PIBHELFC_00591	LNAIJENN_00629	DFNPJCLJ_01637	JFDFHHOF_00172	CJMKAOFH_00524	LPEHFDKF_01677	BBKMBCNC_02042	PPPOHEJL_01560	EPFFJELK_01127	GLGCDJBK_01846	EJEDPPPE_01997	KBCKMEGG_01486	EJBDKFJN_00484	FAEDJKDH_02061	CAOKBMPH_00520	KNEPNHNH_01897	PKLOOLHP_01846	PBDEFOPI_00520	FMFNHNPF_00416
kipI		Kinase A inhibitor	30	30	1	1	12243				584	749	743	NHADKBKC_01049	PEPDNNED_02022	DBOBEHLL_01048	EKKNDDEI_01667	HCGHHCMC_00002	NJEGOBFM_01154	DDCKJJDP_01912	OCJJJNLI_00116	GJCMIGLD_01808	INKGDKEG_01059	NILDGILO_01181	PIBHELFC_01868	LNAIJENN_01939	DFNPJCLJ_00406	JFDFHHOF_00077	CJMKAOFH_01626	LPEHFDKF_01432	BBKMBCNC_00999	PPPOHEJL_01408	EPFFJELK_02231	GLGCDJBK_00656	EJEDPPPE_01916	KBCKMEGG_01343	EJBDKFJN_00654	FAEDJKDH_01547	CAOKBMPH_00694	KNEPNHNH_01260	PKLOOLHP_02011	PBDEFOPI_00694	FMFNHNPF_00250
thiY		Formylaminopyrimidine-binding protein	30	30	1	1	11618				1004	1004	1004	NHADKBKC_00845	PEPDNNED_00913	DBOBEHLL_00848	EKKNDDEI_01884	HCGHHCMC_01954	NJEGOBFM_00938	DDCKJJDP_00672	OCJJJNLI_01500	GJCMIGLD_00537	INKGDKEG_02298	NILDGILO_00046	PIBHELFC_00628	LNAIJENN_00668	DFNPJCLJ_00237	JFDFHHOF_01177	CJMKAOFH_01733	LPEHFDKF_01603	BBKMBCNC_00893	PPPOHEJL_00166	EPFFJELK_00144	GLGCDJBK_00517	EJEDPPPE_00618	KBCKMEGG_00305	EJBDKFJN_00514	FAEDJKDH_02037	CAOKBMPH_00544	KNEPNHNH_01922	PKLOOLHP_01871	PBDEFOPI_00544	FMFNHNPF_00391
ribX		Riboflavin transport system permease protein RibX	30	30	1	1	11636				773	773	773	NHADKBKC_00846	PEPDNNED_00914	DBOBEHLL_00849	EKKNDDEI_01883	HCGHHCMC_01955	NJEGOBFM_00939	DDCKJJDP_00673	OCJJJNLI_01499	GJCMIGLD_00538	INKGDKEG_02299	NILDGILO_00045	PIBHELFC_00629	LNAIJENN_00669	DFNPJCLJ_00238	JFDFHHOF_01178	CJMKAOFH_01732	LPEHFDKF_01602	BBKMBCNC_00894	PPPOHEJL_00167	EPFFJELK_00143	GLGCDJBK_00518	EJEDPPPE_00619	KBCKMEGG_00306	EJBDKFJN_00515	FAEDJKDH_02036	CAOKBMPH_00545	KNEPNHNH_01923	PKLOOLHP_01872	PBDEFOPI_00545	FMFNHNPF_00390
group_1485		hypothetical protein	30	30	1	1	11403				389	389	389	NHADKBKC_00873	PEPDNNED_00940	DBOBEHLL_00876	EKKNDDEI_01852	HCGHHCMC_01981	NJEGOBFM_00968	DDCKJJDP_00707	OCJJJNLI_01469	GJCMIGLD_00574	INKGDKEG_02335	NILDGILO_00015	PIBHELFC_00665	LNAIJENN_00700	DFNPJCLJ_00364	JFDFHHOF_00110	CJMKAOFH_01655	LPEHFDKF_01474	BBKMBCNC_00977	PPPOHEJL_01444	EPFFJELK_00016	GLGCDJBK_00614	EJEDPPPE_01953	KBCKMEGG_00333	EJBDKFJN_01609	FAEDJKDH_00504	CAOKBMPH_01775	KNEPNHNH_00333	PKLOOLHP_00974	PBDEFOPI_01775	FMFNHNPF_01326
dxs_2		1-deoxy-D-xylulose-5-phosphate synthase	30	30	1	1	11850				929	1031	935	NHADKBKC_00904	PEPDNNED_00967	DBOBEHLL_00907	EKKNDDEI_01825	HCGHHCMC_02008	NJEGOBFM_00995	DDCKJJDP_00740	OCJJJNLI_01418	GJCMIGLD_00621	INKGDKEG_02379	NILDGILO_02390	PIBHELFC_00708	LNAIJENN_00736	DFNPJCLJ_01591	JFDFHHOF_01278	CJMKAOFH_00565	LPEHFDKF_00340	BBKMBCNC_01997	PPPOHEJL_00273	EPFFJELK_01184	GLGCDJBK_01793	EJEDPPPE_00731	KBCKMEGG_00615	EJBDKFJN_01576	FAEDJKDH_00530	CAOKBMPH_01750	KNEPNHNH_00359	PKLOOLHP_00949	PBDEFOPI_01750	FMFNHNPF_01351
nrdD		Anaerobic ribonucleoside-triphosphate reductase	30	30	1	1	2799				2186	2186	2186	NHADKBKC_00920	PEPDNNED_00988	DBOBEHLL_00923	EKKNDDEI_01807	HCGHHCMC_02026	NJEGOBFM_01013	DDCKJJDP_00755	OCJJJNLI_01401	GJCMIGLD_00640	INKGDKEG_02394	NILDGILO_02371	PIBHELFC_00731	LNAIJENN_00745	DFNPJCLJ_01608	JFDFHHOF_01276	CJMKAOFH_00546	LPEHFDKF_00316	BBKMBCNC_02015	PPPOHEJL_00271	EPFFJELK_01166	GLGCDJBK_01818	EJEDPPPE_00729	KBCKMEGG_00606	EJBDKFJN_01553	FAEDJKDH_00554	CAOKBMPH_01733	KNEPNHNH_00385	PKLOOLHP_00936	PBDEFOPI_01733	FMFNHNPF_01364
group_1495		hypothetical protein	30	30	1	1	1941				518	518	518	NHADKBKC_00976	PEPDNNED_01050	DBOBEHLL_00979	EKKNDDEI_01743	HCGHHCMC_02167	NJEGOBFM_01080	DDCKJJDP_00830	OCJJJNLI_01224	GJCMIGLD_00767	INKGDKEG_00021	NILDGILO_02299	PIBHELFC_00803	LNAIJENN_00815	DFNPJCLJ_01517	JFDFHHOF_01350	CJMKAOFH_00643	LPEHFDKF_00441	BBKMBCNC_01923	PPPOHEJL_00343	EPFFJELK_01277	GLGCDJBK_01713	EJEDPPPE_00921	KBCKMEGG_00509	EJBDKFJN_01492	FAEDJKDH_00619	CAOKBMPH_01592	KNEPNHNH_00447	PKLOOLHP_00876	PBDEFOPI_01592	FMFNHNPF_01423
phnS		Putative 2-aminoethylphosphonate-binding periplasmic protein	30	30	1	1	1929				1058	1061	1058	NHADKBKC_00983	PEPDNNED_01056	DBOBEHLL_00986	EKKNDDEI_01736	HCGHHCMC_02174	NJEGOBFM_01087	DDCKJJDP_00836	OCJJJNLI_01219	GJCMIGLD_00774	INKGDKEG_00026	NILDGILO_02294	PIBHELFC_00810	LNAIJENN_00821	DFNPJCLJ_01512	JFDFHHOF_01355	CJMKAOFH_00648	LPEHFDKF_00446	BBKMBCNC_01918	PPPOHEJL_00348	EPFFJELK_01282	GLGCDJBK_01708	EJEDPPPE_00926	KBCKMEGG_00504	EJBDKFJN_01486	FAEDJKDH_00625	CAOKBMPH_01586	KNEPNHNH_00453	PKLOOLHP_00870	PBDEFOPI_01586	FMFNHNPF_01429
ugpC		sn-glycerol-3-phosphate import ATP-binding protein UgpC	30	30	1	1	1923				1112	1115	1113	NHADKBKC_00984	PEPDNNED_01057	DBOBEHLL_00987	EKKNDDEI_01735	HCGHHCMC_02175	NJEGOBFM_01088	DDCKJJDP_00839	OCJJJNLI_01216	GJCMIGLD_00777	INKGDKEG_00029	NILDGILO_02291	PIBHELFC_00813	LNAIJENN_00824	DFNPJCLJ_01511	JFDFHHOF_01356	CJMKAOFH_00649	LPEHFDKF_00447	BBKMBCNC_01917	PPPOHEJL_00349	EPFFJELK_01283	GLGCDJBK_01707	EJEDPPPE_00927	KBCKMEGG_00503	EJBDKFJN_01485	FAEDJKDH_00626	CAOKBMPH_01585	KNEPNHNH_00454	PKLOOLHP_00869	PBDEFOPI_01585	FMFNHNPF_01430
gsiD_3		Glutathione transport system permease protein GsiD	30	30	1	1	1026				869	869	869	NHADKBKC_01005	PEPDNNED_01080	DBOBEHLL_01009	EKKNDDEI_01714	HCGHHCMC_02196	NJEGOBFM_01109	DDCKJJDP_00852	OCJJJNLI_01202	GJCMIGLD_00789	INKGDKEG_00042	NILDGILO_02277	PIBHELFC_00825	LNAIJENN_00837	DFNPJCLJ_01499	JFDFHHOF_01368	CJMKAOFH_00724	LPEHFDKF_00459	BBKMBCNC_01896	PPPOHEJL_00361	EPFFJELK_01295	GLGCDJBK_01695	EJEDPPPE_00940	KBCKMEGG_00485	EJBDKFJN_01464	FAEDJKDH_00646	CAOKBMPH_01565	KNEPNHNH_00474	PKLOOLHP_00849	PBDEFOPI_01565	FMFNHNPF_01450
oppD_5		Oligopeptide transport ATP-binding protein OppD	30	30	1	1	1027				1007	1010	1007	NHADKBKC_01006	PEPDNNED_01081	DBOBEHLL_01010	EKKNDDEI_01713	HCGHHCMC_02197	NJEGOBFM_01110	DDCKJJDP_00853	OCJJJNLI_01201	GJCMIGLD_00790	INKGDKEG_00043	NILDGILO_02276	PIBHELFC_00826	LNAIJENN_00838	DFNPJCLJ_01498	JFDFHHOF_01369	CJMKAOFH_00725	LPEHFDKF_00460	BBKMBCNC_01895	PPPOHEJL_00362	EPFFJELK_01296	GLGCDJBK_01694	EJEDPPPE_00941	KBCKMEGG_00484	EJBDKFJN_01463	FAEDJKDH_00647	CAOKBMPH_01564	KNEPNHNH_00475	PKLOOLHP_00848	PBDEFOPI_01564	FMFNHNPF_01451
trpS		Tryptophan--tRNA ligase	30	30	1	1	5448				977	977	977	NHADKBKC_01010	PEPDNNED_02050	DBOBEHLL_01014	EKKNDDEI_01708	HCGHHCMC_02203	NJEGOBFM_01117	DDCKJJDP_01946	OCJJJNLI_00075	GJCMIGLD_01857	INKGDKEG_01103	NILDGILO_01149	PIBHELFC_01900	LNAIJENN_01972	DFNPJCLJ_01978	JFDFHHOF_01104	CJMKAOFH_01805	LPEHFDKF_00282	BBKMBCNC_00823	PPPOHEJL_00094	EPFFJELK_00220	GLGCDJBK_00441	EJEDPPPE_00547	KBCKMEGG_01373	EJBDKFJN_00625	FAEDJKDH_01576	CAOKBMPH_00656	KNEPNHNH_01297	PKLOOLHP_01982	PBDEFOPI_00656	FMFNHNPF_00280
pfkA		ATP-dependent 6-phosphofructokinase	30	30	1	1	5431				968	989	972	NHADKBKC_01015	PEPDNNED_02045	DBOBEHLL_01019	EKKNDDEI_01703	HCGHHCMC_02208	NJEGOBFM_01122	DDCKJJDP_01941	OCJJJNLI_00080	GJCMIGLD_01852	INKGDKEG_01098	NILDGILO_01154	PIBHELFC_01895	LNAIJENN_01967	DFNPJCLJ_01973	JFDFHHOF_01109	CJMKAOFH_01800	LPEHFDKF_00287	BBKMBCNC_00828	PPPOHEJL_00099	EPFFJELK_00215	GLGCDJBK_00446	EJEDPPPE_00552	KBCKMEGG_01368	EJBDKFJN_00630	FAEDJKDH_01571	CAOKBMPH_00661	KNEPNHNH_01292	PKLOOLHP_01987	PBDEFOPI_00661	FMFNHNPF_00275
carA		Carbamoyl-phosphate synthase small chain	30	30	1	1	5420				1073	1076	1075	NHADKBKC_01033	PEPDNNED_02038	DBOBEHLL_01032	EKKNDDEI_01687	HCGHHCMC_02223	NJEGOBFM_01138	DDCKJJDP_01933	OCJJJNLI_00088	GJCMIGLD_01831	INKGDKEG_01079	NILDGILO_01162	PIBHELFC_01886	LNAIJENN_01959	DFNPJCLJ_01965	JFDFHHOF_01117	CJMKAOFH_01792	LPEHFDKF_00295	BBKMBCNC_00834	PPPOHEJL_00107	EPFFJELK_00207	GLGCDJBK_00454	EJEDPPPE_00560	KBCKMEGG_01358	EJBDKFJN_00638	FAEDJKDH_01563	CAOKBMPH_00678	KNEPNHNH_01277	PKLOOLHP_01995	PBDEFOPI_00678	FMFNHNPF_00267
miaB_2		tRNA-2-methylthio-N(6)-dimethylallyladenosine synthase	30	30	1	1	12020				1271	1307	1296	NHADKBKC_01088	PEPDNNED_01992	DBOBEHLL_01087	EKKNDDEI_01638	HCGHHCMC_00084	NJEGOBFM_01183	DDCKJJDP_01829	OCJJJNLI_00210	GJCMIGLD_01780	INKGDKEG_00975	NILDGILO_01267	PIBHELFC_01841	LNAIJENN_01910	DFNPJCLJ_00522	JFDFHHOF_02378	CJMKAOFH_01568	LPEHFDKF_01331	BBKMBCNC_01054	PPPOHEJL_01375	EPFFJELK_02201	GLGCDJBK_00688	EJEDPPPE_01882	KBCKMEGG_01315	EJBDKFJN_00682	FAEDJKDH_01461	CAOKBMPH_00724	KNEPNHNH_01227	PKLOOLHP_00022	PBDEFOPI_00724	FMFNHNPF_00217
rho		Transcription termination factor Rho	30	30	1	1	12019				1241	1241	1241	NHADKBKC_01089	PEPDNNED_01991	DBOBEHLL_01088	EKKNDDEI_01637	HCGHHCMC_00085	NJEGOBFM_01184	DDCKJJDP_01828	OCJJJNLI_00211	GJCMIGLD_01779	INKGDKEG_00974	NILDGILO_01268	PIBHELFC_01840	LNAIJENN_01909	DFNPJCLJ_00523	JFDFHHOF_02377	CJMKAOFH_01567	LPEHFDKF_01330	BBKMBCNC_01055	PPPOHEJL_01374	EPFFJELK_02200	GLGCDJBK_00689	EJEDPPPE_01881	KBCKMEGG_01314	EJBDKFJN_00683	FAEDJKDH_01460	CAOKBMPH_00725	KNEPNHNH_01226	PKLOOLHP_00023	PBDEFOPI_00725	FMFNHNPF_00216
recA		Protein RecA	30	30	1	1	12599				1133	1139	1136	NHADKBKC_01156	PEPDNNED_01924	DBOBEHLL_01155	EKKNDDEI_01569	HCGHHCMC_00151	NJEGOBFM_01250	DDCKJJDP_01762	OCJJJNLI_00275	GJCMIGLD_01700	INKGDKEG_00900	NILDGILO_01338	PIBHELFC_01771	LNAIJENN_01843	DFNPJCLJ_00584	JFDFHHOF_02315	CJMKAOFH_01506	LPEHFDKF_01258	BBKMBCNC_01116	PPPOHEJL_01312	EPFFJELK_02137	GLGCDJBK_00774	EJEDPPPE_01827	KBCKMEGG_01195	EJBDKFJN_00744	FAEDJKDH_01398	CAOKBMPH_00786	KNEPNHNH_01166	PKLOOLHP_00083	PBDEFOPI_00786	FMFNHNPF_00156
pgcA		Phosphoglucomutase	30	30	1	1	507				1688	1742	1699	NHADKBKC_01169	PEPDNNED_01910	DBOBEHLL_01168	EKKNDDEI_01556	HCGHHCMC_00164	NJEGOBFM_01263	DDCKJJDP_01695	OCJJJNLI_00299	GJCMIGLD_01688	INKGDKEG_00888	NILDGILO_01361	PIBHELFC_01747	LNAIJENN_01779	DFNPJCLJ_00599	JFDFHHOF_02298	CJMKAOFH_01493	LPEHFDKF_01245	BBKMBCNC_01129	PPPOHEJL_01286	EPFFJELK_02114	GLGCDJBK_00872	EJEDPPPE_01810	KBCKMEGG_01203	EJBDKFJN_00766	FAEDJKDH_01385	CAOKBMPH_00794	KNEPNHNH_01158	PKLOOLHP_00091	PBDEFOPI_00794	FMFNHNPF_00148
group_1514		hypothetical protein	30	30	1	1	490				671	671	671	NHADKBKC_01171	PEPDNNED_01908	DBOBEHLL_01170	EKKNDDEI_01554	HCGHHCMC_00166	NJEGOBFM_01265	DDCKJJDP_01693	OCJJJNLI_00301	GJCMIGLD_01686	INKGDKEG_00886	NILDGILO_01363	PIBHELFC_01745	LNAIJENN_01777	DFNPJCLJ_00601	JFDFHHOF_02296	CJMKAOFH_01491	LPEHFDKF_01243	BBKMBCNC_01131	PPPOHEJL_01284	EPFFJELK_02112	GLGCDJBK_00874	EJEDPPPE_01808	KBCKMEGG_01205	EJBDKFJN_00768	FAEDJKDH_01383	CAOKBMPH_00796	KNEPNHNH_01156	PKLOOLHP_00093	PBDEFOPI_00796	FMFNHNPF_00146
pbpC		Penicillin-binding protein 1C	30	30	1	1	5788				2246	2246	2246	NHADKBKC_01188	PEPDNNED_01890	DBOBEHLL_01187	EKKNDDEI_01540	HCGHHCMC_00184	NJEGOBFM_01279	DDCKJJDP_01685	OCJJJNLI_00311	GJCMIGLD_01677	INKGDKEG_00876	NILDGILO_01379	PIBHELFC_01733	LNAIJENN_01766	DFNPJCLJ_00616	JFDFHHOF_02229	CJMKAOFH_01480	LPEHFDKF_01226	BBKMBCNC_01145	PPPOHEJL_01274	EPFFJELK_02098	GLGCDJBK_00889	EJEDPPPE_01793	KBCKMEGG_00662	EJBDKFJN_00780	FAEDJKDH_01374	CAOKBMPH_00809	KNEPNHNH_01145	PKLOOLHP_00101	PBDEFOPI_00809	FMFNHNPF_00138
lolD		Lipoprotein-releasing system ATP-binding protein LolD	30	30	1	1	5781				677	677	677	NHADKBKC_01190	PEPDNNED_01888	DBOBEHLL_01189	EKKNDDEI_01538	HCGHHCMC_00186	NJEGOBFM_01281	DDCKJJDP_01683	OCJJJNLI_00313	GJCMIGLD_01675	INKGDKEG_00874	NILDGILO_01381	PIBHELFC_01731	LNAIJENN_01764	DFNPJCLJ_00618	JFDFHHOF_02227	CJMKAOFH_01478	LPEHFDKF_01224	BBKMBCNC_01147	PPPOHEJL_01272	EPFFJELK_02096	GLGCDJBK_00891	EJEDPPPE_01791	KBCKMEGG_00664	EJBDKFJN_00782	FAEDJKDH_01372	CAOKBMPH_00811	KNEPNHNH_01143	PKLOOLHP_00103	PBDEFOPI_00811	FMFNHNPF_00136
potD		Spermidine/putrescine-binding periplasmic protein	30	30	1	1	7326				1028	1028	1028	NHADKBKC_01227	PEPDNNED_01853	DBOBEHLL_01225	EKKNDDEI_01501	HCGHHCMC_00221	NJEGOBFM_01320	DDCKJJDP_01644	OCJJJNLI_00357	GJCMIGLD_01629	INKGDKEG_00830	NILDGILO_01426	PIBHELFC_01698	LNAIJENN_01706	DFNPJCLJ_00928	JFDFHHOF_02054	CJMKAOFH_01256	LPEHFDKF_01016	BBKMBCNC_01364	PPPOHEJL_01044	EPFFJELK_01864	GLGCDJBK_01122	EJEDPPPE_01619	KBCKMEGG_00690	EJBDKFJN_01325	FAEDJKDH_00792	CAOKBMPH_01360	KNEPNHNH_00610	PKLOOLHP_00640	PBDEFOPI_01360	FMFNHNPF_01585
gap		Glyceraldehyde-3-phosphate dehydrogenase	30	30	1	1	7445				1007	1007	1007	NHADKBKC_01260	PEPDNNED_01820	DBOBEHLL_01258	EKKNDDEI_01469	HCGHHCMC_00256	NJEGOBFM_01352	DDCKJJDP_01613	OCJJJNLI_00406	GJCMIGLD_01593	INKGDKEG_00791	NILDGILO_01460	PIBHELFC_01668	LNAIJENN_01667	DFNPJCLJ_00906	JFDFHHOF_02087	CJMKAOFH_01278	LPEHFDKF_01038	BBKMBCNC_01343	PPPOHEJL_01069	EPFFJELK_01886	GLGCDJBK_01098	EJEDPPPE_01654	KBCKMEGG_00721	EJBDKFJN_01295	FAEDJKDH_00819	CAOKBMPH_01338	KNEPNHNH_00637	PKLOOLHP_00619	PBDEFOPI_01338	FMFNHNPF_01605
troA		Periplasmic zinc-binding protein TroA	30	30	1	1	7509				926	926	926	NHADKBKC_01276	PEPDNNED_01804	DBOBEHLL_01274	EKKNDDEI_01451	HCGHHCMC_00272	NJEGOBFM_01372	DDCKJJDP_01592	OCJJJNLI_00426	GJCMIGLD_01573	INKGDKEG_00776	NILDGILO_01481	PIBHELFC_01647	LNAIJENN_01646	DFNPJCLJ_00891	JFDFHHOF_02102	CJMKAOFH_01293	LPEHFDKF_01053	BBKMBCNC_01328	PPPOHEJL_01084	EPFFJELK_01901	GLGCDJBK_01081	EJEDPPPE_01676	KBCKMEGG_00707	EJBDKFJN_00816	FAEDJKDH_01327	CAOKBMPH_00854	KNEPNHNH_01109	PKLOOLHP_00137	PBDEFOPI_00854	FMFNHNPF_00103
spk1		Serine/threonine-protein kinase PK-1	30	30	1	1	7596				596	602	601	NHADKBKC_01286	PEPDNNED_01788	DBOBEHLL_01284	EKKNDDEI_01441	HCGHHCMC_00282	NJEGOBFM_01382	DDCKJJDP_01567	OCJJJNLI_00454	GJCMIGLD_01549	INKGDKEG_00751	NILDGILO_01500	PIBHELFC_01626	LNAIJENN_01626	DFNPJCLJ_00875	JFDFHHOF_02118	CJMKAOFH_01313	LPEHFDKF_01065	BBKMBCNC_01316	PPPOHEJL_01100	EPFFJELK_01918	GLGCDJBK_01065	EJEDPPPE_01687	KBCKMEGG_00743	EJBDKFJN_00829	FAEDJKDH_01315	CAOKBMPH_00862	KNEPNHNH_01100	PKLOOLHP_00148	PBDEFOPI_00862	FMFNHNPF_00091
sppA_2		Protease 4	30	30	1	1	6396				1655	1655	1655	NHADKBKC_01479	PEPDNNED_01581	DBOBEHLL_01479	EKKNDDEI_01241	HCGHHCMC_00483	NJEGOBFM_01583	DDCKJJDP_01359	OCJJJNLI_00665	GJCMIGLD_01324	INKGDKEG_00550	NILDGILO_01713	PIBHELFC_01406	LNAIJENN_01409	DFNPJCLJ_00967	JFDFHHOF_02012	CJMKAOFH_01218	LPEHFDKF_00980	BBKMBCNC_01400	PPPOHEJL_01005	EPFFJELK_01827	GLGCDJBK_01163	EJEDPPPE_01579	KBCKMEGG_00990	EJBDKFJN_01002	FAEDJKDH_01119	CAOKBMPH_01042	KNEPNHNH_00924	PKLOOLHP_00325	PBDEFOPI_01042	FMFNHNPF_01886
group_1531		hypothetical protein	30	30	1	1	7015				329	329	329	NHADKBKC_01344	PEPDNNED_01727	DBOBEHLL_01342	EKKNDDEI_01381	HCGHHCMC_00341	NJEGOBFM_01442	DDCKJJDP_01507	OCJJJNLI_00532	GJCMIGLD_01488	INKGDKEG_00690	NILDGILO_01564	PIBHELFC_01561	LNAIJENN_01561	DFNPJCLJ_01277	JFDFHHOF_01971	CJMKAOFH_00926	LPEHFDKF_00682	BBKMBCNC_01690	PPPOHEJL_00963	EPFFJELK_01514	GLGCDJBK_01485	EJEDPPPE_01535	KBCKMEGG_00802	EJBDKFJN_00885	FAEDJKDH_01257	CAOKBMPH_00918	KNEPNHNH_01041	PKLOOLHP_00201	PBDEFOPI_00918	FMFNHNPF_00038
fchA		Methenyltetrahydrofolate cyclohydrolase	30	30	1	1	7025				638	638	638	NHADKBKC_01346	PEPDNNED_01725	DBOBEHLL_01344	EKKNDDEI_01379	HCGHHCMC_00343	NJEGOBFM_01444	DDCKJJDP_01499	OCJJJNLI_00539	GJCMIGLD_01459	INKGDKEG_00679	NILDGILO_01574	PIBHELFC_01549	LNAIJENN_01553	DFNPJCLJ_01271	JFDFHHOF_01974	CJMKAOFH_00930	LPEHFDKF_00688	BBKMBCNC_01686	PPPOHEJL_00966	EPFFJELK_01520	GLGCDJBK_01482	EJEDPPPE_01538	KBCKMEGG_00809	EJBDKFJN_00887	FAEDJKDH_01255	CAOKBMPH_00920	KNEPNHNH_01038	PKLOOLHP_00204	PBDEFOPI_00920	FMFNHNPF_00035
ansA		L-asparaginase 1	30	30	1	1	7806				1010	1010	1010	NHADKBKC_01357	PEPDNNED_01711	DBOBEHLL_01356	EKKNDDEI_01365	HCGHHCMC_00354	NJEGOBFM_01459	DDCKJJDP_01469	OCJJJNLI_00551	GJCMIGLD_01447	INKGDKEG_00667	NILDGILO_01586	PIBHELFC_01521	LNAIJENN_01541	DFNPJCLJ_01243	JFDFHHOF_01645	CJMKAOFH_00942	LPEHFDKF_00700	BBKMBCNC_01671	PPPOHEJL_00641	EPFFJELK_01549	GLGCDJBK_01468	EJEDPPPE_01210	KBCKMEGG_00822	EJBDKFJN_00900	FAEDJKDH_01242	CAOKBMPH_00933	KNEPNHNH_01026	PKLOOLHP_00216	PBDEFOPI_00933	FMFNHNPF_00023
artQ		Arginine transport system permease protein ArtQ	30	30	1	1	5615				710	764	711	NHADKBKC_01406	PEPDNNED_01664	DBOBEHLL_01405	EKKNDDEI_01317	HCGHHCMC_00401	NJEGOBFM_01507	DDCKJJDP_01421	OCJJJNLI_00599	GJCMIGLD_01397	INKGDKEG_00617	NILDGILO_01634	PIBHELFC_01473	LNAIJENN_01492	DFNPJCLJ_00671	JFDFHHOF_02167	CJMKAOFH_01423	LPEHFDKF_01171	BBKMBCNC_01200	PPPOHEJL_01218	EPFFJELK_02042	GLGCDJBK_00953	EJEDPPPE_01736	KBCKMEGG_00867	EJBDKFJN_00947	FAEDJKDH_01193	CAOKBMPH_00980	KNEPNHNH_00979	PKLOOLHP_00264	PBDEFOPI_00980	FMFNHNPF_01945
trmL		tRNA (cytidine(34)-2'-O)-methyltransferase	30	30	1	1	5634				452	452	452	NHADKBKC_01413	PEPDNNED_01657	DBOBEHLL_01412	EKKNDDEI_01302	HCGHHCMC_00408	NJEGOBFM_01522	DDCKJJDP_01414	OCJJJNLI_00610	GJCMIGLD_01390	INKGDKEG_00606	NILDGILO_01641	PIBHELFC_01462	LNAIJENN_01485	DFNPJCLJ_00661	JFDFHHOF_02178	CJMKAOFH_01434	LPEHFDKF_01181	BBKMBCNC_01189	PPPOHEJL_01229	EPFFJELK_02052	GLGCDJBK_00942	EJEDPPPE_01743	KBCKMEGG_00874	EJBDKFJN_00955	FAEDJKDH_01185	CAOKBMPH_00988	KNEPNHNH_00971	PKLOOLHP_00272	PBDEFOPI_00988	FMFNHNPF_01938
glgD		Glycogen biosynthesis protein GlgD	30	30	1	1	6354				1163	1166	1163	NHADKBKC_01459	PEPDNNED_01601	DBOBEHLL_01458	EKKNDDEI_01259	HCGHHCMC_00469	NJEGOBFM_01565	DDCKJJDP_01374	OCJJJNLI_00650	GJCMIGLD_01339	INKGDKEG_00565	NILDGILO_01698	PIBHELFC_01421	LNAIJENN_01424	DFNPJCLJ_00983	JFDFHHOF_01996	CJMKAOFH_01201	LPEHFDKF_00964	BBKMBCNC_01417	PPPOHEJL_00988	EPFFJELK_01811	GLGCDJBK_01180	EJEDPPPE_01560	KBCKMEGG_00977	EJBDKFJN_00988	FAEDJKDH_01133	CAOKBMPH_01028	KNEPNHNH_00938	PKLOOLHP_00311	PBDEFOPI_01028	FMFNHNPF_01900
adeQ		Adenine permease AdeQ	30	30	1	1	7979				1292	1292	1292	NHADKBKC_01633	PEPDNNED_01423	DBOBEHLL_01633	EKKNDDEI_01081	HCGHHCMC_00637	NJEGOBFM_01744	DDCKJJDP_01193	OCJJJNLI_00832	GJCMIGLD_01142	INKGDKEG_00386	NILDGILO_01891	PIBHELFC_01246	LNAIJENN_01249	DFNPJCLJ_01163	JFDFHHOF_01743	CJMKAOFH_01023	LPEHFDKF_00780	BBKMBCNC_01591	PPPOHEJL_00718	EPFFJELK_01630	GLGCDJBK_01380	EJEDPPPE_01285	KBCKMEGG_01130	EJBDKFJN_01140	FAEDJKDH_00967	CAOKBMPH_01189	KNEPNHNH_00789	PKLOOLHP_00471	PBDEFOPI_01189	FMFNHNPF_01751
mrdB		Peptidoglycan glycosyltransferase MrdB	30	30	1	1	7975				1100	1100	1100	NHADKBKC_01635	PEPDNNED_01421	DBOBEHLL_01635	EKKNDDEI_01079	HCGHHCMC_00639	NJEGOBFM_01746	DDCKJJDP_01191	OCJJJNLI_00834	GJCMIGLD_01140	INKGDKEG_00384	NILDGILO_01893	PIBHELFC_01244	LNAIJENN_01247	DFNPJCLJ_01165	JFDFHHOF_01741	CJMKAOFH_01021	LPEHFDKF_00778	BBKMBCNC_01593	PPPOHEJL_00716	EPFFJELK_01628	GLGCDJBK_01382	EJEDPPPE_01283	KBCKMEGG_01132	EJBDKFJN_01142	FAEDJKDH_00965	CAOKBMPH_01191	KNEPNHNH_00787	PKLOOLHP_00473	PBDEFOPI_01191	FMFNHNPF_01749
group_1545		putative zinc protease	30	30	1	1	7973				1226	1226	1226	NHADKBKC_01637	PEPDNNED_01419	DBOBEHLL_01637	EKKNDDEI_01077	HCGHHCMC_00641	NJEGOBFM_01748	DDCKJJDP_01189	OCJJJNLI_00836	GJCMIGLD_01138	INKGDKEG_00382	NILDGILO_01895	PIBHELFC_01242	LNAIJENN_01245	DFNPJCLJ_01167	JFDFHHOF_01739	CJMKAOFH_01019	LPEHFDKF_00776	BBKMBCNC_01595	PPPOHEJL_00714	EPFFJELK_01626	GLGCDJBK_01384	EJEDPPPE_01281	KBCKMEGG_01134	EJBDKFJN_01144	FAEDJKDH_00963	CAOKBMPH_01193	KNEPNHNH_00785	PKLOOLHP_00475	PBDEFOPI_01193	FMFNHNPF_01747
group_1547		hypothetical protein	30	30	1	1	7970				539	539	539	NHADKBKC_01640	PEPDNNED_01416	DBOBEHLL_01640	EKKNDDEI_01074	HCGHHCMC_00644	NJEGOBFM_01751	DDCKJJDP_01186	OCJJJNLI_00839	GJCMIGLD_01135	INKGDKEG_00379	NILDGILO_01898	PIBHELFC_01239	LNAIJENN_01242	DFNPJCLJ_01170	JFDFHHOF_01736	CJMKAOFH_01016	LPEHFDKF_00773	BBKMBCNC_01598	PPPOHEJL_00711	EPFFJELK_01623	GLGCDJBK_01387	EJEDPPPE_01278	KBCKMEGG_01137	EJBDKFJN_01147	FAEDJKDH_00960	CAOKBMPH_01196	KNEPNHNH_00782	PKLOOLHP_00478	PBDEFOPI_01196	FMFNHNPF_01744
group_1551		Putative multidrug export ATP-binding/permease protein	30	30	1	1	12507				1694	1694	1694	NHADKBKC_01689	PEPDNNED_01365	DBOBEHLL_01689	EKKNDDEI_01024	HCGHHCMC_00694	NJEGOBFM_01801	DDCKJJDP_01123	OCJJJNLI_00911	GJCMIGLD_01074	INKGDKEG_00315	NILDGILO_01960	PIBHELFC_01175	LNAIJENN_01184	DFNPJCLJ_00707	JFDFHHOF_01602	CJMKAOFH_01386	LPEHFDKF_01135	BBKMBCNC_01237	PPPOHEJL_00606	EPFFJELK_02003	GLGCDJBK_00986	EJEDPPPE_01170	KBCKMEGG_01269	EJBDKFJN_01193	FAEDJKDH_00913	CAOKBMPH_01243	KNEPNHNH_00734	PKLOOLHP_00525	PBDEFOPI_01243	FMFNHNPF_01698
lysO		Lysine exporter LysO	30	30	1	1	12504				596	596	596	NHADKBKC_01692	PEPDNNED_01360	DBOBEHLL_01692	EKKNDDEI_01021	HCGHHCMC_00697	NJEGOBFM_01804	DDCKJJDP_01120	OCJJJNLI_00915	GJCMIGLD_01071	INKGDKEG_00312	NILDGILO_01964	PIBHELFC_01171	LNAIJENN_01181	DFNPJCLJ_00710	JFDFHHOF_01599	CJMKAOFH_01383	LPEHFDKF_01132	BBKMBCNC_01240	PPPOHEJL_00603	EPFFJELK_02000	GLGCDJBK_00989	EJEDPPPE_01167	KBCKMEGG_01266	EJBDKFJN_01196	FAEDJKDH_00910	CAOKBMPH_01247	KNEPNHNH_00730	PKLOOLHP_00529	PBDEFOPI_01247	FMFNHNPF_01695
group_1559		Nucleotide-binding protein	30	30	1	1	12499				866	872	870	NHADKBKC_01698	PEPDNNED_01354	DBOBEHLL_01698	EKKNDDEI_01012	HCGHHCMC_00705	NJEGOBFM_01813	DDCKJJDP_01115	OCJJJNLI_00920	GJCMIGLD_01066	INKGDKEG_00307	NILDGILO_01969	PIBHELFC_01166	LNAIJENN_01176	DFNPJCLJ_00716	JFDFHHOF_01593	CJMKAOFH_01377	LPEHFDKF_01126	BBKMBCNC_01244	PPPOHEJL_00599	EPFFJELK_01994	GLGCDJBK_00993	EJEDPPPE_01163	KBCKMEGG_01260	EJBDKFJN_01200	FAEDJKDH_00906	CAOKBMPH_01251	KNEPNHNH_00726	PKLOOLHP_00533	PBDEFOPI_01251	FMFNHNPF_01691
group_1560		hypothetical protein	30	30	1	1	12496				908	911	908	NHADKBKC_01701	PEPDNNED_01351	DBOBEHLL_01701	EKKNDDEI_01009	HCGHHCMC_00708	NJEGOBFM_01816	DDCKJJDP_01112	OCJJJNLI_00923	GJCMIGLD_01063	INKGDKEG_00304	NILDGILO_01972	PIBHELFC_01163	LNAIJENN_01173	DFNPJCLJ_00719	JFDFHHOF_01588	CJMKAOFH_01374	LPEHFDKF_01123	BBKMBCNC_01247	PPPOHEJL_00596	EPFFJELK_01991	GLGCDJBK_00998	EJEDPPPE_01160	KBCKMEGG_01257	EJBDKFJN_01203	FAEDJKDH_00903	CAOKBMPH_01254	KNEPNHNH_00723	PKLOOLHP_00536	PBDEFOPI_01254	FMFNHNPF_01688
ruvA		Holliday junction ATP-dependent DNA helicase RuvA	30	30	1	1	12468				584	584	584	NHADKBKC_01713	PEPDNNED_01339	DBOBEHLL_01713	EKKNDDEI_00997	HCGHHCMC_00720	NJEGOBFM_01828	DDCKJJDP_01098	OCJJJNLI_00941	GJCMIGLD_01044	INKGDKEG_00291	NILDGILO_01985	PIBHELFC_01147	LNAIJENN_01157	DFNPJCLJ_00740	JFDFHHOF_01580	CJMKAOFH_01368	LPEHFDKF_01116	BBKMBCNC_01253	PPPOHEJL_00589	EPFFJELK_01970	GLGCDJBK_01005	EJEDPPPE_01153	KBCKMEGG_01254	EJBDKFJN_01208	FAEDJKDH_00898	CAOKBMPH_01259	KNEPNHNH_00718	PKLOOLHP_00541	PBDEFOPI_01259	FMFNHNPF_01683
glcK		Glucokinase	30	30	1	1	12421				947	947	947	NHADKBKC_01774	PEPDNNED_01271	DBOBEHLL_01774	EKKNDDEI_00936	HCGHHCMC_00788	NJEGOBFM_01889	DDCKJJDP_01033	OCJJJNLI_01007	GJCMIGLD_00978	INKGDKEG_00232	NILDGILO_02046	PIBHELFC_01087	LNAIJENN_01093	DFNPJCLJ_00762	JFDFHHOF_02155	CJMKAOFH_01347	LPEHFDKF_01094	BBKMBCNC_01274	PPPOHEJL_01206	EPFFJELK_01948	GLGCDJBK_01028	EJEDPPPE_01723	KBCKMEGG_00576	EJBDKFJN_01269	FAEDJKDH_00842	CAOKBMPH_01316	KNEPNHNH_00660	PKLOOLHP_00597	PBDEFOPI_01316	FMFNHNPF_01628
ackA		Acetate kinase	30	30	1	1	1669				1196	1196	1196	NHADKBKC_01782	PEPDNNED_01262	DBOBEHLL_01782	EKKNDDEI_00928	HCGHHCMC_00797	NJEGOBFM_01897	DDCKJJDP_01026	OCJJJNLI_01021	GJCMIGLD_00964	INKGDKEG_00220	NILDGILO_02053	PIBHELFC_01080	LNAIJENN_01086	DFNPJCLJ_00786	JFDFHHOF_02133	CJMKAOFH_01328	LPEHFDKF_01076	BBKMBCNC_01293	PPPOHEJL_01187	EPFFJELK_01930	GLGCDJBK_01048	EJEDPPPE_01702	KBCKMEGG_00589	EJBDKFJN_01277	FAEDJKDH_00834	CAOKBMPH_01323	KNEPNHNH_00653	PKLOOLHP_00604	PBDEFOPI_01323	FMFNHNPF_01621
nadE		NH(3)-dependent NAD( ) synthetase	30	30	1	1	11356				776	776	776	NHADKBKC_01813	PEPDNNED_01231	DBOBEHLL_01813	EKKNDDEI_00899	HCGHHCMC_00828	NJEGOBFM_01926	DDCKJJDP_00997	OCJJJNLI_01056	GJCMIGLD_00937	INKGDKEG_00189	NILDGILO_02081	PIBHELFC_00966	LNAIJENN_00980	DFNPJCLJ_01349	JFDFHHOF_01538	CJMKAOFH_00870	LPEHFDKF_00619	BBKMBCNC_01747	PPPOHEJL_00546	EPFFJELK_01451	GLGCDJBK_01545	EJEDPPPE_01113	KBCKMEGG_00341	EJBDKFJN_01332	FAEDJKDH_00783	CAOKBMPH_01367	KNEPNHNH_00603	PKLOOLHP_00647	PBDEFOPI_01367	FMFNHNPF_01578
group_1571		hypothetical protein	30	30	1	1	11349				824	824	824	NHADKBKC_01818	PEPDNNED_01226	DBOBEHLL_01818	EKKNDDEI_00894	HCGHHCMC_00833	NJEGOBFM_01931	DDCKJJDP_00992	OCJJJNLI_01061	GJCMIGLD_00932	INKGDKEG_00184	NILDGILO_02086	PIBHELFC_00961	LNAIJENN_00975	DFNPJCLJ_01354	JFDFHHOF_01533	CJMKAOFH_00865	LPEHFDKF_00614	BBKMBCNC_01752	PPPOHEJL_00541	EPFFJELK_01446	GLGCDJBK_01550	EJEDPPPE_01108	KBCKMEGG_00346	EJBDKFJN_01337	FAEDJKDH_00778	CAOKBMPH_01372	KNEPNHNH_00598	PKLOOLHP_00652	PBDEFOPI_01372	FMFNHNPF_01573
mrdA		Peptidoglycan D,D-transpeptidase MrdA	30	30	1	1	11343				1973	1979	1974	NHADKBKC_01822	PEPDNNED_01222	DBOBEHLL_01822	EKKNDDEI_00890	HCGHHCMC_00837	NJEGOBFM_01935	DDCKJJDP_00988	OCJJJNLI_01065	GJCMIGLD_00928	INKGDKEG_00180	NILDGILO_02090	PIBHELFC_00957	LNAIJENN_00971	DFNPJCLJ_01358	JFDFHHOF_01529	CJMKAOFH_00861	LPEHFDKF_00610	BBKMBCNC_01756	PPPOHEJL_00537	EPFFJELK_01442	GLGCDJBK_01554	EJEDPPPE_01104	KBCKMEGG_00350	EJBDKFJN_01341	FAEDJKDH_00774	CAOKBMPH_01376	KNEPNHNH_00594	PKLOOLHP_00656	PBDEFOPI_01376	FMFNHNPF_01569
pbuG		Guanine/hypoxanthine permease PbuG	30	30	1	1	11242				1346	1346	1346	NHADKBKC_01862	PEPDNNED_01182	DBOBEHLL_01862	EKKNDDEI_00850	HCGHHCMC_00877	NJEGOBFM_01975	DDCKJJDP_00941	OCJJJNLI_01106	GJCMIGLD_00883	INKGDKEG_00137	NILDGILO_02131	PIBHELFC_00916	LNAIJENN_00924	DFNPJCLJ_01393	JFDFHHOF_01494	CJMKAOFH_00819	LPEHFDKF_00574	BBKMBCNC_01796	PPPOHEJL_00496	EPFFJELK_01407	GLGCDJBK_01591	EJEDPPPE_01071	KBCKMEGG_00425	EJBDKFJN_01377	FAEDJKDH_00741	CAOKBMPH_01414	KNEPNHNH_00563	PKLOOLHP_00687	PBDEFOPI_01414	FMFNHNPF_01538
dctP		Solute-binding protein	30	30	1	1	11170				1043	1043	1043	NHADKBKC_01870	PEPDNNED_01174	DBOBEHLL_01870	EKKNDDEI_00842	HCGHHCMC_00885	NJEGOBFM_01983	DDCKJJDP_00933	OCJJJNLI_01114	GJCMIGLD_00875	INKGDKEG_00129	NILDGILO_02139	PIBHELFC_00908	LNAIJENN_00916	DFNPJCLJ_01401	JFDFHHOF_01486	CJMKAOFH_00811	LPEHFDKF_00566	BBKMBCNC_01804	PPPOHEJL_00488	EPFFJELK_01399	GLGCDJBK_01600	EJEDPPPE_01063	KBCKMEGG_00417	EJBDKFJN_01385	FAEDJKDH_00733	CAOKBMPH_01422	KNEPNHNH_00555	PKLOOLHP_00695	PBDEFOPI_01422	FMFNHNPF_01530
map		Methionine aminopeptidase 1	30	30	1	1	1392				764	764	764	NHADKBKC_01909	PEPDNNED_01129	DBOBEHLL_01909	EKKNDDEI_00802	HCGHHCMC_00925	NJEGOBFM_02024	DDCKJJDP_00894	OCJJJNLI_01153	GJCMIGLD_00837	INKGDKEG_00090	NILDGILO_02176	PIBHELFC_00869	LNAIJENN_00882	DFNPJCLJ_01445	JFDFHHOF_01432	CJMKAOFH_00768	LPEHFDKF_00513	BBKMBCNC_01847	PPPOHEJL_00438	EPFFJELK_01349	GLGCDJBK_01649	EJEDPPPE_01013	KBCKMEGG_00374	EJBDKFJN_01424	FAEDJKDH_00694	CAOKBMPH_01469	KNEPNHNH_00516	PKLOOLHP_00737	PBDEFOPI_01469	FMFNHNPF_01489
group_1577		hypothetical protein	30	30	1	1	1410				194	221	197	NHADKBKC_01921	PEPDNNED_01118	DBOBEHLL_01921	EKKNDDEI_00791	HCGHHCMC_00936	NJEGOBFM_02035	DDCKJJDP_00883	OCJJJNLI_01164	GJCMIGLD_00826	INKGDKEG_00079	NILDGILO_02187	PIBHELFC_00858	LNAIJENN_00870	DFNPJCLJ_01456	JFDFHHOF_01421	CJMKAOFH_00757	LPEHFDKF_00502	BBKMBCNC_01858	PPPOHEJL_00427	EPFFJELK_01338	GLGCDJBK_01660	EJEDPPPE_01002	KBCKMEGG_00444	EJBDKFJN_01435	FAEDJKDH_00683	CAOKBMPH_01480	KNEPNHNH_00505	PKLOOLHP_00748	PBDEFOPI_01480	FMFNHNPF_01478
gltX		Glutamate--tRNA ligase	30	30	1	1	5452				1532	1550	1532	NHADKBKC_01950	PEPDNNED_02051	DBOBEHLL_01950	EKKNDDEI_00687	HCGHHCMC_00968	NJEGOBFM_02137	DDCKJJDP_01948	OCJJJNLI_00074	GJCMIGLD_01858	INKGDKEG_01104	NILDGILO_01148	PIBHELFC_01901	LNAIJENN_01973	DFNPJCLJ_01979	JFDFHHOF_01102	CJMKAOFH_01806	LPEHFDKF_00281	BBKMBCNC_00822	PPPOHEJL_00093	EPFFJELK_00221	GLGCDJBK_00440	EJEDPPPE_00546	KBCKMEGG_01374	EJBDKFJN_00623	FAEDJKDH_01578	CAOKBMPH_00655	KNEPNHNH_01300	PKLOOLHP_01980	PBDEFOPI_00655	FMFNHNPF_00282
group_1580	macB_2	Macrolide export ATP-binding/permease protein MacB	30	30	1	1	5898				1202	1202	1202	NHADKBKC_01963	PEPDNNED_02064	DBOBEHLL_01963	EKKNDDEI_00670	HCGHHCMC_00981	NJEGOBFM_02154	DDCKJJDP_01965	OCJJJNLI_00054	GJCMIGLD_01899	INKGDKEG_01145	NILDGILO_01127	PIBHELFC_01920	LNAIJENN_01990	DFNPJCLJ_00227	JFDFHHOF_01167	CJMKAOFH_01744	LPEHFDKF_01613	BBKMBCNC_00883	PPPOHEJL_00156	EPFFJELK_00154	GLGCDJBK_00507	EJEDPPPE_00606	KBCKMEGG_01386	EJBDKFJN_00606	FAEDJKDH_01595	CAOKBMPH_00638	KNEPNHNH_01318	PKLOOLHP_01961	PBDEFOPI_00638	FMFNHNPF_00301
group_1583		hypothetical protein	30	30	1	1	11019				227	227	227	NHADKBKC_01978	PEPDNNED_02079	DBOBEHLL_01978	EKKNDDEI_00655	HCGHHCMC_00996	NJEGOBFM_02169	DDCKJJDP_01980	OCJJJNLI_00039	GJCMIGLD_01914	INKGDKEG_01160	NILDGILO_01103	PIBHELFC_01935	LNAIJENN_02010	DFNPJCLJ_00217	JFDFHHOF_01158	CJMKAOFH_01753	LPEHFDKF_01623	BBKMBCNC_00874	PPPOHEJL_00147	EPFFJELK_00164	GLGCDJBK_00498	EJEDPPPE_00597	KBCKMEGG_01400	EJBDKFJN_00592	FAEDJKDH_01609	CAOKBMPH_00624	KNEPNHNH_01332	PKLOOLHP_01947	PBDEFOPI_00624	FMFNHNPF_00315
glsA		Glutaminase	30	30	1	1	4872				914	962	928	NHADKBKC_02005	PEPDNNED_02107	DBOBEHLL_02005	EKKNDDEI_00627	HCGHHCMC_01023	NJEGOBFM_00003	DDCKJJDP_02030	OCJJJNLI_02552	GJCMIGLD_01965	INKGDKEG_01205	NILDGILO_00986	PIBHELFC_01979	LNAIJENN_02058	DFNPJCLJ_00284	JFDFHHOF_01242	CJMKAOFH_01682	LPEHFDKF_01558	BBKMBCNC_00946	PPPOHEJL_00232	EPFFJELK_00097	GLGCDJBK_00587	EJEDPPPE_00692	KBCKMEGG_01428	EJBDKFJN_00556	FAEDJKDH_01995	CAOKBMPH_00590	KNEPNHNH_01364	PKLOOLHP_01913	PBDEFOPI_00590	FMFNHNPF_00349
fprA_2		Nitric oxide reductase	30	30	1	1	11436				1217	1217	1217	NHADKBKC_02032	PEPDNNED_02134	DBOBEHLL_02032	EKKNDDEI_00600	HCGHHCMC_01049	NJEGOBFM_00030	DDCKJJDP_02038	OCJJJNLI_02533	GJCMIGLD_01983	INKGDKEG_01213	NILDGILO_01004	PIBHELFC_01988	LNAIJENN_02085	DFNPJCLJ_00274	JFDFHHOF_01222	CJMKAOFH_01691	LPEHFDKF_01567	BBKMBCNC_00931	PPPOHEJL_00203	EPFFJELK_00107	GLGCDJBK_00558	EJEDPPPE_00663	KBCKMEGG_01454	EJBDKFJN_00543	FAEDJKDH_02008	CAOKBMPH_00577	KNEPNHNH_01377	PKLOOLHP_01900	PBDEFOPI_00577	FMFNHNPF_00362
livH_2		hypothetical protein	30	30	1	1	11457				974	980	976	NHADKBKC_02038	PEPDNNED_02140	DBOBEHLL_02038	EKKNDDEI_00592	HCGHHCMC_01055	NJEGOBFM_00036	DDCKJJDP_02044	OCJJJNLI_02527	GJCMIGLD_01989	INKGDKEG_01219	NILDGILO_01010	PIBHELFC_01994	LNAIJENN_02091	DFNPJCLJ_00358	JFDFHHOF_00116	CJMKAOFH_01661	LPEHFDKF_01480	BBKMBCNC_00971	PPPOHEJL_01450	EPFFJELK_00022	GLGCDJBK_00608	EJEDPPPE_01959	KBCKMEGG_01459	EJBDKFJN_01615	FAEDJKDH_00498	CAOKBMPH_01781	KNEPNHNH_00327	PKLOOLHP_00980	PBDEFOPI_01781	FMFNHNPF_01320
ftsZ		Cell division protein FtsZ	30	30	1	1	5283				1082	1082	1082	NHADKBKC_02059	PEPDNNED_02158	DBOBEHLL_02059	EKKNDDEI_00564	HCGHHCMC_01078	NJEGOBFM_00063	DDCKJJDP_02063	OCJJJNLI_02507	GJCMIGLD_02007	INKGDKEG_01240	NILDGILO_01030	PIBHELFC_02012	LNAIJENN_02112	DFNPJCLJ_01988	JFDFHHOF_01093	CJMKAOFH_01815	LPEHFDKF_00273	BBKMBCNC_00814	PPPOHEJL_00084	EPFFJELK_00230	GLGCDJBK_00431	EJEDPPPE_00537	KBCKMEGG_00272	EJBDKFJN_01635	FAEDJKDH_00472	CAOKBMPH_01871	KNEPNHNH_00307	PKLOOLHP_01009	PBDEFOPI_01871	FMFNHNPF_01291
murG		UDP-N-acetylglucosamine--N-acetylmuramyl-(pentapeptide) pyrophosphoryl-undecaprenol N-acetylglucosamine transferase	30	30	1	1	5274				1064	1064	1064	NHADKBKC_02065	PEPDNNED_02164	DBOBEHLL_02065	EKKNDDEI_00558	HCGHHCMC_01084	NJEGOBFM_00069	DDCKJJDP_02069	OCJJJNLI_02501	GJCMIGLD_02013	INKGDKEG_01246	NILDGILO_01036	PIBHELFC_02018	LNAIJENN_02118	DFNPJCLJ_01994	JFDFHHOF_01087	CJMKAOFH_01821	LPEHFDKF_00267	BBKMBCNC_00808	PPPOHEJL_00078	EPFFJELK_00236	GLGCDJBK_00425	EJEDPPPE_00531	KBCKMEGG_00266	EJBDKFJN_01641	FAEDJKDH_00466	CAOKBMPH_01877	KNEPNHNH_00301	PKLOOLHP_01015	PBDEFOPI_01877	FMFNHNPF_01285
mraY		Phospho-N-acetylmuramoyl-pentapeptide-transferase	30	30	1	1	5267				1085	1085	1085	NHADKBKC_02067	PEPDNNED_02166	DBOBEHLL_02067	EKKNDDEI_00556	HCGHHCMC_01086	NJEGOBFM_00071	DDCKJJDP_02071	OCJJJNLI_02499	GJCMIGLD_02015	INKGDKEG_01248	NILDGILO_01038	PIBHELFC_02020	LNAIJENN_02120	DFNPJCLJ_01996	JFDFHHOF_01085	CJMKAOFH_01823	LPEHFDKF_00265	BBKMBCNC_00806	PPPOHEJL_00076	EPFFJELK_00238	GLGCDJBK_00423	EJEDPPPE_00529	KBCKMEGG_00264	EJBDKFJN_01643	FAEDJKDH_00464	CAOKBMPH_01879	KNEPNHNH_00299	PKLOOLHP_01017	PBDEFOPI_01879	FMFNHNPF_01283
group_1593		Magnesium transporter MgtE	30	30	1	1	3696				1331	1481	1343	NHADKBKC_02087	PEPDNNED_02186	DBOBEHLL_02087	EKKNDDEI_00536	HCGHHCMC_01107	NJEGOBFM_00091	DDCKJJDP_02109	OCJJJNLI_02478	GJCMIGLD_02045	INKGDKEG_01276	NILDGILO_01066	PIBHELFC_02042	LNAIJENN_02147	DFNPJCLJ_02018	JFDFHHOF_01066	CJMKAOFH_01845	LPEHFDKF_00246	BBKMBCNC_00785	PPPOHEJL_00056	EPFFJELK_00262	GLGCDJBK_00402	EJEDPPPE_00509	KBCKMEGG_00249	EJBDKFJN_01678	FAEDJKDH_00430	CAOKBMPH_01907	KNEPNHNH_00271	PKLOOLHP_01045	PBDEFOPI_01907	FMFNHNPF_01253
nrdR		Transcriptional repressor NrdR	30	30	1	1	3714				449	449	449	NHADKBKC_02097	PEPDNNED_02196	DBOBEHLL_02097	EKKNDDEI_00526	HCGHHCMC_01117	NJEGOBFM_00101	DDCKJJDP_02119	OCJJJNLI_02468	GJCMIGLD_02055	INKGDKEG_01286	NILDGILO_01076	PIBHELFC_02052	LNAIJENN_02157	DFNPJCLJ_02028	JFDFHHOF_01056	CJMKAOFH_01855	LPEHFDKF_00236	BBKMBCNC_00775	PPPOHEJL_00046	EPFFJELK_00272	GLGCDJBK_00392	EJEDPPPE_00499	KBCKMEGG_00239	EJBDKFJN_01689	FAEDJKDH_00419	CAOKBMPH_01918	KNEPNHNH_00260	PKLOOLHP_01056	PBDEFOPI_01918	FMFNHNPF_01242
clpX		ATP-dependent Clp protease ATP-binding subunit ClpX	30	30	1	1	10177				1268	1274	1271	NHADKBKC_00553	PEPDNNED_00590	DBOBEHLL_00504	EKKNDDEI_02171	HCGHHCMC_01660	NJEGOBFM_00650	DDCKJJDP_00108	OCJJJNLI_02223	GJCMIGLD_02292	INKGDKEG_01833	NILDGILO_00732	PIBHELFC_02275	LNAIJENN_02502	DFNPJCLJ_01943	JFDFHHOF_00476	CJMKAOFH_00216	LPEHFDKF_01975	BBKMBCNC_00216	PPPOHEJL_01892	EPFFJELK_00822	GLGCDJBK_00135	EJEDPPPE_02364	KBCKMEGG_01849	EJBDKFJN_00091	FAEDJKDH_00091	CAOKBMPH_00094	KNEPNHNH_01556	PKLOOLHP_01464	PBDEFOPI_00094	FMFNHNPF_00801
dnaK		Chaperone protein DnaK	30	30	1	1	10480				1817	1829	1827	NHADKBKC_00327	PEPDNNED_00353	DBOBEHLL_00731	EKKNDDEI_00266	HCGHHCMC_01436	NJEGOBFM_00424	DDCKJJDP_00212	OCJJJNLI_01957	GJCMIGLD_00075	INKGDKEG_01582	NILDGILO_00477	PIBHELFC_00125	LNAIJENN_00166	DFNPJCLJ_02398	JFDFHHOF_00823	CJMKAOFH_00118	LPEHFDKF_00017	BBKMBCNC_00319	PPPOHEJL_02224	EPFFJELK_00510	GLGCDJBK_02183	EJEDPPPE_00213	KBCKMEGG_01921	EJBDKFJN_01953	FAEDJKDH_00200	CAOKBMPH_02135	KNEPNHNH_00040	PKLOOLHP_01282	PBDEFOPI_02135	FMFNHNPF_01021
sbcD		Nuclease SbcCD subunit D	30	30	1	1	12539				875	1166	1156	NHADKBKC_01134	PEPDNNED_01946	DBOBEHLL_01133	EKKNDDEI_01599	HCGHHCMC_00129	NJEGOBFM_01222	DDCKJJDP_01784	OCJJJNLI_00253	GJCMIGLD_01722	INKGDKEG_00921	NILDGILO_01316	PIBHELFC_01793	LNAIJENN_01864	DFNPJCLJ_00562	JFDFHHOF_02347	CJMKAOFH_01527	LPEHFDKF_01281	BBKMBCNC_01095	PPPOHEJL_01348	EPFFJELK_02160	GLGCDJBK_00739	EJEDPPPE_01854	KBCKMEGG_01173	EJBDKFJN_00723	FAEDJKDH_01419	CAOKBMPH_00765	KNEPNHNH_01187	PKLOOLHP_00062	PBDEFOPI_00765	FMFNHNPF_00177
dnaE		DNA polymerase III subunit alpha	30	30	1	1	10949				3398	3401	3400	NHADKBKC_01992	PEPDNNED_02093	DBOBEHLL_01992	EKKNDDEI_00640	HCGHHCMC_01010	NJEGOBFM_02184	DDCKJJDP_02016	OCJJJNLI_00003	GJCMIGLD_01949	INKGDKEG_01191	NILDGILO_00973	PIBHELFC_01965	LNAIJENN_02045	DFNPJCLJ_00191	JFDFHHOF_01135	CJMKAOFH_01773	LPEHFDKF_01649	BBKMBCNC_00851	PPPOHEJL_00123	EPFFJELK_00190	GLGCDJBK_00471	EJEDPPPE_00577	KBCKMEGG_01415	EJBDKFJN_00568	FAEDJKDH_01630	CAOKBMPH_00602	KNEPNHNH_01352	PKLOOLHP_01925	PBDEFOPI_00602	FMFNHNPF_00337
ribE		Riboflavin synthase	30	30	1	1	4251				656	755	669	NHADKBKC_00012	PEPDNNED_00012	DBOBEHLL_00012	EKKNDDEI_00511	HCGHHCMC_01132	NJEGOBFM_00116	DDCKJJDP_02130	OCJJJNLI_02457	GJCMIGLD_02066	INKGDKEG_01297	NILDGILO_00953	PIBHELFC_02063	LNAIJENN_02169	DFNPJCLJ_02076	JFDFHHOF_01009	CJMKAOFH_01899	LPEHFDKF_00189	BBKMBCNC_00730	PPPOHEJL_00001	EPFFJELK_00320	GLGCDJBK_00345	EJEDPPPE_00455	KBCKMEGG_00222	EJBDKFJN_01704	FAEDJKDH_00404	CAOKBMPH_01933	KNEPNHNH_00245	PKLOOLHP_01071	PBDEFOPI_01933	FMFNHNPF_01227
murAA		UDP-N-acetylglucosamine 1-carboxyvinyltransferase 1	30	30	1	1	4284				1271	1271	1271	NHADKBKC_00023	PEPDNNED_00024	DBOBEHLL_00023	EKKNDDEI_00499	HCGHHCMC_01143	NJEGOBFM_00128	DDCKJJDP_02143	OCJJJNLI_02435	GJCMIGLD_02082	INKGDKEG_01307	NILDGILO_00938	PIBHELFC_02076	LNAIJENN_02200	DFNPJCLJ_02091	JFDFHHOF_00999	CJMKAOFH_01909	LPEHFDKF_00176	BBKMBCNC_00719	PPPOHEJL_02402	EPFFJELK_00335	GLGCDJBK_00334	EJEDPPPE_00444	KBCKMEGG_00214	EJBDKFJN_01713	FAEDJKDH_00393	CAOKBMPH_01941	KNEPNHNH_00234	PKLOOLHP_01080	PBDEFOPI_01941	FMFNHNPF_01218
group_1864	fusA_2	Elongation factor G	30	30	1	1	4344				2066	2180	2089	NHADKBKC_00049	PEPDNNED_00052	DBOBEHLL_00049	EKKNDDEI_00473	HCGHHCMC_01174	NJEGOBFM_00154	DDCKJJDP_02155	OCJJJNLI_02421	GJCMIGLD_02096	INKGDKEG_01321	NILDGILO_00924	PIBHELFC_02094	LNAIJENN_02212	DFNPJCLJ_02125	JFDFHHOF_00970	CJMKAOFH_01942	LPEHFDKF_00150	BBKMBCNC_00691	PPPOHEJL_02372	EPFFJELK_00369	GLGCDJBK_00309	EJEDPPPE_00418	KBCKMEGG_00185	EJBDKFJN_01738	FAEDJKDH_00365	CAOKBMPH_01966	KNEPNHNH_00208	PKLOOLHP_01107	PBDEFOPI_01966	FMFNHNPF_01191
nagE		PTS system N-acetylglucosamine-specific EIICBA component	30	30	1	1	4346				1469	1469	1469	NHADKBKC_00050	PEPDNNED_00053	DBOBEHLL_00050	EKKNDDEI_00472	HCGHHCMC_01175	NJEGOBFM_00155	DDCKJJDP_02156	OCJJJNLI_02420	GJCMIGLD_02097	INKGDKEG_01322	NILDGILO_00923	PIBHELFC_02095	LNAIJENN_02213	DFNPJCLJ_02126	JFDFHHOF_00969	CJMKAOFH_01943	LPEHFDKF_00149	BBKMBCNC_00690	PPPOHEJL_02371	EPFFJELK_00370	GLGCDJBK_00308	EJEDPPPE_00417	KBCKMEGG_00184	EJBDKFJN_01739	FAEDJKDH_00364	CAOKBMPH_01967	KNEPNHNH_00207	PKLOOLHP_01108	PBDEFOPI_01967	FMFNHNPF_01190
mutS2_1		Endonuclease MutS2	30	30	1	1	4391				2336	2336	2336	NHADKBKC_00084	PEPDNNED_00094	DBOBEHLL_00084	EKKNDDEI_00030	HCGHHCMC_01208	NJEGOBFM_00191	DDCKJJDP_02188	OCJJJNLI_02386	GJCMIGLD_02131	INKGDKEG_01355	NILDGILO_00890	PIBHELFC_02128	LNAIJENN_02244	DFNPJCLJ_02161	JFDFHHOF_00934	CJMKAOFH_01976	LPEHFDKF_00114	BBKMBCNC_00657	PPPOHEJL_02335	EPFFJELK_00405	GLGCDJBK_00267	EJEDPPPE_00382	KBCKMEGG_00152	EJBDKFJN_00251	FAEDJKDH_01933	CAOKBMPH_00250	KNEPNHNH_00174	PKLOOLHP_01630	PBDEFOPI_00250	FMFNHNPF_00625
rplO		50S ribosomal protein L15	30	30	1	1	4232				479	479	479	NHADKBKC_00128	PEPDNNED_00139	DBOBEHLL_00128	EKKNDDEI_00074	HCGHHCMC_01253	NJEGOBFM_00235	DDCKJJDP_00433	OCJJJNLI_01762	GJCMIGLD_00285	INKGDKEG_02037	NILDGILO_00285	PIBHELFC_00385	LNAIJENN_00403	DFNPJCLJ_02039	JFDFHHOF_01048	CJMKAOFH_01863	LPEHFDKF_00227	BBKMBCNC_00767	PPPOHEJL_00038	EPFFJELK_00283	GLGCDJBK_00384	EJEDPPPE_00491	KBCKMEGG_01661	EJBDKFJN_01744	FAEDJKDH_00354	CAOKBMPH_01972	KNEPNHNH_01723	PKLOOLHP_01117	PBDEFOPI_01972	FMFNHNPF_01181
rplW		50S ribosomal protein L23	30	30	1	1	4213				287	287	287	NHADKBKC_00145	PEPDNNED_00156	DBOBEHLL_00145	EKKNDDEI_00091	HCGHHCMC_01270	NJEGOBFM_00252	DDCKJJDP_00416	OCJJJNLI_01779	GJCMIGLD_00268	INKGDKEG_02020	NILDGILO_00302	PIBHELFC_00368	LNAIJENN_00386	DFNPJCLJ_02056	JFDFHHOF_01031	CJMKAOFH_01880	LPEHFDKF_00210	BBKMBCNC_00750	PPPOHEJL_00021	EPFFJELK_00300	GLGCDJBK_00367	EJEDPPPE_00474	KBCKMEGG_01678	EJBDKFJN_01761	FAEDJKDH_00337	CAOKBMPH_01989	KNEPNHNH_01706	PKLOOLHP_01134	PBDEFOPI_01989	FMFNHNPF_01164
potA		Spermidine/putrescine import ATP-binding protein PotA	30	30	1	1	10529				1130	1130	1130	NHADKBKC_00293	PEPDNNED_00317	DBOBEHLL_00294	EKKNDDEI_00231	HCGHHCMC_01399	NJEGOBFM_00389	DDCKJJDP_00253	OCJJJNLI_01915	GJCMIGLD_00116	INKGDKEG_01539	NILDGILO_00437	PIBHELFC_00173	LNAIJENN_00222	DFNPJCLJ_02370	JFDFHHOF_00856	CJMKAOFH_00150	LPEHFDKF_00044	BBKMBCNC_00277	PPPOHEJL_02257	EPFFJELK_00483	GLGCDJBK_02152	EJEDPPPE_00241	KBCKMEGG_01897	EJBDKFJN_00126	FAEDJKDH_00124	CAOKBMPH_00128	KNEPNHNH_00066	PKLOOLHP_01498	PBDEFOPI_00128	FMFNHNPF_00765
ureG		Urease accessory protein UreG	30	30	1	1	10495				695	695	695	NHADKBKC_00315	PEPDNNED_00340	DBOBEHLL_00743	EKKNDDEI_00254	HCGHHCMC_01424	NJEGOBFM_00412	DDCKJJDP_00223	OCJJJNLI_01946	GJCMIGLD_00085	INKGDKEG_01572	NILDGILO_00467	PIBHELFC_00135	LNAIJENN_00179	DFNPJCLJ_02386	JFDFHHOF_00835	CJMKAOFH_00132	LPEHFDKF_00029	BBKMBCNC_00307	PPPOHEJL_02239	EPFFJELK_00498	GLGCDJBK_02171	EJEDPPPE_00223	KBCKMEGG_01912	EJBDKFJN_01940	FAEDJKDH_00211	CAOKBMPH_02124	KNEPNHNH_00052	PKLOOLHP_01271	PBDEFOPI_02124	FMFNHNPF_01034
gyrB		DNA gyrase subunit B	30	30	1	1	2513				1907	1907	1907	NHADKBKC_00441	PEPDNNED_00476	DBOBEHLL_00616	EKKNDDEI_00384	HCGHHCMC_01558	NJEGOBFM_00539	DDCKJJDP_00005	OCJJJNLI_02073	GJCMIGLD_02424	INKGDKEG_01739	NILDGILO_00594	PIBHELFC_02372	LNAIJENN_00005	DFNPJCLJ_00006	JFDFHHOF_00698	CJMKAOFH_00005	LPEHFDKF_02084	BBKMBCNC_00435	PPPOHEJL_02092	EPFFJELK_00633	GLGCDJBK_00005	EJEDPPPE_00098	KBCKMEGG_00005	EJBDKFJN_00005	FAEDJKDH_00005	CAOKBMPH_00005	KNEPNHNH_01469	PKLOOLHP_01354	PBDEFOPI_00005	FMFNHNPF_00903
fhs		Formate--tetrahydrofolate ligase	30	30	1	1	2192				1634	1634	1634	NHADKBKC_00486	PEPDNNED_00427	DBOBEHLL_00571	EKKNDDEI_00427	HCGHHCMC_01510	NJEGOBFM_00582	DDCKJJDP_00048	OCJJJNLI_02034	GJCMIGLD_02467	INKGDKEG_01779	NILDGILO_00554	PIBHELFC_02331	LNAIJENN_00047	DFNPJCLJ_02464	JFDFHHOF_00739	CJMKAOFH_02155	LPEHFDKF_02031	BBKMBCNC_00486	PPPOHEJL_02045	EPFFJELK_00576	GLGCDJBK_02363	EJEDPPPE_00052	KBCKMEGG_00041	EJBDKFJN_00047	FAEDJKDH_00047	CAOKBMPH_00050	KNEPNHNH_01509	PKLOOLHP_01316	PBDEFOPI_00050	FMFNHNPF_00845
rplK		50S ribosomal protein L11	30	30	1	1	10627				425	425	425	NHADKBKC_00528	PEPDNNED_00384	DBOBEHLL_00529	EKKNDDEI_02199	HCGHHCMC_01469	NJEGOBFM_00624	DDCKJJDP_00082	OCJJJNLI_01998	GJCMIGLD_00035	INKGDKEG_01808	NILDGILO_00517	PIBHELFC_02300	LNAIJENN_02527	DFNPJCLJ_02431	JFDFHHOF_00782	CJMKAOFH_02121	LPEHFDKF_01998	BBKMBCNC_00529	PPPOHEJL_02009	EPFFJELK_00543	GLGCDJBK_02330	EJEDPPPE_00012	KBCKMEGG_00070	EJBDKFJN_01983	FAEDJKDH_01651	CAOKBMPH_02166	KNEPNHNH_00012	PKLOOLHP_01441	PBDEFOPI_02166	FMFNHNPF_00988
rplJ		50S ribosomal protein L10	30	30	1	1	10625				512	512	512	NHADKBKC_00530	PEPDNNED_00382	DBOBEHLL_00527	EKKNDDEI_02197	HCGHHCMC_01467	NJEGOBFM_00626	DDCKJJDP_00084	OCJJJNLI_01996	GJCMIGLD_00037	INKGDKEG_01810	NILDGILO_00515	PIBHELFC_02298	LNAIJENN_02525	DFNPJCLJ_02429	JFDFHHOF_00784	CJMKAOFH_02119	LPEHFDKF_01996	BBKMBCNC_00531	PPPOHEJL_02007	EPFFJELK_00541	GLGCDJBK_02328	EJEDPPPE_00010	KBCKMEGG_00072	EJBDKFJN_01981	FAEDJKDH_01649	CAOKBMPH_02164	KNEPNHNH_00014	PKLOOLHP_01443	PBDEFOPI_02164	FMFNHNPF_00990
rplL		50S ribosomal protein L7/L12	30	30	1	1	10624				365	368	367	NHADKBKC_00531	PEPDNNED_00381	DBOBEHLL_00526	EKKNDDEI_02196	HCGHHCMC_01466	NJEGOBFM_00627	DDCKJJDP_00085	OCJJJNLI_01995	GJCMIGLD_00038	INKGDKEG_01811	NILDGILO_00514	PIBHELFC_02297	LNAIJENN_02524	DFNPJCLJ_02428	JFDFHHOF_00785	CJMKAOFH_02118	LPEHFDKF_01995	BBKMBCNC_00532	PPPOHEJL_02006	EPFFJELK_00540	GLGCDJBK_02327	EJEDPPPE_00009	KBCKMEGG_00073	EJBDKFJN_01980	FAEDJKDH_01648	CAOKBMPH_02163	KNEPNHNH_00015	PKLOOLHP_01444	PBDEFOPI_02163	FMFNHNPF_00991
rbfA		Ribosome-binding factor A	30	30	1	1	10181				362	362	362	NHADKBKC_00549	PEPDNNED_00586	DBOBEHLL_00508	EKKNDDEI_02175	HCGHHCMC_01656	NJEGOBFM_00646	DDCKJJDP_00104	OCJJJNLI_02219	GJCMIGLD_02296	INKGDKEG_01829	NILDGILO_00728	PIBHELFC_02279	LNAIJENN_02506	DFNPJCLJ_01947	JFDFHHOF_00480	CJMKAOFH_00212	LPEHFDKF_01979	BBKMBCNC_00220	PPPOHEJL_01896	EPFFJELK_00818	GLGCDJBK_00131	EJEDPPPE_02368	KBCKMEGG_01853	EJBDKFJN_00087	FAEDJKDH_00087	CAOKBMPH_00090	KNEPNHNH_01552	PKLOOLHP_01460	PBDEFOPI_00090	FMFNHNPF_00805
engB		putative GTP-binding protein EngB	30	30	1	1	10175				584	584	584	NHADKBKC_00555	PEPDNNED_00592	DBOBEHLL_00502	EKKNDDEI_02169	HCGHHCMC_01662	NJEGOBFM_00652	DDCKJJDP_00110	OCJJJNLI_02225	GJCMIGLD_02290	INKGDKEG_01835	NILDGILO_00734	PIBHELFC_02273	LNAIJENN_02500	DFNPJCLJ_01941	JFDFHHOF_00474	CJMKAOFH_00218	LPEHFDKF_01973	BBKMBCNC_00214	PPPOHEJL_01890	EPFFJELK_00824	GLGCDJBK_00137	EJEDPPPE_02362	KBCKMEGG_01847	EJBDKFJN_00093	FAEDJKDH_00093	CAOKBMPH_00096	KNEPNHNH_01558	PKLOOLHP_01466	PBDEFOPI_00096	FMFNHNPF_00799
group_1908		hypothetical protein	30	30	1	1	10102				434	434	434	NHADKBKC_00574	PEPDNNED_00615	DBOBEHLL_00483	EKKNDDEI_02149	HCGHHCMC_01680	NJEGOBFM_00672	DDCKJJDP_00132	OCJJJNLI_02246	GJCMIGLD_02268	INKGDKEG_01863	NILDGILO_00757	PIBHELFC_02249	LNAIJENN_02477	DFNPJCLJ_02258	JFDFHHOF_00905	CJMKAOFH_02029	LPEHFDKF_00085	BBKMBCNC_00627	PPPOHEJL_02306	EPFFJELK_00434	GLGCDJBK_00239	EJEDPPPE_00284	KBCKMEGG_01838	EJBDKFJN_00112	FAEDJKDH_00111	CAOKBMPH_00114	KNEPNHNH_01576	PKLOOLHP_01484	PBDEFOPI_00114	FMFNHNPF_00779
tpl		Tyrosine phenol-lyase	30	30	1	1	10084				1382	1436	1397	NHADKBKC_00580	PEPDNNED_00621	DBOBEHLL_00477	EKKNDDEI_02143	HCGHHCMC_01686	NJEGOBFM_00678	DDCKJJDP_00138	OCJJJNLI_02252	GJCMIGLD_02262	INKGDKEG_01869	NILDGILO_00763	PIBHELFC_02243	LNAIJENN_02471	DFNPJCLJ_00137	JFDFHHOF_00548	CJMKAOFH_02077	LPEHFDKF_02219	BBKMBCNC_00575	PPPOHEJL_01956	EPFFJELK_00764	GLGCDJBK_02272	EJEDPPPE_02429	KBCKMEGG_01832	EJBDKFJN_00118	FAEDJKDH_00117	CAOKBMPH_00120	KNEPNHNH_01582	PKLOOLHP_01490	PBDEFOPI_00120	FMFNHNPF_00773
trpG		Anthranilate synthase component 2	30	30	1	1	4650				611	611	611	NHADKBKC_00228	PEPDNNED_00252	DBOBEHLL_00228	EKKNDDEI_00180	HCGHHCMC_01347	NJEGOBFM_00341	DDCKJJDP_00321	OCJJJNLI_01854	GJCMIGLD_00182	INKGDKEG_01945	NILDGILO_00376	PIBHELFC_00237	LNAIJENN_00284	DFNPJCLJ_00119	JFDFHHOF_00559	CJMKAOFH_02088	LPEHFDKF_02201	BBKMBCNC_00564	PPPOHEJL_01967	EPFFJELK_00746	GLGCDJBK_02284	EJEDPPPE_02440	KBCKMEGG_01755	EJBDKFJN_01889	FAEDJKDH_00266	CAOKBMPH_02062	KNEPNHNH_01622	PKLOOLHP_01212	PBDEFOPI_02062	FMFNHNPF_01091
yabJ		2-iminobutanoate/2-iminopropanoate deaminase	30	30	1	1	10041				377	377	377	NHADKBKC_00594	PEPDNNED_00636	DBOBEHLL_00463	EKKNDDEI_02128	HCGHHCMC_01701	NJEGOBFM_00693	DDCKJJDP_00158	OCJJJNLI_02267	GJCMIGLD_02248	INKGDKEG_01901	NILDGILO_00777	PIBHELFC_02229	LNAIJENN_02448	DFNPJCLJ_00154	JFDFHHOF_00524	CJMKAOFH_02059	LPEHFDKF_02232	BBKMBCNC_00594	PPPOHEJL_01943	EPFFJELK_00781	GLGCDJBK_02255	EJEDPPPE_02416	KBCKMEGG_01815	EJBDKFJN_01913	FAEDJKDH_00242	CAOKBMPH_02095	KNEPNHNH_01598	PKLOOLHP_01241	PBDEFOPI_02095	FMFNHNPF_01062
group_1913		hypothetical protein	30	30	1	1	4570				935	974	936	NHADKBKC_00638	PEPDNNED_00691	DBOBEHLL_00418	EKKNDDEI_02082	HCGHHCMC_01748	NJEGOBFM_00740	DDCKJJDP_02241	OCJJJNLI_02327	GJCMIGLD_02185	INKGDKEG_01396	NILDGILO_00835	PIBHELFC_02175	LNAIJENN_02376	DFNPJCLJ_01925	JFDFHHOF_00457	CJMKAOFH_00233	LPEHFDKF_01957	BBKMBCNC_00197	PPPOHEJL_01875	EPFFJELK_00840	GLGCDJBK_00155	EJEDPPPE_02343	KBCKMEGG_00119	EJBDKFJN_00214	FAEDJKDH_01970	CAOKBMPH_00212	KNEPNHNH_00136	PKLOOLHP_01592	PBDEFOPI_00212	FMFNHNPF_00662
kamA		L-lysine 2,3-aminomutase	30	30	1	1	3907				1277	1277	1277	NHADKBKC_00696	PEPDNNED_00749	DBOBEHLL_00361	EKKNDDEI_02022	HCGHHCMC_01806	NJEGOBFM_00800	DDCKJJDP_00500	OCJJJNLI_01691	GJCMIGLD_00354	INKGDKEG_02117	NILDGILO_00220	PIBHELFC_00450	LNAIJENN_00477	DFNPJCLJ_01775	JFDFHHOF_00318	CJMKAOFH_00367	LPEHFDKF_01813	BBKMBCNC_00072	PPPOHEJL_01722	EPFFJELK_00988	GLGCDJBK_02002	EJEDPPPE_02169	KBCKMEGG_01602	EJBDKFJN_00348	FAEDJKDH_01831	CAOKBMPH_00381	KNEPNHNH_01785	PKLOOLHP_01718	PBDEFOPI_00381	FMFNHNPF_00539
ydcP_1		putative protease YdcP	30	30	1	1	8916				1223	1232	1225	NHADKBKC_00736	PEPDNNED_00789	DBOBEHLL_00321	EKKNDDEI_01982	HCGHHCMC_01846	NJEGOBFM_00840	DDCKJJDP_00559	OCJJJNLI_01633	GJCMIGLD_00412	INKGDKEG_02175	NILDGILO_00163	PIBHELFC_00506	LNAIJENN_00534	DFNPJCLJ_01715	JFDFHHOF_00259	CJMKAOFH_00430	LPEHFDKF_01754	BBKMBCNC_00009	PPPOHEJL_01659	EPFFJELK_01048	GLGCDJBK_01939	EJEDPPPE_02106	KBCKMEGG_01562	EJBDKFJN_00393	FAEDJKDH_01791	CAOKBMPH_00426	KNEPNHNH_01824	PKLOOLHP_01757	PBDEFOPI_00426	FMFNHNPF_00500
rnc		Ribonuclease 3	30	30	1	1	8961				704	704	704	NHADKBKC_00762	PEPDNNED_00829	DBOBEHLL_00764	EKKNDDEI_01966	HCGHHCMC_01872	NJEGOBFM_00856	DDCKJJDP_00583	OCJJJNLI_01593	GJCMIGLD_00452	INKGDKEG_02207	NILDGILO_00129	PIBHELFC_00529	LNAIJENN_00565	DFNPJCLJ_01699	JFDFHHOF_00225	CJMKAOFH_00459	LPEHFDKF_01737	BBKMBCNC_02109	PPPOHEJL_01618	EPFFJELK_01065	GLGCDJBK_01910	EJEDPPPE_02062	KBCKMEGG_01535	EJBDKFJN_00422	FAEDJKDH_01767	CAOKBMPH_00461	KNEPNHNH_01836	PKLOOLHP_01791	PBDEFOPI_00461	FMFNHNPF_00471
gcdB		Glutaconyl-CoA decarboxylase subunit beta	30	30	1	1	9202				1127	1142	1128	NHADKBKC_00811	PEPDNNED_00877	DBOBEHLL_00813	EKKNDDEI_01918	HCGHHCMC_01918	NJEGOBFM_00904	DDCKJJDP_00635	OCJJJNLI_01547	GJCMIGLD_00494	INKGDKEG_02255	NILDGILO_00087	PIBHELFC_00584	LNAIJENN_00622	DFNPJCLJ_01644	JFDFHHOF_00179	CJMKAOFH_00517	LPEHFDKF_01684	BBKMBCNC_02049	PPPOHEJL_01567	EPFFJELK_01120	GLGCDJBK_01853	EJEDPPPE_02004	KBCKMEGG_01493	EJBDKFJN_00477	FAEDJKDH_02068	CAOKBMPH_00513	KNEPNHNH_01890	PKLOOLHP_01839	PBDEFOPI_00513	FMFNHNPF_00423
gctA		Glutaconate CoA-transferase subunit A	30	30	1	1	9201				953	953	953	NHADKBKC_00812	PEPDNNED_00878	DBOBEHLL_00814	EKKNDDEI_01917	HCGHHCMC_01919	NJEGOBFM_00905	DDCKJJDP_00636	OCJJJNLI_01546	GJCMIGLD_00495	INKGDKEG_02256	NILDGILO_00086	PIBHELFC_00585	LNAIJENN_00623	DFNPJCLJ_01643	JFDFHHOF_00178	CJMKAOFH_00518	LPEHFDKF_01683	BBKMBCNC_02048	PPPOHEJL_01566	EPFFJELK_01121	GLGCDJBK_01852	EJEDPPPE_02003	KBCKMEGG_01492	EJBDKFJN_00478	FAEDJKDH_02067	CAOKBMPH_00514	KNEPNHNH_01891	PKLOOLHP_01840	PBDEFOPI_00514	FMFNHNPF_00422
gcdA		Glutaconyl-CoA decarboxylase subunit alpha	30	30	1	1	9199				1754	1754	1754	NHADKBKC_00814	PEPDNNED_00880	DBOBEHLL_00816	EKKNDDEI_01915	HCGHHCMC_01921	NJEGOBFM_00907	DDCKJJDP_00638	OCJJJNLI_01544	GJCMIGLD_00497	INKGDKEG_02258	NILDGILO_00084	PIBHELFC_00587	LNAIJENN_00625	DFNPJCLJ_01641	JFDFHHOF_00176	CJMKAOFH_00520	LPEHFDKF_01681	BBKMBCNC_02046	PPPOHEJL_01564	EPFFJELK_01123	GLGCDJBK_01850	EJEDPPPE_02001	KBCKMEGG_01490	EJBDKFJN_00480	FAEDJKDH_02065	CAOKBMPH_00516	KNEPNHNH_01893	PKLOOLHP_01842	PBDEFOPI_00516	FMFNHNPF_00420
epsF		Type II secretion system protein F	30	30	1	1	2227				1040	1040	1040	NHADKBKC_00473	PEPDNNED_00439	DBOBEHLL_00584	EKKNDDEI_00415	HCGHHCMC_01522	NJEGOBFM_00570	DDCKJJDP_00035	OCJJJNLI_02047	GJCMIGLD_02454	INKGDKEG_01766	NILDGILO_00567	PIBHELFC_02344	LNAIJENN_00034	DFNPJCLJ_00032	JFDFHHOF_00725	CJMKAOFH_00032	LPEHFDKF_02112	BBKMBCNC_00403	PPPOHEJL_02060	EPFFJELK_00659	GLGCDJBK_00060	EJEDPPPE_00066	KBCKMEGG_00028	EJBDKFJN_00033	FAEDJKDH_00028	CAOKBMPH_00032	KNEPNHNH_01493	PKLOOLHP_01331	PBDEFOPI_00032	FMFNHNPF_00859
rplM		50S ribosomal protein L13	30	30	1	1	2627				434	434	434	NHADKBKC_00938	PEPDNNED_01012	DBOBEHLL_00941	EKKNDDEI_01782	HCGHHCMC_02129	NJEGOBFM_01038	DDCKJJDP_00787	OCJJJNLI_01318	GJCMIGLD_00671	INKGDKEG_02424	NILDGILO_02341	PIBHELFC_00761	LNAIJENN_00777	DFNPJCLJ_01554	JFDFHHOF_01315	CJMKAOFH_00603	LPEHFDKF_00383	BBKMBCNC_01960	PPPOHEJL_00308	EPFFJELK_01240	GLGCDJBK_01750	EJEDPPPE_00828	KBCKMEGG_00567	EJBDKFJN_01528	FAEDJKDH_00581	CAOKBMPH_01628	KNEPNHNH_00412	PKLOOLHP_00911	PBDEFOPI_01628	FMFNHNPF_01388
oppF_3		Oligopeptide transport ATP-binding protein OppF	30	30	1	1	1132				974	974	974	NHADKBKC_01007	PEPDNNED_01082	DBOBEHLL_01011	EKKNDDEI_01712	HCGHHCMC_02198	NJEGOBFM_01111	DDCKJJDP_00854	OCJJJNLI_01200	GJCMIGLD_00791	INKGDKEG_00044	NILDGILO_02275	PIBHELFC_00827	LNAIJENN_00839	DFNPJCLJ_01497	JFDFHHOF_01370	CJMKAOFH_00726	LPEHFDKF_00461	BBKMBCNC_01894	PPPOHEJL_00363	EPFFJELK_01297	GLGCDJBK_01693	EJEDPPPE_00942	KBCKMEGG_00483	EJBDKFJN_01462	FAEDJKDH_00648	CAOKBMPH_01563	KNEPNHNH_00476	PKLOOLHP_00847	PBDEFOPI_01563	FMFNHNPF_01452
accD		Acetyl-coenzyme A carboxylase carboxyl transferase subunit beta	30	30	1	1	5437				914	914	914	NHADKBKC_01013	PEPDNNED_02047	DBOBEHLL_01017	EKKNDDEI_01705	HCGHHCMC_02206	NJEGOBFM_01120	DDCKJJDP_01943	OCJJJNLI_00078	GJCMIGLD_01854	INKGDKEG_01100	NILDGILO_01152	PIBHELFC_01897	LNAIJENN_01969	DFNPJCLJ_01975	JFDFHHOF_01107	CJMKAOFH_01802	LPEHFDKF_00285	BBKMBCNC_00826	PPPOHEJL_00097	EPFFJELK_00217	GLGCDJBK_00444	EJEDPPPE_00550	KBCKMEGG_01370	EJBDKFJN_00628	FAEDJKDH_01573	CAOKBMPH_00659	KNEPNHNH_01294	PKLOOLHP_01985	PBDEFOPI_00659	FMFNHNPF_00277
accA		Acetyl-coenzyme A carboxylase carboxyl transferase subunit alpha	30	30	1	1	5432				941	941	941	NHADKBKC_01014	PEPDNNED_02046	DBOBEHLL_01018	EKKNDDEI_01704	HCGHHCMC_02207	NJEGOBFM_01121	DDCKJJDP_01942	OCJJJNLI_00079	GJCMIGLD_01853	INKGDKEG_01099	NILDGILO_01153	PIBHELFC_01896	LNAIJENN_01968	DFNPJCLJ_01974	JFDFHHOF_01108	CJMKAOFH_01801	LPEHFDKF_00286	BBKMBCNC_00827	PPPOHEJL_00098	EPFFJELK_00216	GLGCDJBK_00445	EJEDPPPE_00551	KBCKMEGG_01369	EJBDKFJN_00629	FAEDJKDH_01572	CAOKBMPH_00660	KNEPNHNH_01293	PKLOOLHP_01986	PBDEFOPI_00660	FMFNHNPF_00276
carB		Carbamoyl-phosphate synthase large chain	30	30	1	1	5418				3176	3176	3176	NHADKBKC_01034	PEPDNNED_02037	DBOBEHLL_01033	EKKNDDEI_01686	HCGHHCMC_02224	NJEGOBFM_01139	DDCKJJDP_01932	OCJJJNLI_00089	GJCMIGLD_01830	INKGDKEG_01078	NILDGILO_01163	PIBHELFC_01885	LNAIJENN_01958	DFNPJCLJ_01964	JFDFHHOF_01119	CJMKAOFH_01791	LPEHFDKF_00296	BBKMBCNC_00835	PPPOHEJL_00108	EPFFJELK_00206	GLGCDJBK_00455	EJEDPPPE_00561	KBCKMEGG_01357	EJBDKFJN_00639	FAEDJKDH_01562	CAOKBMPH_00679	KNEPNHNH_01276	PKLOOLHP_01996	PBDEFOPI_00679	FMFNHNPF_00266
hpf		Ribosome hibernation promotion factor	30	30	1	1	12068				545	566	554	NHADKBKC_01074	PEPDNNED_02007	DBOBEHLL_01073	EKKNDDEI_01652	HCGHHCMC_00070	NJEGOBFM_01169	DDCKJJDP_01839	OCJJJNLI_00200	GJCMIGLD_01791	INKGDKEG_00986	NILDGILO_01256	PIBHELFC_01851	LNAIJENN_01922	DFNPJCLJ_00483	JFDFHHOF_00005	CJMKAOFH_01607	LPEHFDKF_01345	BBKMBCNC_01020	PPPOHEJL_01392	EPFFJELK_02215	GLGCDJBK_00671	EJEDPPPE_01899	KBCKMEGG_01329	EJBDKFJN_00669	FAEDJKDH_01474	CAOKBMPH_00711	KNEPNHNH_01241	PKLOOLHP_00008	PBDEFOPI_00711	FMFNHNPF_00231
lolC		Lipoprotein-releasing system transmembrane protein LolC	30	30	1	1	5782				1169	1169	1169	NHADKBKC_01189	PEPDNNED_01889	DBOBEHLL_01188	EKKNDDEI_01539	HCGHHCMC_00185	NJEGOBFM_01280	DDCKJJDP_01684	OCJJJNLI_00312	GJCMIGLD_01676	INKGDKEG_00875	NILDGILO_01380	PIBHELFC_01732	LNAIJENN_01765	DFNPJCLJ_00617	JFDFHHOF_02228	CJMKAOFH_01479	LPEHFDKF_01225	BBKMBCNC_01146	PPPOHEJL_01273	EPFFJELK_02097	GLGCDJBK_00890	EJEDPPPE_01792	KBCKMEGG_00663	EJBDKFJN_00781	FAEDJKDH_01373	CAOKBMPH_00810	KNEPNHNH_01144	PKLOOLHP_00102	PBDEFOPI_00810	FMFNHNPF_00137
group_1964		Putative multidrug export ATP-binding/permease protein	30	30	1	1	5751				1751	1751	1751	NHADKBKC_01206	PEPDNNED_01872	DBOBEHLL_01205	EKKNDDEI_01522	HCGHHCMC_00202	NJEGOBFM_01297	DDCKJJDP_01666	OCJJJNLI_00330	GJCMIGLD_01659	INKGDKEG_00857	NILDGILO_01398	PIBHELFC_01714	LNAIJENN_01745	DFNPJCLJ_00631	JFDFHHOF_02209	CJMKAOFH_01466	LPEHFDKF_01211	BBKMBCNC_01159	PPPOHEJL_01259	EPFFJELK_02083	GLGCDJBK_00912	EJEDPPPE_01773	KBCKMEGG_00677	EJBDKFJN_00794	FAEDJKDH_01357	CAOKBMPH_00824	KNEPNHNH_01131	PKLOOLHP_00115	PBDEFOPI_00824	FMFNHNPF_00124
smpB		SsrA-binding protein	30	30	1	1	7303				446	446	446	NHADKBKC_01218	PEPDNNED_01862	DBOBEHLL_01216	EKKNDDEI_01510	HCGHHCMC_00212	NJEGOBFM_01311	DDCKJJDP_01656	OCJJJNLI_00346	GJCMIGLD_01641	INKGDKEG_00842	NILDGILO_01414	PIBHELFC_01708	LNAIJENN_01717	DFNPJCLJ_00938	JFDFHHOF_02043	CJMKAOFH_01247	LPEHFDKF_01006	BBKMBCNC_01374	PPPOHEJL_01035	EPFFJELK_01856	GLGCDJBK_01133	EJEDPPPE_01610	KBCKMEGG_00683	EJBDKFJN_00801	FAEDJKDH_01350	CAOKBMPH_00831	KNEPNHNH_01124	PKLOOLHP_00122	PBDEFOPI_00831	FMFNHNPF_00117
group_1973		hypothetical protein	30	30	1	1	7606				677	677	677	NHADKBKC_01289	PEPDNNED_01785	DBOBEHLL_01287	EKKNDDEI_01438	HCGHHCMC_00285	NJEGOBFM_01385	DDCKJJDP_01564	OCJJJNLI_00457	GJCMIGLD_01546	INKGDKEG_00748	NILDGILO_01503	PIBHELFC_01623	LNAIJENN_01623	DFNPJCLJ_00872	JFDFHHOF_02121	CJMKAOFH_01316	LPEHFDKF_01068	BBKMBCNC_01313	PPPOHEJL_01103	EPFFJELK_01921	GLGCDJBK_01062	EJEDPPPE_01690	KBCKMEGG_00746	EJBDKFJN_00832	FAEDJKDH_01312	CAOKBMPH_00865	KNEPNHNH_01097	PKLOOLHP_00151	PBDEFOPI_00865	FMFNHNPF_00088
lptB_1		Lipopolysaccharide export system ATP-binding protein LptB	30	30	1	1	7655				725	725	725	NHADKBKC_01303	PEPDNNED_01769	DBOBEHLL_01301	EKKNDDEI_01424	HCGHHCMC_00299	NJEGOBFM_01399	DDCKJJDP_01550	OCJJJNLI_00472	GJCMIGLD_01531	INKGDKEG_00732	NILDGILO_01521	PIBHELFC_01604	LNAIJENN_01607	DFNPJCLJ_01327	JFDFHHOF_01557	CJMKAOFH_00890	LPEHFDKF_00641	BBKMBCNC_01727	PPPOHEJL_00565	EPFFJELK_01472	GLGCDJBK_01526	EJEDPPPE_01131	KBCKMEGG_00762	EJBDKFJN_00845	FAEDJKDH_01298	CAOKBMPH_00878	KNEPNHNH_01084	PKLOOLHP_00164	PBDEFOPI_00878	FMFNHNPF_00075
scpA		Segregation and condensation protein A	30	30	1	1	7715				677	677	677	NHADKBKC_01315	PEPDNNED_01757	DBOBEHLL_01313	EKKNDDEI_01412	HCGHHCMC_00311	NJEGOBFM_01411	DDCKJJDP_01541	OCJJJNLI_00498	GJCMIGLD_01522	INKGDKEG_00723	NILDGILO_01531	PIBHELFC_01593	LNAIJENN_01596	DFNPJCLJ_01315	JFDFHHOF_01941	CJMKAOFH_00901	LPEHFDKF_00652	BBKMBCNC_01716	PPPOHEJL_00934	EPFFJELK_01483	GLGCDJBK_01514	EJEDPPPE_01506	KBCKMEGG_00776	EJBDKFJN_00854	FAEDJKDH_01289	CAOKBMPH_00887	KNEPNHNH_01075	PKLOOLHP_00173	PBDEFOPI_00887	FMFNHNPF_00066
hutI		Imidazolonepropionase	30	30	1	1	7027				1241	1241	1241	NHADKBKC_01347	PEPDNNED_01724	DBOBEHLL_01345	EKKNDDEI_01378	HCGHHCMC_00344	NJEGOBFM_01445	DDCKJJDP_01497	OCJJJNLI_00541	GJCMIGLD_01457	INKGDKEG_00677	NILDGILO_01576	PIBHELFC_01547	LNAIJENN_01551	DFNPJCLJ_01269	JFDFHHOF_01976	CJMKAOFH_00932	LPEHFDKF_00690	BBKMBCNC_01684	PPPOHEJL_00968	EPFFJELK_01522	GLGCDJBK_01480	EJEDPPPE_01539	KBCKMEGG_00810	EJBDKFJN_00888	FAEDJKDH_01254	CAOKBMPH_00921	KNEPNHNH_01037	PKLOOLHP_00205	PBDEFOPI_00921	FMFNHNPF_00034
gatB		Aspartyl/glutamyl-tRNA(Asn/Gln) amidotransferase subunit B	30	30	1	1	7809				1445	1445	1445	NHADKBKC_01359	PEPDNNED_01709	DBOBEHLL_01358	EKKNDDEI_01363	HCGHHCMC_00356	NJEGOBFM_01461	DDCKJJDP_01467	OCJJJNLI_00553	GJCMIGLD_01445	INKGDKEG_00665	NILDGILO_01588	PIBHELFC_01519	LNAIJENN_01539	DFNPJCLJ_01241	JFDFHHOF_01647	CJMKAOFH_00944	LPEHFDKF_00702	BBKMBCNC_01669	PPPOHEJL_00643	EPFFJELK_01551	GLGCDJBK_01466	EJEDPPPE_01212	KBCKMEGG_00824	EJBDKFJN_00902	FAEDJKDH_01240	CAOKBMPH_00935	KNEPNHNH_01024	PKLOOLHP_00218	PBDEFOPI_00935	FMFNHNPF_00021
mreB_2		Rod shape-determining protein MreB	30	30	1	1	7815				974	1046	1043	NHADKBKC_01364	PEPDNNED_01704	DBOBEHLL_01363	EKKNDDEI_01358	HCGHHCMC_00361	NJEGOBFM_01466	DDCKJJDP_01462	OCJJJNLI_00558	GJCMIGLD_01440	INKGDKEG_00660	NILDGILO_01593	PIBHELFC_01514	LNAIJENN_01534	DFNPJCLJ_01236	JFDFHHOF_01652	CJMKAOFH_00949	LPEHFDKF_00707	BBKMBCNC_01664	PPPOHEJL_00648	EPFFJELK_01556	GLGCDJBK_01461	EJEDPPPE_01217	KBCKMEGG_00829	EJBDKFJN_00907	FAEDJKDH_01235	CAOKBMPH_00940	KNEPNHNH_01019	PKLOOLHP_00223	PBDEFOPI_00940	FMFNHNPF_00016
hup		DNA-binding protein HU	30	30	1	1	5654				275	275	275	NHADKBKC_01422	PEPDNNED_01647	DBOBEHLL_01421	EKKNDDEI_01290	HCGHHCMC_00416	NJEGOBFM_01534	DDCKJJDP_01411	OCJJJNLI_00613	GJCMIGLD_01387	INKGDKEG_00603	NILDGILO_01644	PIBHELFC_01459	LNAIJENN_01482	DFNPJCLJ_00658	JFDFHHOF_02181	CJMKAOFH_01437	LPEHFDKF_01184	BBKMBCNC_01186	PPPOHEJL_01232	EPFFJELK_02056	GLGCDJBK_00939	EJEDPPPE_01746	KBCKMEGG_00881	EJBDKFJN_00958	FAEDJKDH_01179	CAOKBMPH_00994	KNEPNHNH_00968	PKLOOLHP_00278	PBDEFOPI_00994	FMFNHNPF_01932
kdsD		Arabinose 5-phosphate isomerase KdsD	30	30	1	1	8394				971	971	971	NHADKBKC_01509	PEPDNNED_01550	DBOBEHLL_01509	EKKNDDEI_01214	HCGHHCMC_00513	NJEGOBFM_01610	DDCKJJDP_01331	OCJJJNLI_00696	GJCMIGLD_01294	INKGDKEG_00524	NILDGILO_01740	PIBHELFC_01384	LNAIJENN_01383	DFNPJCLJ_01041	JFDFHHOF_01893	CJMKAOFH_01161	LPEHFDKF_00906	BBKMBCNC_01458	PPPOHEJL_00884	EPFFJELK_01751	GLGCDJBK_01225	EJEDPPPE_01451	KBCKMEGG_01012	EJBDKFJN_01030	FAEDJKDH_01088	CAOKBMPH_01067	KNEPNHNH_00898	PKLOOLHP_00352	PBDEFOPI_01067	FMFNHNPF_01864
hupA		DNA-binding protein HU 1	30	30	1	1	7981				308	308	308	NHADKBKC_01632	PEPDNNED_01424	DBOBEHLL_01632	EKKNDDEI_01082	HCGHHCMC_00636	NJEGOBFM_01743	DDCKJJDP_01194	OCJJJNLI_00831	GJCMIGLD_01143	INKGDKEG_00387	NILDGILO_01890	PIBHELFC_01247	LNAIJENN_01250	DFNPJCLJ_01162	JFDFHHOF_01744	CJMKAOFH_01024	LPEHFDKF_00781	BBKMBCNC_01590	PPPOHEJL_00719	EPFFJELK_01631	GLGCDJBK_01379	EJEDPPPE_01286	KBCKMEGG_01129	EJBDKFJN_01139	FAEDJKDH_00968	CAOKBMPH_01188	KNEPNHNH_00790	PKLOOLHP_00470	PBDEFOPI_01188	FMFNHNPF_01752
sdaB		L-serine dehydratase 2	30	30	1	1	12466				1226	1226	1226	NHADKBKC_01715	PEPDNNED_01337	DBOBEHLL_01715	EKKNDDEI_00995	HCGHHCMC_00722	NJEGOBFM_01830	DDCKJJDP_01096	OCJJJNLI_00943	GJCMIGLD_01042	INKGDKEG_00289	NILDGILO_01987	PIBHELFC_01145	LNAIJENN_01155	DFNPJCLJ_00742	JFDFHHOF_01578	CJMKAOFH_01366	LPEHFDKF_01114	BBKMBCNC_01255	PPPOHEJL_00587	EPFFJELK_01968	GLGCDJBK_01007	EJEDPPPE_01151	KBCKMEGG_01252	EJBDKFJN_01210	FAEDJKDH_00896	CAOKBMPH_01261	KNEPNHNH_00716	PKLOOLHP_00543	PBDEFOPI_01261	FMFNHNPF_01681
group_2012		hypothetical protein	30	30	1	1	12435				1508	1589	1521	NHADKBKC_01731	PEPDNNED_01319	DBOBEHLL_01731	EKKNDDEI_00979	HCGHHCMC_00743	NJEGOBFM_01846	DDCKJJDP_01078	OCJJJNLI_00959	GJCMIGLD_01027	INKGDKEG_00277	NILDGILO_02000	PIBHELFC_01131	LNAIJENN_01140	DFNPJCLJ_00777	JFDFHHOF_02136	CJMKAOFH_01331	LPEHFDKF_01079	BBKMBCNC_01290	PPPOHEJL_01190	EPFFJELK_01933	GLGCDJBK_01045	EJEDPPPE_01705	KBCKMEGG_01239	EJBDKFJN_01221	FAEDJKDH_00886	CAOKBMPH_01272	KNEPNHNH_00706	PKLOOLHP_00553	PBDEFOPI_01272	FMFNHNPF_01671
group_2013		hypothetical protein	30	30	1	1	12389				551	551	551	NHADKBKC_01735	PEPDNNED_01315	DBOBEHLL_01735	EKKNDDEI_00975	HCGHHCMC_00749	NJEGOBFM_01850	DDCKJJDP_01074	OCJJJNLI_00963	GJCMIGLD_01023	INKGDKEG_00272	NILDGILO_02004	PIBHELFC_01127	LNAIJENN_01136	DFNPJCLJ_00774	JFDFHHOF_02140	CJMKAOFH_01335	LPEHFDKF_01082	BBKMBCNC_01286	PPPOHEJL_01193	EPFFJELK_01936	GLGCDJBK_01042	EJEDPPPE_01709	KBCKMEGG_01237	EJBDKFJN_01225	FAEDJKDH_00882	CAOKBMPH_01276	KNEPNHNH_00702	PKLOOLHP_00557	PBDEFOPI_01276	FMFNHNPF_01667
lpxK		Tetraacyldisaccharide 4'-kinase	30	30	1	1	12409				1004	1004	1004	NHADKBKC_01740	PEPDNNED_01310	DBOBEHLL_01740	EKKNDDEI_00970	HCGHHCMC_00754	NJEGOBFM_01855	DDCKJJDP_01069	OCJJJNLI_00968	GJCMIGLD_01018	INKGDKEG_00267	NILDGILO_02009	PIBHELFC_01122	LNAIJENN_01130	DFNPJCLJ_00767	JFDFHHOF_02149	CJMKAOFH_01342	LPEHFDKF_01089	BBKMBCNC_01279	PPPOHEJL_01200	EPFFJELK_01943	GLGCDJBK_01034	EJEDPPPE_01717	KBCKMEGG_01230	EJBDKFJN_01234	FAEDJKDH_00877	CAOKBMPH_01281	KNEPNHNH_00697	PKLOOLHP_00562	PBDEFOPI_01281	FMFNHNPF_01662
group_2015		hypothetical protein	30	30	1	1	5732				422	425	422	NHADKBKC_01748	PEPDNNED_01302	DBOBEHLL_01748	EKKNDDEI_00962	HCGHHCMC_00762	NJEGOBFM_01863	DDCKJJDP_01061	OCJJJNLI_00977	GJCMIGLD_01010	INKGDKEG_00259	NILDGILO_02017	PIBHELFC_01114	LNAIJENN_01121	DFNPJCLJ_00637	JFDFHHOF_02203	CJMKAOFH_01460	LPEHFDKF_01205	BBKMBCNC_01165	PPPOHEJL_01253	EPFFJELK_02077	GLGCDJBK_00918	EJEDPPPE_01767	KBCKMEGG_01222	EJBDKFJN_01243	FAEDJKDH_00868	CAOKBMPH_01290	KNEPNHNH_00688	PKLOOLHP_00570	PBDEFOPI_01290	FMFNHNPF_01654
ldhB		L-lactate dehydrogenase 2	30	30	1	1	12432				956	956	956	NHADKBKC_01780	PEPDNNED_01264	DBOBEHLL_01780	EKKNDDEI_00930	HCGHHCMC_00795	NJEGOBFM_01895	DDCKJJDP_01028	OCJJJNLI_01012	GJCMIGLD_00973	INKGDKEG_00227	NILDGILO_02051	PIBHELFC_01082	LNAIJENN_01088	DFNPJCLJ_00757	JFDFHHOF_02160	CJMKAOFH_01352	LPEHFDKF_01099	BBKMBCNC_01269	PPPOHEJL_01211	EPFFJELK_01953	GLGCDJBK_01023	EJEDPPPE_01728	KBCKMEGG_00591	EJBDKFJN_01275	FAEDJKDH_00836	CAOKBMPH_01321	KNEPNHNH_00655	PKLOOLHP_00602	PBDEFOPI_01321	FMFNHNPF_01623
exbD_2		Biopolymer transport protein ExbD	30	30	1	1	1193				389	389	389	NHADKBKC_01923	PEPDNNED_01113	DBOBEHLL_01923	EKKNDDEI_00789	HCGHHCMC_00938	NJEGOBFM_02037	DDCKJJDP_00881	OCJJJNLI_01166	GJCMIGLD_00824	INKGDKEG_00077	NILDGILO_02189	PIBHELFC_00856	LNAIJENN_00868	DFNPJCLJ_01458	JFDFHHOF_01397	CJMKAOFH_00755	LPEHFDKF_00500	BBKMBCNC_01860	PPPOHEJL_00401	EPFFJELK_01336	GLGCDJBK_01662	EJEDPPPE_00977	KBCKMEGG_00446	EJBDKFJN_01437	FAEDJKDH_00681	CAOKBMPH_01482	KNEPNHNH_00503	PKLOOLHP_00750	PBDEFOPI_01482	FMFNHNPF_01476
exbB_2		Biopolymer transport protein ExbB	30	30	1	1	1190				608	608	608	NHADKBKC_01924	PEPDNNED_01112	DBOBEHLL_01924	EKKNDDEI_00788	HCGHHCMC_00939	NJEGOBFM_02038	DDCKJJDP_00880	OCJJJNLI_01167	GJCMIGLD_00823	INKGDKEG_00076	NILDGILO_02190	PIBHELFC_00855	LNAIJENN_00867	DFNPJCLJ_01459	JFDFHHOF_01396	CJMKAOFH_00754	LPEHFDKF_00499	BBKMBCNC_01861	PPPOHEJL_00400	EPFFJELK_01335	GLGCDJBK_01663	EJEDPPPE_00976	KBCKMEGG_00447	EJBDKFJN_01438	FAEDJKDH_00680	CAOKBMPH_01483	KNEPNHNH_00502	PKLOOLHP_00751	PBDEFOPI_01483	FMFNHNPF_01475
sigA		RNA polymerase sigma factor SigA	30	30	1	1	1177				1250	1256	1254	NHADKBKC_01929	PEPDNNED_01107	DBOBEHLL_01929	EKKNDDEI_00783	HCGHHCMC_00944	NJEGOBFM_02043	DDCKJJDP_00875	OCJJJNLI_01172	GJCMIGLD_00818	INKGDKEG_00071	NILDGILO_02195	PIBHELFC_00850	LNAIJENN_00862	DFNPJCLJ_01464	JFDFHHOF_01391	CJMKAOFH_00748	LPEHFDKF_00494	BBKMBCNC_01866	PPPOHEJL_00395	EPFFJELK_01330	GLGCDJBK_01668	EJEDPPPE_00971	KBCKMEGG_00452	EJBDKFJN_01443	FAEDJKDH_00675	CAOKBMPH_01488	KNEPNHNH_00497	PKLOOLHP_00756	PBDEFOPI_01488	FMFNHNPF_01470
xseB		Exodeoxyribonuclease 7 small subunit	30	30	1	1	1155				197	212	211	NHADKBKC_01939	PEPDNNED_01097	DBOBEHLL_01939	EKKNDDEI_00772	HCGHHCMC_00954	NJEGOBFM_02054	DDCKJJDP_00865	OCJJJNLI_01184	GJCMIGLD_00807	INKGDKEG_00060	NILDGILO_02205	PIBHELFC_00840	LNAIJENN_00852	DFNPJCLJ_01474	JFDFHHOF_01381	CJMKAOFH_00738	LPEHFDKF_00484	BBKMBCNC_01876	PPPOHEJL_00381	EPFFJELK_01320	GLGCDJBK_01678	EJEDPPPE_00961	KBCKMEGG_00462	EJBDKFJN_01453	FAEDJKDH_00665	CAOKBMPH_01498	KNEPNHNH_00487	PKLOOLHP_00766	PBDEFOPI_01498	FMFNHNPF_01460
yknY_2		putative ABC transporter ATP-binding protein YknY	30	30	1	1	5903				674	692	688	NHADKBKC_01962	PEPDNNED_02063	DBOBEHLL_01962	EKKNDDEI_00671	HCGHHCMC_00980	NJEGOBFM_02153	DDCKJJDP_01964	OCJJJNLI_00055	GJCMIGLD_01898	INKGDKEG_01144	NILDGILO_01128	PIBHELFC_01919	LNAIJENN_01989	DFNPJCLJ_00228	JFDFHHOF_01168	CJMKAOFH_01743	LPEHFDKF_01612	BBKMBCNC_00884	PPPOHEJL_00157	EPFFJELK_00153	GLGCDJBK_00508	EJEDPPPE_00607	KBCKMEGG_01385	EJBDKFJN_00607	FAEDJKDH_01594	CAOKBMPH_00639	KNEPNHNH_01317	PKLOOLHP_01962	PBDEFOPI_00639	FMFNHNPF_00300
livF		High-affinity branched-chain amino acid transport ATP-binding protein LivF	30	30	1	1	11461				713	713	713	NHADKBKC_02036	PEPDNNED_02138	DBOBEHLL_02036	EKKNDDEI_00594	HCGHHCMC_01053	NJEGOBFM_00034	DDCKJJDP_02042	OCJJJNLI_02529	GJCMIGLD_01987	INKGDKEG_01217	NILDGILO_01008	PIBHELFC_01992	LNAIJENN_02089	DFNPJCLJ_00360	JFDFHHOF_00114	CJMKAOFH_01659	LPEHFDKF_01478	BBKMBCNC_00973	PPPOHEJL_01448	EPFFJELK_00020	GLGCDJBK_00610	EJEDPPPE_01957	KBCKMEGG_01457	EJBDKFJN_01613	FAEDJKDH_00500	CAOKBMPH_01779	KNEPNHNH_00329	PKLOOLHP_00978	PBDEFOPI_01779	FMFNHNPF_01322
relA		GTP pyrophosphokinase	30	30	1	1	3699				2174	2177	2175	NHADKBKC_02089	PEPDNNED_02188	DBOBEHLL_02089	EKKNDDEI_00534	HCGHHCMC_01109	NJEGOBFM_00093	DDCKJJDP_02111	OCJJJNLI_02476	GJCMIGLD_02047	INKGDKEG_01278	NILDGILO_01068	PIBHELFC_02044	LNAIJENN_02149	DFNPJCLJ_02020	JFDFHHOF_01064	CJMKAOFH_01847	LPEHFDKF_00244	BBKMBCNC_00783	PPPOHEJL_00054	EPFFJELK_00264	GLGCDJBK_00400	EJEDPPPE_00507	KBCKMEGG_00247	EJBDKFJN_01681	FAEDJKDH_00427	CAOKBMPH_01910	KNEPNHNH_00268	PKLOOLHP_01048	PBDEFOPI_01910	FMFNHNPF_01250
apt		Adenine phosphoribosyltransferase	30	30	1	1	3701				512	512	512	NHADKBKC_02090	PEPDNNED_02189	DBOBEHLL_02090	EKKNDDEI_00533	HCGHHCMC_01110	NJEGOBFM_00094	DDCKJJDP_02112	OCJJJNLI_02475	GJCMIGLD_02048	INKGDKEG_01279	NILDGILO_01069	PIBHELFC_02045	LNAIJENN_02150	DFNPJCLJ_02021	JFDFHHOF_01063	CJMKAOFH_01848	LPEHFDKF_00243	BBKMBCNC_00782	PPPOHEJL_00053	EPFFJELK_00265	GLGCDJBK_00399	EJEDPPPE_00506	KBCKMEGG_00246	EJBDKFJN_01682	FAEDJKDH_00426	CAOKBMPH_01911	KNEPNHNH_00267	PKLOOLHP_01049	PBDEFOPI_01911	FMFNHNPF_01249
potB		Spermidine/putrescine transport system permease protein PotB	30	30	1	1	10527				848	875	851	NHADKBKC_00294	PEPDNNED_00318	DBOBEHLL_00295	EKKNDDEI_00232	HCGHHCMC_01400	NJEGOBFM_00390	DDCKJJDP_00252	OCJJJNLI_01916	GJCMIGLD_00115	INKGDKEG_01540	NILDGILO_00438	PIBHELFC_00172	LNAIJENN_00221	DFNPJCLJ_02371	JFDFHHOF_00855	CJMKAOFH_00149	LPEHFDKF_00043	BBKMBCNC_00278	PPPOHEJL_02256	EPFFJELK_00484	GLGCDJBK_02153	EJEDPPPE_00240	KBCKMEGG_01898	EJBDKFJN_00125	FAEDJKDH_00123	CAOKBMPH_00127	KNEPNHNH_00065	PKLOOLHP_01497	PBDEFOPI_00127	FMFNHNPF_00766
nrdB		Ribonucleoside-diphosphate reductase subunit beta	30	30	1	1	10423				1034	1046	1034	NHADKBKC_00338	PEPDNNED_00364	DBOBEHLL_00720	EKKNDDEI_00277	HCGHHCMC_01447	NJEGOBFM_00435	DDCKJJDP_00198	OCJJJNLI_01976	GJCMIGLD_00057	INKGDKEG_01599	NILDGILO_00495	PIBHELFC_00108	LNAIJENN_00146	DFNPJCLJ_02411	JFDFHHOF_00806	CJMKAOFH_00104	LPEHFDKF_00004	BBKMBCNC_00332	PPPOHEJL_02207	EPFFJELK_00523	GLGCDJBK_02208	EJEDPPPE_00193	KBCKMEGG_01929	EJBDKFJN_01961	FAEDJKDH_00192	CAOKBMPH_02144	KNEPNHNH_00032	PKLOOLHP_01290	PBDEFOPI_02144	FMFNHNPF_01010
tgt		Queuine tRNA-ribosyltransferase	30	30	1	1	3698				1121	1133	1122	NHADKBKC_02088	PEPDNNED_02187	DBOBEHLL_02088	EKKNDDEI_00535	HCGHHCMC_01108	NJEGOBFM_00092	DDCKJJDP_02110	OCJJJNLI_02477	GJCMIGLD_02046	INKGDKEG_01277	NILDGILO_01067	PIBHELFC_02043	LNAIJENN_02148	DFNPJCLJ_02019	JFDFHHOF_01065	CJMKAOFH_01846	LPEHFDKF_00245	BBKMBCNC_00784	PPPOHEJL_00055	EPFFJELK_00263	GLGCDJBK_00401	EJEDPPPE_00508	KBCKMEGG_00248	EJBDKFJN_01680	FAEDJKDH_00428	CAOKBMPH_01909	KNEPNHNH_00269	PKLOOLHP_01047	PBDEFOPI_01909	FMFNHNPF_01251
guaB		Inosine-5'-monophosphate dehydrogenase	30	30	1	1	11290				1463	1466	1465	NHADKBKC_01842	PEPDNNED_01203	DBOBEHLL_01842	EKKNDDEI_00871	HCGHHCMC_00857	NJEGOBFM_01954	DDCKJJDP_00963	OCJJJNLI_01090	GJCMIGLD_00904	INKGDKEG_00153	NILDGILO_02112	PIBHELFC_00934	LNAIJENN_00943	DFNPJCLJ_01379	JFDFHHOF_01508	CJMKAOFH_00839	LPEHFDKF_00588	BBKMBCNC_01778	PPPOHEJL_00510	EPFFJELK_01421	GLGCDJBK_01576	EJEDPPPE_01081	KBCKMEGG_00438	EJBDKFJN_01357	FAEDJKDH_00758	CAOKBMPH_01399	KNEPNHNH_00575	PKLOOLHP_00672	PBDEFOPI_01399	FMFNHNPF_01553
rplI		50S ribosomal protein L9	30	30	1	1	8884				449	452	449	NHADKBKC_00734	PEPDNNED_00787	DBOBEHLL_00323	EKKNDDEI_01984	HCGHHCMC_01844	NJEGOBFM_00838	DDCKJJDP_00557	OCJJJNLI_01635	GJCMIGLD_00410	INKGDKEG_02173	NILDGILO_00165	PIBHELFC_00504	LNAIJENN_00532	DFNPJCLJ_01717	JFDFHHOF_00261	CJMKAOFH_00428	LPEHFDKF_01756	BBKMBCNC_00011	PPPOHEJL_01661	EPFFJELK_01046	GLGCDJBK_01941	EJEDPPPE_02108	KBCKMEGG_01564	EJBDKFJN_00391	FAEDJKDH_01793	CAOKBMPH_00424	KNEPNHNH_01822	PKLOOLHP_01755	PBDEFOPI_00424	FMFNHNPF_00502
ligA		DNA ligase	30	30	1	1	3134				2090	2090	2090	NHADKBKC_00214	PEPDNNED_00240	DBOBEHLL_00214	EKKNDDEI_00168	HCGHHCMC_01335	NJEGOBFM_00329	DDCKJJDP_00334	OCJJJNLI_01840	GJCMIGLD_00194	INKGDKEG_01957	NILDGILO_00364	PIBHELFC_00252	LNAIJENN_00298	DFNPJCLJ_01908	JFDFHHOF_00442	CJMKAOFH_00249	LPEHFDKF_01942	BBKMBCNC_00181	PPPOHEJL_01860	EPFFJELK_00857	GLGCDJBK_00170	EJEDPPPE_02327	KBCKMEGG_01744	EJBDKFJN_01877	FAEDJKDH_00278	CAOKBMPH_02050	KNEPNHNH_01636	PKLOOLHP_01200	PBDEFOPI_02050	FMFNHNPF_01103
acdA		Acyl-CoA dehydrogenase	30	30	1	1	4327				1067	1136	1133	NHADKBKC_00038	PEPDNNED_00041	DBOBEHLL_00038	EKKNDDEI_00484	HCGHHCMC_01157	NJEGOBFM_00143	DDCKJJDP_02153	OCJJJNLI_02423	GJCMIGLD_02094	INKGDKEG_01319	NILDGILO_00926	PIBHELFC_02092	LNAIJENN_02210	DFNPJCLJ_02110	JFDFHHOF_00986	CJMKAOFH_01926	LPEHFDKF_00161	BBKMBCNC_00702	PPPOHEJL_02387	EPFFJELK_00354	GLGCDJBK_00322	EJEDPPPE_00431	KBCKMEGG_00196	EJBDKFJN_01727	FAEDJKDH_00376	CAOKBMPH_01955	KNEPNHNH_00219	PKLOOLHP_01096	PBDEFOPI_01955	FMFNHNPF_01202
group_2512		putative FAD-linked oxidoreductase	30	30	1	1	4328				1427	1427	1427	NHADKBKC_00039	PEPDNNED_00042	DBOBEHLL_00039	EKKNDDEI_00483	HCGHHCMC_01158	NJEGOBFM_00144	DDCKJJDP_02154	OCJJJNLI_02422	GJCMIGLD_02095	INKGDKEG_01320	NILDGILO_00925	PIBHELFC_02093	LNAIJENN_02211	DFNPJCLJ_02111	JFDFHHOF_00985	CJMKAOFH_01927	LPEHFDKF_00160	BBKMBCNC_00701	PPPOHEJL_02386	EPFFJELK_00355	GLGCDJBK_00321	EJEDPPPE_00430	KBCKMEGG_00195	EJBDKFJN_01728	FAEDJKDH_00375	CAOKBMPH_01956	KNEPNHNH_00218	PKLOOLHP_01097	PBDEFOPI_01956	FMFNHNPF_01201
hflK		Modulator of FtsH protease HflK	30	30	1	1	4349				884	884	884	NHADKBKC_00052	PEPDNNED_00055	DBOBEHLL_00052	EKKNDDEI_00470	HCGHHCMC_01177	NJEGOBFM_00157	DDCKJJDP_02158	OCJJJNLI_02418	GJCMIGLD_02099	INKGDKEG_01324	NILDGILO_00921	PIBHELFC_02097	LNAIJENN_02215	DFNPJCLJ_02128	JFDFHHOF_00967	CJMKAOFH_01945	LPEHFDKF_00147	BBKMBCNC_00688	PPPOHEJL_02369	EPFFJELK_00372	GLGCDJBK_00306	EJEDPPPE_00415	KBCKMEGG_00182	EJBDKFJN_01741	FAEDJKDH_00362	CAOKBMPH_01969	KNEPNHNH_00205	PKLOOLHP_01110	PBDEFOPI_01969	FMFNHNPF_01188
tufA		Elongation factor Tu	30	30	1	1	4358				1184	1184	1184	NHADKBKC_00058	PEPDNNED_00062	DBOBEHLL_00058	EKKNDDEI_00004	HCGHHCMC_01184	NJEGOBFM_00165	DDCKJJDP_02160	OCJJJNLI_02414	GJCMIGLD_02103	INKGDKEG_01327	NILDGILO_00918	PIBHELFC_02100	LNAIJENN_02217	DFNPJCLJ_02132	JFDFHHOF_00963	CJMKAOFH_01949	LPEHFDKF_00143	BBKMBCNC_00684	PPPOHEJL_02365	EPFFJELK_00376	GLGCDJBK_00303	EJEDPPPE_00409	KBCKMEGG_00177	EJBDKFJN_00278	FAEDJKDH_01905	CAOKBMPH_00277	KNEPNHNH_00201	PKLOOLHP_01657	PBDEFOPI_00277	FMFNHNPF_00598
fusA_1		Elongation factor G	30	30	1	1	4359				2081	2081	2081	NHADKBKC_00059	PEPDNNED_00063	DBOBEHLL_00059	EKKNDDEI_00005	HCGHHCMC_01185	NJEGOBFM_00166	DDCKJJDP_02161	OCJJJNLI_02413	GJCMIGLD_02104	INKGDKEG_01328	NILDGILO_00917	PIBHELFC_02101	LNAIJENN_02218	DFNPJCLJ_02133	JFDFHHOF_00962	CJMKAOFH_01950	LPEHFDKF_00142	BBKMBCNC_00683	PPPOHEJL_02364	EPFFJELK_00377	GLGCDJBK_00302	EJEDPPPE_00408	KBCKMEGG_00176	EJBDKFJN_00277	FAEDJKDH_01906	CAOKBMPH_00276	KNEPNHNH_00200	PKLOOLHP_01656	PBDEFOPI_00276	FMFNHNPF_00599
mreB_1		Rod shape-determining protein MreB	30	30	1	1	4382				1028	1028	1028	NHADKBKC_00080	PEPDNNED_00090	DBOBEHLL_00080	EKKNDDEI_00026	HCGHHCMC_01204	NJEGOBFM_00187	DDCKJJDP_02184	OCJJJNLI_02390	GJCMIGLD_02127	INKGDKEG_01351	NILDGILO_00894	PIBHELFC_02124	LNAIJENN_02240	DFNPJCLJ_02157	JFDFHHOF_00938	CJMKAOFH_01972	LPEHFDKF_00118	BBKMBCNC_00661	PPPOHEJL_02339	EPFFJELK_00401	GLGCDJBK_00271	EJEDPPPE_00386	KBCKMEGG_00156	EJBDKFJN_00255	FAEDJKDH_01929	CAOKBMPH_00254	KNEPNHNH_00178	PKLOOLHP_01634	PBDEFOPI_00254	FMFNHNPF_00621
rsxA		Electron transport complex subunit RsxA	30	30	1	1	4421				584	584	584	NHADKBKC_00095	PEPDNNED_00106	DBOBEHLL_00095	EKKNDDEI_00041	HCGHHCMC_01219	NJEGOBFM_00202	DDCKJJDP_02199	OCJJJNLI_02375	GJCMIGLD_02143	INKGDKEG_01367	NILDGILO_00880	PIBHELFC_02139	LNAIJENN_02325	DFNPJCLJ_02239	JFDFHHOF_00924	CJMKAOFH_01986	LPEHFDKF_00104	BBKMBCNC_00646	PPPOHEJL_02325	EPFFJELK_00415	GLGCDJBK_00257	EJEDPPPE_00303	KBCKMEGG_00148	EJBDKFJN_00240	FAEDJKDH_01943	CAOKBMPH_00238	KNEPNHNH_00162	PKLOOLHP_01619	PBDEFOPI_00238	FMFNHNPF_00636
rpsB		30S ribosomal protein S2	30	30	1	1	4082				743	743	743	NHADKBKC_00123	PEPDNNED_00134	DBOBEHLL_00123	EKKNDDEI_00069	HCGHHCMC_01248	NJEGOBFM_00230	DDCKJJDP_00443	OCJJJNLI_01757	GJCMIGLD_00290	INKGDKEG_02046	NILDGILO_00280	PIBHELFC_00390	LNAIJENN_00408	DFNPJCLJ_01848	JFDFHHOF_00387	CJMKAOFH_00308	LPEHFDKF_01883	BBKMBCNC_00127	PPPOHEJL_01794	EPFFJELK_00916	GLGCDJBK_02057	EJEDPPPE_02255	KBCKMEGG_01655	EJBDKFJN_00284	FAEDJKDH_01899	CAOKBMPH_00283	KNEPNHNH_01728	PKLOOLHP_01663	PBDEFOPI_00283	FMFNHNPF_00592
pyrH		Uridylate kinase	30	30	1	1	4084				719	719	719	NHADKBKC_00125	PEPDNNED_00136	DBOBEHLL_00125	EKKNDDEI_00071	HCGHHCMC_01250	NJEGOBFM_00232	DDCKJJDP_00441	OCJJJNLI_01759	GJCMIGLD_00288	INKGDKEG_02044	NILDGILO_00282	PIBHELFC_00388	LNAIJENN_00406	DFNPJCLJ_01850	JFDFHHOF_00389	CJMKAOFH_00306	LPEHFDKF_01885	BBKMBCNC_00129	PPPOHEJL_01796	EPFFJELK_00914	GLGCDJBK_02059	EJEDPPPE_02257	KBCKMEGG_01657	EJBDKFJN_00282	FAEDJKDH_01901	CAOKBMPH_00281	KNEPNHNH_01726	PKLOOLHP_01661	PBDEFOPI_00281	FMFNHNPF_00594
rpsE		30S ribosomal protein S5	30	30	1	1	4230				491	494	493	NHADKBKC_00130	PEPDNNED_00141	DBOBEHLL_00130	EKKNDDEI_00076	HCGHHCMC_01255	NJEGOBFM_00237	DDCKJJDP_00431	OCJJJNLI_01764	GJCMIGLD_00283	INKGDKEG_02035	NILDGILO_00287	PIBHELFC_00383	LNAIJENN_00401	DFNPJCLJ_02041	JFDFHHOF_01046	CJMKAOFH_01865	LPEHFDKF_00225	BBKMBCNC_00765	PPPOHEJL_00036	EPFFJELK_00285	GLGCDJBK_00382	EJEDPPPE_00489	KBCKMEGG_01663	EJBDKFJN_01746	FAEDJKDH_00352	CAOKBMPH_01974	KNEPNHNH_01721	PKLOOLHP_01119	PBDEFOPI_01974	FMFNHNPF_01179
rpsN		30S ribosomal protein S14	30	30	1	1	4226				287	287	287	NHADKBKC_00134	PEPDNNED_00145	DBOBEHLL_00134	EKKNDDEI_00080	HCGHHCMC_01259	NJEGOBFM_00241	DDCKJJDP_00427	OCJJJNLI_01768	GJCMIGLD_00279	INKGDKEG_02031	NILDGILO_00291	PIBHELFC_00379	LNAIJENN_00397	DFNPJCLJ_02045	JFDFHHOF_01042	CJMKAOFH_01869	LPEHFDKF_00221	BBKMBCNC_00761	PPPOHEJL_00032	EPFFJELK_00289	GLGCDJBK_00378	EJEDPPPE_00485	KBCKMEGG_01667	EJBDKFJN_01750	FAEDJKDH_00348	CAOKBMPH_01978	KNEPNHNH_01717	PKLOOLHP_01123	PBDEFOPI_01978	FMFNHNPF_01175
rplN		50S ribosomal protein L14	30	30	1	1	4223				368	368	368	NHADKBKC_00137	PEPDNNED_00148	DBOBEHLL_00137	EKKNDDEI_00083	HCGHHCMC_01262	NJEGOBFM_00244	DDCKJJDP_00424	OCJJJNLI_01771	GJCMIGLD_00276	INKGDKEG_02028	NILDGILO_00294	PIBHELFC_00376	LNAIJENN_00394	DFNPJCLJ_02048	JFDFHHOF_01039	CJMKAOFH_01872	LPEHFDKF_00218	BBKMBCNC_00758	PPPOHEJL_00029	EPFFJELK_00292	GLGCDJBK_00375	EJEDPPPE_00482	KBCKMEGG_01670	EJBDKFJN_01753	FAEDJKDH_00345	CAOKBMPH_01981	KNEPNHNH_01714	PKLOOLHP_01126	PBDEFOPI_01981	FMFNHNPF_01172
pabB		Aminodeoxychorismate synthase component 1	30	30	1	1	4649				1352	1361	1352	NHADKBKC_00227	PEPDNNED_00251	DBOBEHLL_00227	EKKNDDEI_00179	HCGHHCMC_01346	NJEGOBFM_00340	DDCKJJDP_00322	OCJJJNLI_01853	GJCMIGLD_00183	INKGDKEG_01946	NILDGILO_00375	PIBHELFC_00238	LNAIJENN_00285	DFNPJCLJ_00120	JFDFHHOF_00558	CJMKAOFH_02087	LPEHFDKF_02202	BBKMBCNC_00565	PPPOHEJL_01966	EPFFJELK_00747	GLGCDJBK_02283	EJEDPPPE_02439	KBCKMEGG_01754	EJBDKFJN_01888	FAEDJKDH_00267	CAOKBMPH_02061	KNEPNHNH_01623	PKLOOLHP_01211	PBDEFOPI_02061	FMFNHNPF_01092
rplD		50S ribosomal protein L4	30	30	1	1	4212				629	629	629	NHADKBKC_00146	PEPDNNED_00157	DBOBEHLL_00146	EKKNDDEI_00092	HCGHHCMC_01271	NJEGOBFM_00253	DDCKJJDP_00415	OCJJJNLI_01780	GJCMIGLD_00267	INKGDKEG_02019	NILDGILO_00303	PIBHELFC_00367	LNAIJENN_00385	DFNPJCLJ_02057	JFDFHHOF_01030	CJMKAOFH_01881	LPEHFDKF_00209	BBKMBCNC_00749	PPPOHEJL_00020	EPFFJELK_00301	GLGCDJBK_00366	EJEDPPPE_00473	KBCKMEGG_01679	EJBDKFJN_01762	FAEDJKDH_00336	CAOKBMPH_01990	KNEPNHNH_01705	PKLOOLHP_01135	PBDEFOPI_01990	FMFNHNPF_01163
pmpR		Transcriptional regulatory protein PmpR	30	30	1	1	4169				749	749	749	NHADKBKC_00163	PEPDNNED_00174	DBOBEHLL_00163	EKKNDDEI_00109	HCGHHCMC_01289	NJEGOBFM_00270	DDCKJJDP_00404	OCJJJNLI_01790	GJCMIGLD_00253	INKGDKEG_02006	NILDGILO_00313	PIBHELFC_00349	LNAIJENN_00373	DFNPJCLJ_01859	JFDFHHOF_00399	CJMKAOFH_00297	LPEHFDKF_01894	BBKMBCNC_00138	PPPOHEJL_01806	EPFFJELK_00905	GLGCDJBK_02069	EJEDPPPE_02267	KBCKMEGG_01694	EJBDKFJN_01781	FAEDJKDH_00317	CAOKBMPH_02009	KNEPNHNH_01683	PKLOOLHP_01155	PBDEFOPI_02009	FMFNHNPF_01143
pnp		Polyribonucleotide nucleotidyltransferase	30	30	1	1	2997				2099	2099	2099	NHADKBKC_00205	PEPDNNED_00215	DBOBEHLL_00205	EKKNDDEI_00157	HCGHHCMC_01326	NJEGOBFM_00318	DDCKJJDP_00364	OCJJJNLI_01828	GJCMIGLD_00220	INKGDKEG_01968	NILDGILO_00351	PIBHELFC_00265	LNAIJENN_00326	DFNPJCLJ_01895	JFDFHHOF_00430	CJMKAOFH_00262	LPEHFDKF_01929	BBKMBCNC_00170	PPPOHEJL_01850	EPFFJELK_00870	GLGCDJBK_00182	EJEDPPPE_02311	KBCKMEGG_01733	EJBDKFJN_01815	FAEDJKDH_00288	CAOKBMPH_02042	KNEPNHNH_01645	PKLOOLHP_01192	PBDEFOPI_02042	FMFNHNPF_01111
group_2551		hypothetical protein	30	30	1	1	2461				299	299	299	NHADKBKC_00418	PEPDNNED_00499	DBOBEHLL_00640	EKKNDDEI_00360	HCGHHCMC_01581	NJEGOBFM_00515	DDCKJJDP_02326	OCJJJNLI_02103	GJCMIGLD_02397	INKGDKEG_01711	NILDGILO_00623	PIBHELFC_02401	LNAIJENN_02547	DFNPJCLJ_02497	JFDFHHOF_00672	CJMKAOFH_02184	LPEHFDKF_02059	BBKMBCNC_00461	PPPOHEJL_02115	EPFFJELK_00608	GLGCDJBK_02390	EJEDPPPE_00121	KBCKMEGG_01981	EJBDKFJN_02048	FAEDJKDH_01726	CAOKBMPH_02232	KNEPNHNH_01446	PKLOOLHP_01376	PBDEFOPI_02232	FMFNHNPF_00925
rpmH		50S ribosomal protein L34	30	30	1	1	2502				134	134	134	NHADKBKC_00436	PEPDNNED_00481	DBOBEHLL_00621	EKKNDDEI_00379	HCGHHCMC_01563	NJEGOBFM_00534	DDCKJJDP_02406	OCJJJNLI_02078	GJCMIGLD_02419	INKGDKEG_01734	NILDGILO_00599	PIBHELFC_02377	LNAIJENN_02629	DFNPJCLJ_02517	JFDFHHOF_00693	CJMKAOFH_02205	LPEHFDKF_02079	BBKMBCNC_00440	PPPOHEJL_02097	EPFFJELK_00628	GLGCDJBK_02408	EJEDPPPE_00103	KBCKMEGG_01997	EJBDKFJN_02066	FAEDJKDH_01744	CAOKBMPH_02250	KNEPNHNH_01464	PKLOOLHP_01359	PBDEFOPI_02250	FMFNHNPF_00908
gyrA		DNA gyrase subunit A	30	30	1	1	2516				2435	2435	2435	NHADKBKC_00442	PEPDNNED_00475	DBOBEHLL_00615	EKKNDDEI_00385	HCGHHCMC_01557	NJEGOBFM_00540	DDCKJJDP_00006	OCJJJNLI_02072	GJCMIGLD_02425	INKGDKEG_01740	NILDGILO_00593	PIBHELFC_02371	LNAIJENN_00006	DFNPJCLJ_00007	JFDFHHOF_00699	CJMKAOFH_00006	LPEHFDKF_02085	BBKMBCNC_00434	PPPOHEJL_02091	EPFFJELK_00634	GLGCDJBK_00006	EJEDPPPE_00097	KBCKMEGG_00006	EJBDKFJN_00006	FAEDJKDH_00006	CAOKBMPH_00006	KNEPNHNH_01470	PKLOOLHP_01353	PBDEFOPI_00006	FMFNHNPF_00902
pheS		Phenylalanine--tRNA ligase alpha subunit	30	30	1	1	2519				1016	1037	1021	NHADKBKC_00444	PEPDNNED_00473	DBOBEHLL_00613	EKKNDDEI_00387	HCGHHCMC_01555	NJEGOBFM_00542	DDCKJJDP_00008	OCJJJNLI_02070	GJCMIGLD_02427	INKGDKEG_01742	NILDGILO_00591	PIBHELFC_02369	LNAIJENN_00008	DFNPJCLJ_00009	JFDFHHOF_00701	CJMKAOFH_00008	LPEHFDKF_02087	BBKMBCNC_00432	PPPOHEJL_02089	EPFFJELK_00636	GLGCDJBK_00008	EJEDPPPE_00095	KBCKMEGG_00008	EJBDKFJN_00008	FAEDJKDH_00008	CAOKBMPH_00008	KNEPNHNH_01472	PKLOOLHP_01351	PBDEFOPI_00008	FMFNHNPF_00900
smc		Chromosome partition protein Smc	30	30	1	1	12406				3551	3581	3563	NHADKBKC_01739	PEPDNNED_01311	DBOBEHLL_01739	EKKNDDEI_00971	HCGHHCMC_00753	NJEGOBFM_01854	DDCKJJDP_01070	OCJJJNLI_00967	GJCMIGLD_01019	INKGDKEG_00268	NILDGILO_02008	PIBHELFC_01123	LNAIJENN_01131	DFNPJCLJ_00768	JFDFHHOF_02148	CJMKAOFH_01341	LPEHFDKF_01088	BBKMBCNC_01280	PPPOHEJL_01199	EPFFJELK_01942	GLGCDJBK_01035	EJEDPPPE_01716	KBCKMEGG_01231	EJBDKFJN_01233	FAEDJKDH_00878	CAOKBMPH_01280	KNEPNHNH_00698	PKLOOLHP_00561	PBDEFOPI_01280	FMFNHNPF_01663
rpoB		DNA-directed RNA polymerase subunit beta	30	30	1	1	10623				3554	3554	3554	NHADKBKC_00532	PEPDNNED_00380	DBOBEHLL_00525	EKKNDDEI_02194	HCGHHCMC_01465	NJEGOBFM_00629	DDCKJJDP_00087	OCJJJNLI_01994	GJCMIGLD_00039	INKGDKEG_01812	NILDGILO_00513	PIBHELFC_02296	LNAIJENN_02523	DFNPJCLJ_02427	JFDFHHOF_00786	CJMKAOFH_02117	LPEHFDKF_01994	BBKMBCNC_00533	PPPOHEJL_02005	EPFFJELK_00539	GLGCDJBK_02326	EJEDPPPE_00008	KBCKMEGG_00074	EJBDKFJN_01979	FAEDJKDH_01647	CAOKBMPH_02162	KNEPNHNH_00016	PKLOOLHP_01445	PBDEFOPI_02162	FMFNHNPF_00992
rpoC		DNA-directed RNA polymerase subunit beta'	30	30	1	1	10621				3959	3959	3959	NHADKBKC_00533	PEPDNNED_00379	DBOBEHLL_00524	EKKNDDEI_02193	HCGHHCMC_01464	NJEGOBFM_00630	DDCKJJDP_00088	OCJJJNLI_01993	GJCMIGLD_00040	INKGDKEG_01813	NILDGILO_00512	PIBHELFC_02295	LNAIJENN_02522	DFNPJCLJ_02426	JFDFHHOF_00787	CJMKAOFH_02116	LPEHFDKF_01993	BBKMBCNC_00534	PPPOHEJL_02004	EPFFJELK_00538	GLGCDJBK_02325	EJEDPPPE_00007	KBCKMEGG_00075	EJBDKFJN_01978	FAEDJKDH_01646	CAOKBMPH_02161	KNEPNHNH_00017	PKLOOLHP_01446	PBDEFOPI_02161	FMFNHNPF_00993
hppA1		Putative K( )-stimulated pyrophosphate-energized sodium pump	30	30	1	1	10616				2015	2021	2018	NHADKBKC_00538	PEPDNNED_00374	DBOBEHLL_00519	EKKNDDEI_02188	HCGHHCMC_01459	NJEGOBFM_00635	DDCKJJDP_00093	OCJJJNLI_01988	GJCMIGLD_00045	INKGDKEG_01818	NILDGILO_00507	PIBHELFC_02290	LNAIJENN_02517	DFNPJCLJ_02421	JFDFHHOF_00792	CJMKAOFH_02111	LPEHFDKF_01988	BBKMBCNC_00539	PPPOHEJL_01998	EPFFJELK_00533	GLGCDJBK_02320	EJEDPPPE_00001	KBCKMEGG_00080	EJBDKFJN_01973	FAEDJKDH_01641	CAOKBMPH_02156	KNEPNHNH_00022	PKLOOLHP_01451	PBDEFOPI_02156	FMFNHNPF_00998
rny		Ribonuclease Y	30	30	1	1	4587				1559	1565	1564	NHADKBKC_00651	PEPDNNED_00704	DBOBEHLL_00405	EKKNDDEI_02069	HCGHHCMC_01761	NJEGOBFM_00753	DDCKJJDP_02214	OCJJJNLI_02350	GJCMIGLD_02158	INKGDKEG_01382	NILDGILO_00857	PIBHELFC_02160	LNAIJENN_02348	DFNPJCLJ_01911	JFDFHHOF_00445	CJMKAOFH_00246	LPEHFDKF_01945	BBKMBCNC_00184	PPPOHEJL_01863	EPFFJELK_00854	GLGCDJBK_00167	EJEDPPPE_02330	KBCKMEGG_00130	EJBDKFJN_00225	FAEDJKDH_01958	CAOKBMPH_00223	KNEPNHNH_00147	PKLOOLHP_01604	PBDEFOPI_00223	FMFNHNPF_00651
group_2587		Purine nucleoside phosphoramidase	30	30	1	1	3944				338	338	338	NHADKBKC_00689	PEPDNNED_00739	DBOBEHLL_00368	EKKNDDEI_02033	HCGHHCMC_01799	NJEGOBFM_00789	DDCKJJDP_00491	OCJJJNLI_01699	GJCMIGLD_00347	INKGDKEG_02109	NILDGILO_00228	PIBHELFC_00442	LNAIJENN_00469	DFNPJCLJ_01793	JFDFHHOF_00326	CJMKAOFH_00361	LPEHFDKF_01831	BBKMBCNC_00078	PPPOHEJL_01729	EPFFJELK_00971	GLGCDJBK_02008	EJEDPPPE_02175	KBCKMEGG_01608	EJBDKFJN_00342	FAEDJKDH_01845	CAOKBMPH_00375	KNEPNHNH_01779	PKLOOLHP_01712	PBDEFOPI_00375	FMFNHNPF_00545
kal		3-aminobutyryl-CoA ammonia lyase	30	30	1	1	3917				386	386	386	NHADKBKC_00693	PEPDNNED_00746	DBOBEHLL_00364	EKKNDDEI_02025	HCGHHCMC_01803	NJEGOBFM_00797	DDCKJJDP_00496	OCJJJNLI_01694	GJCMIGLD_00351	INKGDKEG_02114	NILDGILO_00223	PIBHELFC_00447	LNAIJENN_00474	DFNPJCLJ_01778	JFDFHHOF_00321	CJMKAOFH_00364	LPEHFDKF_01816	BBKMBCNC_00075	PPPOHEJL_01725	EPFFJELK_00985	GLGCDJBK_02005	EJEDPPPE_02172	KBCKMEGG_01605	EJBDKFJN_00345	FAEDJKDH_01834	CAOKBMPH_00378	KNEPNHNH_01782	PKLOOLHP_01715	PBDEFOPI_00378	FMFNHNPF_00542
group_2589		L-beta-lysine 5,6-aminomutase alpha subunit	30	30	1	1	3904				1556	1559	1556	NHADKBKC_00699	PEPDNNED_00752	DBOBEHLL_00358	EKKNDDEI_02019	HCGHHCMC_01809	NJEGOBFM_00803	DDCKJJDP_00503	OCJJJNLI_01688	GJCMIGLD_00357	INKGDKEG_02120	NILDGILO_00217	PIBHELFC_00453	LNAIJENN_00480	DFNPJCLJ_01772	JFDFHHOF_00315	CJMKAOFH_00370	LPEHFDKF_01810	BBKMBCNC_00069	PPPOHEJL_01719	EPFFJELK_00991	GLGCDJBK_01999	EJEDPPPE_02166	KBCKMEGG_01599	EJBDKFJN_00351	FAEDJKDH_01828	CAOKBMPH_00384	KNEPNHNH_01788	PKLOOLHP_01721	PBDEFOPI_00384	FMFNHNPF_00536
radA		DNA repair protein RadA	30	30	1	1	8971				1358	1382	1368	NHADKBKC_00767	PEPDNNED_00834	DBOBEHLL_00769	EKKNDDEI_01960	HCGHHCMC_01877	NJEGOBFM_00862	DDCKJJDP_00588	OCJJJNLI_01588	GJCMIGLD_00457	INKGDKEG_02212	NILDGILO_00124	PIBHELFC_00534	LNAIJENN_00570	DFNPJCLJ_01695	JFDFHHOF_00221	CJMKAOFH_00463	LPEHFDKF_01733	BBKMBCNC_02105	PPPOHEJL_01614	EPFFJELK_01069	GLGCDJBK_01906	EJEDPPPE_02058	KBCKMEGG_01531	EJBDKFJN_00427	FAEDJKDH_01761	CAOKBMPH_00466	KNEPNHNH_01841	PKLOOLHP_01796	PBDEFOPI_00466	FMFNHNPF_00466
disA		DNA integrity scanning protein DisA	30	30	1	1	8972				1049	1049	1049	NHADKBKC_00768	PEPDNNED_00835	DBOBEHLL_00770	EKKNDDEI_01959	HCGHHCMC_01878	NJEGOBFM_00863	DDCKJJDP_00589	OCJJJNLI_01587	GJCMIGLD_00458	INKGDKEG_02213	NILDGILO_00123	PIBHELFC_00535	LNAIJENN_00571	DFNPJCLJ_01694	JFDFHHOF_00220	CJMKAOFH_00464	LPEHFDKF_01732	BBKMBCNC_02104	PPPOHEJL_01613	EPFFJELK_01070	GLGCDJBK_01905	EJEDPPPE_02057	KBCKMEGG_01530	EJBDKFJN_00428	FAEDJKDH_01760	CAOKBMPH_00467	KNEPNHNH_01842	PKLOOLHP_01797	PBDEFOPI_00467	FMFNHNPF_00465
group_2595		hypothetical protein	30	30	1	1	8609				284	335	297	NHADKBKC_00776	PEPDNNED_00842	DBOBEHLL_00778	EKKNDDEI_01954	HCGHHCMC_01883	NJEGOBFM_00868	DDCKJJDP_00598	OCJJJNLI_01578	GJCMIGLD_00467	INKGDKEG_02223	NILDGILO_00114	PIBHELFC_00544	LNAIJENN_00579	DFNPJCLJ_01687	JFDFHHOF_00213	CJMKAOFH_00471	LPEHFDKF_01725	BBKMBCNC_02097	PPPOHEJL_01606	EPFFJELK_01077	GLGCDJBK_01895	EJEDPPPE_02050	KBCKMEGG_01524	EJBDKFJN_00439	FAEDJKDH_01754	CAOKBMPH_00473	KNEPNHNH_01848	PKLOOLHP_01803	PBDEFOPI_00473	FMFNHNPF_00459
der		GTPase Der	30	30	1	1	8584				1322	1322	1322	NHADKBKC_00781	PEPDNNED_00847	DBOBEHLL_00783	EKKNDDEI_01949	HCGHHCMC_01888	NJEGOBFM_00873	DDCKJJDP_00604	OCJJJNLI_01571	GJCMIGLD_00472	INKGDKEG_02234	NILDGILO_00108	PIBHELFC_00555	LNAIJENN_00589	DFNPJCLJ_01679	JFDFHHOF_00212	CJMKAOFH_00477	LPEHFDKF_01717	BBKMBCNC_02084	PPPOHEJL_01601	EPFFJELK_01085	GLGCDJBK_01887	EJEDPPPE_02037	KBCKMEGG_01523	EJBDKFJN_00446	FAEDJKDH_01745	CAOKBMPH_00483	KNEPNHNH_01858	PKLOOLHP_01809	PBDEFOPI_00483	FMFNHNPF_00453
hgdC		Activator of (R)-2-hydroxyglutaryl-CoA dehydratase	30	30	1	1	9197				794	797	796	NHADKBKC_00816	PEPDNNED_00882	DBOBEHLL_00818	EKKNDDEI_01913	HCGHHCMC_01923	NJEGOBFM_00909	DDCKJJDP_00640	OCJJJNLI_01542	GJCMIGLD_00499	INKGDKEG_02260	NILDGILO_00082	PIBHELFC_00589	LNAIJENN_00627	DFNPJCLJ_01639	JFDFHHOF_00174	CJMKAOFH_00522	LPEHFDKF_01679	BBKMBCNC_02044	PPPOHEJL_01562	EPFFJELK_01125	GLGCDJBK_01848	EJEDPPPE_01999	KBCKMEGG_01488	EJBDKFJN_00482	FAEDJKDH_02063	CAOKBMPH_00518	KNEPNHNH_01895	PKLOOLHP_01844	PBDEFOPI_00518	FMFNHNPF_00418
fldB		(R)-phenyllactyl-CoA dehydratase alpha subunit	30	30	1	1	9196				1328	1328	1328	NHADKBKC_00817	PEPDNNED_00883	DBOBEHLL_00819	EKKNDDEI_01912	HCGHHCMC_01924	NJEGOBFM_00910	DDCKJJDP_00641	OCJJJNLI_01541	GJCMIGLD_00500	INKGDKEG_02261	NILDGILO_00081	PIBHELFC_00590	LNAIJENN_00628	DFNPJCLJ_01638	JFDFHHOF_00173	CJMKAOFH_00523	LPEHFDKF_01678	BBKMBCNC_02043	PPPOHEJL_01561	EPFFJELK_01126	GLGCDJBK_01847	EJEDPPPE_01998	KBCKMEGG_01487	EJBDKFJN_00483	FAEDJKDH_02062	CAOKBMPH_00519	KNEPNHNH_01896	PKLOOLHP_01845	PBDEFOPI_00519	FMFNHNPF_00417
uvrB		UvrABC system protein B	30	30	1	1	2758				1991	1991	1991	NHADKBKC_00834	PEPDNNED_00904	DBOBEHLL_00836	EKKNDDEI_01895	HCGHHCMC_01943	NJEGOBFM_00927	DDCKJJDP_00666	OCJJJNLI_01509	GJCMIGLD_00528	INKGDKEG_02289	NILDGILO_00055	PIBHELFC_00619	LNAIJENN_00659	DFNPJCLJ_01616	JFDFHHOF_00150	CJMKAOFH_00538	LPEHFDKF_01658	BBKMBCNC_02023	PPPOHEJL_01538	EPFFJELK_01158	GLGCDJBK_01826	EJEDPPPE_01980	KBCKMEGG_00299	EJBDKFJN_00509	FAEDJKDH_02042	CAOKBMPH_00539	KNEPNHNH_01917	PKLOOLHP_01866	PBDEFOPI_00539	FMFNHNPF_00396
group_2607		hypothetical protein	30	30	1	1	2796				1055	1058	1056	NHADKBKC_00917	PEPDNNED_00985	DBOBEHLL_00920	EKKNDDEI_01810	HCGHHCMC_02023	NJEGOBFM_01010	DDCKJJDP_00752	OCJJJNLI_01404	GJCMIGLD_00637	INKGDKEG_02391	NILDGILO_02374	PIBHELFC_00728	LNAIJENN_00742	DFNPJCLJ_01605	JFDFHHOF_01273	CJMKAOFH_00549	LPEHFDKF_00319	BBKMBCNC_02012	PPPOHEJL_00264	EPFFJELK_01169	GLGCDJBK_01813	EJEDPPPE_00720	KBCKMEGG_00609	EJBDKFJN_01556	FAEDJKDH_00551	CAOKBMPH_01736	KNEPNHNH_00382	PKLOOLHP_00939	PBDEFOPI_01736	FMFNHNPF_01361
infC		Translation initiation factor IF-3	30	30	1	1	2629				419	566	478	NHADKBKC_00936	PEPDNNED_01010	DBOBEHLL_00939	EKKNDDEI_01784	HCGHHCMC_02127	NJEGOBFM_01036	DDCKJJDP_00785	OCJJJNLI_01320	GJCMIGLD_00669	INKGDKEG_02422	NILDGILO_02343	PIBHELFC_00759	LNAIJENN_00775	DFNPJCLJ_01556	JFDFHHOF_01311	CJMKAOFH_00601	LPEHFDKF_00381	BBKMBCNC_01962	PPPOHEJL_00306	EPFFJELK_01238	GLGCDJBK_01752	EJEDPPPE_00826	KBCKMEGG_00569	EJBDKFJN_01530	FAEDJKDH_00579	CAOKBMPH_01630	KNEPNHNH_00410	PKLOOLHP_00913	PBDEFOPI_01630	FMFNHNPF_01386
yiaD_1		putative lipoprotein YiaD	30	30	1	1	2581				548	548	548	NHADKBKC_00944	PEPDNNED_01018	DBOBEHLL_00947	EKKNDDEI_01776	HCGHHCMC_02135	NJEGOBFM_01044	DDCKJJDP_00793	OCJJJNLI_01312	GJCMIGLD_00677	INKGDKEG_02430	NILDGILO_02335	PIBHELFC_00767	LNAIJENN_00783	DFNPJCLJ_01548	JFDFHHOF_01321	CJMKAOFH_00609	LPEHFDKF_00410	BBKMBCNC_01954	PPPOHEJL_00314	EPFFJELK_01246	GLGCDJBK_01744	EJEDPPPE_00834	KBCKMEGG_00542	EJBDKFJN_01522	FAEDJKDH_00587	CAOKBMPH_01622	KNEPNHNH_00418	PKLOOLHP_00905	PBDEFOPI_01622	FMFNHNPF_01394
phnU		Putative 2-aminoethylphosphonate transport system permease protein PhnU	30	30	1	1	1922				1646	1646	1646	NHADKBKC_00985	PEPDNNED_01058	DBOBEHLL_00988	EKKNDDEI_01734	HCGHHCMC_02176	NJEGOBFM_01089	DDCKJJDP_00840	OCJJJNLI_01215	GJCMIGLD_00778	INKGDKEG_00030	NILDGILO_02290	PIBHELFC_00814	LNAIJENN_00825	DFNPJCLJ_01510	JFDFHHOF_01357	CJMKAOFH_00650	LPEHFDKF_00448	BBKMBCNC_01916	PPPOHEJL_00350	EPFFJELK_01284	GLGCDJBK_01706	EJEDPPPE_00928	KBCKMEGG_00502	EJBDKFJN_01484	FAEDJKDH_00627	CAOKBMPH_01584	KNEPNHNH_00455	PKLOOLHP_00868	PBDEFOPI_01584	FMFNHNPF_01431
gsiC_2		Glutathione transport system permease protein GsiC	30	30	1	1	1025				926	926	926	NHADKBKC_01004	PEPDNNED_01079	DBOBEHLL_01008	EKKNDDEI_01715	HCGHHCMC_02195	NJEGOBFM_01108	DDCKJJDP_00851	OCJJJNLI_01203	GJCMIGLD_00788	INKGDKEG_00041	NILDGILO_02278	PIBHELFC_00824	LNAIJENN_00836	DFNPJCLJ_01500	JFDFHHOF_01367	CJMKAOFH_00723	LPEHFDKF_00458	BBKMBCNC_01897	PPPOHEJL_00360	EPFFJELK_01294	GLGCDJBK_01696	EJEDPPPE_00939	KBCKMEGG_00486	EJBDKFJN_01465	FAEDJKDH_00645	CAOKBMPH_01566	KNEPNHNH_00473	PKLOOLHP_00850	PBDEFOPI_01566	FMFNHNPF_01449
fldA		Flavodoxin	30	30	1	1	12025				503	503	503	NHADKBKC_01085	PEPDNNED_01995	DBOBEHLL_01084	EKKNDDEI_01641	HCGHHCMC_00081	NJEGOBFM_01180	DDCKJJDP_01830	OCJJJNLI_00209	GJCMIGLD_01781	INKGDKEG_00976	NILDGILO_01266	PIBHELFC_01842	LNAIJENN_01911	DFNPJCLJ_00519	JFDFHHOF_02381	CJMKAOFH_01571	LPEHFDKF_01334	BBKMBCNC_01050	PPPOHEJL_01378	EPFFJELK_02204	GLGCDJBK_00685	EJEDPPPE_01885	KBCKMEGG_01318	EJBDKFJN_00679	FAEDJKDH_01464	CAOKBMPH_00721	KNEPNHNH_01230	PKLOOLHP_00019	PBDEFOPI_00721	FMFNHNPF_00220
sigR		ECF RNA polymerase sigma factor SigR	30	30	1	1	12013				449	488	450	NHADKBKC_01092	PEPDNNED_01988	DBOBEHLL_01091	EKKNDDEI_01634	HCGHHCMC_00088	NJEGOBFM_01187	DDCKJJDP_01825	OCJJJNLI_00214	GJCMIGLD_01776	INKGDKEG_00971	NILDGILO_01271	PIBHELFC_01837	LNAIJENN_01906	DFNPJCLJ_00526	JFDFHHOF_02374	CJMKAOFH_01564	LPEHFDKF_01327	BBKMBCNC_01058	PPPOHEJL_01371	EPFFJELK_02197	GLGCDJBK_00692	EJEDPPPE_01878	KBCKMEGG_01311	EJBDKFJN_00686	FAEDJKDH_01457	CAOKBMPH_00728	KNEPNHNH_01223	PKLOOLHP_00026	PBDEFOPI_00728	FMFNHNPF_00213
speA		Arginine decarboxylase	30	30	1	1	1427				2351	2405	2354	NHADKBKC_01114	PEPDNNED_01966	DBOBEHLL_01113	EKKNDDEI_01614	HCGHHCMC_00109	NJEGOBFM_01207	DDCKJJDP_01802	OCJJJNLI_00235	GJCMIGLD_01750	INKGDKEG_00947	NILDGILO_01292	PIBHELFC_01814	LNAIJENN_01883	DFNPJCLJ_00543	JFDFHHOF_01418	CJMKAOFH_01544	LPEHFDKF_01300	BBKMBCNC_01076	PPPOHEJL_00424	EPFFJELK_02179	GLGCDJBK_00719	EJEDPPPE_00999	KBCKMEGG_01294	EJBDKFJN_00704	FAEDJKDH_01439	CAOKBMPH_00746	KNEPNHNH_01205	PKLOOLHP_00044	PBDEFOPI_00746	FMFNHNPF_00195
metP		Methionine import system permease protein MetP	30	30	1	1	7469				701	701	701	NHADKBKC_01267	PEPDNNED_01813	DBOBEHLL_01265	EKKNDDEI_01462	HCGHHCMC_00263	NJEGOBFM_01359	DDCKJJDP_01607	OCJJJNLI_00412	GJCMIGLD_01587	INKGDKEG_00785	NILDGILO_01466	PIBHELFC_01662	LNAIJENN_01662	DFNPJCLJ_00900	JFDFHHOF_02093	CJMKAOFH_01284	LPEHFDKF_01044	BBKMBCNC_01337	PPPOHEJL_01075	EPFFJELK_01892	GLGCDJBK_01092	EJEDPPPE_01660	KBCKMEGG_00715	EJBDKFJN_00806	FAEDJKDH_01345	CAOKBMPH_00836	KNEPNHNH_01119	PKLOOLHP_00127	PBDEFOPI_00836	FMFNHNPF_00112
group_2643		Glutamate formimidoyltransferase	30	30	1	1	7030				965	965	965	NHADKBKC_01348	PEPDNNED_01723	DBOBEHLL_01346	EKKNDDEI_01377	HCGHHCMC_00345	NJEGOBFM_01446	DDCKJJDP_01496	OCJJJNLI_00542	GJCMIGLD_01456	INKGDKEG_00676	NILDGILO_01577	PIBHELFC_01546	LNAIJENN_01550	DFNPJCLJ_01268	JFDFHHOF_01977	CJMKAOFH_00933	LPEHFDKF_00691	BBKMBCNC_01683	PPPOHEJL_00969	EPFFJELK_01523	GLGCDJBK_01479	EJEDPPPE_01540	KBCKMEGG_00811	EJBDKFJN_00889	FAEDJKDH_01253	CAOKBMPH_00922	KNEPNHNH_01036	PKLOOLHP_00206	PBDEFOPI_00922	FMFNHNPF_00033
asnA		Aspartate--ammonia ligase	30	30	1	1	7858				983	983	983	NHADKBKC_01381	PEPDNNED_01687	DBOBEHLL_01380	EKKNDDEI_01340	HCGHHCMC_00378	NJEGOBFM_01484	DDCKJJDP_01445	OCJJJNLI_00575	GJCMIGLD_01422	INKGDKEG_00642	NILDGILO_01610	PIBHELFC_01497	LNAIJENN_01516	DFNPJCLJ_01220	JFDFHHOF_01687	CJMKAOFH_00965	LPEHFDKF_00723	BBKMBCNC_01648	PPPOHEJL_00666	EPFFJELK_01572	GLGCDJBK_01435	EJEDPPPE_01233	KBCKMEGG_00844	EJBDKFJN_00925	FAEDJKDH_01217	CAOKBMPH_00958	KNEPNHNH_01001	PKLOOLHP_00241	PBDEFOPI_00958	FMFNHNPF_01967
carD_2		Caffeyl-CoA reductase-Etf complex subunit CarD	30	30	1	1	7875				788	788	788	NHADKBKC_01389	PEPDNNED_01679	DBOBEHLL_01388	EKKNDDEI_01332	HCGHHCMC_00386	NJEGOBFM_01492	DDCKJJDP_01437	OCJJJNLI_00583	GJCMIGLD_01414	INKGDKEG_00633	NILDGILO_01618	PIBHELFC_01489	LNAIJENN_01507	DFNPJCLJ_01212	JFDFHHOF_01695	CJMKAOFH_00974	LPEHFDKF_00731	BBKMBCNC_01639	PPPOHEJL_00674	EPFFJELK_01581	GLGCDJBK_01427	EJEDPPPE_01241	KBCKMEGG_00852	EJBDKFJN_00933	FAEDJKDH_01208	CAOKBMPH_00966	KNEPNHNH_00993	PKLOOLHP_00249	PBDEFOPI_00966	FMFNHNPF_01959
hutU		Urocanate hydratase	30	30	1	1	7899				2021	2024	2021	NHADKBKC_01397	PEPDNNED_01673	DBOBEHLL_01396	EKKNDDEI_01326	HCGHHCMC_00392	NJEGOBFM_01498	DDCKJJDP_01431	OCJJJNLI_00589	GJCMIGLD_01408	INKGDKEG_00627	NILDGILO_01624	PIBHELFC_01483	LNAIJENN_01501	DFNPJCLJ_01206	JFDFHHOF_01701	CJMKAOFH_00980	LPEHFDKF_00737	BBKMBCNC_01633	PPPOHEJL_00680	EPFFJELK_01587	GLGCDJBK_01421	EJEDPPPE_01247	KBCKMEGG_00858	EJBDKFJN_00939	FAEDJKDH_01202	CAOKBMPH_00972	KNEPNHNH_00987	PKLOOLHP_00255	PBDEFOPI_00972	FMFNHNPF_01953
cymR		HTH-type transcriptional regulator CymR	30	30	1	1	8430				422	422	422	NHADKBKC_01499	PEPDNNED_01561	DBOBEHLL_01499	EKKNDDEI_01225	HCGHHCMC_00503	NJEGOBFM_01599	DDCKJJDP_01343	OCJJJNLI_00679	GJCMIGLD_01310	INKGDKEG_00535	NILDGILO_01728	PIBHELFC_01395	LNAIJENN_01395	DFNPJCLJ_00953	JFDFHHOF_02030	CJMKAOFH_01234	LPEHFDKF_00994	BBKMBCNC_01387	PPPOHEJL_01023	EPFFJELK_01841	GLGCDJBK_01145	EJEDPPPE_01597	KBCKMEGG_01004	EJBDKFJN_01016	FAEDJKDH_01100	CAOKBMPH_01057	KNEPNHNH_00910	PKLOOLHP_00341	PBDEFOPI_01057	FMFNHNPF_01874
group_2678		hypothetical protein	30	30	1	1	8298				779	779	779	NHADKBKC_01532	PEPDNNED_01528	DBOBEHLL_01532	EKKNDDEI_01190	HCGHHCMC_00536	NJEGOBFM_01634	DDCKJJDP_01306	OCJJJNLI_00722	GJCMIGLD_01269	INKGDKEG_00499	NILDGILO_01765	PIBHELFC_01359	LNAIJENN_01357	DFNPJCLJ_01065	JFDFHHOF_01866	CJMKAOFH_01124	LPEHFDKF_00883	BBKMBCNC_01492	PPPOHEJL_00839	EPFFJELK_01727	GLGCDJBK_01260	EJEDPPPE_01418	KBCKMEGG_01052	EJBDKFJN_01051	FAEDJKDH_01057	CAOKBMPH_01096	KNEPNHNH_00877	PKLOOLHP_00381	PBDEFOPI_01096	FMFNHNPF_01843
group_2692		hypothetical protein	30	30	1	1	12520				647	647	647	NHADKBKC_01684	PEPDNNED_01370	DBOBEHLL_01684	EKKNDDEI_01029	HCGHHCMC_00689	NJEGOBFM_01796	DDCKJJDP_01128	OCJJJNLI_00906	GJCMIGLD_01079	INKGDKEG_00320	NILDGILO_01955	PIBHELFC_01180	LNAIJENN_01189	DFNPJCLJ_00702	JFDFHHOF_01608	CJMKAOFH_01391	LPEHFDKF_01140	BBKMBCNC_01232	PPPOHEJL_00612	EPFFJELK_02008	GLGCDJBK_00980	EJEDPPPE_01175	KBCKMEGG_01274	EJBDKFJN_01188	FAEDJKDH_00918	CAOKBMPH_01238	KNEPNHNH_00739	PKLOOLHP_00520	PBDEFOPI_01238	FMFNHNPF_01703
group_2693		hypothetical protein	30	30	1	1	12509				545	575	550	NHADKBKC_01687	PEPDNNED_01367	DBOBEHLL_01687	EKKNDDEI_01026	HCGHHCMC_00692	NJEGOBFM_01799	DDCKJJDP_01125	OCJJJNLI_00909	GJCMIGLD_01076	INKGDKEG_00317	NILDGILO_01958	PIBHELFC_01177	LNAIJENN_01186	DFNPJCLJ_00705	JFDFHHOF_01605	CJMKAOFH_01388	LPEHFDKF_01137	BBKMBCNC_01235	PPPOHEJL_00609	EPFFJELK_02005	GLGCDJBK_00983	EJEDPPPE_01172	KBCKMEGG_01272	EJBDKFJN_01191	FAEDJKDH_00915	CAOKBMPH_01241	KNEPNHNH_00736	PKLOOLHP_00523	PBDEFOPI_01241	FMFNHNPF_01700
rpmA		50S ribosomal protein L27	30	30	1	1	12440				284	284	284	NHADKBKC_01729	PEPDNNED_01323	DBOBEHLL_01729	EKKNDDEI_00981	HCGHHCMC_00736	NJEGOBFM_01844	DDCKJJDP_01080	OCJJJNLI_00957	GJCMIGLD_01029	INKGDKEG_00279	NILDGILO_01998	PIBHELFC_01133	LNAIJENN_01142	DFNPJCLJ_00756	JFDFHHOF_01565	CJMKAOFH_01353	LPEHFDKF_01100	BBKMBCNC_01268	PPPOHEJL_00573	EPFFJELK_01954	GLGCDJBK_01022	EJEDPPPE_01139	KBCKMEGG_01241	EJBDKFJN_01219	FAEDJKDH_00888	CAOKBMPH_01269	KNEPNHNH_00708	PKLOOLHP_00551	PBDEFOPI_01269	FMFNHNPF_01673
mglC		Galactoside transport system permease protein MglC	30	30	1	1	12426				1019	1019	1019	NHADKBKC_01778	PEPDNNED_01267	DBOBEHLL_01778	EKKNDDEI_00932	HCGHHCMC_00792	NJEGOBFM_01893	DDCKJJDP_01030	OCJJJNLI_01010	GJCMIGLD_00975	INKGDKEG_00229	NILDGILO_02049	PIBHELFC_01084	LNAIJENN_01090	DFNPJCLJ_00759	JFDFHHOF_02158	CJMKAOFH_01350	LPEHFDKF_01097	BBKMBCNC_01271	PPPOHEJL_01209	EPFFJELK_01951	GLGCDJBK_01025	EJEDPPPE_01726	KBCKMEGG_00579	EJBDKFJN_01273	FAEDJKDH_00839	CAOKBMPH_01319	KNEPNHNH_00657	PKLOOLHP_00600	PBDEFOPI_01319	FMFNHNPF_01625
iscR		HTH-type transcriptional regulator IscR	30	30	1	1	11338				425	431	428	NHADKBKC_01827	PEPDNNED_01217	DBOBEHLL_01827	EKKNDDEI_00885	HCGHHCMC_00842	NJEGOBFM_01940	DDCKJJDP_00983	OCJJJNLI_01070	GJCMIGLD_00923	INKGDKEG_00175	NILDGILO_02095	PIBHELFC_00952	LNAIJENN_00966	DFNPJCLJ_01363	JFDFHHOF_01524	CJMKAOFH_00856	LPEHFDKF_00605	BBKMBCNC_01761	PPPOHEJL_00532	EPFFJELK_01437	GLGCDJBK_01559	EJEDPPPE_01099	KBCKMEGG_00355	EJBDKFJN_01346	FAEDJKDH_00769	CAOKBMPH_01381	KNEPNHNH_00589	PKLOOLHP_00661	PBDEFOPI_01381	FMFNHNPF_01564
siaT		Sialic acid TRAP transporter permease protein SiaT	30	30	1	1	11172				1286	1289	1287	NHADKBKC_01868	PEPDNNED_01176	DBOBEHLL_01868	EKKNDDEI_00844	HCGHHCMC_00883	NJEGOBFM_01981	DDCKJJDP_00935	OCJJJNLI_01112	GJCMIGLD_00877	INKGDKEG_00131	NILDGILO_02137	PIBHELFC_00910	LNAIJENN_00918	DFNPJCLJ_01399	JFDFHHOF_01488	CJMKAOFH_00813	LPEHFDKF_00568	BBKMBCNC_01802	PPPOHEJL_00490	EPFFJELK_01401	GLGCDJBK_01598	EJEDPPPE_01065	KBCKMEGG_00419	EJBDKFJN_01383	FAEDJKDH_00735	CAOKBMPH_01420	KNEPNHNH_00557	PKLOOLHP_00693	PBDEFOPI_01420	FMFNHNPF_01532
group_2721		Nucleoid-associated protein	30	30	1	1	1296				347	353	350	NHADKBKC_01882	PEPDNNED_01162	DBOBEHLL_01882	EKKNDDEI_00830	HCGHHCMC_00897	NJEGOBFM_01995	DDCKJJDP_00921	OCJJJNLI_01126	GJCMIGLD_00864	INKGDKEG_00117	NILDGILO_02150	PIBHELFC_00896	LNAIJENN_00905	DFNPJCLJ_01414	JFDFHHOF_01469	CJMKAOFH_00798	LPEHFDKF_00547	BBKMBCNC_01817	PPPOHEJL_00471	EPFFJELK_01381	GLGCDJBK_01618	EJEDPPPE_01050	KBCKMEGG_00405	EJBDKFJN_01397	FAEDJKDH_00721	CAOKBMPH_01434	KNEPNHNH_00543	PKLOOLHP_00707	PBDEFOPI_01434	FMFNHNPF_01518
rplQ		50S ribosomal protein L17	30	30	1	1	1330				350	350	350	NHADKBKC_01894	PEPDNNED_01150	DBOBEHLL_01894	EKKNDDEI_00818	HCGHHCMC_00909	NJEGOBFM_02008	DDCKJJDP_00910	OCJJJNLI_01137	GJCMIGLD_00853	INKGDKEG_00106	NILDGILO_02161	PIBHELFC_00885	LNAIJENN_00894	DFNPJCLJ_01430	JFDFHHOF_01447	CJMKAOFH_00783	LPEHFDKF_00528	BBKMBCNC_01832	PPPOHEJL_00453	EPFFJELK_01365	GLGCDJBK_01634	EJEDPPPE_01028	KBCKMEGG_00388	EJBDKFJN_01409	FAEDJKDH_00709	CAOKBMPH_01454	KNEPNHNH_00531	PKLOOLHP_00721	PBDEFOPI_01454	FMFNHNPF_01504
adk		Adenylate kinase	30	30	1	1	1395				626	635	633	NHADKBKC_01910	PEPDNNED_01128	DBOBEHLL_01910	EKKNDDEI_00801	HCGHHCMC_00926	NJEGOBFM_02025	DDCKJJDP_00893	OCJJJNLI_01154	GJCMIGLD_00836	INKGDKEG_00089	NILDGILO_02177	PIBHELFC_00868	LNAIJENN_00881	DFNPJCLJ_01446	JFDFHHOF_01431	CJMKAOFH_00767	LPEHFDKF_00512	BBKMBCNC_01848	PPPOHEJL_00437	EPFFJELK_01348	GLGCDJBK_01650	EJEDPPPE_01012	KBCKMEGG_00373	EJBDKFJN_01425	FAEDJKDH_00693	CAOKBMPH_01470	KNEPNHNH_00515	PKLOOLHP_00738	PBDEFOPI_01470	FMFNHNPF_01488
zraR		Nitrogen regulation protein NR(I)	30	30	1	1	1168				1385	1385	1385	NHADKBKC_01932	PEPDNNED_01104	DBOBEHLL_01932	EKKNDDEI_00780	HCGHHCMC_00947	NJEGOBFM_02046	DDCKJJDP_00872	OCJJJNLI_01175	GJCMIGLD_00815	INKGDKEG_00068	NILDGILO_02198	PIBHELFC_00847	LNAIJENN_00859	DFNPJCLJ_01467	JFDFHHOF_01388	CJMKAOFH_00745	LPEHFDKF_00491	BBKMBCNC_01869	PPPOHEJL_00392	EPFFJELK_01327	GLGCDJBK_01671	EJEDPPPE_00968	KBCKMEGG_00455	EJBDKFJN_01446	FAEDJKDH_00672	CAOKBMPH_01491	KNEPNHNH_00494	PKLOOLHP_00759	PBDEFOPI_01491	FMFNHNPF_01467
group_2732		Methylmalonyl-CoA carboxyltransferase 5S subunit	30	30	1	1	10977				1346	1346	1346	NHADKBKC_01985	PEPDNNED_02086	DBOBEHLL_01985	EKKNDDEI_00647	HCGHHCMC_01003	NJEGOBFM_02177	DDCKJJDP_01987	OCJJJNLI_00032	GJCMIGLD_01921	INKGDKEG_01167	NILDGILO_01096	PIBHELFC_01942	LNAIJENN_02017	DFNPJCLJ_00207	JFDFHHOF_01148	CJMKAOFH_01760	LPEHFDKF_01633	BBKMBCNC_00867	PPPOHEJL_00137	EPFFJELK_00174	GLGCDJBK_00487	EJEDPPPE_00590	KBCKMEGG_01406	EJBDKFJN_00585	FAEDJKDH_01616	CAOKBMPH_00617	KNEPNHNH_01339	PKLOOLHP_01940	PBDEFOPI_00617	FMFNHNPF_00322
galK		Galactokinase	30	30	1	1	2539				1166	1223	1175	NHADKBKC_00460	PEPDNNED_00452	DBOBEHLL_00597	EKKNDDEI_00402	HCGHHCMC_01536	NJEGOBFM_00557	DDCKJJDP_00015	OCJJJNLI_02063	GJCMIGLD_02435	INKGDKEG_01749	NILDGILO_00583	PIBHELFC_02362	LNAIJENN_00016	DFNPJCLJ_00017	JFDFHHOF_00711	CJMKAOFH_00016	LPEHFDKF_02095	BBKMBCNC_00420	PPPOHEJL_02080	EPFFJELK_00644	GLGCDJBK_00016	EJEDPPPE_00083	KBCKMEGG_00015	EJBDKFJN_00017	FAEDJKDH_00015	CAOKBMPH_00019	KNEPNHNH_01479	PKLOOLHP_01344	PBDEFOPI_00019	FMFNHNPF_00891
tsaB		tRNA threonylcarbamoyladenosine biosynthesis protein TsaB	30	30	1	1	8289				644	647	644	NHADKBKC_01534	PEPDNNED_01526	DBOBEHLL_01534	EKKNDDEI_01187	HCGHHCMC_00538	NJEGOBFM_01637	DDCKJJDP_01303	OCJJJNLI_00727	GJCMIGLD_01265	INKGDKEG_00495	NILDGILO_01768	PIBHELFC_01356	LNAIJENN_01353	DFNPJCLJ_01068	JFDFHHOF_01863	CJMKAOFH_01121	LPEHFDKF_00880	BBKMBCNC_01495	PPPOHEJL_00836	EPFFJELK_01724	GLGCDJBK_01265	EJEDPPPE_01415	KBCKMEGG_01053	EJBDKFJN_01053	FAEDJKDH_01055	CAOKBMPH_01098	KNEPNHNH_00875	PKLOOLHP_00383	PBDEFOPI_01098	FMFNHNPF_01841
ruvB		Holliday junction ATP-dependent DNA helicase RuvB	30	30	1	1	11337				998	1016	1006	NHADKBKC_01828	PEPDNNED_01216	DBOBEHLL_01828	EKKNDDEI_00884	HCGHHCMC_00843	NJEGOBFM_01941	DDCKJJDP_00982	OCJJJNLI_01071	GJCMIGLD_00922	INKGDKEG_00174	NILDGILO_02096	PIBHELFC_00951	LNAIJENN_00965	DFNPJCLJ_01364	JFDFHHOF_01523	CJMKAOFH_00855	LPEHFDKF_00604	BBKMBCNC_01762	PPPOHEJL_00531	EPFFJELK_01436	GLGCDJBK_01560	EJEDPPPE_01098	KBCKMEGG_00356	EJBDKFJN_01347	FAEDJKDH_00768	CAOKBMPH_01382	KNEPNHNH_00588	PKLOOLHP_00662	PBDEFOPI_01382	FMFNHNPF_01563
trmFO		Methylenetetrahydrofolate--tRNA-(uracil-5-)-methyltransferase TrmFO	30	30	1	1	12525				788	1436	1337	NHADKBKC_01679	PEPDNNED_01375	DBOBEHLL_01679	EKKNDDEI_01034	HCGHHCMC_00684	NJEGOBFM_01791	DDCKJJDP_01133	OCJJJNLI_00901	GJCMIGLD_01085	INKGDKEG_00326	NILDGILO_01949	PIBHELFC_01186	LNAIJENN_01194	DFNPJCLJ_00697	JFDFHHOF_01613	CJMKAOFH_01396	LPEHFDKF_01145	BBKMBCNC_01227	PPPOHEJL_00617	EPFFJELK_02013	GLGCDJBK_00975	EJEDPPPE_01180	KBCKMEGG_01279	EJBDKFJN_01183	FAEDJKDH_00923	CAOKBMPH_01233	KNEPNHNH_00744	PKLOOLHP_00515	PBDEFOPI_01233	FMFNHNPF_01708
tmk		Thymidylate kinase	30	30	1	1	1163				671	686	680	NHADKBKC_01934	PEPDNNED_01102	DBOBEHLL_01934	EKKNDDEI_00778	HCGHHCMC_00949	NJEGOBFM_02048	DDCKJJDP_00870	OCJJJNLI_01179	GJCMIGLD_00812	INKGDKEG_00065	NILDGILO_02200	PIBHELFC_00845	LNAIJENN_00857	DFNPJCLJ_01469	JFDFHHOF_01386	CJMKAOFH_00743	LPEHFDKF_00489	BBKMBCNC_01871	PPPOHEJL_00390	EPFFJELK_01325	GLGCDJBK_01673	EJEDPPPE_00966	KBCKMEGG_00457	EJBDKFJN_01448	FAEDJKDH_00670	CAOKBMPH_01493	KNEPNHNH_00492	PKLOOLHP_00761	PBDEFOPI_01493	FMFNHNPF_01465
cydD		ATP-binding/permease protein CydD	30	30	1	1	8942				1745	1757	1752	NHADKBKC_00742	PEPDNNED_00812	DBOBEHLL_00315	EKKNDDEI_01976	HCGHHCMC_01852	NJEGOBFM_00846	DDCKJJDP_00567	OCJJJNLI_01621	GJCMIGLD_00420	INKGDKEG_02184	NILDGILO_00151	PIBHELFC_00512	LNAIJENN_00545	DFNPJCLJ_01707	JFDFHHOF_00248	CJMKAOFH_00439	LPEHFDKF_01745	BBKMBCNC_02180	PPPOHEJL_01637	EPFFJELK_01057	GLGCDJBK_01919	EJEDPPPE_02081	KBCKMEGG_01558	EJBDKFJN_00399	FAEDJKDH_01785	CAOKBMPH_00437	KNEPNHNH_01830	PKLOOLHP_01767	PBDEFOPI_00437	FMFNHNPF_00494
nudF		ADP-ribose pyrophosphatase	30	30	1	1	6401				515	518	517	NHADKBKC_01480	PEPDNNED_01580	DBOBEHLL_01480	EKKNDDEI_01240	HCGHHCMC_00484	NJEGOBFM_01584	DDCKJJDP_01358	OCJJJNLI_00666	GJCMIGLD_01323	INKGDKEG_00549	NILDGILO_01714	PIBHELFC_01405	LNAIJENN_01408	DFNPJCLJ_00966	JFDFHHOF_02013	CJMKAOFH_01219	LPEHFDKF_00981	BBKMBCNC_01399	PPPOHEJL_01006	EPFFJELK_01828	GLGCDJBK_01162	EJEDPPPE_01580	KBCKMEGG_00991	EJBDKFJN_01003	FAEDJKDH_01118	CAOKBMPH_01043	KNEPNHNH_00923	PKLOOLHP_00326	PBDEFOPI_01043	FMFNHNPF_01885
cbiF		Cobalt-precorrin-4 C(11)-methyltransferase	30	30	1	1	8191				761	1913	806	NHADKBKC_01564	PEPDNNED_01495	DBOBEHLL_01564	EKKNDDEI_01154	HCGHHCMC_00568	NJEGOBFM_01670	DDCKJJDP_01275	OCJJJNLI_00757	GJCMIGLD_01225	INKGDKEG_00465	NILDGILO_01797	PIBHELFC_01326	LNAIJENN_01329	DFNPJCLJ_01096	JFDFHHOF_01828	CJMKAOFH_01094	LPEHFDKF_00844	BBKMBCNC_01520	PPPOHEJL_00802	EPFFJELK_01697	GLGCDJBK_01304	EJEDPPPE_01379	KBCKMEGG_01072	EJBDKFJN_01080	FAEDJKDH_01027	CAOKBMPH_01125	KNEPNHNH_00848	PKLOOLHP_00410	PBDEFOPI_01125	FMFNHNPF_01813
cbiL		Cobalt-precorrin-2 C(20)-methyltransferase	30	30	1	1	8181				716	746	725	NHADKBKC_01566	PEPDNNED_01492	DBOBEHLL_01566	EKKNDDEI_01152	HCGHHCMC_00570	NJEGOBFM_01672	DDCKJJDP_01273	OCJJJNLI_00758	GJCMIGLD_01223	INKGDKEG_00463	NILDGILO_01799	PIBHELFC_01324	LNAIJENN_01328	DFNPJCLJ_01098	JFDFHHOF_01827	CJMKAOFH_01092	LPEHFDKF_00842	BBKMBCNC_01522	PPPOHEJL_00800	EPFFJELK_01695	GLGCDJBK_01306	EJEDPPPE_01377	KBCKMEGG_01073	EJBDKFJN_01081	FAEDJKDH_01026	CAOKBMPH_01126	KNEPNHNH_00847	PKLOOLHP_00411	PBDEFOPI_01126	FMFNHNPF_01812
cobQ_2		Cobyric acid synthase	30	30	1	1	8138				1490	1490	1490	NHADKBKC_01584	PEPDNNED_01475	DBOBEHLL_01584	EKKNDDEI_01133	HCGHHCMC_00587	NJEGOBFM_01692	DDCKJJDP_01255	OCJJJNLI_00776	GJCMIGLD_01204	INKGDKEG_00442	NILDGILO_01819	PIBHELFC_01304	LNAIJENN_01306	DFNPJCLJ_01115	JFDFHHOF_01809	CJMKAOFH_01073	LPEHFDKF_00825	BBKMBCNC_01540	PPPOHEJL_00781	EPFFJELK_01678	GLGCDJBK_01323	EJEDPPPE_01359	KBCKMEGG_01089	EJBDKFJN_01095	FAEDJKDH_01010	CAOKBMPH_01146	KNEPNHNH_00832	PKLOOLHP_00428	PBDEFOPI_01146	FMFNHNPF_01794
dpp5		Dipeptidyl-peptidase 5	30	30	1	1	12403				1979	1985	1982	NHADKBKC_01738	PEPDNNED_01312	DBOBEHLL_01738	EKKNDDEI_00972	HCGHHCMC_00752	NJEGOBFM_01853	DDCKJJDP_01072	OCJJJNLI_00965	GJCMIGLD_01021	INKGDKEG_00270	NILDGILO_02006	PIBHELFC_01125	LNAIJENN_01133	DFNPJCLJ_00769	JFDFHHOF_02145	CJMKAOFH_01340	LPEHFDKF_01087	BBKMBCNC_01281	PPPOHEJL_01198	EPFFJELK_01941	GLGCDJBK_01039	EJEDPPPE_01713	KBCKMEGG_01234	EJBDKFJN_01228	FAEDJKDH_00879	CAOKBMPH_01279	KNEPNHNH_00699	PKLOOLHP_00560	PBDEFOPI_01279	FMFNHNPF_01664
mnmG_2		tRNA uridine 5-carboxymethylaminomethyl modification enzyme MnmG	30	30	1	1	2489				1877	1898	1885	NHADKBKC_00430	PEPDNNED_00487	DBOBEHLL_00627	EKKNDDEI_00373	HCGHHCMC_01569	NJEGOBFM_00528	DDCKJJDP_02400	OCJJJNLI_02084	GJCMIGLD_02413	INKGDKEG_01728	NILDGILO_00605	PIBHELFC_02383	LNAIJENN_02623	DFNPJCLJ_02511	JFDFHHOF_00687	CJMKAOFH_02199	LPEHFDKF_02073	BBKMBCNC_00446	PPPOHEJL_02103	EPFFJELK_00622	GLGCDJBK_02402	EJEDPPPE_00109	KBCKMEGG_01991	EJBDKFJN_02060	FAEDJKDH_01737	CAOKBMPH_02244	KNEPNHNH_01458	PKLOOLHP_01365	PBDEFOPI_02244	FMFNHNPF_00914
mfd		Transcription-repair-coupling factor	30	30	1	1	2473				2945	2957	2945	NHADKBKC_00419	PEPDNNED_00498	DBOBEHLL_00639	EKKNDDEI_00361	HCGHHCMC_01580	NJEGOBFM_00516	DDCKJJDP_02325	OCJJJNLI_02102	GJCMIGLD_02398	INKGDKEG_01712	NILDGILO_00622	PIBHELFC_02400	LNAIJENN_02546	DFNPJCLJ_02498	JFDFHHOF_00673	CJMKAOFH_02185	LPEHFDKF_02060	BBKMBCNC_00460	PPPOHEJL_02114	EPFFJELK_00609	GLGCDJBK_02391	EJEDPPPE_00120	KBCKMEGG_01982	EJBDKFJN_02049	FAEDJKDH_01727	CAOKBMPH_02233	KNEPNHNH_01447	PKLOOLHP_01375	PBDEFOPI_02233	FMFNHNPF_00924
group_325		putative ABC transporter ATP-binding protein	30	30	1	1	8941				983	1682	1658	NHADKBKC_00741	PEPDNNED_00811	DBOBEHLL_00316	EKKNDDEI_01977	HCGHHCMC_01851	NJEGOBFM_00845	DDCKJJDP_00566	OCJJJNLI_01622	GJCMIGLD_00419	INKGDKEG_02183	NILDGILO_00152	PIBHELFC_00511	LNAIJENN_00544	DFNPJCLJ_01708	JFDFHHOF_00249	CJMKAOFH_00438	LPEHFDKF_01746	BBKMBCNC_00001	PPPOHEJL_01638	EPFFJELK_01056	GLGCDJBK_01920	EJEDPPPE_02082	KBCKMEGG_01559	EJBDKFJN_00398	FAEDJKDH_01786	CAOKBMPH_00436	KNEPNHNH_01829	PKLOOLHP_01766	PBDEFOPI_00436	FMFNHNPF_00495
hpt		Hypoxanthine phosphoribosyltransferase	30	30	1	1	12339				527	572	529	NHADKBKC_00897	PEPDNNED_00963	DBOBEHLL_00900	EKKNDDEI_01828	HCGHHCMC_02005	NJEGOBFM_00992	DDCKJJDP_00736	OCJJJNLI_01438	GJCMIGLD_00606	INKGDKEG_02364	NILDGILO_02407	PIBHELFC_00694	LNAIJENN_00728	DFNPJCLJ_01581	JFDFHHOF_01287	CJMKAOFH_00576	LPEHFDKF_00356	BBKMBCNC_01982	PPPOHEJL_00281	EPFFJELK_01193	GLGCDJBK_01778	EJEDPPPE_00740	KBCKMEGG_00634	EJBDKFJN_01587	FAEDJKDH_00527	CAOKBMPH_01753	KNEPNHNH_00356	PKLOOLHP_00952	PBDEFOPI_01753	FMFNHNPF_01348
group_333		hypothetical protein	30	30	1	1	12535				668	668	668	NHADKBKC_01132	PEPDNNED_01948	DBOBEHLL_01131	EKKNDDEI_01597	HCGHHCMC_00127	NJEGOBFM_01224	DDCKJJDP_01786	OCJJJNLI_00251	GJCMIGLD_01726	INKGDKEG_00923	NILDGILO_01314	PIBHELFC_01795	LNAIJENN_01866	DFNPJCLJ_00560	JFDFHHOF_02349	CJMKAOFH_01529	LPEHFDKF_01283	BBKMBCNC_01093	PPPOHEJL_01350	EPFFJELK_02162	GLGCDJBK_00737	EJEDPPPE_01856	KBCKMEGG_01171	EJBDKFJN_00721	FAEDJKDH_01421	CAOKBMPH_00763	KNEPNHNH_01189	PKLOOLHP_00060	PBDEFOPI_00763	FMFNHNPF_00179
cbiD		Cobalt-precorrin-5B C(1)-methyltransferase	30	30	1	1	8147				1058	1127	1122	NHADKBKC_01574	PEPDNNED_01485	DBOBEHLL_01574	EKKNDDEI_01143	HCGHHCMC_00576	NJEGOBFM_01682	DDCKJJDP_01265	OCJJJNLI_00765	GJCMIGLD_01216	INKGDKEG_00454	NILDGILO_01808	PIBHELFC_01315	LNAIJENN_01319	DFNPJCLJ_01105	JFDFHHOF_01820	CJMKAOFH_01084	LPEHFDKF_00835	BBKMBCNC_01529	PPPOHEJL_00791	EPFFJELK_01688	GLGCDJBK_01314	EJEDPPPE_01369	KBCKMEGG_01079	EJBDKFJN_01087	FAEDJKDH_01020	CAOKBMPH_01133	KNEPNHNH_00841	PKLOOLHP_00419	PBDEFOPI_01133	FMFNHNPF_01804
purM		Phosphoribosylformylglycinamidine cyclo-ligase	30	30	1	1	8116				1019	1043	1020	NHADKBKC_01593	PEPDNNED_01466	DBOBEHLL_01593	EKKNDDEI_01124	HCGHHCMC_00596	NJEGOBFM_01701	DDCKJJDP_01248	OCJJJNLI_00784	GJCMIGLD_01196	INKGDKEG_00434	NILDGILO_01827	PIBHELFC_01296	LNAIJENN_01299	DFNPJCLJ_01125	JFDFHHOF_01801	CJMKAOFH_01061	LPEHFDKF_00817	BBKMBCNC_01551	PPPOHEJL_00773	EPFFJELK_01668	GLGCDJBK_01332	EJEDPPPE_01349	KBCKMEGG_01099	EJBDKFJN_01103	FAEDJKDH_01002	CAOKBMPH_01154	KNEPNHNH_00824	PKLOOLHP_00436	PBDEFOPI_01154	FMFNHNPF_01786
nadD		Nicotinate-nucleotide adenylyltransferase	30	30	1	1	12418				581	584	581	NHADKBKC_01742	PEPDNNED_01308	DBOBEHLL_01742	EKKNDDEI_00968	HCGHHCMC_00756	NJEGOBFM_01857	DDCKJJDP_01067	OCJJJNLI_00970	GJCMIGLD_01016	INKGDKEG_00265	NILDGILO_02011	PIBHELFC_01120	LNAIJENN_01128	DFNPJCLJ_00765	JFDFHHOF_02151	CJMKAOFH_01344	LPEHFDKF_01091	BBKMBCNC_01277	PPPOHEJL_01202	EPFFJELK_01945	GLGCDJBK_01032	EJEDPPPE_01719	KBCKMEGG_01228	EJBDKFJN_01236	FAEDJKDH_00875	CAOKBMPH_01283	KNEPNHNH_00695	PKLOOLHP_00564	PBDEFOPI_01283	FMFNHNPF_01660
rsmH		Ribosomal RNA small subunit methyltransferase H	30	30	1	1	3051				944	944	944	NHADKBKC_00208	PEPDNNED_00218	DBOBEHLL_00208	EKKNDDEI_00160	HCGHHCMC_01329	NJEGOBFM_00321	DDCKJJDP_00361	OCJJJNLI_01831	GJCMIGLD_00217	INKGDKEG_01965	NILDGILO_00354	PIBHELFC_00262	LNAIJENN_00323	DFNPJCLJ_01898	JFDFHHOF_00433	CJMKAOFH_00259	LPEHFDKF_01932	BBKMBCNC_00173	PPPOHEJL_01853	EPFFJELK_00867	GLGCDJBK_00179	EJEDPPPE_02314	KBCKMEGG_01736	EJBDKFJN_01818	FAEDJKDH_00285	CAOKBMPH_02045	KNEPNHNH_01642	PKLOOLHP_01195	PBDEFOPI_02045	FMFNHNPF_01108
rplR		50S ribosomal protein L18	30	30	1	1	4229				368	368	368	NHADKBKC_00131	PEPDNNED_00142	DBOBEHLL_00131	EKKNDDEI_00077	HCGHHCMC_01256	NJEGOBFM_00238	DDCKJJDP_00430	OCJJJNLI_01765	GJCMIGLD_00282	INKGDKEG_02034	NILDGILO_00288	PIBHELFC_00382	LNAIJENN_00400	DFNPJCLJ_02042	JFDFHHOF_01045	CJMKAOFH_01866	LPEHFDKF_00224	BBKMBCNC_00764	PPPOHEJL_00035	EPFFJELK_00286	GLGCDJBK_00381	EJEDPPPE_00488	KBCKMEGG_01664	EJBDKFJN_01747	FAEDJKDH_00351	CAOKBMPH_01975	KNEPNHNH_01720	PKLOOLHP_01120	PBDEFOPI_01975	FMFNHNPF_01178
rpsH		30S ribosomal protein S8	30	30	1	1	4227				398	398	398	NHADKBKC_00133	PEPDNNED_00144	DBOBEHLL_00133	EKKNDDEI_00079	HCGHHCMC_01258	NJEGOBFM_00240	DDCKJJDP_00428	OCJJJNLI_01767	GJCMIGLD_00280	INKGDKEG_02032	NILDGILO_00290	PIBHELFC_00380	LNAIJENN_00398	DFNPJCLJ_02044	JFDFHHOF_01043	CJMKAOFH_01868	LPEHFDKF_00222	BBKMBCNC_00762	PPPOHEJL_00033	EPFFJELK_00288	GLGCDJBK_00379	EJEDPPPE_00486	KBCKMEGG_01666	EJBDKFJN_01749	FAEDJKDH_00349	CAOKBMPH_01977	KNEPNHNH_01718	PKLOOLHP_01122	PBDEFOPI_01977	FMFNHNPF_01176
rplE		50S ribosomal protein L5	30	30	1	1	4225				551	551	551	NHADKBKC_00135	PEPDNNED_00146	DBOBEHLL_00135	EKKNDDEI_00081	HCGHHCMC_01260	NJEGOBFM_00242	DDCKJJDP_00426	OCJJJNLI_01769	GJCMIGLD_00278	INKGDKEG_02030	NILDGILO_00292	PIBHELFC_00378	LNAIJENN_00396	DFNPJCLJ_02046	JFDFHHOF_01041	CJMKAOFH_01870	LPEHFDKF_00220	BBKMBCNC_00760	PPPOHEJL_00031	EPFFJELK_00290	GLGCDJBK_00377	EJEDPPPE_00484	KBCKMEGG_01668	EJBDKFJN_01751	FAEDJKDH_00347	CAOKBMPH_01979	KNEPNHNH_01716	PKLOOLHP_01124	PBDEFOPI_01979	FMFNHNPF_01174
rplB		50S ribosomal protein L2	30	30	1	1	4214				830	830	830	NHADKBKC_00144	PEPDNNED_00155	DBOBEHLL_00144	EKKNDDEI_00090	HCGHHCMC_01269	NJEGOBFM_00251	DDCKJJDP_00417	OCJJJNLI_01778	GJCMIGLD_00269	INKGDKEG_02021	NILDGILO_00301	PIBHELFC_00369	LNAIJENN_00387	DFNPJCLJ_02055	JFDFHHOF_01032	CJMKAOFH_01879	LPEHFDKF_00211	BBKMBCNC_00751	PPPOHEJL_00022	EPFFJELK_00299	GLGCDJBK_00368	EJEDPPPE_00475	KBCKMEGG_01677	EJBDKFJN_01760	FAEDJKDH_00338	CAOKBMPH_01988	KNEPNHNH_01707	PKLOOLHP_01133	PBDEFOPI_01988	FMFNHNPF_01165
rplC		50S ribosomal protein L3	30	30	1	1	4211				635	635	635	NHADKBKC_00147	PEPDNNED_00158	DBOBEHLL_00147	EKKNDDEI_00093	HCGHHCMC_01272	NJEGOBFM_00254	DDCKJJDP_00414	OCJJJNLI_01781	GJCMIGLD_00266	INKGDKEG_02018	NILDGILO_00304	PIBHELFC_00366	LNAIJENN_00384	DFNPJCLJ_02058	JFDFHHOF_01029	CJMKAOFH_01882	LPEHFDKF_00208	BBKMBCNC_00748	PPPOHEJL_00019	EPFFJELK_00302	GLGCDJBK_00365	EJEDPPPE_00472	KBCKMEGG_01680	EJBDKFJN_01763	FAEDJKDH_00335	CAOKBMPH_01991	KNEPNHNH_01704	PKLOOLHP_01136	PBDEFOPI_01991	FMFNHNPF_01162
rnmV		Ribonuclease M5	30	30	1	1	10796				551	551	551	NHADKBKC_00400	PEPDNNED_00515	DBOBEHLL_00658	EKKNDDEI_00341	HCGHHCMC_01596	NJEGOBFM_00496	DDCKJJDP_02369	OCJJJNLI_02142	GJCMIGLD_02362	INKGDKEG_01667	NILDGILO_00660	PIBHELFC_00040	LNAIJENN_02595	DFNPJCLJ_02450	JFDFHHOF_00759	CJMKAOFH_02141	LPEHFDKF_02017	BBKMBCNC_00509	PPPOHEJL_02028	EPFFJELK_00562	GLGCDJBK_02351	EJEDPPPE_00035	KBCKMEGG_01971	EJBDKFJN_02034	FAEDJKDH_01704	CAOKBMPH_02218	KNEPNHNH_01427	PKLOOLHP_01390	PBDEFOPI_02218	FMFNHNPF_00939
ntpB		V-type sodium ATPase subunit B	30	30	1	1	4657				1376	1376	1376	NHADKBKC_00231	PEPDNNED_00255	DBOBEHLL_00231	EKKNDDEI_00183	HCGHHCMC_01350	NJEGOBFM_00344	DDCKJJDP_00317	OCJJJNLI_01858	GJCMIGLD_00178	INKGDKEG_01941	NILDGILO_00380	PIBHELFC_00233	LNAIJENN_00280	DFNPJCLJ_00116	JFDFHHOF_00568	CJMKAOFH_02091	LPEHFDKF_02195	BBKMBCNC_00561	PPPOHEJL_01970	EPFFJELK_00743	GLGCDJBK_02288	EJEDPPPE_02444	KBCKMEGG_01762	EJBDKFJN_01892	FAEDJKDH_00263	CAOKBMPH_02065	KNEPNHNH_01619	PKLOOLHP_01215	PBDEFOPI_02065	FMFNHNPF_01088
crh		HPr-like protein Crh	30	30	1	1	10579				269	269	269	NHADKBKC_00278	PEPDNNED_00301	DBOBEHLL_00279	EKKNDDEI_00217	HCGHHCMC_01381	NJEGOBFM_00375	DDCKJJDP_00277	OCJJJNLI_01897	GJCMIGLD_00139	INKGDKEG_01519	NILDGILO_00419	PIBHELFC_00194	LNAIJENN_00241	DFNPJCLJ_02356	JFDFHHOF_00869	CJMKAOFH_00165	LPEHFDKF_00057	BBKMBCNC_00264	PPPOHEJL_02270	EPFFJELK_00470	GLGCDJBK_02139	EJEDPPPE_00254	KBCKMEGG_01885	EJBDKFJN_00141	FAEDJKDH_00140	CAOKBMPH_00143	KNEPNHNH_00080	PKLOOLHP_01513	PBDEFOPI_00143	FMFNHNPF_00750
ptsH		Phosphocarrier protein HPr	30	30	1	1	10532				263	263	263	NHADKBKC_00290	PEPDNNED_00312	DBOBEHLL_00291	EKKNDDEI_00228	HCGHHCMC_01392	NJEGOBFM_00386	DDCKJJDP_00255	OCJJJNLI_01912	GJCMIGLD_00118	INKGDKEG_01537	NILDGILO_00434	PIBHELFC_00175	LNAIJENN_00224	DFNPJCLJ_02368	JFDFHHOF_00858	CJMKAOFH_00152	LPEHFDKF_00046	BBKMBCNC_00275	PPPOHEJL_02259	EPFFJELK_00481	GLGCDJBK_02150	EJEDPPPE_00243	KBCKMEGG_01895	EJBDKFJN_00128	FAEDJKDH_00126	CAOKBMPH_00130	KNEPNHNH_00068	PKLOOLHP_01500	PBDEFOPI_00130	FMFNHNPF_00763
glyQ		Glycine--tRNA ligase alpha subunit	30	30	1	1	10315				872	872	872	NHADKBKC_00371	PEPDNNED_00544	DBOBEHLL_00687	EKKNDDEI_00313	HCGHHCMC_01624	NJEGOBFM_00468	DDCKJJDP_02295	OCJJJNLI_02179	GJCMIGLD_02328	INKGDKEG_01633	NILDGILO_00695	PIBHELFC_00075	LNAIJENN_00113	DFNPJCLJ_00069	JFDFHHOF_00621	CJMKAOFH_00067	LPEHFDKF_02147	BBKMBCNC_00368	PPPOHEJL_02166	EPFFJELK_00696	GLGCDJBK_00098	EJEDPPPE_00171	KBCKMEGG_01945	EJBDKFJN_00055	FAEDJKDH_00055	CAOKBMPH_00058	KNEPNHNH_01517	PKLOOLHP_01308	PBDEFOPI_00058	FMFNHNPF_00837
lon1		Lon protease 1	30	30	1	1	10176				2306	2306	2306	NHADKBKC_00554	PEPDNNED_00591	DBOBEHLL_00503	EKKNDDEI_02170	HCGHHCMC_01661	NJEGOBFM_00651	DDCKJJDP_00109	OCJJJNLI_02224	GJCMIGLD_02291	INKGDKEG_01834	NILDGILO_00733	PIBHELFC_02274	LNAIJENN_02501	DFNPJCLJ_01942	JFDFHHOF_00475	CJMKAOFH_00217	LPEHFDKF_01974	BBKMBCNC_00215	PPPOHEJL_01891	EPFFJELK_00823	GLGCDJBK_00136	EJEDPPPE_02363	KBCKMEGG_01848	EJBDKFJN_00092	FAEDJKDH_00092	CAOKBMPH_00095	KNEPNHNH_01557	PKLOOLHP_01465	PBDEFOPI_00095	FMFNHNPF_00800
valS		Valine--tRNA ligase	30	30	1	1	10159				2660	2663	2662	NHADKBKC_00557	PEPDNNED_00594	DBOBEHLL_00500	EKKNDDEI_02164	HCGHHCMC_01664	NJEGOBFM_00657	DDCKJJDP_00116	OCJJJNLI_02231	GJCMIGLD_02284	INKGDKEG_01841	NILDGILO_00740	PIBHELFC_02267	LNAIJENN_02494	DFNPJCLJ_01940	JFDFHHOF_00473	CJMKAOFH_00219	LPEHFDKF_01972	BBKMBCNC_00213	PPPOHEJL_01889	EPFFJELK_00825	GLGCDJBK_00138	EJEDPPPE_02361	KBCKMEGG_01846	EJBDKFJN_00095	FAEDJKDH_00096	CAOKBMPH_00099	KNEPNHNH_01561	PKLOOLHP_01469	PBDEFOPI_00099	FMFNHNPF_00796
ahpC		Alkyl hydroperoxide reductase subunit C	30	30	1	1	10071				566	566	566	NHADKBKC_00585	PEPDNNED_00626	DBOBEHLL_00472	EKKNDDEI_02138	HCGHHCMC_01691	NJEGOBFM_00683	DDCKJJDP_00143	OCJJJNLI_02258	GJCMIGLD_02257	INKGDKEG_01876	NILDGILO_00769	PIBHELFC_02238	LNAIJENN_02466	DFNPJCLJ_00142	JFDFHHOF_00543	CJMKAOFH_02072	LPEHFDKF_02224	BBKMBCNC_00580	PPPOHEJL_01951	EPFFJELK_00769	GLGCDJBK_02267	EJEDPPPE_02424	KBCKMEGG_01826	EJBDKFJN_01924	FAEDJKDH_00227	CAOKBMPH_02108	KNEPNHNH_01587	PKLOOLHP_01253	PBDEFOPI_02108	FMFNHNPF_01050
tnaA1		Tryptophanase 1	30	30	1	1	9619				1637	1637	1637	NHADKBKC_00622	PEPDNNED_00671	DBOBEHLL_00435	EKKNDDEI_02101	HCGHHCMC_01729	NJEGOBFM_00721	DDCKJJDP_02266	OCJJJNLI_02306	GJCMIGLD_02211	INKGDKEG_01421	NILDGILO_00815	PIBHELFC_02192	LNAIJENN_02405	DFNPJCLJ_02268	JFDFHHOF_00896	CJMKAOFH_02038	LPEHFDKF_00076	BBKMBCNC_00617	PPPOHEJL_02296	EPFFJELK_00444	GLGCDJBK_00233	EJEDPPPE_00273	KBCKMEGG_00086	EJBDKFJN_00190	FAEDJKDH_01985	CAOKBMPH_00193	KNEPNHNH_00123	PKLOOLHP_01562	PBDEFOPI_00193	FMFNHNPF_00693
group_3539		hypothetical protein	30	30	1	1	4005				1082	1085	1084	NHADKBKC_00668	PEPDNNED_00721	DBOBEHLL_00388	EKKNDDEI_02052	HCGHHCMC_01778	NJEGOBFM_00770	DDCKJJDP_00477	OCJJJNLI_01713	GJCMIGLD_00330	INKGDKEG_02095	NILDGILO_00242	PIBHELFC_00427	LNAIJENN_00450	DFNPJCLJ_01809	JFDFHHOF_00343	CJMKAOFH_00344	LPEHFDKF_01847	BBKMBCNC_00095	PPPOHEJL_01747	EPFFJELK_00955	GLGCDJBK_02025	EJEDPPPE_02193	KBCKMEGG_01623	EJBDKFJN_00325	FAEDJKDH_01861	CAOKBMPH_00359	KNEPNHNH_01763	PKLOOLHP_01696	PBDEFOPI_00359	FMFNHNPF_00561
kce		3-keto-5-aminohexanoate cleavage enzyme	30	30	1	1	3911				815	815	815	NHADKBKC_00694	PEPDNNED_00747	DBOBEHLL_00363	EKKNDDEI_02024	HCGHHCMC_01804	NJEGOBFM_00798	DDCKJJDP_00497	OCJJJNLI_01693	GJCMIGLD_00352	INKGDKEG_02115	NILDGILO_00222	PIBHELFC_00448	LNAIJENN_00475	DFNPJCLJ_01777	JFDFHHOF_00320	CJMKAOFH_00365	LPEHFDKF_01815	BBKMBCNC_00074	PPPOHEJL_01724	EPFFJELK_00986	GLGCDJBK_02004	EJEDPPPE_02171	KBCKMEGG_01604	EJBDKFJN_00346	FAEDJKDH_01833	CAOKBMPH_00379	KNEPNHNH_01783	PKLOOLHP_01716	PBDEFOPI_00379	FMFNHNPF_00541
group_3542		L-beta-lysine 5,6-aminomutase beta subunit	30	30	1	1	3902				791	791	791	NHADKBKC_00700	PEPDNNED_00753	DBOBEHLL_00357	EKKNDDEI_02018	HCGHHCMC_01810	NJEGOBFM_00804	DDCKJJDP_00504	OCJJJNLI_01687	GJCMIGLD_00358	INKGDKEG_02121	NILDGILO_00216	PIBHELFC_00454	LNAIJENN_00481	DFNPJCLJ_01771	JFDFHHOF_00314	CJMKAOFH_00371	LPEHFDKF_01809	BBKMBCNC_00068	PPPOHEJL_01718	EPFFJELK_00992	GLGCDJBK_01998	EJEDPPPE_02165	KBCKMEGG_01598	EJBDKFJN_00352	FAEDJKDH_01827	CAOKBMPH_00385	KNEPNHNH_01789	PKLOOLHP_01722	PBDEFOPI_00385	FMFNHNPF_00535
glpK		Glycerol kinase	30	30	1	1	8854				1493	1493	1493	NHADKBKC_00723	PEPDNNED_00776	DBOBEHLL_00334	EKKNDDEI_01995	HCGHHCMC_01833	NJEGOBFM_00827	DDCKJJDP_00529	OCJJJNLI_01663	GJCMIGLD_00382	INKGDKEG_02145	NILDGILO_00192	PIBHELFC_00477	LNAIJENN_00504	DFNPJCLJ_01745	JFDFHHOF_00289	CJMKAOFH_00399	LPEHFDKF_01784	BBKMBCNC_00039	PPPOHEJL_01689	EPFFJELK_01018	GLGCDJBK_01969	EJEDPPPE_02136	KBCKMEGG_01575	EJBDKFJN_00380	FAEDJKDH_01804	CAOKBMPH_00413	KNEPNHNH_01811	PKLOOLHP_01744	PBDEFOPI_00413	FMFNHNPF_00513
glnG		Nitrogen regulation protein NR(I)	30	30	1	1	8875				1394	1394	1394	NHADKBKC_00731	PEPDNNED_00784	DBOBEHLL_00326	EKKNDDEI_01987	HCGHHCMC_01841	NJEGOBFM_00835	DDCKJJDP_00554	OCJJJNLI_01638	GJCMIGLD_00407	INKGDKEG_02170	NILDGILO_00168	PIBHELFC_00501	LNAIJENN_00529	DFNPJCLJ_01720	JFDFHHOF_00264	CJMKAOFH_00425	LPEHFDKF_01759	BBKMBCNC_00014	PPPOHEJL_01664	EPFFJELK_01043	GLGCDJBK_01944	EJEDPPPE_02111	KBCKMEGG_01567	EJBDKFJN_00388	FAEDJKDH_01796	CAOKBMPH_00421	KNEPNHNH_01819	PKLOOLHP_01752	PBDEFOPI_00421	FMFNHNPF_00505
acpP		Acyl carrier protein	30	30	1	1	8959				227	227	227	NHADKBKC_00760	PEPDNNED_00827	DBOBEHLL_00762	EKKNDDEI_01968	HCGHHCMC_01870	NJEGOBFM_00854	DDCKJJDP_00581	OCJJJNLI_01595	GJCMIGLD_00450	INKGDKEG_02205	NILDGILO_00131	PIBHELFC_00527	LNAIJENN_00563	DFNPJCLJ_01701	JFDFHHOF_00227	CJMKAOFH_00457	LPEHFDKF_01739	BBKMBCNC_02111	PPPOHEJL_01620	EPFFJELK_01063	GLGCDJBK_01912	EJEDPPPE_02064	KBCKMEGG_01537	EJBDKFJN_00420	FAEDJKDH_01769	CAOKBMPH_00459	KNEPNHNH_01834	PKLOOLHP_01789	PBDEFOPI_00459	FMFNHNPF_00473
dsbD_1		Thiol:disulfide interchange protein DsbD	30	30	1	1	9228				653	668	654	NHADKBKC_00796	PEPDNNED_00862	DBOBEHLL_00798	EKKNDDEI_01933	HCGHHCMC_01903	NJEGOBFM_00889	DDCKJJDP_00624	OCJJJNLI_01556	GJCMIGLD_00485	INKGDKEG_02247	NILDGILO_00095	PIBHELFC_00575	LNAIJENN_00606	DFNPJCLJ_01661	JFDFHHOF_00195	CJMKAOFH_00496	LPEHFDKF_01699	BBKMBCNC_02066	PPPOHEJL_01583	EPFFJELK_01104	GLGCDJBK_01867	EJEDPPPE_02020	KBCKMEGG_01508	EJBDKFJN_00462	FAEDJKDH_02082	CAOKBMPH_00499	KNEPNHNH_01876	PKLOOLHP_01825	PBDEFOPI_00499	FMFNHNPF_00437
pflB		Formate acetyltransferase	30	30	1	1	11405				2231	2231	2231	NHADKBKC_00871	PEPDNNED_00938	DBOBEHLL_00874	EKKNDDEI_01854	HCGHHCMC_01979	NJEGOBFM_00966	DDCKJJDP_00705	OCJJJNLI_01471	GJCMIGLD_00572	INKGDKEG_02333	NILDGILO_00017	PIBHELFC_00663	LNAIJENN_00698	DFNPJCLJ_00362	JFDFHHOF_00112	CJMKAOFH_01657	LPEHFDKF_01476	BBKMBCNC_00975	PPPOHEJL_01446	EPFFJELK_00018	GLGCDJBK_00612	EJEDPPPE_01955	KBCKMEGG_00331	EJBDKFJN_01611	FAEDJKDH_00502	CAOKBMPH_01777	KNEPNHNH_00331	PKLOOLHP_00976	PBDEFOPI_01777	FMFNHNPF_01324
rplT		50S ribosomal protein L20	30	30	1	1	2631				350	350	350	NHADKBKC_00934	PEPDNNED_01008	DBOBEHLL_00937	EKKNDDEI_01786	HCGHHCMC_02125	NJEGOBFM_01034	DDCKJJDP_00783	OCJJJNLI_01322	GJCMIGLD_00667	INKGDKEG_02420	NILDGILO_02345	PIBHELFC_00757	LNAIJENN_00773	DFNPJCLJ_01558	JFDFHHOF_01309	CJMKAOFH_00599	LPEHFDKF_00379	BBKMBCNC_01964	PPPOHEJL_00304	EPFFJELK_01236	GLGCDJBK_01754	EJEDPPPE_00824	KBCKMEGG_00571	EJBDKFJN_01532	FAEDJKDH_00577	CAOKBMPH_01632	KNEPNHNH_00408	PKLOOLHP_00915	PBDEFOPI_01632	FMFNHNPF_01384
rpmI		50S ribosomal protein L35	30	30	1	1	2630				206	206	206	NHADKBKC_00935	PEPDNNED_01009	DBOBEHLL_00938	EKKNDDEI_01785	HCGHHCMC_02126	NJEGOBFM_01035	DDCKJJDP_00784	OCJJJNLI_01321	GJCMIGLD_00668	INKGDKEG_02421	NILDGILO_02344	PIBHELFC_00758	LNAIJENN_00774	DFNPJCLJ_01557	JFDFHHOF_01310	CJMKAOFH_00600	LPEHFDKF_00380	BBKMBCNC_01963	PPPOHEJL_00305	EPFFJELK_01237	GLGCDJBK_01753	EJEDPPPE_00825	KBCKMEGG_00570	EJBDKFJN_01531	FAEDJKDH_00578	CAOKBMPH_01631	KNEPNHNH_00409	PKLOOLHP_00914	PBDEFOPI_01631	FMFNHNPF_01385
rpsI		30S ribosomal protein S9	30	30	1	1	2626				389	401	394	NHADKBKC_00939	PEPDNNED_01013	DBOBEHLL_00942	EKKNDDEI_01781	HCGHHCMC_02130	NJEGOBFM_01039	DDCKJJDP_00788	OCJJJNLI_01317	GJCMIGLD_00672	INKGDKEG_02425	NILDGILO_02340	PIBHELFC_00762	LNAIJENN_00778	DFNPJCLJ_01553	JFDFHHOF_01316	CJMKAOFH_00604	LPEHFDKF_00384	BBKMBCNC_01959	PPPOHEJL_00309	EPFFJELK_01241	GLGCDJBK_01749	EJEDPPPE_00829	KBCKMEGG_00566	EJBDKFJN_01527	FAEDJKDH_00582	CAOKBMPH_01627	KNEPNHNH_00413	PKLOOLHP_00910	PBDEFOPI_01627	FMFNHNPF_01389
atpA		ATP synthase subunit alpha, sodium ion specific	30	30	1	1	1950				1502	1508	1502	NHADKBKC_00969	PEPDNNED_01043	DBOBEHLL_00972	EKKNDDEI_01750	HCGHHCMC_02160	NJEGOBFM_01073	DDCKJJDP_00823	OCJJJNLI_01231	GJCMIGLD_00760	INKGDKEG_00014	NILDGILO_02306	PIBHELFC_00796	LNAIJENN_00808	DFNPJCLJ_01524	JFDFHHOF_01343	CJMKAOFH_00636	LPEHFDKF_00434	BBKMBCNC_01930	PPPOHEJL_00336	EPFFJELK_01270	GLGCDJBK_01720	EJEDPPPE_00914	KBCKMEGG_00516	EJBDKFJN_01499	FAEDJKDH_00611	CAOKBMPH_01599	KNEPNHNH_00440	PKLOOLHP_00883	PBDEFOPI_01599	FMFNHNPF_01416
upp		Uracil phosphoribosyltransferase	30	30	1	1	12002				623	623	623	NHADKBKC_01096	PEPDNNED_01984	DBOBEHLL_01095	EKKNDDEI_01630	HCGHHCMC_00092	NJEGOBFM_01191	DDCKJJDP_01821	OCJJJNLI_00218	GJCMIGLD_01772	INKGDKEG_00967	NILDGILO_01275	PIBHELFC_01833	LNAIJENN_01902	DFNPJCLJ_00530	JFDFHHOF_02370	CJMKAOFH_01560	LPEHFDKF_01323	BBKMBCNC_01062	PPPOHEJL_01367	EPFFJELK_02193	GLGCDJBK_00696	EJEDPPPE_01874	KBCKMEGG_01307	EJBDKFJN_00690	FAEDJKDH_01453	CAOKBMPH_00732	KNEPNHNH_01219	PKLOOLHP_00030	PBDEFOPI_00732	FMFNHNPF_00209
secG		Protein-export membrane protein SecG	30	30	1	1	12584				224	224	224	NHADKBKC_01147	PEPDNNED_01933	DBOBEHLL_01146	EKKNDDEI_01578	HCGHHCMC_00142	NJEGOBFM_01241	DDCKJJDP_01771	OCJJJNLI_00265	GJCMIGLD_01709	INKGDKEG_00909	NILDGILO_01329	PIBHELFC_01780	LNAIJENN_01852	DFNPJCLJ_00575	JFDFHHOF_02335	CJMKAOFH_01515	LPEHFDKF_01267	BBKMBCNC_01107	PPPOHEJL_01334	EPFFJELK_02146	GLGCDJBK_00754	EJEDPPPE_01842	KBCKMEGG_01186	EJBDKFJN_00735	FAEDJKDH_01407	CAOKBMPH_00777	KNEPNHNH_01175	PKLOOLHP_00074	PBDEFOPI_00777	FMFNHNPF_00165
typA		GTP-binding protein TypA/BipA	30	30	1	1	7587				1817	1817	1817	NHADKBKC_01242	PEPDNNED_01838	DBOBEHLL_01240	EKKNDDEI_01486	HCGHHCMC_00237	NJEGOBFM_01335	DDCKJJDP_01634	OCJJJNLI_00382	GJCMIGLD_01611	INKGDKEG_00822	NILDGILO_01436	PIBHELFC_01683	LNAIJENN_01691	DFNPJCLJ_00920	JFDFHHOF_02064	CJMKAOFH_01264	LPEHFDKF_01024	BBKMBCNC_01356	PPPOHEJL_01054	EPFFJELK_01872	GLGCDJBK_01111	EJEDPPPE_01638	KBCKMEGG_00739	EJBDKFJN_01310	FAEDJKDH_00807	CAOKBMPH_01350	KNEPNHNH_00625	PKLOOLHP_00632	PBDEFOPI_01350	FMFNHNPF_01592
group_3609		Membrane lipoprotein TpN32	30	30	1	1	7465				785	785	785	NHADKBKC_01266	PEPDNNED_01814	DBOBEHLL_01264	EKKNDDEI_01463	HCGHHCMC_00262	NJEGOBFM_01358	DDCKJJDP_01608	OCJJJNLI_00411	GJCMIGLD_01588	INKGDKEG_00786	NILDGILO_01465	PIBHELFC_01663	LNAIJENN_01663	DFNPJCLJ_00901	JFDFHHOF_02092	CJMKAOFH_01283	LPEHFDKF_01043	BBKMBCNC_01338	PPPOHEJL_01074	EPFFJELK_01891	GLGCDJBK_01093	EJEDPPPE_01659	KBCKMEGG_00716	EJBDKFJN_00805	FAEDJKDH_01346	CAOKBMPH_00835	KNEPNHNH_01120	PKLOOLHP_00126	PBDEFOPI_00835	FMFNHNPF_00113
groL		60 kDa chaperonin	30	30	1	1	7588				1619	1619	1619	NHADKBKC_01283	PEPDNNED_01797	DBOBEHLL_01281	EKKNDDEI_01444	HCGHHCMC_00279	NJEGOBFM_01379	DDCKJJDP_01571	OCJJJNLI_00446	GJCMIGLD_01554	INKGDKEG_00755	NILDGILO_01496	PIBHELFC_01630	LNAIJENN_01630	DFNPJCLJ_00878	JFDFHHOF_02115	CJMKAOFH_01303	LPEHFDKF_01062	BBKMBCNC_01320	PPPOHEJL_01097	EPFFJELK_01915	GLGCDJBK_01068	EJEDPPPE_01684	KBCKMEGG_00740	EJBDKFJN_00823	FAEDJKDH_01320	CAOKBMPH_00859	KNEPNHNH_01103	PKLOOLHP_00143	PBDEFOPI_00859	FMFNHNPF_00096
efp		Elongation factor P	30	30	1	1	4956				563	563	563	NHADKBKC_01327	PEPDNNED_01745	DBOBEHLL_01325	EKKNDDEI_01399	HCGHHCMC_00323	NJEGOBFM_01424	DDCKJJDP_01529	OCJJJNLI_00510	GJCMIGLD_01510	INKGDKEG_00711	NILDGILO_01543	PIBHELFC_01581	LNAIJENN_01584	DFNPJCLJ_01302	JFDFHHOF_01953	CJMKAOFH_00913	LPEHFDKF_00664	BBKMBCNC_01704	PPPOHEJL_00946	EPFFJELK_01496	GLGCDJBK_01500	EJEDPPPE_01518	KBCKMEGG_00788	EJBDKFJN_00866	FAEDJKDH_01276	CAOKBMPH_00899	KNEPNHNH_01062	PKLOOLHP_00186	PBDEFOPI_00899	FMFNHNPF_00053
lepA		Elongation factor 4	30	30	1	1	7863				1802	1802	1802	NHADKBKC_01382	PEPDNNED_01686	DBOBEHLL_01381	EKKNDDEI_01339	HCGHHCMC_00379	NJEGOBFM_01485	DDCKJJDP_01444	OCJJJNLI_00576	GJCMIGLD_01421	INKGDKEG_00641	NILDGILO_01611	PIBHELFC_01496	LNAIJENN_01515	DFNPJCLJ_01219	JFDFHHOF_01688	CJMKAOFH_00966	LPEHFDKF_00724	BBKMBCNC_01647	PPPOHEJL_00667	EPFFJELK_01573	GLGCDJBK_01434	EJEDPPPE_01234	KBCKMEGG_00845	EJBDKFJN_00926	FAEDJKDH_01216	CAOKBMPH_00959	KNEPNHNH_01000	PKLOOLHP_00242	PBDEFOPI_00959	FMFNHNPF_01966
bcd_1		Acyl-CoA dehydrogenase, short-chain specific	30	30	1	1	7874				1145	1145	1145	NHADKBKC_01388	PEPDNNED_01680	DBOBEHLL_01387	EKKNDDEI_01333	HCGHHCMC_00385	NJEGOBFM_01491	DDCKJJDP_01438	OCJJJNLI_00582	GJCMIGLD_01415	INKGDKEG_00634	NILDGILO_01617	PIBHELFC_01490	LNAIJENN_01508	DFNPJCLJ_01213	JFDFHHOF_01694	CJMKAOFH_00973	LPEHFDKF_00730	BBKMBCNC_01640	PPPOHEJL_00673	EPFFJELK_01580	GLGCDJBK_01428	EJEDPPPE_01240	KBCKMEGG_00851	EJBDKFJN_00932	FAEDJKDH_01209	CAOKBMPH_00965	KNEPNHNH_00994	PKLOOLHP_00248	PBDEFOPI_00965	FMFNHNPF_01960
rplU		50S ribosomal protein L21	30	30	1	1	12443				314	314	314	NHADKBKC_01727	PEPDNNED_01325	DBOBEHLL_01727	EKKNDDEI_00983	HCGHHCMC_00734	NJEGOBFM_01842	DDCKJJDP_01082	OCJJJNLI_00955	GJCMIGLD_01031	INKGDKEG_00281	NILDGILO_01996	PIBHELFC_01135	LNAIJENN_01144	DFNPJCLJ_00754	JFDFHHOF_01567	CJMKAOFH_01355	LPEHFDKF_01102	BBKMBCNC_01266	PPPOHEJL_00575	EPFFJELK_01956	GLGCDJBK_01020	EJEDPPPE_01141	KBCKMEGG_01243	EJBDKFJN_01217	FAEDJKDH_00890	CAOKBMPH_01267	KNEPNHNH_00710	PKLOOLHP_00549	PBDEFOPI_01267	FMFNHNPF_01675
glpX		Fructose-1,6-bisphosphatase 1 class 2	30	30	1	1	5940				1040	1040	1040	NHADKBKC_01769	PEPDNNED_01281	DBOBEHLL_01769	EKKNDDEI_00941	HCGHHCMC_00783	NJEGOBFM_01884	DDCKJJDP_01040	OCJJJNLI_00998	GJCMIGLD_00988	INKGDKEG_00238	NILDGILO_02040	PIBHELFC_01093	LNAIJENN_01099	DFNPJCLJ_00994	JFDFHHOF_01985	CJMKAOFH_01190	LPEHFDKF_00953	BBKMBCNC_01428	PPPOHEJL_00977	EPFFJELK_01800	GLGCDJBK_01191	EJEDPPPE_01549	KBCKMEGG_00648	EJBDKFJN_01265	FAEDJKDH_00846	CAOKBMPH_01312	KNEPNHNH_00664	PKLOOLHP_00593	PBDEFOPI_01312	FMFNHNPF_01632
rpoA		DNA-directed RNA polymerase subunit alpha	30	30	1	1	1331				980	980	980	NHADKBKC_01895	PEPDNNED_01149	DBOBEHLL_01895	EKKNDDEI_00817	HCGHHCMC_00910	NJEGOBFM_02009	DDCKJJDP_00909	OCJJJNLI_01138	GJCMIGLD_00852	INKGDKEG_00105	NILDGILO_02162	PIBHELFC_00884	LNAIJENN_00893	DFNPJCLJ_01431	JFDFHHOF_01446	CJMKAOFH_00782	LPEHFDKF_00527	BBKMBCNC_01833	PPPOHEJL_00452	EPFFJELK_01364	GLGCDJBK_01635	EJEDPPPE_01027	KBCKMEGG_00387	EJBDKFJN_01410	FAEDJKDH_00708	CAOKBMPH_01455	KNEPNHNH_00530	PKLOOLHP_00722	PBDEFOPI_01455	FMFNHNPF_01503
rpsK		30S ribosomal protein S11	30	30	1	1	1333				389	389	389	NHADKBKC_01897	PEPDNNED_01147	DBOBEHLL_01897	EKKNDDEI_00815	HCGHHCMC_00912	NJEGOBFM_02011	DDCKJJDP_00907	OCJJJNLI_01140	GJCMIGLD_00850	INKGDKEG_00103	NILDGILO_02164	PIBHELFC_00882	LNAIJENN_00891	DFNPJCLJ_01433	JFDFHHOF_01444	CJMKAOFH_00780	LPEHFDKF_00525	BBKMBCNC_01835	PPPOHEJL_00450	EPFFJELK_01362	GLGCDJBK_01637	EJEDPPPE_01025	KBCKMEGG_00385	EJBDKFJN_01412	FAEDJKDH_00706	CAOKBMPH_01457	KNEPNHNH_00528	PKLOOLHP_00724	PBDEFOPI_01457	FMFNHNPF_01501
rpsM		30S ribosomal protein S13	30	30	1	1	1334				356	356	356	NHADKBKC_01898	PEPDNNED_01146	DBOBEHLL_01898	EKKNDDEI_00814	HCGHHCMC_00913	NJEGOBFM_02012	DDCKJJDP_00906	OCJJJNLI_01141	GJCMIGLD_00849	INKGDKEG_00102	NILDGILO_02165	PIBHELFC_00881	LNAIJENN_00890	DFNPJCLJ_01434	JFDFHHOF_01443	CJMKAOFH_00779	LPEHFDKF_00524	BBKMBCNC_01836	PPPOHEJL_00449	EPFFJELK_01361	GLGCDJBK_01638	EJEDPPPE_01024	KBCKMEGG_00384	EJBDKFJN_01413	FAEDJKDH_00705	CAOKBMPH_01458	KNEPNHNH_00527	PKLOOLHP_00725	PBDEFOPI_01458	FMFNHNPF_01500
infA		Translation initiation factor IF-1	30	30	1	1	1360				221	248	230	NHADKBKC_01900	PEPDNNED_01144	DBOBEHLL_01900	EKKNDDEI_00812	HCGHHCMC_00915	NJEGOBFM_02014	DDCKJJDP_00904	OCJJJNLI_01143	GJCMIGLD_00847	INKGDKEG_00100	NILDGILO_02167	PIBHELFC_00879	LNAIJENN_00888	DFNPJCLJ_01436	JFDFHHOF_01441	CJMKAOFH_00777	LPEHFDKF_00522	BBKMBCNC_01838	PPPOHEJL_00447	EPFFJELK_01359	GLGCDJBK_01640	EJEDPPPE_01022	KBCKMEGG_00382	EJBDKFJN_01415	FAEDJKDH_00703	CAOKBMPH_01460	KNEPNHNH_00525	PKLOOLHP_00727	PBDEFOPI_01460	FMFNHNPF_01498
bcd_2		Acyl-CoA dehydrogenase, short-chain specific	30	30	1	1	11438				1910	1913	1911	NHADKBKC_02033	PEPDNNED_02135	DBOBEHLL_02033	EKKNDDEI_00599	HCGHHCMC_01050	NJEGOBFM_00031	DDCKJJDP_02039	OCJJJNLI_02532	GJCMIGLD_01984	INKGDKEG_01214	NILDGILO_01005	PIBHELFC_01989	LNAIJENN_02086	DFNPJCLJ_00273	JFDFHHOF_01221	CJMKAOFH_01692	LPEHFDKF_01568	BBKMBCNC_00930	PPPOHEJL_00202	EPFFJELK_00108	GLGCDJBK_00557	EJEDPPPE_00662	KBCKMEGG_01455	EJBDKFJN_00542	FAEDJKDH_02009	CAOKBMPH_00576	KNEPNHNH_01378	PKLOOLHP_01899	PBDEFOPI_00576	FMFNHNPF_00363
bioF		8-amino-7-oxononanoate synthase	30	30	1	1	6339				1133	1133	1133	NHADKBKC_01454	PEPDNNED_01606	DBOBEHLL_01453	EKKNDDEI_01263	HCGHHCMC_00464	NJEGOBFM_01561	DDCKJJDP_01379	OCJJJNLI_00645	GJCMIGLD_01344	INKGDKEG_00570	NILDGILO_01693	PIBHELFC_01426	LNAIJENN_01429	DFNPJCLJ_01029	JFDFHHOF_01907	CJMKAOFH_01173	LPEHFDKF_00917	BBKMBCNC_01446	PPPOHEJL_00896	EPFFJELK_01763	GLGCDJBK_01213	EJEDPPPE_01462	KBCKMEGG_00972	EJBDKFJN_00983	FAEDJKDH_01137	CAOKBMPH_01020	KNEPNHNH_00943	PKLOOLHP_00304	PBDEFOPI_01020	FMFNHNPF_01907
ybaK		Cys-tRNA(Pro)/Cys-tRNA(Cys) deacylase YbaK	30	30	1	1	11030				365	503	472	NHADKBKC_01982	PEPDNNED_02083	DBOBEHLL_01982	EKKNDDEI_00651	HCGHHCMC_01000	NJEGOBFM_02173	DDCKJJDP_01984	OCJJJNLI_00035	GJCMIGLD_01918	INKGDKEG_01164	NILDGILO_01099	PIBHELFC_01939	LNAIJENN_02014	DFNPJCLJ_00209	JFDFHHOF_01151	CJMKAOFH_01757	LPEHFDKF_01631	BBKMBCNC_00870	PPPOHEJL_00140	EPFFJELK_00172	GLGCDJBK_00489	EJEDPPPE_00593	KBCKMEGG_01404	EJBDKFJN_00588	FAEDJKDH_01613	CAOKBMPH_00620	KNEPNHNH_01336	PKLOOLHP_01943	PBDEFOPI_00620	FMFNHNPF_00319
cshA		DEAD-box ATP-dependent RNA helicase CshA	30	30	1	1	10062				1586	1589	1586	NHADKBKC_00592	PEPDNNED_00634	DBOBEHLL_00465	EKKNDDEI_02130	HCGHHCMC_01699	NJEGOBFM_00691	DDCKJJDP_00156	OCJJJNLI_02265	GJCMIGLD_02250	INKGDKEG_01892	NILDGILO_00775	PIBHELFC_02231	LNAIJENN_02450	DFNPJCLJ_00152	JFDFHHOF_00526	CJMKAOFH_02066	LPEHFDKF_02230	BBKMBCNC_00589	PPPOHEJL_01945	EPFFJELK_00778	GLGCDJBK_02260	EJEDPPPE_02418	KBCKMEGG_01819	EJBDKFJN_01915	FAEDJKDH_00236	CAOKBMPH_02097	KNEPNHNH_01596	PKLOOLHP_01244	PBDEFOPI_02097	FMFNHNPF_01059
recG		ATP-dependent DNA helicase RecG	30	30	1	1	4172				2069	2069	2069	NHADKBKC_00162	PEPDNNED_00173	DBOBEHLL_00162	EKKNDDEI_00108	HCGHHCMC_01288	NJEGOBFM_00269	DDCKJJDP_00405	OCJJJNLI_01789	GJCMIGLD_00254	INKGDKEG_02007	NILDGILO_00312	PIBHELFC_00350	LNAIJENN_00374	DFNPJCLJ_01858	JFDFHHOF_00398	CJMKAOFH_00298	LPEHFDKF_01893	BBKMBCNC_00137	PPPOHEJL_01805	EPFFJELK_00906	GLGCDJBK_02068	EJEDPPPE_02266	KBCKMEGG_01693	EJBDKFJN_01780	FAEDJKDH_00318	CAOKBMPH_02008	KNEPNHNH_01684	PKLOOLHP_01154	PBDEFOPI_02008	FMFNHNPF_01144
gmk		Guanylate kinase	30	30	1	1	10619				557	593	561	NHADKBKC_00535	PEPDNNED_00377	DBOBEHLL_00522	EKKNDDEI_02191	HCGHHCMC_01462	NJEGOBFM_00632	DDCKJJDP_00090	OCJJJNLI_01991	GJCMIGLD_00042	INKGDKEG_01815	NILDGILO_00510	PIBHELFC_02293	LNAIJENN_02520	DFNPJCLJ_02424	JFDFHHOF_00789	CJMKAOFH_02114	LPEHFDKF_01991	BBKMBCNC_00536	PPPOHEJL_02002	EPFFJELK_00536	GLGCDJBK_02323	EJEDPPPE_00005	KBCKMEGG_00077	EJBDKFJN_01976	FAEDJKDH_01644	CAOKBMPH_02159	KNEPNHNH_00019	PKLOOLHP_01448	PBDEFOPI_02159	FMFNHNPF_00995
pyrB		Aspartate carbamoyltransferase	30	30	1	1	5422				890	890	890	NHADKBKC_01031	PEPDNNED_02040	DBOBEHLL_01030	EKKNDDEI_01689	HCGHHCMC_02221	NJEGOBFM_01136	DDCKJJDP_01935	OCJJJNLI_00086	GJCMIGLD_01833	INKGDKEG_01081	NILDGILO_01160	PIBHELFC_01888	LNAIJENN_01961	DFNPJCLJ_01967	JFDFHHOF_01115	CJMKAOFH_01794	LPEHFDKF_00293	BBKMBCNC_00832	PPPOHEJL_00105	EPFFJELK_00209	GLGCDJBK_00452	EJEDPPPE_00558	KBCKMEGG_01360	EJBDKFJN_00636	FAEDJKDH_01565	CAOKBMPH_00676	KNEPNHNH_01279	PKLOOLHP_01993	PBDEFOPI_00676	FMFNHNPF_00269
group_452		hypothetical protein	30	30	1	1	12241				773	773	773	NHADKBKC_01051	PEPDNNED_02020	DBOBEHLL_01050	EKKNDDEI_01665	HCGHHCMC_00004	NJEGOBFM_01156	DDCKJJDP_01909	OCJJJNLI_00118	GJCMIGLD_01806	INKGDKEG_01057	NILDGILO_01183	PIBHELFC_01866	LNAIJENN_01937	DFNPJCLJ_00408	JFDFHHOF_00075	CJMKAOFH_01624	LPEHFDKF_01430	BBKMBCNC_01001	PPPOHEJL_01406	EPFFJELK_02229	GLGCDJBK_00658	EJEDPPPE_01914	KBCKMEGG_01341	EJBDKFJN_00656	FAEDJKDH_01545	CAOKBMPH_00696	KNEPNHNH_01258	PKLOOLHP_02013	PBDEFOPI_00696	FMFNHNPF_00248
lpxC		UDP-3-O-acyl-N-acetylglucosamine deacetylase	30	30	1	1	5759				833	833	833	NHADKBKC_01201	PEPDNNED_01877	DBOBEHLL_01200	EKKNDDEI_01527	HCGHHCMC_00197	NJEGOBFM_01292	DDCKJJDP_01671	OCJJJNLI_00325	GJCMIGLD_01664	INKGDKEG_00862	NILDGILO_01393	PIBHELFC_01719	LNAIJENN_01750	DFNPJCLJ_00626	JFDFHHOF_02214	CJMKAOFH_01471	LPEHFDKF_01216	BBKMBCNC_01154	PPPOHEJL_01264	EPFFJELK_02088	GLGCDJBK_00907	EJEDPPPE_01778	KBCKMEGG_00672	EJBDKFJN_00789	FAEDJKDH_01362	CAOKBMPH_00819	KNEPNHNH_01136	PKLOOLHP_00110	PBDEFOPI_00819	FMFNHNPF_00129
group_458		hypothetical protein	30	30	1	1	7633				245	281	248	NHADKBKC_01291	PEPDNNED_01783	DBOBEHLL_01289	EKKNDDEI_01436	HCGHHCMC_00287	NJEGOBFM_01387	DDCKJJDP_01562	OCJJJNLI_00459	GJCMIGLD_01543	INKGDKEG_00745	NILDGILO_01509	PIBHELFC_01617	LNAIJENN_01620	DFNPJCLJ_00869	JFDFHHOF_02127	CJMKAOFH_01322	LPEHFDKF_01070	BBKMBCNC_01310	PPPOHEJL_01109	EPFFJELK_01924	GLGCDJBK_01059	EJEDPPPE_01696	KBCKMEGG_00752	EJBDKFJN_00834	FAEDJKDH_01310	CAOKBMPH_00867	KNEPNHNH_01095	PKLOOLHP_00153	PBDEFOPI_00867	FMFNHNPF_00086
group_462		hypothetical protein	30	30	1	1	8392				1583	1583	1583	NHADKBKC_01510	PEPDNNED_01549	DBOBEHLL_01510	EKKNDDEI_01213	HCGHHCMC_00514	NJEGOBFM_01611	DDCKJJDP_01330	OCJJJNLI_00697	GJCMIGLD_01293	INKGDKEG_00523	NILDGILO_01741	PIBHELFC_01383	LNAIJENN_01382	DFNPJCLJ_01042	JFDFHHOF_01892	CJMKAOFH_01160	LPEHFDKF_00905	BBKMBCNC_01459	PPPOHEJL_00883	EPFFJELK_01750	GLGCDJBK_01226	EJEDPPPE_01450	KBCKMEGG_01013	EJBDKFJN_01031	FAEDJKDH_01087	CAOKBMPH_01068	KNEPNHNH_00897	PKLOOLHP_00353	PBDEFOPI_01068	FMFNHNPF_01863
cbiET		Cobalamin biosynthesis bifunctional protein CbiET	30	30	1	1	8171				569	569	569	NHADKBKC_01571	PEPDNNED_01488	DBOBEHLL_01571	EKKNDDEI_01147	HCGHHCMC_00573	NJEGOBFM_01677	DDCKJJDP_01268	OCJJJNLI_00762	GJCMIGLD_01219	INKGDKEG_00457	NILDGILO_01805	PIBHELFC_01318	LNAIJENN_01322	DFNPJCLJ_01102	JFDFHHOF_01823	CJMKAOFH_01087	LPEHFDKF_00838	BBKMBCNC_01526	PPPOHEJL_00794	EPFFJELK_01691	GLGCDJBK_01311	EJEDPPPE_01372	KBCKMEGG_01076	EJBDKFJN_01084	FAEDJKDH_01023	CAOKBMPH_01130	KNEPNHNH_00844	PKLOOLHP_00416	PBDEFOPI_01130	FMFNHNPF_01807
purL		Phosphoribosylformylglycinamidine synthase	30	30	1	1	8110				3737	3737	3737	NHADKBKC_01597	PEPDNNED_01462	DBOBEHLL_01597	EKKNDDEI_01120	HCGHHCMC_00600	NJEGOBFM_01705	DDCKJJDP_01244	OCJJJNLI_00788	GJCMIGLD_01192	INKGDKEG_00430	NILDGILO_01831	PIBHELFC_01292	LNAIJENN_01295	DFNPJCLJ_01129	JFDFHHOF_01797	CJMKAOFH_01057	LPEHFDKF_00813	BBKMBCNC_01555	PPPOHEJL_00769	EPFFJELK_01664	GLGCDJBK_01336	EJEDPPPE_01345	KBCKMEGG_01103	EJBDKFJN_01107	FAEDJKDH_00998	CAOKBMPH_01158	KNEPNHNH_00820	PKLOOLHP_00440	PBDEFOPI_01158	FMFNHNPF_01782
amaA		N-acyl-L-amino acid amidohydrolase	30	30	1	1	821				623	1184	1165	NHADKBKC_01672	PEPDNNED_01382	DBOBEHLL_01672	EKKNDDEI_01041	HCGHHCMC_00677	NJEGOBFM_01784	DDCKJJDP_01140	OCJJJNLI_00894	GJCMIGLD_01092	INKGDKEG_00333	NILDGILO_01942	PIBHELFC_01193	LNAIJENN_01201	DFNPJCLJ_00690	JFDFHHOF_01620	CJMKAOFH_01402	LPEHFDKF_01152	BBKMBCNC_01220	PPPOHEJL_00624	EPFFJELK_02020	GLGCDJBK_00968	EJEDPPPE_01187	KBCKMEGG_01167	EJBDKFJN_01177	FAEDJKDH_00930	CAOKBMPH_01227	KNEPNHNH_00751	PKLOOLHP_00509	PBDEFOPI_01227	FMFNHNPF_01714
group_480		Putative TrmH family tRNA/rRNA methyltransferase	30	30	1	1	4269				704	704	704	NHADKBKC_00022	PEPDNNED_00023	DBOBEHLL_00022	EKKNDDEI_00500	HCGHHCMC_01142	NJEGOBFM_00127	DDCKJJDP_02142	OCJJJNLI_02436	GJCMIGLD_02081	INKGDKEG_01306	NILDGILO_00939	PIBHELFC_02075	LNAIJENN_02199	DFNPJCLJ_02090	JFDFHHOF_01000	CJMKAOFH_01908	LPEHFDKF_00177	BBKMBCNC_00720	PPPOHEJL_02403	EPFFJELK_00334	GLGCDJBK_00335	EJEDPPPE_00445	KBCKMEGG_00215	EJBDKFJN_01712	FAEDJKDH_00394	CAOKBMPH_01940	KNEPNHNH_00235	PKLOOLHP_01079	PBDEFOPI_01940	FMFNHNPF_01219
prmA		Ribosomal protein L11 methyltransferase	30	30	1	1	4054				932	932	932	NHADKBKC_00110	PEPDNNED_00121	DBOBEHLL_00110	EKKNDDEI_00056	HCGHHCMC_01235	NJEGOBFM_00217	DDCKJJDP_00457	OCJJJNLI_01742	GJCMIGLD_00305	INKGDKEG_02072	NILDGILO_00264	PIBHELFC_00405	LNAIJENN_00422	DFNPJCLJ_01832	JFDFHHOF_00373	CJMKAOFH_00322	LPEHFDKF_01869	BBKMBCNC_00113	PPPOHEJL_01780	EPFFJELK_00932	GLGCDJBK_02042	EJEDPPPE_02241	KBCKMEGG_01641	EJBDKFJN_00298	FAEDJKDH_01884	CAOKBMPH_00326	KNEPNHNH_01743	PKLOOLHP_01678	PBDEFOPI_00326	FMFNHNPF_00579
hldD		ADP-L-glycero-D-manno-heptose-6-epimerase	30	30	1	1	2990				998	998	998	NHADKBKC_00201	PEPDNNED_00211	DBOBEHLL_00201	EKKNDDEI_00153	HCGHHCMC_01322	NJEGOBFM_00314	DDCKJJDP_00368	OCJJJNLI_01824	GJCMIGLD_00224	INKGDKEG_01972	NILDGILO_00347	PIBHELFC_00269	LNAIJENN_00330	DFNPJCLJ_01891	JFDFHHOF_00426	CJMKAOFH_00266	LPEHFDKF_01925	BBKMBCNC_00166	PPPOHEJL_01846	EPFFJELK_00874	GLGCDJBK_00186	EJEDPPPE_02307	KBCKMEGG_01729	EJBDKFJN_01811	FAEDJKDH_00292	CAOKBMPH_02038	KNEPNHNH_01649	PKLOOLHP_01188	PBDEFOPI_02038	FMFNHNPF_01115
tig		Trigger factor	30	30	1	1	10179				1289	1379	1327	NHADKBKC_00551	PEPDNNED_00588	DBOBEHLL_00506	EKKNDDEI_02173	HCGHHCMC_01658	NJEGOBFM_00648	DDCKJJDP_00106	OCJJJNLI_02221	GJCMIGLD_02294	INKGDKEG_01831	NILDGILO_00730	PIBHELFC_02277	LNAIJENN_02504	DFNPJCLJ_01945	JFDFHHOF_00478	CJMKAOFH_00214	LPEHFDKF_01977	BBKMBCNC_00218	PPPOHEJL_01894	EPFFJELK_00820	GLGCDJBK_00133	EJEDPPPE_02366	KBCKMEGG_01851	EJBDKFJN_00089	FAEDJKDH_00089	CAOKBMPH_00092	KNEPNHNH_01554	PKLOOLHP_01462	PBDEFOPI_00092	FMFNHNPF_00803
dhaM		Protein-lysine deacetylase	30	30	1	1	8827				404	404	404	NHADKBKC_00720	PEPDNNED_00773	DBOBEHLL_00337	EKKNDDEI_01998	HCGHHCMC_01830	NJEGOBFM_00824	DDCKJJDP_00525	OCJJJNLI_01666	GJCMIGLD_00379	INKGDKEG_02141	NILDGILO_00195	PIBHELFC_00474	LNAIJENN_00501	DFNPJCLJ_01748	JFDFHHOF_00292	CJMKAOFH_00396	LPEHFDKF_01787	BBKMBCNC_00042	PPPOHEJL_01692	EPFFJELK_01015	GLGCDJBK_01972	EJEDPPPE_02139	KBCKMEGG_01578	EJBDKFJN_00377	FAEDJKDH_01807	CAOKBMPH_00410	KNEPNHNH_01808	PKLOOLHP_01741	PBDEFOPI_00410	FMFNHNPF_00516
trmD		tRNA (guanine-N(1)-)-methyltransferase	30	30	1	1	12344				716	716	716	NHADKBKC_00892	PEPDNNED_00958	DBOBEHLL_00895	EKKNDDEI_01833	HCGHHCMC_02000	NJEGOBFM_00987	DDCKJJDP_00731	OCJJJNLI_01443	GJCMIGLD_00601	INKGDKEG_02359	NILDGILO_02412	PIBHELFC_00689	LNAIJENN_00723	DFNPJCLJ_01576	JFDFHHOF_01292	CJMKAOFH_00581	LPEHFDKF_00361	BBKMBCNC_01977	PPPOHEJL_00286	EPFFJELK_01198	GLGCDJBK_01773	EJEDPPPE_00745	KBCKMEGG_00639	EJBDKFJN_01592	FAEDJKDH_00522	CAOKBMPH_01758	KNEPNHNH_00351	PKLOOLHP_00957	PBDEFOPI_01758	FMFNHNPF_01343
aldA		Putative aldehyde dehydrogenase AldA	30	30	1	1	12091				503	1520	1468	NHADKBKC_01067	PEPDNNED_02014	DBOBEHLL_01066	EKKNDDEI_01659	HCGHHCMC_00063	NJEGOBFM_01162	DDCKJJDP_01847	OCJJJNLI_00193	GJCMIGLD_01798	INKGDKEG_00993	NILDGILO_01249	PIBHELFC_01859	LNAIJENN_01929	DFNPJCLJ_00476	JFDFHHOF_00012	CJMKAOFH_01614	LPEHFDKF_01352	BBKMBCNC_01013	PPPOHEJL_01399	EPFFJELK_02222	GLGCDJBK_00665	EJEDPPPE_01906	KBCKMEGG_01335	EJBDKFJN_00663	FAEDJKDH_01480	CAOKBMPH_00703	KNEPNHNH_01248	PKLOOLHP_00001	PBDEFOPI_00703	FMFNHNPF_00238
irtA		Iron import ATP-binding/permease protein IrtA	30	30	1	1	7318				1715	1715	1715	NHADKBKC_01223	PEPDNNED_01857	DBOBEHLL_01221	EKKNDDEI_01505	HCGHHCMC_00217	NJEGOBFM_01316	DDCKJJDP_01650	OCJJJNLI_00351	GJCMIGLD_01635	INKGDKEG_00836	NILDGILO_01420	PIBHELFC_01702	LNAIJENN_01712	DFNPJCLJ_00934	JFDFHHOF_02048	CJMKAOFH_01252	LPEHFDKF_01010	BBKMBCNC_01370	PPPOHEJL_01040	EPFFJELK_01860	GLGCDJBK_01128	EJEDPPPE_01615	KBCKMEGG_00687	EJBDKFJN_01329	FAEDJKDH_00786	CAOKBMPH_01364	KNEPNHNH_00606	PKLOOLHP_00644	PBDEFOPI_01364	FMFNHNPF_01581
alaS_1		Alanine--tRNA ligase	30	30	1	1	7656				2603	2603	2603	NHADKBKC_01305	PEPDNNED_01767	DBOBEHLL_01303	EKKNDDEI_01422	HCGHHCMC_00301	NJEGOBFM_01401	DDCKJJDP_01549	OCJJJNLI_00473	GJCMIGLD_01530	INKGDKEG_00731	NILDGILO_01523	PIBHELFC_01602	LNAIJENN_01606	DFNPJCLJ_01326	JFDFHHOF_01558	CJMKAOFH_00891	LPEHFDKF_00642	BBKMBCNC_01726	PPPOHEJL_00566	EPFFJELK_01473	GLGCDJBK_01524	EJEDPPPE_01132	KBCKMEGG_00763	EJBDKFJN_00846	FAEDJKDH_01297	CAOKBMPH_00879	KNEPNHNH_01083	PKLOOLHP_00165	PBDEFOPI_00879	FMFNHNPF_00074
cvfB		Conserved virulence factor B	30	30	1	1	7956				845	845	845	NHADKBKC_01650	PEPDNNED_01406	DBOBEHLL_01650	EKKNDDEI_01064	HCGHHCMC_00654	NJEGOBFM_01761	DDCKJJDP_01169	OCJJJNLI_00855	GJCMIGLD_01120	INKGDKEG_00362	NILDGILO_01914	PIBHELFC_01221	LNAIJENN_01224	DFNPJCLJ_01180	JFDFHHOF_01726	CJMKAOFH_01006	LPEHFDKF_00763	BBKMBCNC_01610	PPPOHEJL_00701	EPFFJELK_01613	GLGCDJBK_01397	EJEDPPPE_01268	KBCKMEGG_01143	EJBDKFJN_01156	FAEDJKDH_00951	CAOKBMPH_01205	KNEPNHNH_00773	PKLOOLHP_00487	PBDEFOPI_01205	FMFNHNPF_01735
yutF_1		Acid sugar phosphatase	30	30	1	1	11173				794	908	805	NHADKBKC_01867	PEPDNNED_01177	DBOBEHLL_01867	EKKNDDEI_00845	HCGHHCMC_00882	NJEGOBFM_01980	DDCKJJDP_00936	OCJJJNLI_01111	GJCMIGLD_00878	INKGDKEG_00132	NILDGILO_02136	PIBHELFC_00911	LNAIJENN_00919	DFNPJCLJ_01398	JFDFHHOF_01489	CJMKAOFH_00814	LPEHFDKF_00569	BBKMBCNC_01801	PPPOHEJL_00491	EPFFJELK_01402	GLGCDJBK_01597	EJEDPPPE_01066	KBCKMEGG_00420	EJBDKFJN_01382	FAEDJKDH_00736	CAOKBMPH_01419	KNEPNHNH_00558	PKLOOLHP_00692	PBDEFOPI_01419	FMFNHNPF_01533
group_584		hypothetical protein	30	30	1	1	4056				791	824	793	NHADKBKC_00111	PEPDNNED_00122	DBOBEHLL_00111	EKKNDDEI_00057	HCGHHCMC_01236	NJEGOBFM_00218	DDCKJJDP_00456	OCJJJNLI_01743	GJCMIGLD_00304	INKGDKEG_02071	NILDGILO_00265	PIBHELFC_00404	LNAIJENN_00421	DFNPJCLJ_01833	JFDFHHOF_00374	CJMKAOFH_00321	LPEHFDKF_01870	BBKMBCNC_00114	PPPOHEJL_01781	EPFFJELK_00931	GLGCDJBK_02043	EJEDPPPE_02242	KBCKMEGG_01642	EJBDKFJN_00297	FAEDJKDH_01885	CAOKBMPH_00325	KNEPNHNH_01742	PKLOOLHP_01677	PBDEFOPI_00325	FMFNHNPF_00580
rpsA_2		30S ribosomal protein S1	30	30	1	1	10310				2162	2291	2220	NHADKBKC_00375	PEPDNNED_00540	DBOBEHLL_00683	EKKNDDEI_00317	HCGHHCMC_01620	NJEGOBFM_00472	DDCKJJDP_02299	OCJJJNLI_02175	GJCMIGLD_02332	INKGDKEG_01637	NILDGILO_00691	PIBHELFC_00071	LNAIJENN_00109	DFNPJCLJ_00065	JFDFHHOF_00625	CJMKAOFH_00063	LPEHFDKF_02143	BBKMBCNC_00372	PPPOHEJL_02161	EPFFJELK_00692	GLGCDJBK_00094	EJEDPPPE_00167	KBCKMEGG_01949	EJBDKFJN_00051	FAEDJKDH_00051	CAOKBMPH_00054	KNEPNHNH_01513	PKLOOLHP_01312	PBDEFOPI_00054	FMFNHNPF_00841
mgsR		Regulatory protein MgsR	30	30	1	1	10863				362	368	362	NHADKBKC_00388	PEPDNNED_00527	DBOBEHLL_00670	EKKNDDEI_00329	HCGHHCMC_01608	NJEGOBFM_00484	DDCKJJDP_02322	OCJJJNLI_02154	GJCMIGLD_02350	INKGDKEG_01654	NILDGILO_00672	PIBHELFC_00052	LNAIJENN_02543	DFNPJCLJ_00046	JFDFHHOF_00643	CJMKAOFH_00046	LPEHFDKF_02126	BBKMBCNC_00389	PPPOHEJL_02143	EPFFJELK_00673	GLGCDJBK_00073	EJEDPPPE_00148	KBCKMEGG_01960	EJBDKFJN_02020	FAEDJKDH_01690	CAOKBMPH_02205	KNEPNHNH_01413	PKLOOLHP_01402	PBDEFOPI_02205	FMFNHNPF_00951
ettA		Energy-dependent translational throttle protein EttA	30	30	1	1	2562				1892	1901	1897	NHADKBKC_00465	PEPDNNED_00447	DBOBEHLL_00592	EKKNDDEI_00407	HCGHHCMC_01531	NJEGOBFM_00562	DDCKJJDP_00023	OCJJJNLI_02056	GJCMIGLD_02442	INKGDKEG_01756	NILDGILO_00576	PIBHELFC_02354	LNAIJENN_00023	DFNPJCLJ_00024	JFDFHHOF_00715	CJMKAOFH_00023	LPEHFDKF_02101	BBKMBCNC_00412	PPPOHEJL_02071	EPFFJELK_00651	GLGCDJBK_00024	EJEDPPPE_00075	KBCKMEGG_00020	EJBDKFJN_00022	FAEDJKDH_00020	CAOKBMPH_00024	KNEPNHNH_01484	PKLOOLHP_01339	PBDEFOPI_00024	FMFNHNPF_00886
obg		GTPase Obg	30	30	1	1	4582				1286	1286	1286	NHADKBKC_00646	PEPDNNED_00699	DBOBEHLL_00410	EKKNDDEI_02074	HCGHHCMC_01756	NJEGOBFM_00748	DDCKJJDP_02219	OCJJJNLI_02345	GJCMIGLD_02163	INKGDKEG_01387	NILDGILO_00852	PIBHELFC_02165	LNAIJENN_02353	DFNPJCLJ_01916	JFDFHHOF_00450	CJMKAOFH_00241	LPEHFDKF_01950	BBKMBCNC_00189	PPPOHEJL_01868	EPFFJELK_00849	GLGCDJBK_00162	EJEDPPPE_02335	KBCKMEGG_00125	EJBDKFJN_00220	FAEDJKDH_01963	CAOKBMPH_00218	KNEPNHNH_00142	PKLOOLHP_01599	PBDEFOPI_00218	FMFNHNPF_00656
thyA1		Thymidylate synthase 1	30	30	1	1	11675				827	827	827	NHADKBKC_00849	PEPDNNED_00917	DBOBEHLL_00852	EKKNDDEI_01880	HCGHHCMC_01958	NJEGOBFM_00942	DDCKJJDP_00683	OCJJJNLI_01494	GJCMIGLD_00544	INKGDKEG_02309	NILDGILO_00041	PIBHELFC_00636	LNAIJENN_00675	DFNPJCLJ_00246	JFDFHHOF_01192	CJMKAOFH_01724	LPEHFDKF_01594	BBKMBCNC_00902	PPPOHEJL_00176	EPFFJELK_00135	GLGCDJBK_00529	EJEDPPPE_00631	KBCKMEGG_00310	EJBDKFJN_00521	FAEDJKDH_02030	CAOKBMPH_00551	KNEPNHNH_01929	PKLOOLHP_01878	PBDEFOPI_00551	FMFNHNPF_00384
nrdG		Anaerobic ribonucleoside-triphosphate reductase-activating protein	30	30	1	1	11851				506	506	506	NHADKBKC_00921	PEPDNNED_00989	DBOBEHLL_00924	EKKNDDEI_01806	HCGHHCMC_02027	NJEGOBFM_01014	DDCKJJDP_00756	OCJJJNLI_01400	GJCMIGLD_00641	INKGDKEG_02395	NILDGILO_02370	PIBHELFC_00732	LNAIJENN_00746	DFNPJCLJ_01609	JFDFHHOF_01277	CJMKAOFH_00545	LPEHFDKF_00315	BBKMBCNC_02016	PPPOHEJL_00272	EPFFJELK_01165	GLGCDJBK_01819	EJEDPPPE_00730	KBCKMEGG_00605	EJBDKFJN_01552	FAEDJKDH_00555	CAOKBMPH_01732	KNEPNHNH_00386	PKLOOLHP_00935	PBDEFOPI_01732	FMFNHNPF_01365
tsaD		tRNA N6-adenosine threonylcarbamoyltransferase	30	30	1	1	12650				617	1025	984	NHADKBKC_01158	PEPDNNED_01922	DBOBEHLL_01157	EKKNDDEI_01567	HCGHHCMC_00153	NJEGOBFM_01252	DDCKJJDP_01760	OCJJJNLI_00277	GJCMIGLD_01698	INKGDKEG_00898	NILDGILO_01340	PIBHELFC_01769	LNAIJENN_01841	DFNPJCLJ_00586	JFDFHHOF_02313	CJMKAOFH_01504	LPEHFDKF_01256	BBKMBCNC_01118	PPPOHEJL_01310	EPFFJELK_02135	GLGCDJBK_00776	EJEDPPPE_01825	KBCKMEGG_01197	EJBDKFJN_00746	FAEDJKDH_01396	CAOKBMPH_00788	KNEPNHNH_01164	PKLOOLHP_00085	PBDEFOPI_00788	FMFNHNPF_00154
group_627		hypothetical protein	30	30	1	1	5741				698	725	713	NHADKBKC_01211	PEPDNNED_01869	DBOBEHLL_01209	EKKNDDEI_01519	HCGHHCMC_00205	NJEGOBFM_01300	DDCKJJDP_01661	OCJJJNLI_00333	GJCMIGLD_01655	INKGDKEG_00854	NILDGILO_01401	PIBHELFC_01711	LNAIJENN_01742	DFNPJCLJ_00634	JFDFHHOF_02206	CJMKAOFH_01463	LPEHFDKF_01208	BBKMBCNC_01162	PPPOHEJL_01256	EPFFJELK_02080	GLGCDJBK_00915	EJEDPPPE_01770	KBCKMEGG_00680	EJBDKFJN_00798	FAEDJKDH_01353	CAOKBMPH_00828	KNEPNHNH_01127	PKLOOLHP_00119	PBDEFOPI_00828	FMFNHNPF_00120
pgk		Phosphoglycerate kinase	30	30	1	1	7452				1196	1196	1196	NHADKBKC_01262	PEPDNNED_01818	DBOBEHLL_01260	EKKNDDEI_01467	HCGHHCMC_00258	NJEGOBFM_01354	DDCKJJDP_01612	OCJJJNLI_00407	GJCMIGLD_01592	INKGDKEG_00790	NILDGILO_01461	PIBHELFC_01667	LNAIJENN_01666	DFNPJCLJ_00905	JFDFHHOF_02088	CJMKAOFH_01279	LPEHFDKF_01039	BBKMBCNC_01342	PPPOHEJL_01070	EPFFJELK_01887	GLGCDJBK_01097	EJEDPPPE_01655	KBCKMEGG_00720	EJBDKFJN_01294	FAEDJKDH_00820	CAOKBMPH_01337	KNEPNHNH_00638	PKLOOLHP_00618	PBDEFOPI_01337	FMFNHNPF_01606
ltaE		Low specificity L-threonine aldolase	30	30	1	1	5640				1022	1022	1022	NHADKBKC_01414	PEPDNNED_01653	DBOBEHLL_01413	EKKNDDEI_01298	HCGHHCMC_00409	NJEGOBFM_01526	DDCKJJDP_01413	OCJJJNLI_00611	GJCMIGLD_01389	INKGDKEG_00605	NILDGILO_01642	PIBHELFC_01461	LNAIJENN_01484	DFNPJCLJ_00660	JFDFHHOF_02179	CJMKAOFH_01435	LPEHFDKF_01182	BBKMBCNC_01188	PPPOHEJL_01230	EPFFJELK_02053	GLGCDJBK_00941	EJEDPPPE_01744	KBCKMEGG_00875	EJBDKFJN_00956	FAEDJKDH_01181	CAOKBMPH_00992	KNEPNHNH_00970	PKLOOLHP_00276	PBDEFOPI_00992	FMFNHNPF_01934
pepF1		Oligoendopeptidase F, plasmid	30	30	1	1	8445				1802	1817	1808	NHADKBKC_01493	PEPDNNED_01567	DBOBEHLL_01493	EKKNDDEI_01231	HCGHHCMC_00497	NJEGOBFM_01593	DDCKJJDP_01351	OCJJJNLI_00672	GJCMIGLD_01317	INKGDKEG_00543	NILDGILO_01721	PIBHELFC_01403	LNAIJENN_01402	DFNPJCLJ_00960	JFDFHHOF_02023	CJMKAOFH_01227	LPEHFDKF_00987	BBKMBCNC_01394	PPPOHEJL_01016	EPFFJELK_01834	GLGCDJBK_01152	EJEDPPPE_01590	KBCKMEGG_00998	EJBDKFJN_01010	FAEDJKDH_01106	CAOKBMPH_01051	KNEPNHNH_00916	PKLOOLHP_00335	PBDEFOPI_01051	FMFNHNPF_01880
rlmI		Ribosomal RNA large subunit methyltransferase I	30	30	1	1	7969				1181	1181	1181	NHADKBKC_01641	PEPDNNED_01415	DBOBEHLL_01641	EKKNDDEI_01073	HCGHHCMC_00645	NJEGOBFM_01752	DDCKJJDP_01185	OCJJJNLI_00840	GJCMIGLD_01134	INKGDKEG_00378	NILDGILO_01899	PIBHELFC_01238	LNAIJENN_01241	DFNPJCLJ_01171	JFDFHHOF_01735	CJMKAOFH_01015	LPEHFDKF_00772	BBKMBCNC_01599	PPPOHEJL_00710	EPFFJELK_01622	GLGCDJBK_01388	EJEDPPPE_01277	KBCKMEGG_01138	EJBDKFJN_01148	FAEDJKDH_00959	CAOKBMPH_01197	KNEPNHNH_00781	PKLOOLHP_00479	PBDEFOPI_01197	FMFNHNPF_01743
queA		S-adenosylmethionine:tRNA ribosyltransferase-isomerase	30	30	1	1	1152				941	1031	1026	NHADKBKC_01941	PEPDNNED_01095	DBOBEHLL_01941	EKKNDDEI_00770	HCGHHCMC_00956	NJEGOBFM_02056	DDCKJJDP_00863	OCJJJNLI_01186	GJCMIGLD_00805	INKGDKEG_00058	NILDGILO_02207	PIBHELFC_00838	LNAIJENN_00850	DFNPJCLJ_01476	JFDFHHOF_01379	CJMKAOFH_00736	LPEHFDKF_00482	BBKMBCNC_01878	PPPOHEJL_00379	EPFFJELK_01318	GLGCDJBK_01680	EJEDPPPE_00959	KBCKMEGG_00464	EJBDKFJN_01455	FAEDJKDH_00663	CAOKBMPH_01500	KNEPNHNH_00485	PKLOOLHP_00768	PBDEFOPI_01500	FMFNHNPF_01458
macB_2		hypothetical protein	30	30	1	1	5908				602	1205	1184	NHADKBKC_01959	PEPDNNED_02060	DBOBEHLL_01959	EKKNDDEI_00674	HCGHHCMC_00977	NJEGOBFM_02150	DDCKJJDP_01961	OCJJJNLI_00058	GJCMIGLD_01895	INKGDKEG_01141	NILDGILO_01131	PIBHELFC_01916	LNAIJENN_01986	DFNPJCLJ_00231	JFDFHHOF_01171	CJMKAOFH_01740	LPEHFDKF_01609	BBKMBCNC_00887	PPPOHEJL_00160	EPFFJELK_00150	GLGCDJBK_00511	EJEDPPPE_00610	KBCKMEGG_01382	EJBDKFJN_00610	FAEDJKDH_01591	CAOKBMPH_00642	KNEPNHNH_01314	PKLOOLHP_01965	PBDEFOPI_00642	FMFNHNPF_00297
pgk/tpi		Bifunctional PGK/TIM	30	30	1	1	11010				755	755	755	NHADKBKC_01975	PEPDNNED_02076	DBOBEHLL_01975	EKKNDDEI_00658	HCGHHCMC_00993	NJEGOBFM_02166	DDCKJJDP_01977	OCJJJNLI_00042	GJCMIGLD_01911	INKGDKEG_01157	NILDGILO_01106	PIBHELFC_01932	LNAIJENN_02007	DFNPJCLJ_00220	JFDFHHOF_01161	CJMKAOFH_01750	LPEHFDKF_01620	BBKMBCNC_00877	PPPOHEJL_00150	EPFFJELK_00161	GLGCDJBK_00501	EJEDPPPE_00600	KBCKMEGG_01397	EJBDKFJN_00595	FAEDJKDH_01606	CAOKBMPH_00627	KNEPNHNH_01329	PKLOOLHP_01950	PBDEFOPI_00627	FMFNHNPF_00312
mepA_3		Multidrug export protein MepA	30	30	1	1	7490				1265	1364	1340	NHADKBKC_01275	PEPDNNED_01805	DBOBEHLL_01273	EKKNDDEI_01452	HCGHHCMC_00271	NJEGOBFM_01371	DDCKJJDP_01600	OCJJJNLI_00418	GJCMIGLD_01581	INKGDKEG_00778	NILDGILO_01473	PIBHELFC_01655	LNAIJENN_01656	DFNPJCLJ_00894	JFDFHHOF_02099	CJMKAOFH_01290	LPEHFDKF_01050	BBKMBCNC_01331	PPPOHEJL_01081	EPFFJELK_01898	GLGCDJBK_01084	EJEDPPPE_01666	KBCKMEGG_00709	EJBDKFJN_00812	FAEDJKDH_01339	CAOKBMPH_00845	KNEPNHNH_01113	PKLOOLHP_00133	PBDEFOPI_00845	FMFNHNPF_00106
putP		Sodium/proline symporter	30	30	1	1	10435				1448	1481	1450	NHADKBKC_00334	PEPDNNED_00360	DBOBEHLL_00724	EKKNDDEI_00273	HCGHHCMC_01443	NJEGOBFM_00431	DDCKJJDP_00205	OCJJJNLI_01969	GJCMIGLD_00066	INKGDKEG_01592	NILDGILO_00485	PIBHELFC_00117	LNAIJENN_00156	DFNPJCLJ_02406	JFDFHHOF_00812	CJMKAOFH_00109	LPEHFDKF_00009	BBKMBCNC_00327	PPPOHEJL_02213	EPFFJELK_00518	GLGCDJBK_02203	EJEDPPPE_00204	KBCKMEGG_01928	EJBDKFJN_01960	FAEDJKDH_00193	CAOKBMPH_02143	KNEPNHNH_00033	PKLOOLHP_01289	PBDEFOPI_02143	FMFNHNPF_01014
group_746		hypothetical protein	30	30	1	1	2491				389	776	741	NHADKBKC_00432	PEPDNNED_00485	DBOBEHLL_00625	EKKNDDEI_00375	HCGHHCMC_01567	NJEGOBFM_00530	DDCKJJDP_02402	OCJJJNLI_02082	GJCMIGLD_02415	INKGDKEG_01730	NILDGILO_00603	PIBHELFC_02381	LNAIJENN_02625	DFNPJCLJ_02513	JFDFHHOF_00689	CJMKAOFH_02201	LPEHFDKF_02075	BBKMBCNC_00444	PPPOHEJL_02101	EPFFJELK_00624	GLGCDJBK_02404	EJEDPPPE_00107	KBCKMEGG_01993	EJBDKFJN_02062	FAEDJKDH_01739	CAOKBMPH_02246	KNEPNHNH_01460	PKLOOLHP_01363	PBDEFOPI_02246	FMFNHNPF_00912
yehX		Glycine betaine uptake system ATP-binding protein YehX	30	30	1	1	10145				722	722	722	NHADKBKC_00560	PEPDNNED_00597	DBOBEHLL_00497	EKKNDDEI_02161	HCGHHCMC_01667	NJEGOBFM_00660	DDCKJJDP_00119	OCJJJNLI_02234	GJCMIGLD_02281	INKGDKEG_01847	NILDGILO_00743	PIBHELFC_02264	LNAIJENN_02491	DFNPJCLJ_01937	JFDFHHOF_00470	CJMKAOFH_00222	LPEHFDKF_01969	BBKMBCNC_00210	PPPOHEJL_01886	EPFFJELK_00828	GLGCDJBK_00143	EJEDPPPE_02358	KBCKMEGG_01844	EJBDKFJN_00100	FAEDJKDH_00099	CAOKBMPH_00102	KNEPNHNH_01564	PKLOOLHP_01472	PBDEFOPI_00102	FMFNHNPF_00791
trxB_1		Thioredoxin reductase	30	30	1	1	10076				1637	1637	1637	NHADKBKC_00584	PEPDNNED_00625	DBOBEHLL_00473	EKKNDDEI_02139	HCGHHCMC_01690	NJEGOBFM_00682	DDCKJJDP_00142	OCJJJNLI_02257	GJCMIGLD_02258	INKGDKEG_01875	NILDGILO_00768	PIBHELFC_02239	LNAIJENN_02467	DFNPJCLJ_00141	JFDFHHOF_00544	CJMKAOFH_02073	LPEHFDKF_02223	BBKMBCNC_00579	PPPOHEJL_01952	EPFFJELK_00768	GLGCDJBK_02268	EJEDPPPE_02425	KBCKMEGG_01827	EJBDKFJN_01925	FAEDJKDH_00226	CAOKBMPH_02109	KNEPNHNH_01586	PKLOOLHP_01254	PBDEFOPI_02109	FMFNHNPF_01049
tauB		Taurine import ATP-binding protein TauB	30	30	1	1	11617				728	728	728	NHADKBKC_00844	PEPDNNED_00912	DBOBEHLL_00847	EKKNDDEI_01885	HCGHHCMC_01953	NJEGOBFM_00937	DDCKJJDP_00671	OCJJJNLI_01501	GJCMIGLD_00536	INKGDKEG_02297	NILDGILO_00047	PIBHELFC_00627	LNAIJENN_00667	DFNPJCLJ_00236	JFDFHHOF_01176	CJMKAOFH_01734	LPEHFDKF_01604	BBKMBCNC_00892	PPPOHEJL_00165	EPFFJELK_00145	GLGCDJBK_00516	EJEDPPPE_00617	KBCKMEGG_00304	EJBDKFJN_00513	FAEDJKDH_02038	CAOKBMPH_00543	KNEPNHNH_01921	PKLOOLHP_01870	PBDEFOPI_00543	FMFNHNPF_00392
group_758		hypothetical protein	30	30	1	1	12348				563	563	563	NHADKBKC_00891	PEPDNNED_00957	DBOBEHLL_00894	EKKNDDEI_01834	HCGHHCMC_01999	NJEGOBFM_00986	DDCKJJDP_00730	OCJJJNLI_01444	GJCMIGLD_00600	INKGDKEG_02358	NILDGILO_02413	PIBHELFC_00688	LNAIJENN_00722	DFNPJCLJ_01575	JFDFHHOF_01293	CJMKAOFH_00582	LPEHFDKF_00362	BBKMBCNC_01976	PPPOHEJL_00287	EPFFJELK_01199	GLGCDJBK_01772	EJEDPPPE_00746	KBCKMEGG_00640	EJBDKFJN_01593	FAEDJKDH_00521	CAOKBMPH_01759	KNEPNHNH_00350	PKLOOLHP_00958	PBDEFOPI_01759	FMFNHNPF_01342
htpG		Chaperone protein HtpG	30	30	1	1	12355				944	1823	1793	NHADKBKC_00930	PEPDNNED_01004	DBOBEHLL_00933	EKKNDDEI_01790	HCGHHCMC_02043	NJEGOBFM_01030	DDCKJJDP_00777	OCJJJNLI_01391	GJCMIGLD_00659	INKGDKEG_02414	NILDGILO_02353	PIBHELFC_00751	LNAIJENN_00767	DFNPJCLJ_01567	JFDFHHOF_01300	CJMKAOFH_00590	LPEHFDKF_00370	BBKMBCNC_01968	PPPOHEJL_00295	EPFFJELK_01206	GLGCDJBK_01765	EJEDPPPE_00753	KBCKMEGG_00593	EJBDKFJN_01536	FAEDJKDH_00573	CAOKBMPH_01714	KNEPNHNH_00404	PKLOOLHP_00919	PBDEFOPI_01714	FMFNHNPF_01380
gmhA		Phosphoheptose isomerase	30	30	1	1	1435				584	584	584	NHADKBKC_01115	PEPDNNED_01965	DBOBEHLL_01114	EKKNDDEI_01612	HCGHHCMC_00110	NJEGOBFM_01209	DDCKJJDP_01801	OCJJJNLI_00236	GJCMIGLD_01749	INKGDKEG_00943	NILDGILO_01294	PIBHELFC_01810	LNAIJENN_01882	DFNPJCLJ_00544	JFDFHHOF_02366	CJMKAOFH_01543	LPEHFDKF_01299	BBKMBCNC_01077	PPPOHEJL_01363	EPFFJELK_02178	GLGCDJBK_00721	EJEDPPPE_01869	KBCKMEGG_01293	EJBDKFJN_00705	FAEDJKDH_01438	CAOKBMPH_00747	KNEPNHNH_01204	PKLOOLHP_00045	PBDEFOPI_00747	FMFNHNPF_00194
group_767		hypothetical protein	30	30	1	1	12534				617	617	617	NHADKBKC_01131	PEPDNNED_01949	DBOBEHLL_01130	EKKNDDEI_01596	HCGHHCMC_00126	NJEGOBFM_01225	DDCKJJDP_01787	OCJJJNLI_00250	GJCMIGLD_01727	INKGDKEG_00924	NILDGILO_01313	PIBHELFC_01796	LNAIJENN_01867	DFNPJCLJ_00559	JFDFHHOF_02350	CJMKAOFH_01530	LPEHFDKF_01284	BBKMBCNC_01092	PPPOHEJL_01351	EPFFJELK_02163	GLGCDJBK_00736	EJEDPPPE_01857	KBCKMEGG_01170	EJBDKFJN_00720	FAEDJKDH_01422	CAOKBMPH_00762	KNEPNHNH_01190	PKLOOLHP_00059	PBDEFOPI_00762	FMFNHNPF_00180
rpe		Ribulose-phosphate 3-epimerase	30	30	1	1	7598				647	698	674	NHADKBKC_01288	PEPDNNED_01786	DBOBEHLL_01286	EKKNDDEI_01439	HCGHHCMC_00284	NJEGOBFM_01384	DDCKJJDP_01565	OCJJJNLI_00456	GJCMIGLD_01547	INKGDKEG_00749	NILDGILO_01502	PIBHELFC_01624	LNAIJENN_01624	DFNPJCLJ_00873	JFDFHHOF_02120	CJMKAOFH_01315	LPEHFDKF_01067	BBKMBCNC_01314	PPPOHEJL_01102	EPFFJELK_01920	GLGCDJBK_01063	EJEDPPPE_01689	KBCKMEGG_00745	EJBDKFJN_00831	FAEDJKDH_01313	CAOKBMPH_00864	KNEPNHNH_01098	PKLOOLHP_00150	PBDEFOPI_00864	FMFNHNPF_00089
rimO		Ribosomal protein S12 methylthiotransferase RimO	30	30	1	1	7012				1448	1721	1694	NHADKBKC_01341	PEPDNNED_01730	DBOBEHLL_01339	EKKNDDEI_01384	HCGHHCMC_00338	NJEGOBFM_01439	DDCKJJDP_01510	OCJJJNLI_00530	GJCMIGLD_01490	INKGDKEG_00692	NILDGILO_01562	PIBHELFC_01562	LNAIJENN_01562	DFNPJCLJ_01283	JFDFHHOF_01968	CJMKAOFH_00923	LPEHFDKF_00679	BBKMBCNC_01693	PPPOHEJL_00960	EPFFJELK_01508	GLGCDJBK_01487	EJEDPPPE_01529	KBCKMEGG_00800	EJBDKFJN_00883	FAEDJKDH_01259	CAOKBMPH_00916	KNEPNHNH_01043	PKLOOLHP_00199	PBDEFOPI_00916	FMFNHNPF_00040
act		Methanol dehydrogenase activator	30	30	1	1	7791				515	533	516	NHADKBKC_01353	PEPDNNED_01715	DBOBEHLL_01352	EKKNDDEI_01369	HCGHHCMC_00350	NJEGOBFM_01455	DDCKJJDP_01489	OCJJJNLI_00547	GJCMIGLD_01451	INKGDKEG_00671	NILDGILO_01582	PIBHELFC_01541	LNAIJENN_01545	DFNPJCLJ_01263	JFDFHHOF_01629	CJMKAOFH_00938	LPEHFDKF_00696	BBKMBCNC_01675	PPPOHEJL_00637	EPFFJELK_01529	GLGCDJBK_01472	EJEDPPPE_01197	KBCKMEGG_00818	EJBDKFJN_00896	FAEDJKDH_01246	CAOKBMPH_00929	KNEPNHNH_01030	PKLOOLHP_00212	PBDEFOPI_00929	FMFNHNPF_00027
glnQ		Glutamine transport ATP-binding protein GlnQ	30	30	1	1	5614				728	728	728	NHADKBKC_01405	PEPDNNED_01665	DBOBEHLL_01404	EKKNDDEI_01318	HCGHHCMC_00400	NJEGOBFM_01506	DDCKJJDP_01422	OCJJJNLI_00598	GJCMIGLD_01398	INKGDKEG_00618	NILDGILO_01633	PIBHELFC_01474	LNAIJENN_01493	DFNPJCLJ_00672	JFDFHHOF_02166	CJMKAOFH_01422	LPEHFDKF_01170	BBKMBCNC_01201	PPPOHEJL_01217	EPFFJELK_02041	GLGCDJBK_00954	EJEDPPPE_01735	KBCKMEGG_00866	EJBDKFJN_00946	FAEDJKDH_01194	CAOKBMPH_00979	KNEPNHNH_00980	PKLOOLHP_00263	PBDEFOPI_00979	FMFNHNPF_01946
serB1		Phosphoserine phosphatase SerB1	30	30	1	1	8431				731	779	733	NHADKBKC_01498	PEPDNNED_01562	DBOBEHLL_01498	EKKNDDEI_01226	HCGHHCMC_00502	NJEGOBFM_01598	DDCKJJDP_01344	OCJJJNLI_00678	GJCMIGLD_01311	INKGDKEG_00536	NILDGILO_01727	PIBHELFC_01396	LNAIJENN_01396	DFNPJCLJ_00954	JFDFHHOF_02029	CJMKAOFH_01233	LPEHFDKF_00993	BBKMBCNC_01388	PPPOHEJL_01022	EPFFJELK_01840	GLGCDJBK_01146	EJEDPPPE_01596	KBCKMEGG_01003	EJBDKFJN_01015	FAEDJKDH_01101	CAOKBMPH_01056	KNEPNHNH_00911	PKLOOLHP_00340	PBDEFOPI_01056	FMFNHNPF_01875
yycJ		Putative metallo-hydrolase YycJ	30	30	1	1	8397				782	788	782	NHADKBKC_01506	PEPDNNED_01553	DBOBEHLL_01506	EKKNDDEI_01217	HCGHHCMC_00510	NJEGOBFM_01607	DDCKJJDP_01334	OCJJJNLI_00693	GJCMIGLD_01297	INKGDKEG_00527	NILDGILO_01737	PIBHELFC_01387	LNAIJENN_01386	DFNPJCLJ_01038	JFDFHHOF_01896	CJMKAOFH_01164	LPEHFDKF_00909	BBKMBCNC_01455	PPPOHEJL_00887	EPFFJELK_01754	GLGCDJBK_01222	EJEDPPPE_01454	KBCKMEGG_01009	EJBDKFJN_01027	FAEDJKDH_01091	CAOKBMPH_01064	KNEPNHNH_00901	PKLOOLHP_00349	PBDEFOPI_01064	FMFNHNPF_01867
lptG		Lipopolysaccharide export system permease protein LptG	30	30	1	1	7972				1091	1091	1091	NHADKBKC_01638	PEPDNNED_01418	DBOBEHLL_01638	EKKNDDEI_01076	HCGHHCMC_00642	NJEGOBFM_01749	DDCKJJDP_01188	OCJJJNLI_00837	GJCMIGLD_01137	INKGDKEG_00381	NILDGILO_01896	PIBHELFC_01241	LNAIJENN_01244	DFNPJCLJ_01168	JFDFHHOF_01738	CJMKAOFH_01018	LPEHFDKF_00775	BBKMBCNC_01596	PPPOHEJL_00713	EPFFJELK_01625	GLGCDJBK_01385	EJEDPPPE_01280	KBCKMEGG_01135	EJBDKFJN_01145	FAEDJKDH_00962	CAOKBMPH_01194	KNEPNHNH_00784	PKLOOLHP_00476	PBDEFOPI_01194	FMFNHNPF_01746
group_791		hypothetical protein	30	30	1	1	12446				785	791	790	NHADKBKC_01725	PEPDNNED_01327	DBOBEHLL_01725	EKKNDDEI_00985	HCGHHCMC_00732	NJEGOBFM_01840	DDCKJJDP_01085	OCJJJNLI_00953	GJCMIGLD_01034	INKGDKEG_00284	NILDGILO_01994	PIBHELFC_01138	LNAIJENN_01147	DFNPJCLJ_00752	JFDFHHOF_01570	CJMKAOFH_01357	LPEHFDKF_01104	BBKMBCNC_01264	PPPOHEJL_00577	EPFFJELK_01958	GLGCDJBK_01017	EJEDPPPE_01143	KBCKMEGG_01244	EJBDKFJN_01215	FAEDJKDH_00892	CAOKBMPH_01265	KNEPNHNH_00712	PKLOOLHP_00547	PBDEFOPI_01265	FMFNHNPF_01677
group_794		hypothetical protein	30	30	1	1	11357				365	368	367	NHADKBKC_01812	PEPDNNED_01232	DBOBEHLL_01812	EKKNDDEI_00900	HCGHHCMC_00827	NJEGOBFM_01925	DDCKJJDP_00998	OCJJJNLI_01055	GJCMIGLD_00938	INKGDKEG_00190	NILDGILO_02080	PIBHELFC_00967	LNAIJENN_00981	DFNPJCLJ_01348	JFDFHHOF_01539	CJMKAOFH_00871	LPEHFDKF_00620	BBKMBCNC_01746	PPPOHEJL_00547	EPFFJELK_01452	GLGCDJBK_01544	EJEDPPPE_01114	KBCKMEGG_00340	EJBDKFJN_01331	FAEDJKDH_00784	CAOKBMPH_01366	KNEPNHNH_00604	PKLOOLHP_00646	PBDEFOPI_01366	FMFNHNPF_01579
oppD_1		Oligopeptide transport ATP-binding protein OppD	30	30	1	1	4320				785	785	785	NHADKBKC_00027	PEPDNNED_00030	DBOBEHLL_00027	EKKNDDEI_00495	HCGHHCMC_01147	NJEGOBFM_00132	DDCKJJDP_02147	OCJJJNLI_02429	GJCMIGLD_02088	INKGDKEG_01313	NILDGILO_00932	PIBHELFC_02086	LNAIJENN_02204	DFNPJCLJ_02099	JFDFHHOF_00993	CJMKAOFH_01915	LPEHFDKF_00172	BBKMBCNC_00713	PPPOHEJL_02396	EPFFJELK_00343	GLGCDJBK_00328	EJEDPPPE_00440	KBCKMEGG_00208	EJBDKFJN_01717	FAEDJKDH_00387	CAOKBMPH_01945	KNEPNHNH_00230	PKLOOLHP_01086	PBDEFOPI_01945	FMFNHNPF_01212
rpsF		30S ribosomal protein S6	30	30	1	1	4174				182	356	297	NHADKBKC_00159	PEPDNNED_00171	DBOBEHLL_00159	EKKNDDEI_00106	HCGHHCMC_01286	NJEGOBFM_00267	DDCKJJDP_00407	OCJJJNLI_01787	GJCMIGLD_00256	INKGDKEG_02011	NILDGILO_00310	PIBHELFC_00352	LNAIJENN_00376	DFNPJCLJ_01856	JFDFHHOF_00396	CJMKAOFH_00300	LPEHFDKF_01891	BBKMBCNC_00135	PPPOHEJL_01803	EPFFJELK_00908	GLGCDJBK_02066	EJEDPPPE_02264	KBCKMEGG_01691	EJBDKFJN_01778	FAEDJKDH_00320	CAOKBMPH_02006	KNEPNHNH_01689	PKLOOLHP_01152	PBDEFOPI_02006	FMFNHNPF_01146
ntpA		V-type sodium ATPase catalytic subunit A	30	30	1	1	4668				1148	1769	1748	NHADKBKC_00232	PEPDNNED_00256	DBOBEHLL_00232	EKKNDDEI_00184	HCGHHCMC_01351	NJEGOBFM_00345	DDCKJJDP_00316	OCJJJNLI_01859	GJCMIGLD_00177	INKGDKEG_01940	NILDGILO_00381	PIBHELFC_00232	LNAIJENN_00279	DFNPJCLJ_00115	JFDFHHOF_00569	CJMKAOFH_02092	LPEHFDKF_02194	BBKMBCNC_00560	PPPOHEJL_01971	EPFFJELK_00742	GLGCDJBK_02289	EJEDPPPE_02445	KBCKMEGG_01763	EJBDKFJN_01893	FAEDJKDH_00262	CAOKBMPH_02066	KNEPNHNH_01618	PKLOOLHP_01216	PBDEFOPI_02066	FMFNHNPF_01087
group_887		hypothetical protein	30	30	1	1	10593				554	557	556	NHADKBKC_00259	PEPDNNED_00282	DBOBEHLL_00260	EKKNDDEI_00202	HCGHHCMC_01369	NJEGOBFM_00363	DDCKJJDP_00297	OCJJJNLI_01877	GJCMIGLD_00159	INKGDKEG_01499	NILDGILO_00399	PIBHELFC_00214	LNAIJENN_00261	DFNPJCLJ_02338	JFDFHHOF_00887	CJMKAOFH_00185	LPEHFDKF_00068	BBKMBCNC_00244	PPPOHEJL_02288	EPFFJELK_00452	GLGCDJBK_02121	EJEDPPPE_00265	KBCKMEGG_01866	EJBDKFJN_00160	FAEDJKDH_00158	CAOKBMPH_00162	KNEPNHNH_00093	PKLOOLHP_01532	PBDEFOPI_00162	FMFNHNPF_00731
group_892		hypothetical protein	30	30	1	1	10421				203	203	203	NHADKBKC_00340	PEPDNNED_00366	DBOBEHLL_00718	EKKNDDEI_00279	HCGHHCMC_01449	NJEGOBFM_00437	DDCKJJDP_00196	OCJJJNLI_01978	GJCMIGLD_00055	INKGDKEG_01601	NILDGILO_00497	PIBHELFC_00106	LNAIJENN_00144	DFNPJCLJ_02413	JFDFHHOF_00802	CJMKAOFH_00102	LPEHFDKF_00002	BBKMBCNC_00334	PPPOHEJL_02205	EPFFJELK_00525	GLGCDJBK_02210	EJEDPPPE_00191	KBCKMEGG_01931	EJBDKFJN_01963	FAEDJKDH_00190	CAOKBMPH_02146	KNEPNHNH_00030	PKLOOLHP_01292	PBDEFOPI_02146	FMFNHNPF_01008
glyS		Glycine--tRNA ligase beta subunit	30	30	1	1	10320				2060	2072	2060	NHADKBKC_00370	PEPDNNED_00545	DBOBEHLL_00688	EKKNDDEI_00312	HCGHHCMC_01625	NJEGOBFM_00467	DDCKJJDP_02294	OCJJJNLI_02180	GJCMIGLD_02327	INKGDKEG_01632	NILDGILO_00696	PIBHELFC_00076	LNAIJENN_00114	DFNPJCLJ_00070	JFDFHHOF_00620	CJMKAOFH_00068	LPEHFDKF_02148	BBKMBCNC_00367	PPPOHEJL_02167	EPFFJELK_00697	GLGCDJBK_00100	EJEDPPPE_00172	KBCKMEGG_01944	EJBDKFJN_00056	FAEDJKDH_00056	CAOKBMPH_00059	KNEPNHNH_01518	PKLOOLHP_01307	PBDEFOPI_00059	FMFNHNPF_00836
ileS		Isoleucine--tRNA ligase	30	30	1	1	10313				2747	2801	2797	NHADKBKC_00373	PEPDNNED_00542	DBOBEHLL_00685	EKKNDDEI_00315	HCGHHCMC_01622	NJEGOBFM_00470	DDCKJJDP_02297	OCJJJNLI_02177	GJCMIGLD_02330	INKGDKEG_01635	NILDGILO_00693	PIBHELFC_00073	LNAIJENN_00111	DFNPJCLJ_00067	JFDFHHOF_00623	CJMKAOFH_00065	LPEHFDKF_02145	BBKMBCNC_00370	PPPOHEJL_02164	EPFFJELK_00694	GLGCDJBK_00096	EJEDPPPE_00169	KBCKMEGG_01947	EJBDKFJN_00053	FAEDJKDH_00053	CAOKBMPH_00056	KNEPNHNH_01515	PKLOOLHP_01310	PBDEFOPI_00056	FMFNHNPF_00839
iscS		Cysteine desulfurase IscS	30	30	1	1	10858				1193	1196	1194	NHADKBKC_00382	PEPDNNED_00533	DBOBEHLL_00676	EKKNDDEI_00324	HCGHHCMC_01613	NJEGOBFM_00479	DDCKJJDP_02314	OCJJJNLI_02159	GJCMIGLD_02345	INKGDKEG_01649	NILDGILO_00677	PIBHELFC_00057	LNAIJENN_00087	DFNPJCLJ_00052	JFDFHHOF_00637	CJMKAOFH_00052	LPEHFDKF_02132	BBKMBCNC_00383	PPPOHEJL_02149	EPFFJELK_00679	GLGCDJBK_00080	EJEDPPPE_00154	KBCKMEGG_01954	EJBDKFJN_02014	FAEDJKDH_01682	CAOKBMPH_02198	KNEPNHNH_01406	PKLOOLHP_01409	PBDEFOPI_02198	FMFNHNPF_00957
nth		Endonuclease III	30	30	1	1	10859				644	650	648	NHADKBKC_00383	PEPDNNED_00532	DBOBEHLL_00675	EKKNDDEI_00325	HCGHHCMC_01612	NJEGOBFM_00480	DDCKJJDP_02315	OCJJJNLI_02158	GJCMIGLD_02346	INKGDKEG_01650	NILDGILO_00676	PIBHELFC_00056	LNAIJENN_00086	DFNPJCLJ_00051	JFDFHHOF_00638	CJMKAOFH_00051	LPEHFDKF_02131	BBKMBCNC_00384	PPPOHEJL_02148	EPFFJELK_00678	GLGCDJBK_00079	EJEDPPPE_00153	KBCKMEGG_01955	EJBDKFJN_02015	FAEDJKDH_01683	CAOKBMPH_02199	KNEPNHNH_01407	PKLOOLHP_01408	PBDEFOPI_02199	FMFNHNPF_00956
asnS		Asparagine--tRNA ligase	30	30	1	1	10797				1385	1385	1385	NHADKBKC_00399	PEPDNNED_00516	DBOBEHLL_00659	EKKNDDEI_00340	HCGHHCMC_01597	NJEGOBFM_00495	DDCKJJDP_02370	OCJJJNLI_02143	GJCMIGLD_02361	INKGDKEG_01666	NILDGILO_00661	PIBHELFC_00041	LNAIJENN_02596	DFNPJCLJ_02449	JFDFHHOF_00760	CJMKAOFH_02140	LPEHFDKF_02016	BBKMBCNC_00510	PPPOHEJL_02027	EPFFJELK_00561	GLGCDJBK_02350	EJEDPPPE_00034	KBCKMEGG_01970	EJBDKFJN_02033	FAEDJKDH_01703	CAOKBMPH_02217	KNEPNHNH_01426	PKLOOLHP_01391	PBDEFOPI_02217	FMFNHNPF_00940
mnmE		tRNA modification GTPase MnmE	30	30	1	1	2490				1367	1367	1367	NHADKBKC_00431	PEPDNNED_00486	DBOBEHLL_00626	EKKNDDEI_00374	HCGHHCMC_01568	NJEGOBFM_00529	DDCKJJDP_02401	OCJJJNLI_02083	GJCMIGLD_02414	INKGDKEG_01729	NILDGILO_00604	PIBHELFC_02382	LNAIJENN_02624	DFNPJCLJ_02512	JFDFHHOF_00688	CJMKAOFH_02200	LPEHFDKF_02074	BBKMBCNC_00445	PPPOHEJL_02102	EPFFJELK_00623	GLGCDJBK_02403	EJEDPPPE_00108	KBCKMEGG_01992	EJBDKFJN_02061	FAEDJKDH_01738	CAOKBMPH_02245	KNEPNHNH_01459	PKLOOLHP_01364	PBDEFOPI_02245	FMFNHNPF_00913
pheT		Phenylalanine--tRNA ligase beta subunit	30	30	1	1	2527				1388	2396	2362	NHADKBKC_00445	PEPDNNED_00472	DBOBEHLL_00612	EKKNDDEI_00388	HCGHHCMC_01554	NJEGOBFM_00543	DDCKJJDP_00009	OCJJJNLI_02069	GJCMIGLD_02428	INKGDKEG_01743	NILDGILO_00590	PIBHELFC_02368	LNAIJENN_00009	DFNPJCLJ_00010	JFDFHHOF_00702	CJMKAOFH_00009	LPEHFDKF_02088	BBKMBCNC_00431	PPPOHEJL_02088	EPFFJELK_00637	GLGCDJBK_00009	EJEDPPPE_00094	KBCKMEGG_00009	EJBDKFJN_00009	FAEDJKDH_00009	CAOKBMPH_00009	KNEPNHNH_01473	PKLOOLHP_01350	PBDEFOPI_00009	FMFNHNPF_00899
group_909		hypothetical protein	30	30	1	1	2134				1067	1067	1067	NHADKBKC_00496	PEPDNNED_00419	DBOBEHLL_00561	EKKNDDEI_00438	HCGHHCMC_01503	NJEGOBFM_00593	DDCKJJDP_00055	OCJJJNLI_02025	GJCMIGLD_00006	INKGDKEG_01787	NILDGILO_00545	PIBHELFC_02323	LNAIJENN_00056	DFNPJCLJ_02489	JFDFHHOF_00663	CJMKAOFH_02176	LPEHFDKF_02051	BBKMBCNC_00468	PPPOHEJL_02124	EPFFJELK_00600	GLGCDJBK_02383	EJEDPPPE_00130	KBCKMEGG_00044	EJBDKFJN_00050	FAEDJKDH_00050	CAOKBMPH_00053	KNEPNHNH_01512	PKLOOLHP_01313	PBDEFOPI_00053	FMFNHNPF_00842
group_925		hypothetical protein	30	30	1	1	10109				677	707	704	NHADKBKC_00572	PEPDNNED_00613	DBOBEHLL_00485	EKKNDDEI_02151	HCGHHCMC_01677	NJEGOBFM_00670	DDCKJJDP_00130	OCJJJNLI_02244	GJCMIGLD_02271	INKGDKEG_01861	NILDGILO_00755	PIBHELFC_02251	LNAIJENN_02479	DFNPJCLJ_02260	JFDFHHOF_00903	CJMKAOFH_02031	LPEHFDKF_00083	BBKMBCNC_00625	PPPOHEJL_02304	EPFFJELK_00436	GLGCDJBK_00237	EJEDPPPE_00282	KBCKMEGG_01841	EJBDKFJN_00110	FAEDJKDH_00109	CAOKBMPH_00112	KNEPNHNH_01574	PKLOOLHP_01482	PBDEFOPI_00112	FMFNHNPF_00781
rpsT		30S ribosomal protein S20	30	30	1	1	3970				272	272	272	NHADKBKC_00683	PEPDNNED_00733	DBOBEHLL_00374	EKKNDDEI_02039	HCGHHCMC_01793	NJEGOBFM_00783	DDCKJJDP_00486	OCJJJNLI_01704	GJCMIGLD_00341	INKGDKEG_02104	NILDGILO_00233	PIBHELFC_00437	LNAIJENN_00463	DFNPJCLJ_01798	JFDFHHOF_00332	CJMKAOFH_00355	LPEHFDKF_01836	BBKMBCNC_00084	PPPOHEJL_01735	EPFFJELK_00966	GLGCDJBK_02014	EJEDPPPE_02180	KBCKMEGG_01614	EJBDKFJN_00336	FAEDJKDH_01850	CAOKBMPH_00369	KNEPNHNH_01774	PKLOOLHP_01707	PBDEFOPI_00369	FMFNHNPF_00550
group_927		hypothetical protein	30	30	1	1	3906				1016	1016	1016	NHADKBKC_00697	PEPDNNED_00750	DBOBEHLL_00360	EKKNDDEI_02021	HCGHHCMC_01807	NJEGOBFM_00801	DDCKJJDP_00501	OCJJJNLI_01690	GJCMIGLD_00355	INKGDKEG_02118	NILDGILO_00219	PIBHELFC_00451	LNAIJENN_00478	DFNPJCLJ_01774	JFDFHHOF_00317	CJMKAOFH_00368	LPEHFDKF_01812	BBKMBCNC_00071	PPPOHEJL_01721	EPFFJELK_00989	GLGCDJBK_02001	EJEDPPPE_02168	KBCKMEGG_01601	EJBDKFJN_00349	FAEDJKDH_01830	CAOKBMPH_00382	KNEPNHNH_01786	PKLOOLHP_01719	PBDEFOPI_00382	FMFNHNPF_00538
coaD		Phosphopantetheine adenylyltransferase	30	30	1	1	8970				491	497	492	NHADKBKC_00766	PEPDNNED_00833	DBOBEHLL_00768	EKKNDDEI_01961	HCGHHCMC_01876	NJEGOBFM_00861	DDCKJJDP_00587	OCJJJNLI_01589	GJCMIGLD_00456	INKGDKEG_02211	NILDGILO_00125	PIBHELFC_00533	LNAIJENN_00569	DFNPJCLJ_01696	JFDFHHOF_00222	CJMKAOFH_00462	LPEHFDKF_01734	BBKMBCNC_02106	PPPOHEJL_01615	EPFFJELK_01068	GLGCDJBK_01907	EJEDPPPE_02059	KBCKMEGG_01532	EJBDKFJN_00426	FAEDJKDH_01762	CAOKBMPH_00465	KNEPNHNH_01840	PKLOOLHP_01795	PBDEFOPI_00465	FMFNHNPF_00467
tkt		Transketolase	30	30	1	1	11847				812	812	812	NHADKBKC_00903	PEPDNNED_00966	DBOBEHLL_00906	EKKNDDEI_01826	HCGHHCMC_02007	NJEGOBFM_00994	DDCKJJDP_00739	OCJJJNLI_01420	GJCMIGLD_00620	INKGDKEG_02378	NILDGILO_02391	PIBHELFC_00707	LNAIJENN_00735	DFNPJCLJ_01590	JFDFHHOF_01279	CJMKAOFH_00566	LPEHFDKF_00341	BBKMBCNC_01996	PPPOHEJL_00274	EPFFJELK_01185	GLGCDJBK_01792	EJEDPPPE_00732	KBCKMEGG_00616	EJBDKFJN_01577	FAEDJKDH_00529	CAOKBMPH_01751	KNEPNHNH_00358	PKLOOLHP_00950	PBDEFOPI_01751	FMFNHNPF_01350
fda		Fructose-bisphosphate aldolase class 1	30	30	1	1	12359				887	887	887	NHADKBKC_00931	PEPDNNED_01005	DBOBEHLL_00934	EKKNDDEI_01789	HCGHHCMC_02044	NJEGOBFM_01031	DDCKJJDP_00778	OCJJJNLI_01390	GJCMIGLD_00660	INKGDKEG_02415	NILDGILO_02352	PIBHELFC_00752	LNAIJENN_00768	DFNPJCLJ_01566	JFDFHHOF_01301	CJMKAOFH_00591	LPEHFDKF_00371	BBKMBCNC_01967	PPPOHEJL_00296	EPFFJELK_01207	GLGCDJBK_01763	EJEDPPPE_00754	KBCKMEGG_00592	EJBDKFJN_01535	FAEDJKDH_00574	CAOKBMPH_01713	KNEPNHNH_00405	PKLOOLHP_00918	PBDEFOPI_01713	FMFNHNPF_01381
ispG		4-hydroxy-3-methylbut-2-en-1-yl diphosphate synthase (flavodoxin)	30	30	1	1	12015				1040	1076	1066	NHADKBKC_01091	PEPDNNED_01989	DBOBEHLL_01090	EKKNDDEI_01635	HCGHHCMC_00087	NJEGOBFM_01186	DDCKJJDP_01826	OCJJJNLI_00213	GJCMIGLD_01777	INKGDKEG_00972	NILDGILO_01270	PIBHELFC_01838	LNAIJENN_01907	DFNPJCLJ_00525	JFDFHHOF_02375	CJMKAOFH_01565	LPEHFDKF_01328	BBKMBCNC_01057	PPPOHEJL_01372	EPFFJELK_02198	GLGCDJBK_00691	EJEDPPPE_01879	KBCKMEGG_01312	EJBDKFJN_00685	FAEDJKDH_01458	CAOKBMPH_00727	KNEPNHNH_01224	PKLOOLHP_00025	PBDEFOPI_00727	FMFNHNPF_00214
dnaN_2		DNA polymerase III subunit beta	30	30	1	1	12569				1145	1148	1145	NHADKBKC_01145	PEPDNNED_01935	DBOBEHLL_01144	EKKNDDEI_01580	HCGHHCMC_00140	NJEGOBFM_01239	DDCKJJDP_01773	OCJJJNLI_00263	GJCMIGLD_01711	INKGDKEG_00911	NILDGILO_01327	PIBHELFC_01782	LNAIJENN_01854	DFNPJCLJ_00573	JFDFHHOF_02337	CJMKAOFH_01517	LPEHFDKF_01269	BBKMBCNC_01105	PPPOHEJL_01336	EPFFJELK_02148	GLGCDJBK_00752	EJEDPPPE_01844	KBCKMEGG_01184	EJBDKFJN_00733	FAEDJKDH_01409	CAOKBMPH_00775	KNEPNHNH_01177	PKLOOLHP_00072	PBDEFOPI_00775	FMFNHNPF_00167
groS		10 kDa chaperonin	30	30	1	1	7594				272	272	272	NHADKBKC_01284	PEPDNNED_01796	DBOBEHLL_01282	EKKNDDEI_01443	HCGHHCMC_00280	NJEGOBFM_01380	DDCKJJDP_01570	OCJJJNLI_00447	GJCMIGLD_01552	INKGDKEG_00754	NILDGILO_01497	PIBHELFC_01629	LNAIJENN_01629	DFNPJCLJ_00877	JFDFHHOF_02116	CJMKAOFH_01304	LPEHFDKF_01063	BBKMBCNC_01319	PPPOHEJL_01098	EPFFJELK_01916	GLGCDJBK_01067	EJEDPPPE_01685	KBCKMEGG_00741	EJBDKFJN_00824	FAEDJKDH_01319	CAOKBMPH_00860	KNEPNHNH_01102	PKLOOLHP_00144	PBDEFOPI_00860	FMFNHNPF_00095
isiB		Flavodoxin	30	30	1	1	4927				308	503	490	NHADKBKC_01331	PEPDNNED_01741	DBOBEHLL_01329	EKKNDDEI_01395	HCGHHCMC_00327	NJEGOBFM_01428	DDCKJJDP_01523	OCJJJNLI_00517	GJCMIGLD_01503	INKGDKEG_00705	NILDGILO_01549	PIBHELFC_01574	LNAIJENN_01575	DFNPJCLJ_01295	JFDFHHOF_01956	CJMKAOFH_00915	LPEHFDKF_00666	BBKMBCNC_01702	PPPOHEJL_00948	EPFFJELK_01498	GLGCDJBK_01498	EJEDPPPE_01520	KBCKMEGG_00791	EJBDKFJN_00875	FAEDJKDH_01267	CAOKBMPH_00908	KNEPNHNH_01051	PKLOOLHP_00191	PBDEFOPI_00908	FMFNHNPF_00048
gatA		Glutamyl-tRNA(Gln) amidotransferase subunit A	30	30	1	1	7810				1454	1463	1457	NHADKBKC_01360	PEPDNNED_01708	DBOBEHLL_01359	EKKNDDEI_01362	HCGHHCMC_00357	NJEGOBFM_01462	DDCKJJDP_01466	OCJJJNLI_00554	GJCMIGLD_01444	INKGDKEG_00664	NILDGILO_01589	PIBHELFC_01518	LNAIJENN_01538	DFNPJCLJ_01240	JFDFHHOF_01648	CJMKAOFH_00945	LPEHFDKF_00703	BBKMBCNC_01668	PPPOHEJL_00644	EPFFJELK_01552	GLGCDJBK_01465	EJEDPPPE_01213	KBCKMEGG_00825	EJBDKFJN_00903	FAEDJKDH_01239	CAOKBMPH_00936	KNEPNHNH_01023	PKLOOLHP_00219	PBDEFOPI_00936	FMFNHNPF_00020
xerC		Tyrosine recombinase XerC	30	30	1	1	6311				986	986	986	NHADKBKC_01442	PEPDNNED_01614	DBOBEHLL_01441	EKKNDDEI_01270	HCGHHCMC_00455	NJEGOBFM_01554	DDCKJJDP_01389	OCJJJNLI_00635	GJCMIGLD_01356	INKGDKEG_00581	NILDGILO_01683	PIBHELFC_01437	LNAIJENN_01439	DFNPJCLJ_01023	JFDFHHOF_01915	CJMKAOFH_01179	LPEHFDKF_00925	BBKMBCNC_01438	PPPOHEJL_00902	EPFFJELK_01769	GLGCDJBK_01205	EJEDPPPE_01470	KBCKMEGG_00905	EJBDKFJN_00977	FAEDJKDH_01142	CAOKBMPH_01014	KNEPNHNH_00948	PKLOOLHP_00298	PBDEFOPI_01014	FMFNHNPF_01912
crr		PTS system glucose-specific EIIA component	30	30	1	1	8350				434	494	492	NHADKBKC_01521	PEPDNNED_01538	DBOBEHLL_01521	EKKNDDEI_01201	HCGHHCMC_00525	NJEGOBFM_01623	DDCKJJDP_01315	OCJJJNLI_00713	GJCMIGLD_01278	INKGDKEG_00508	NILDGILO_01756	PIBHELFC_01368	LNAIJENN_01366	DFNPJCLJ_01055	JFDFHHOF_01877	CJMKAOFH_01148	LPEHFDKF_00893	BBKMBCNC_01471	PPPOHEJL_00870	EPFFJELK_01737	GLGCDJBK_01239	EJEDPPPE_01437	KBCKMEGG_01033	EJBDKFJN_01042	FAEDJKDH_01066	CAOKBMPH_01087	KNEPNHNH_00886	PKLOOLHP_00372	PBDEFOPI_01087	FMFNHNPF_01852
hldE_2		Bifunctional protein HldE	30	30	1	1	8280				464	464	464	NHADKBKC_01536	PEPDNNED_01524	DBOBEHLL_01536	EKKNDDEI_01185	HCGHHCMC_00540	NJEGOBFM_01639	DDCKJJDP_01301	OCJJJNLI_00729	GJCMIGLD_01263	INKGDKEG_00493	NILDGILO_01770	PIBHELFC_01354	LNAIJENN_01351	DFNPJCLJ_01070	JFDFHHOF_01861	CJMKAOFH_01119	LPEHFDKF_00878	BBKMBCNC_01497	PPPOHEJL_00834	EPFFJELK_01722	GLGCDJBK_01267	EJEDPPPE_01413	KBCKMEGG_01055	EJBDKFJN_01055	FAEDJKDH_01053	CAOKBMPH_01100	KNEPNHNH_00873	PKLOOLHP_00385	PBDEFOPI_01100	FMFNHNPF_01839
mepA_4		Multidrug export protein MepA	30	30	1	1	8262				1364	1367	1366	NHADKBKC_01551	PEPDNNED_01509	DBOBEHLL_01551	EKKNDDEI_01170	HCGHHCMC_00555	NJEGOBFM_01654	DDCKJJDP_01296	OCJJJNLI_00735	GJCMIGLD_01247	INKGDKEG_00487	NILDGILO_01775	PIBHELFC_01348	LNAIJENN_01346	DFNPJCLJ_01076	JFDFHHOF_01846	CJMKAOFH_01114	LPEHFDKF_00872	BBKMBCNC_01502	PPPOHEJL_00819	EPFFJELK_01717	GLGCDJBK_01282	EJEDPPPE_01398	KBCKMEGG_01060	EJBDKFJN_01060	FAEDJKDH_01048	CAOKBMPH_01105	KNEPNHNH_00868	PKLOOLHP_00390	PBDEFOPI_01105	FMFNHNPF_01834
group_967		hypothetical protein	30	30	1	1	8251				812	812	812	NHADKBKC_01554	PEPDNNED_01506	DBOBEHLL_01554	EKKNDDEI_01167	HCGHHCMC_00558	NJEGOBFM_01657	DDCKJJDP_01289	OCJJJNLI_00742	GJCMIGLD_01240	INKGDKEG_00480	NILDGILO_01782	PIBHELFC_01341	LNAIJENN_01339	DFNPJCLJ_01083	JFDFHHOF_01838	CJMKAOFH_01107	LPEHFDKF_00863	BBKMBCNC_01509	PPPOHEJL_00812	EPFFJELK_01710	GLGCDJBK_01289	EJEDPPPE_01391	KBCKMEGG_01063	EJBDKFJN_01067	FAEDJKDH_01040	CAOKBMPH_01112	KNEPNHNH_00861	PKLOOLHP_00397	PBDEFOPI_01112	FMFNHNPF_01827
cbiC		Cobalt-precorrin-8 methylmutase	30	30	1	1	8145				650	650	650	NHADKBKC_01577	PEPDNNED_01482	DBOBEHLL_01577	EKKNDDEI_01139	HCGHHCMC_00580	NJEGOBFM_01686	DDCKJJDP_01261	OCJJJNLI_00769	GJCMIGLD_01211	INKGDKEG_00450	NILDGILO_01812	PIBHELFC_01311	LNAIJENN_01313	DFNPJCLJ_01108	JFDFHHOF_01816	CJMKAOFH_01080	LPEHFDKF_00832	BBKMBCNC_01533	PPPOHEJL_00788	EPFFJELK_01685	GLGCDJBK_01316	EJEDPPPE_01366	KBCKMEGG_01082	EJBDKFJN_01089	FAEDJKDH_01017	CAOKBMPH_01136	KNEPNHNH_00838	PKLOOLHP_00422	PBDEFOPI_01136	FMFNHNPF_01800
purE		N5-carboxyaminoimidazole ribonucleotide mutase	30	30	1	1	8113				464	473	472	NHADKBKC_01596	PEPDNNED_01463	DBOBEHLL_01596	EKKNDDEI_01121	HCGHHCMC_00599	NJEGOBFM_01704	DDCKJJDP_01245	OCJJJNLI_00787	GJCMIGLD_01193	INKGDKEG_00431	NILDGILO_01830	PIBHELFC_01293	LNAIJENN_01296	DFNPJCLJ_01128	JFDFHHOF_01798	CJMKAOFH_01058	LPEHFDKF_00814	BBKMBCNC_01554	PPPOHEJL_00770	EPFFJELK_01665	GLGCDJBK_01335	EJEDPPPE_01346	KBCKMEGG_01102	EJBDKFJN_01106	FAEDJKDH_00999	CAOKBMPH_01157	KNEPNHNH_00821	PKLOOLHP_00439	PBDEFOPI_01157	FMFNHNPF_01783
dut		Deoxyuridine 5'-triphosphate nucleotidohydrolase	30	30	1	1	7974				440	440	440	NHADKBKC_01636	PEPDNNED_01420	DBOBEHLL_01636	EKKNDDEI_01078	HCGHHCMC_00640	NJEGOBFM_01747	DDCKJJDP_01190	OCJJJNLI_00835	GJCMIGLD_01139	INKGDKEG_00383	NILDGILO_01894	PIBHELFC_01243	LNAIJENN_01246	DFNPJCLJ_01166	JFDFHHOF_01740	CJMKAOFH_01020	LPEHFDKF_00777	BBKMBCNC_01594	PPPOHEJL_00715	EPFFJELK_01627	GLGCDJBK_01383	EJEDPPPE_01282	KBCKMEGG_01133	EJBDKFJN_01143	FAEDJKDH_00964	CAOKBMPH_01192	KNEPNHNH_00786	PKLOOLHP_00474	PBDEFOPI_01192	FMFNHNPF_01748
eutD		Ethanolamine utilization protein EutD	30	30	1	1	1655				1004	1004	1004	NHADKBKC_01783	PEPDNNED_01261	DBOBEHLL_01783	EKKNDDEI_00927	HCGHHCMC_00798	NJEGOBFM_01898	DDCKJJDP_01025	OCJJJNLI_01022	GJCMIGLD_00963	INKGDKEG_00219	NILDGILO_02054	PIBHELFC_01079	LNAIJENN_01085	DFNPJCLJ_00787	JFDFHHOF_02132	CJMKAOFH_01327	LPEHFDKF_01075	BBKMBCNC_01294	PPPOHEJL_01186	EPFFJELK_01929	GLGCDJBK_01049	EJEDPPPE_01701	KBCKMEGG_00588	EJBDKFJN_01278	FAEDJKDH_00833	CAOKBMPH_01324	KNEPNHNH_00652	PKLOOLHP_00605	PBDEFOPI_01324	FMFNHNPF_01620
rsmI		Ribosomal RNA small subunit methyltransferase I	30	30	1	1	11354				707	707	707	NHADKBKC_01815	PEPDNNED_01229	DBOBEHLL_01815	EKKNDDEI_00897	HCGHHCMC_00830	NJEGOBFM_01928	DDCKJJDP_00995	OCJJJNLI_01058	GJCMIGLD_00935	INKGDKEG_00187	NILDGILO_02083	PIBHELFC_00964	LNAIJENN_00978	DFNPJCLJ_01351	JFDFHHOF_01536	CJMKAOFH_00868	LPEHFDKF_00617	BBKMBCNC_01749	PPPOHEJL_00544	EPFFJELK_01449	GLGCDJBK_01547	EJEDPPPE_01111	KBCKMEGG_00343	EJBDKFJN_01334	FAEDJKDH_00781	CAOKBMPH_01369	KNEPNHNH_00601	PKLOOLHP_00649	PBDEFOPI_01369	FMFNHNPF_01576
yhbY		RNA-binding protein YhbY	30	30	1	1	11345				299	299	299	NHADKBKC_01820	PEPDNNED_01224	DBOBEHLL_01820	EKKNDDEI_00892	HCGHHCMC_00835	NJEGOBFM_01933	DDCKJJDP_00990	OCJJJNLI_01063	GJCMIGLD_00930	INKGDKEG_00182	NILDGILO_02088	PIBHELFC_00959	LNAIJENN_00973	DFNPJCLJ_01356	JFDFHHOF_01531	CJMKAOFH_00863	LPEHFDKF_00612	BBKMBCNC_01754	PPPOHEJL_00539	EPFFJELK_01444	GLGCDJBK_01552	EJEDPPPE_01106	KBCKMEGG_00348	EJBDKFJN_01339	FAEDJKDH_00776	CAOKBMPH_01374	KNEPNHNH_00596	PKLOOLHP_00654	PBDEFOPI_01374	FMFNHNPF_01571
group_978		hypothetical protein	30	30	1	1	11335				455	455	455	NHADKBKC_01830	PEPDNNED_01214	DBOBEHLL_01830	EKKNDDEI_00882	HCGHHCMC_00845	NJEGOBFM_01943	DDCKJJDP_00980	OCJJJNLI_01073	GJCMIGLD_00920	INKGDKEG_00172	NILDGILO_02098	PIBHELFC_00949	LNAIJENN_00963	DFNPJCLJ_01366	JFDFHHOF_01521	CJMKAOFH_00853	LPEHFDKF_00602	BBKMBCNC_01764	PPPOHEJL_00529	EPFFJELK_01434	GLGCDJBK_01562	EJEDPPPE_01096	KBCKMEGG_00358	EJBDKFJN_01349	FAEDJKDH_00766	CAOKBMPH_01384	KNEPNHNH_00586	PKLOOLHP_00664	PBDEFOPI_01384	FMFNHNPF_01561
rsmD		Ribosomal RNA small subunit methyltransferase D	30	30	1	1	1153				548	548	548	NHADKBKC_01940	PEPDNNED_01096	DBOBEHLL_01940	EKKNDDEI_00771	HCGHHCMC_00955	NJEGOBFM_02055	DDCKJJDP_00864	OCJJJNLI_01185	GJCMIGLD_00806	INKGDKEG_00059	NILDGILO_02206	PIBHELFC_00839	LNAIJENN_00851	DFNPJCLJ_01475	JFDFHHOF_01380	CJMKAOFH_00737	LPEHFDKF_00483	BBKMBCNC_01877	PPPOHEJL_00380	EPFFJELK_01319	GLGCDJBK_01679	EJEDPPPE_00960	KBCKMEGG_00463	EJBDKFJN_01454	FAEDJKDH_00664	CAOKBMPH_01499	KNEPNHNH_00486	PKLOOLHP_00767	PBDEFOPI_01499	FMFNHNPF_01459
ytrE		ABC transporter ATP-binding protein YtrE	30	30	1	1	5918				671	671	671	NHADKBKC_01958	PEPDNNED_02059	DBOBEHLL_01958	EKKNDDEI_00675	HCGHHCMC_00976	NJEGOBFM_02149	DDCKJJDP_01960	OCJJJNLI_00059	GJCMIGLD_01894	INKGDKEG_01140	NILDGILO_01132	PIBHELFC_01915	LNAIJENN_01985	DFNPJCLJ_00232	JFDFHHOF_01172	CJMKAOFH_01738	LPEHFDKF_01608	BBKMBCNC_00888	PPPOHEJL_00161	EPFFJELK_00149	GLGCDJBK_00512	EJEDPPPE_00611	KBCKMEGG_01381	EJBDKFJN_00611	FAEDJKDH_01590	CAOKBMPH_00643	KNEPNHNH_01313	PKLOOLHP_01966	PBDEFOPI_00643	FMFNHNPF_00296
group_982		hypothetical protein	30	30	1	1	10946				1568	1784	1776	NHADKBKC_01994	PEPDNNED_02095	DBOBEHLL_01994	EKKNDDEI_00638	HCGHHCMC_01012	NJEGOBFM_02186	DDCKJJDP_02018	OCJJJNLI_00002	GJCMIGLD_01950	INKGDKEG_01193	NILDGILO_00974	PIBHELFC_01966	LNAIJENN_02046	DFNPJCLJ_00190	JFDFHHOF_01134	CJMKAOFH_01775	LPEHFDKF_01650	BBKMBCNC_00850	PPPOHEJL_00122	EPFFJELK_00191	GLGCDJBK_00470	EJEDPPPE_00576	KBCKMEGG_01417	EJBDKFJN_00567	FAEDJKDH_01632	CAOKBMPH_00601	KNEPNHNH_01353	PKLOOLHP_01924	PBDEFOPI_00601	FMFNHNPF_00338
livH		High-affinity branched-chain amino acid transport system permease protein LivH	30	30	1	1	11456				887	887	887	NHADKBKC_02039	PEPDNNED_02141	DBOBEHLL_02039	EKKNDDEI_00591	HCGHHCMC_01056	NJEGOBFM_00037	DDCKJJDP_02045	OCJJJNLI_02526	GJCMIGLD_01990	INKGDKEG_01220	NILDGILO_01011	PIBHELFC_01995	LNAIJENN_02092	DFNPJCLJ_00357	JFDFHHOF_00117	CJMKAOFH_01662	LPEHFDKF_01481	BBKMBCNC_00970	PPPOHEJL_01451	EPFFJELK_00023	GLGCDJBK_00607	EJEDPPPE_01960	KBCKMEGG_01460	EJBDKFJN_01616	FAEDJKDH_00497	CAOKBMPH_01782	KNEPNHNH_00326	PKLOOLHP_00981	PBDEFOPI_01782	FMFNHNPF_01319
sdh_2		Serine 3-dehydrogenase	30	30	1	1	11452				782	782	782	NHADKBKC_02041	PEPDNNED_02143	DBOBEHLL_02041	EKKNDDEI_00589	HCGHHCMC_01058	NJEGOBFM_00039	DDCKJJDP_02048	OCJJJNLI_02524	GJCMIGLD_01993	INKGDKEG_01223	NILDGILO_01014	PIBHELFC_01997	LNAIJENN_02094	DFNPJCLJ_00355	JFDFHHOF_00119	CJMKAOFH_01664	LPEHFDKF_01483	BBKMBCNC_00968	PPPOHEJL_01453	EPFFJELK_00025	GLGCDJBK_00605	EJEDPPPE_01962	KBCKMEGG_01463	EJBDKFJN_01618	FAEDJKDH_00495	CAOKBMPH_01784	KNEPNHNH_00324	PKLOOLHP_00983	PBDEFOPI_01784	FMFNHNPF_01317
fruA_2		PTS system fructose-specific EIIABC component	30	30	1	1	3720				473	488	485	NHADKBKC_02098	PEPDNNED_02197	DBOBEHLL_02098	EKKNDDEI_00525	HCGHHCMC_01118	NJEGOBFM_00102	DDCKJJDP_02120	OCJJJNLI_02467	GJCMIGLD_02056	INKGDKEG_01287	NILDGILO_01077	PIBHELFC_02053	LNAIJENN_02158	DFNPJCLJ_02029	JFDFHHOF_01055	CJMKAOFH_01856	LPEHFDKF_00235	BBKMBCNC_00774	PPPOHEJL_00045	EPFFJELK_00273	GLGCDJBK_00391	EJEDPPPE_00498	KBCKMEGG_00238	EJBDKFJN_01690	FAEDJKDH_00418	CAOKBMPH_01919	KNEPNHNH_00259	PKLOOLHP_01057	PBDEFOPI_01919	FMFNHNPF_01241
era		GTPase Era	30	30	1	1	11393				890	896	893	NHADKBKC_00879	PEPDNNED_00946	DBOBEHLL_00882	EKKNDDEI_01846	HCGHHCMC_01987	NJEGOBFM_00974	DDCKJJDP_00713	OCJJJNLI_01463	GJCMIGLD_00580	INKGDKEG_02341	NILDGILO_00009	PIBHELFC_00671	LNAIJENN_00706	DFNPJCLJ_00370	JFDFHHOF_00104	CJMKAOFH_01649	LPEHFDKF_01468	BBKMBCNC_00983	PPPOHEJL_01438	EPFFJELK_00010	GLGCDJBK_00620	EJEDPPPE_01947	KBCKMEGG_00339	EJBDKFJN_01603	FAEDJKDH_00510	CAOKBMPH_01769	KNEPNHNH_00339	PKLOOLHP_00968	PBDEFOPI_01769	FMFNHNPF_01332
group_1104		hypothetical protein	29	29	1	1	3542	15	38		263	263	263	NHADKBKC_00066	PEPDNNED_00076	DBOBEHLL_00066	EKKNDDEI_00012	HCGHHCMC_01192	NJEGOBFM_00173	DDCKJJDP_02170	OCJJJNLI_02404	GJCMIGLD_02113	INKGDKEG_01337	NILDGILO_00908	PIBHELFC_02109	LNAIJENN_02226	DFNPJCLJ_02141	JFDFHHOF_00954	CJMKAOFH_01958	LPEHFDKF_00134	BBKMBCNC_00675	PPPOHEJL_02355	EPFFJELK_00385	GLGCDJBK_00285	EJEDPPPE_00400		EJBDKFJN_00269	FAEDJKDH_01914	CAOKBMPH_00268	KNEPNHNH_00192	PKLOOLHP_01648	PBDEFOPI_00268	FMFNHNPF_00607
glpQ_1		Glycerophosphodiester phosphodiesterase	29	29	1	1	3861	1	758		722	722	722	NHADKBKC_00672	PEPDNNED_00725	DBOBEHLL_00384	EKKNDDEI_02048	HCGHHCMC_01782	NJEGOBFM_00774	DDCKJJDP_00480	OCJJJNLI_01710	GJCMIGLD_00333	INKGDKEG_02098	NILDGILO_00239	PIBHELFC_00430	LNAIJENN_00453	DFNPJCLJ_01804	JFDFHHOF_00338	CJMKAOFH_00349	LPEHFDKF_01842	BBKMBCNC_00090	PPPOHEJL_01742	EPFFJELK_00960	GLGCDJBK_02020	EJEDPPPE_02188		EJBDKFJN_00329	FAEDJKDH_01857	CAOKBMPH_00363	KNEPNHNH_01767	PKLOOLHP_01700	PBDEFOPI_00363	FMFNHNPF_00557
group_1160		hypothetical protein	29	29	1	1	8902	16	50		449	455	454	NHADKBKC_00737	PEPDNNED_00790	DBOBEHLL_00320	EKKNDDEI_01981	HCGHHCMC_01847	NJEGOBFM_00841	DDCKJJDP_00560	OCJJJNLI_01628	GJCMIGLD_00413	INKGDKEG_02177	NILDGILO_00158	PIBHELFC_00507	LNAIJENN_00538	DFNPJCLJ_01714	JFDFHHOF_00256	CJMKAOFH_00431	LPEHFDKF_01753	BBKMBCNC_00008	PPPOHEJL_01658	EPFFJELK_01049	GLGCDJBK_01938	EJEDPPPE_02101		EJBDKFJN_00394	FAEDJKDH_01790	CAOKBMPH_00432	KNEPNHNH_01825	PKLOOLHP_01762	PBDEFOPI_00432	FMFNHNPF_00499
group_1174		hypothetical protein	29	29	1	1	1982	1	3731		392	392	392	NHADKBKC_00955	PEPDNNED_01029	DBOBEHLL_00958	EKKNDDEI_01765	HCGHHCMC_02146	NJEGOBFM_01055	DDCKJJDP_00803	OCJJJNLI_01303	GJCMIGLD_00687	INKGDKEG_02439	NILDGILO_02325	PIBHELFC_00777	LNAIJENN_00793	DFNPJCLJ_01537	JFDFHHOF_01330	CJMKAOFH_00623	LPEHFDKF_00421	BBKMBCNC_01943	PPPOHEJL_00323	EPFFJELK_01257	GLGCDJBK_01734	EJEDPPPE_00843		EJBDKFJN_01512	FAEDJKDH_00598	CAOKBMPH_01612	KNEPNHNH_00427	PKLOOLHP_00896	PBDEFOPI_01612	FMFNHNPF_01403
ribN		Riboflavin transporter	29	29	1	1	1022	45	15		854	863	861	NHADKBKC_01002	PEPDNNED_01077	DBOBEHLL_01006	EKKNDDEI_01717	HCGHHCMC_02193	NJEGOBFM_01106	DDCKJJDP_00849	OCJJJNLI_01205	GJCMIGLD_00786	INKGDKEG_00039	NILDGILO_02280	PIBHELFC_00822	LNAIJENN_00834	DFNPJCLJ_01502	JFDFHHOF_01365	CJMKAOFH_00721	LPEHFDKF_00456	BBKMBCNC_01899	PPPOHEJL_00358	EPFFJELK_01292	GLGCDJBK_01698	EJEDPPPE_00937		EJBDKFJN_01467	FAEDJKDH_00643	CAOKBMPH_01568	KNEPNHNH_00471	PKLOOLHP_00852	PBDEFOPI_01568	FMFNHNPF_01447
ybeY		Endoribonuclease YbeY	29	29	1	1	7738	1	1835		488	491	488	NHADKBKC_01352	PEPDNNED_01719	DBOBEHLL_01351	EKKNDDEI_01373	HCGHHCMC_00349	NJEGOBFM_01450	DDCKJJDP_01492	OCJJJNLI_00546	GJCMIGLD_01452	INKGDKEG_00672	NILDGILO_01581		LNAIJENN_01546	DFNPJCLJ_01264	JFDFHHOF_01981	CJMKAOFH_00937	LPEHFDKF_00695	BBKMBCNC_01676	PPPOHEJL_00973	EPFFJELK_01527	GLGCDJBK_01475	EJEDPPPE_01544	KBCKMEGG_00815	EJBDKFJN_00893	FAEDJKDH_01249	CAOKBMPH_00926	KNEPNHNH_01032	PKLOOLHP_00210	PBDEFOPI_00926	FMFNHNPF_00029
tam		Trans-aconitate 2-methyltransferase	29	29	1	1	6348	1	7523		668	668	668	NHADKBKC_01456	PEPDNNED_01604	DBOBEHLL_01455	EKKNDDEI_01261	HCGHHCMC_00466	NJEGOBFM_01563	DDCKJJDP_01377		GJCMIGLD_01342	INKGDKEG_00568	NILDGILO_01695	PIBHELFC_01424	LNAIJENN_01427	DFNPJCLJ_01031	JFDFHHOF_01903	CJMKAOFH_01171	LPEHFDKF_00915	BBKMBCNC_01448	PPPOHEJL_00894	EPFFJELK_01761	GLGCDJBK_01215	EJEDPPPE_01460	KBCKMEGG_00974	EJBDKFJN_00985	FAEDJKDH_01135	CAOKBMPH_01022	KNEPNHNH_00941	PKLOOLHP_00306	PBDEFOPI_01022	FMFNHNPF_01905
phnC		Phosphate-import ATP-binding protein PhnC	29	29	1	1	5725	90	3		743	743	743	NHADKBKC_01746	PEPDNNED_01304	DBOBEHLL_01746	EKKNDDEI_00964	HCGHHCMC_00760	NJEGOBFM_01861	DDCKJJDP_01063	OCJJJNLI_00975	GJCMIGLD_01012	INKGDKEG_00261		PIBHELFC_01116	LNAIJENN_01123	DFNPJCLJ_00639	JFDFHHOF_02201	CJMKAOFH_01458	LPEHFDKF_01203	BBKMBCNC_01167	PPPOHEJL_01251	EPFFJELK_02075	GLGCDJBK_00920	EJEDPPPE_01765	KBCKMEGG_01224	EJBDKFJN_01241	FAEDJKDH_00870	CAOKBMPH_01288	KNEPNHNH_00690	PKLOOLHP_00568	PBDEFOPI_01288	FMFNHNPF_01656
gloC_1		Hydroxyacylglutathione hydrolase GloC	29	29	1	1	1329	1	7708		980	980	980	NHADKBKC_01891	PEPDNNED_01153	DBOBEHLL_01891	EKKNDDEI_00821	HCGHHCMC_00906	NJEGOBFM_02005	DDCKJJDP_00911	OCJJJNLI_01136	GJCMIGLD_00854	INKGDKEG_00107	NILDGILO_02160	PIBHELFC_00886		DFNPJCLJ_01428	JFDFHHOF_01457	CJMKAOFH_00785	LPEHFDKF_00530	BBKMBCNC_01830	PPPOHEJL_00455	EPFFJELK_01368	GLGCDJBK_01632	EJEDPPPE_01037	KBCKMEGG_00391	EJBDKFJN_01408	FAEDJKDH_00710	CAOKBMPH_01451	KNEPNHNH_00532	PKLOOLHP_00720	PBDEFOPI_01451	FMFNHNPF_01505
ffh		Signal recognition particle protein	29	29	1	1	2775	1	6391		545	1334	1306	NHADKBKC_02002	PEPDNNED_02104	DBOBEHLL_02002	EKKNDDEI_00630	HCGHHCMC_01020		DDCKJJDP_02027	OCJJJNLI_02555	GJCMIGLD_01962	INKGDKEG_01202	NILDGILO_00983	PIBHELFC_01975	LNAIJENN_02055	DFNPJCLJ_00287	JFDFHHOF_01246	CJMKAOFH_01677	LPEHFDKF_01555	BBKMBCNC_00951	PPPOHEJL_00235	EPFFJELK_00094	GLGCDJBK_00591	EJEDPPPE_00695	KBCKMEGG_01425	EJBDKFJN_00559	FAEDJKDH_01992	CAOKBMPH_00593	KNEPNHNH_01361	PKLOOLHP_01916	PBDEFOPI_00593	FMFNHNPF_00346
nasF		Uroporphyrinogen-III C-methyltransferase	29	29	1	1	7432	5	112		1457	1460	1457	NHADKBKC_01252	PEPDNNED_01828	DBOBEHLL_01250	EKKNDDEI_01477	HCGHHCMC_00247	NJEGOBFM_01344	DDCKJJDP_01621	OCJJJNLI_00397	GJCMIGLD_01598	INKGDKEG_00801	NILDGILO_01455	PIBHELFC_01673	LNAIJENN_01676	DFNPJCLJ_00910	JFDFHHOF_02074	CJMKAOFH_01274	LPEHFDKF_01034	BBKMBCNC_01347	PPPOHEJL_01065	EPFFJELK_01882	GLGCDJBK_01102	EJEDPPPE_01650		EJBDKFJN_01299	FAEDJKDH_00815	CAOKBMPH_01342	KNEPNHNH_00633	PKLOOLHP_00623	PBDEFOPI_01342	FMFNHNPF_01601
group_1469		Cobalt-dependent inorganic pyrophosphatase	29	29	1	1	8900	16	49		1616	1634	1632	NHADKBKC_00738	PEPDNNED_00791	DBOBEHLL_00319	EKKNDDEI_01980	HCGHHCMC_01848	NJEGOBFM_00842	DDCKJJDP_00561	OCJJJNLI_01627	GJCMIGLD_00414	INKGDKEG_02178	NILDGILO_00157	PIBHELFC_00508	LNAIJENN_00539	DFNPJCLJ_01713	JFDFHHOF_00255	CJMKAOFH_00432	LPEHFDKF_01752	BBKMBCNC_00007	PPPOHEJL_01657	EPFFJELK_01050	GLGCDJBK_01937	EJEDPPPE_02100		EJBDKFJN_00395	FAEDJKDH_01789	CAOKBMPH_00433	KNEPNHNH_01826	PKLOOLHP_01763	PBDEFOPI_00433	FMFNHNPF_00498
envC		Murein hydrolase activator EnvC	29	29	1	1	11399	39	18		1226	1247	1236	NHADKBKC_00875	PEPDNNED_00942	DBOBEHLL_00878	EKKNDDEI_01850	HCGHHCMC_01983	NJEGOBFM_00970	DDCKJJDP_00709	OCJJJNLI_01467	GJCMIGLD_00576	INKGDKEG_02337	NILDGILO_00013	PIBHELFC_00667	LNAIJENN_00702	DFNPJCLJ_00366	JFDFHHOF_00108	CJMKAOFH_01653	LPEHFDKF_01472	BBKMBCNC_00979	PPPOHEJL_01442	EPFFJELK_00014	GLGCDJBK_00616	EJEDPPPE_01951		EJBDKFJN_01607	FAEDJKDH_00506	CAOKBMPH_01773	KNEPNHNH_00335	PKLOOLHP_00972	PBDEFOPI_01773	FMFNHNPF_01328
fas6		Cytokinin riboside 5'-monophosphate phosphoribohydrolase	29	29	1	1	12567	1	1096		578	578	578	NHADKBKC_01144	PEPDNNED_01936	DBOBEHLL_01143	EKKNDDEI_01581	HCGHHCMC_00139	NJEGOBFM_01238	DDCKJJDP_01774	OCJJJNLI_00262		INKGDKEG_00912	NILDGILO_01326	PIBHELFC_01783	LNAIJENN_01855	DFNPJCLJ_00572	JFDFHHOF_02338	CJMKAOFH_01518	LPEHFDKF_01270	BBKMBCNC_01104	PPPOHEJL_01337	EPFFJELK_02149	GLGCDJBK_00751	EJEDPPPE_01845	KBCKMEGG_01183	EJBDKFJN_00732	FAEDJKDH_01410	CAOKBMPH_00774	KNEPNHNH_01178	PKLOOLHP_00071	PBDEFOPI_00774	FMFNHNPF_00168
mtnN		5'-methylthioadenosine/S-adenosylhomocysteine nucleosidase	29	29	1	1	7996	1	5397		701	701	701	NHADKBKC_01622	PEPDNNED_01435	DBOBEHLL_01622	EKKNDDEI_01093	HCGHHCMC_00626	NJEGOBFM_01732	DDCKJJDP_01203	OCJJJNLI_00824	GJCMIGLD_01155	INKGDKEG_00394	NILDGILO_01867	PIBHELFC_01256	LNAIJENN_01258	DFNPJCLJ_01156	JFDFHHOF_01769	CJMKAOFH_01030	LPEHFDKF_00787	BBKMBCNC_01584	PPPOHEJL_00741	EPFFJELK_01637	GLGCDJBK_01364	EJEDPPPE_01305		EJBDKFJN_01131	FAEDJKDH_00976	CAOKBMPH_01179	KNEPNHNH_00799	PKLOOLHP_00462	PBDEFOPI_01179	FMFNHNPF_01760
group_1870		hypothetical protein	29	29	1	1	4077	1	8003		125	125	125	NHADKBKC_00118	PEPDNNED_00129	DBOBEHLL_00118	EKKNDDEI_00064	HCGHHCMC_01243	NJEGOBFM_00225	DDCKJJDP_00448		GJCMIGLD_00295	INKGDKEG_02063	NILDGILO_00275	PIBHELFC_00395	LNAIJENN_00413	DFNPJCLJ_01843	JFDFHHOF_00382	CJMKAOFH_00313	LPEHFDKF_01878	BBKMBCNC_00122	PPPOHEJL_01789	EPFFJELK_00921	GLGCDJBK_02052	EJEDPPPE_02250	KBCKMEGG_01650	EJBDKFJN_00289	FAEDJKDH_01894	CAOKBMPH_00300	KNEPNHNH_01733	PKLOOLHP_01668	PBDEFOPI_00300	FMFNHNPF_00587
tpd		34 kDa membrane antigen	29	29	1	1	11180	47	14		683	686	684	NHADKBKC_01864		DBOBEHLL_01864	EKKNDDEI_00848	HCGHHCMC_00879	NJEGOBFM_01977	DDCKJJDP_00939	OCJJJNLI_01108	GJCMIGLD_00881	INKGDKEG_00135	NILDGILO_02133	PIBHELFC_00914	LNAIJENN_00922	DFNPJCLJ_01395	JFDFHHOF_01492	CJMKAOFH_00817	LPEHFDKF_00572	BBKMBCNC_01798	PPPOHEJL_00494	EPFFJELK_01405	GLGCDJBK_01593	EJEDPPPE_01069	KBCKMEGG_00423	EJBDKFJN_01379	FAEDJKDH_00739	CAOKBMPH_01416	KNEPNHNH_00561	PKLOOLHP_00689	PBDEFOPI_01416	FMFNHNPF_01536
group_2035		hypothetical protein	29	29	1	1	1188	57	14		563	563	563	NHADKBKC_01926	PEPDNNED_01110	DBOBEHLL_01926	EKKNDDEI_00786	HCGHHCMC_00941	NJEGOBFM_02040	DDCKJJDP_00878	OCJJJNLI_01169	GJCMIGLD_00821	INKGDKEG_00074	NILDGILO_02192	PIBHELFC_00853	LNAIJENN_00865	DFNPJCLJ_01461	JFDFHHOF_01394	CJMKAOFH_00752	LPEHFDKF_00497	BBKMBCNC_01863	PPPOHEJL_00398	EPFFJELK_01333	GLGCDJBK_01665	EJEDPPPE_00974		EJBDKFJN_01440	FAEDJKDH_00678	CAOKBMPH_01485	KNEPNHNH_00500	PKLOOLHP_00753	PBDEFOPI_01485	FMFNHNPF_01473
prfA		Peptide chain release factor 1	29	29	1	1	1149	1	5748		1070	1073	1072	NHADKBKC_01943	PEPDNNED_01093	DBOBEHLL_01943	EKKNDDEI_00768	HCGHHCMC_00958	NJEGOBFM_02058	DDCKJJDP_00861	OCJJJNLI_01188	GJCMIGLD_00803	INKGDKEG_00056	NILDGILO_02209		LNAIJENN_00848	DFNPJCLJ_01478	JFDFHHOF_01377	CJMKAOFH_00734	LPEHFDKF_00480	BBKMBCNC_01880	PPPOHEJL_00377	EPFFJELK_01316	GLGCDJBK_01682	EJEDPPPE_00957	KBCKMEGG_00466	EJBDKFJN_01457	FAEDJKDH_00661	CAOKBMPH_01502	KNEPNHNH_00483	PKLOOLHP_00770	PBDEFOPI_01502	FMFNHNPF_01456
citD		Citrate lyase acyl carrier protein	29	29	1	1	10972	91	7		284	380	293	NHADKBKC_01987	PEPDNNED_02088	DBOBEHLL_01987	EKKNDDEI_00645	HCGHHCMC_01005	NJEGOBFM_02179	DDCKJJDP_01989	OCJJJNLI_00030	GJCMIGLD_01923	INKGDKEG_01169		PIBHELFC_01944	LNAIJENN_02019	DFNPJCLJ_00205	JFDFHHOF_01146	CJMKAOFH_01762	LPEHFDKF_01635	BBKMBCNC_00865	PPPOHEJL_00135	EPFFJELK_00176	GLGCDJBK_00485	EJEDPPPE_00588	KBCKMEGG_01408	EJBDKFJN_00583	FAEDJKDH_01618	CAOKBMPH_00615	KNEPNHNH_01341	PKLOOLHP_01938	PBDEFOPI_00615	FMFNHNPF_00324
pdxS		Pyridoxal 5'-phosphate synthase subunit PdxS	29	29	1	1	5867	1	2891		842	842	842	NHADKBKC_02070	PEPDNNED_02169	DBOBEHLL_02070	EKKNDDEI_00553	HCGHHCMC_01089	NJEGOBFM_00074	DDCKJJDP_02074	OCJJJNLI_02496	GJCMIGLD_02018	INKGDKEG_01251	NILDGILO_01041	PIBHELFC_02023	LNAIJENN_02123	DFNPJCLJ_00950	JFDFHHOF_02035	CJMKAOFH_01237	LPEHFDKF_00997	BBKMBCNC_01384	PPPOHEJL_01026	EPFFJELK_01844	GLGCDJBK_01142	EJEDPPPE_01602		EJBDKFJN_01646	FAEDJKDH_00461	CAOKBMPH_01882	KNEPNHNH_00296	PKLOOLHP_01020	PBDEFOPI_01882	FMFNHNPF_01280
flr_2		Flavoredoxin	29	29	1	1	5244	1	2235		458	593	586	NHADKBKC_02075	PEPDNNED_02174	DBOBEHLL_02075	EKKNDDEI_00548	HCGHHCMC_01094	NJEGOBFM_00079	DDCKJJDP_02099	OCJJJNLI_02487	GJCMIGLD_02037	INKGDKEG_01266		PIBHELFC_02032	LNAIJENN_02139	DFNPJCLJ_02010	JFDFHHOF_01075	CJMKAOFH_01836	LPEHFDKF_00255	BBKMBCNC_00792	PPPOHEJL_00066	EPFFJELK_00253	GLGCDJBK_00413	EJEDPPPE_00519	KBCKMEGG_00261	EJBDKFJN_01657	FAEDJKDH_00447	CAOKBMPH_01891	KNEPNHNH_00287	PKLOOLHP_01029	PBDEFOPI_01891	FMFNHNPF_01270
nadA		Quinolinate synthase A	29	29	1	1	2396	1	1127		896	896	896	NHADKBKC_00429	PEPDNNED_00488	DBOBEHLL_00628	EKKNDDEI_00372	HCGHHCMC_01570	NJEGOBFM_00527	DDCKJJDP_02399	OCJJJNLI_02085	GJCMIGLD_02412	INKGDKEG_01726	NILDGILO_00606	PIBHELFC_02384	LNAIJENN_02618	DFNPJCLJ_02510	JFDFHHOF_00685	CJMKAOFH_02197	LPEHFDKF_02072	BBKMBCNC_00447	PPPOHEJL_02104	EPFFJELK_00621	GLGCDJBK_02401	EJEDPPPE_00110		EJBDKFJN_02058	FAEDJKDH_01735	CAOKBMPH_02242	KNEPNHNH_01456	PKLOOLHP_01367	PBDEFOPI_02242	FMFNHNPF_00916
citC		[Citrate [pro-3S]-lyase] ligase	29	29	1	1	12314	1	7817		1037	1064	1037	NHADKBKC_00928	PEPDNNED_01002	DBOBEHLL_00931	EKKNDDEI_01792	HCGHHCMC_02041	NJEGOBFM_01028	DDCKJJDP_00767	OCJJJNLI_01393	GJCMIGLD_00657	INKGDKEG_02404	NILDGILO_02361		LNAIJENN_00756	DFNPJCLJ_00386	JFDFHHOF_00095	CJMKAOFH_01640	LPEHFDKF_01451	BBKMBCNC_00988	PPPOHEJL_01429	EPFFJELK_02251	GLGCDJBK_00637	EJEDPPPE_01938	KBCKMEGG_00595	EJBDKFJN_01542	FAEDJKDH_00566	CAOKBMPH_01721	KNEPNHNH_00398	PKLOOLHP_00926	PBDEFOPI_01721	FMFNHNPF_01374
trmH		tRNA (guanosine(18)-2'-O)-methyltransferase	29	29	1	1	6400	1	1656		770	770	770	NHADKBKC_01481	PEPDNNED_01579	DBOBEHLL_01481	EKKNDDEI_01239	HCGHHCMC_00485	NJEGOBFM_01585	DDCKJJDP_01357	OCJJJNLI_00667	GJCMIGLD_01322	INKGDKEG_00548	NILDGILO_01715	PIBHELFC_01404	LNAIJENN_01407	DFNPJCLJ_00965	JFDFHHOF_02014	CJMKAOFH_01220	LPEHFDKF_00982	BBKMBCNC_01398	PPPOHEJL_01007	EPFFJELK_01829	GLGCDJBK_01161	EJEDPPPE_01581		EJBDKFJN_01004	FAEDJKDH_01117	CAOKBMPH_01044	KNEPNHNH_00922	PKLOOLHP_00327	PBDEFOPI_01044	FMFNHNPF_01884
ispD		2-C-methyl-D-erythritol 4-phosphate cytidylyltransferase	29	29	1	1	4385	257	1		488	695	687	NHADKBKC_00083	PEPDNNED_00093	DBOBEHLL_00083	EKKNDDEI_00029	HCGHHCMC_01207	NJEGOBFM_00190	DDCKJJDP_02187	OCJJJNLI_02387	GJCMIGLD_02130	INKGDKEG_01354	NILDGILO_00891	PIBHELFC_02127	LNAIJENN_02243	DFNPJCLJ_02160	JFDFHHOF_00935	CJMKAOFH_01975	LPEHFDKF_00115	BBKMBCNC_00658	PPPOHEJL_02336	EPFFJELK_00404	GLGCDJBK_00268	EJEDPPPE_00383	KBCKMEGG_00153	EJBDKFJN_00252	FAEDJKDH_01932	CAOKBMPH_00251		PKLOOLHP_01631	PBDEFOPI_00251	FMFNHNPF_00624
higA		Antitoxin HigA	29	29	1	1	4159	1	445		266	371	363	NHADKBKC_00167	PEPDNNED_00178	DBOBEHLL_00167	EKKNDDEI_00114	HCGHHCMC_01293	NJEGOBFM_00275	DDCKJJDP_00400	OCJJJNLI_01794	GJCMIGLD_00249	INKGDKEG_02002	NILDGILO_00317	PIBHELFC_00293	LNAIJENN_00369	DFNPJCLJ_01861	JFDFHHOF_00401	CJMKAOFH_00295	LPEHFDKF_01896	BBKMBCNC_00140	PPPOHEJL_01808	EPFFJELK_00903	GLGCDJBK_02071		KBCKMEGG_01696	EJBDKFJN_01784	FAEDJKDH_00314	CAOKBMPH_02012	KNEPNHNH_01679	PKLOOLHP_01159	PBDEFOPI_02012	FMFNHNPF_01139
pyrF		Orotidine 5'-phosphate decarboxylase	29	29	1	1	5410	1	7872		629	713	710	NHADKBKC_01038	PEPDNNED_02033	DBOBEHLL_01037	EKKNDDEI_01682		NJEGOBFM_01143	DDCKJJDP_01927	OCJJJNLI_00094	GJCMIGLD_01826	INKGDKEG_01073	NILDGILO_01168	PIBHELFC_01881	LNAIJENN_01954	DFNPJCLJ_01960	JFDFHHOF_01123	CJMKAOFH_01787	LPEHFDKF_00300	BBKMBCNC_00839	PPPOHEJL_00112	EPFFJELK_00202	GLGCDJBK_00459	EJEDPPPE_00566	KBCKMEGG_01353	EJBDKFJN_00642	FAEDJKDH_01559	CAOKBMPH_00682	KNEPNHNH_01273	PKLOOLHP_01999	PBDEFOPI_00682	FMFNHNPF_00263
whiA		Putative sporulation transcription regulator WhiA	29	29	1	1	7717	2	184		335	941	857	NHADKBKC_01313	PEPDNNED_01759	DBOBEHLL_01311	EKKNDDEI_01414	HCGHHCMC_00309	NJEGOBFM_01409	DDCKJJDP_01543	OCJJJNLI_00496	GJCMIGLD_01524	INKGDKEG_00725	NILDGILO_01529	PIBHELFC_01595	LNAIJENN_01598	DFNPJCLJ_01317	JFDFHHOF_01939	CJMKAOFH_00899	LPEHFDKF_00650	BBKMBCNC_01718	PPPOHEJL_00932	EPFFJELK_01481	GLGCDJBK_01516	EJEDPPPE_01504	KBCKMEGG_00774		FAEDJKDH_01291	CAOKBMPH_00885	KNEPNHNH_01077	PKLOOLHP_00171	PBDEFOPI_00885	FMFNHNPF_00068
purH		Bifunctional purine biosynthesis protein PurH	29	29	1	1	8120	1	3596		1514	1547	1515	NHADKBKC_01589	PEPDNNED_01470	DBOBEHLL_01589	EKKNDDEI_01128	HCGHHCMC_00592	NJEGOBFM_01697	DDCKJJDP_01251	OCJJJNLI_00781	GJCMIGLD_01199	INKGDKEG_00437	NILDGILO_01824	PIBHELFC_01299	LNAIJENN_01301	DFNPJCLJ_01122	JFDFHHOF_01804	CJMKAOFH_01065	LPEHFDKF_00820	BBKMBCNC_01548	PPPOHEJL_00776	EPFFJELK_01671	GLGCDJBK_01329	EJEDPPPE_01352	KBCKMEGG_01096		FAEDJKDH_01005	CAOKBMPH_01151	KNEPNHNH_00827	PKLOOLHP_00433	PBDEFOPI_01151	FMFNHNPF_01789
group_552		hypothetical protein	29	29	1	1	8322	1	5486		998	1016	1005	NHADKBKC_01523	PEPDNNED_01536	DBOBEHLL_01523	EKKNDDEI_01199	HCGHHCMC_00527	NJEGOBFM_01625	DDCKJJDP_01313	OCJJJNLI_00715	GJCMIGLD_01276	INKGDKEG_00506	NILDGILO_01758	PIBHELFC_01366	LNAIJENN_01364	DFNPJCLJ_01058	JFDFHHOF_01874	CJMKAOFH_01145	LPEHFDKF_00890	BBKMBCNC_01474	PPPOHEJL_00867	EPFFJELK_01734	GLGCDJBK_01242	EJEDPPPE_01434		EJBDKFJN_01044	FAEDJKDH_01064	CAOKBMPH_01089	KNEPNHNH_00884	PKLOOLHP_00374	PBDEFOPI_01089	FMFNHNPF_01850
hldE_1		Bifunctional protein HldE	29	29	1	1	10561	4	85		965	980	970	NHADKBKC_00282	PEPDNNED_00305	DBOBEHLL_00283	EKKNDDEI_00221	HCGHHCMC_01385	NJEGOBFM_00379	DDCKJJDP_00267	OCJJJNLI_01905	GJCMIGLD_00129	INKGDKEG_01529	NILDGILO_00427	PIBHELFC_00185	LNAIJENN_00232	DFNPJCLJ_02360	JFDFHHOF_00865	CJMKAOFH_00159	LPEHFDKF_00053	BBKMBCNC_00268	PPPOHEJL_02266	EPFFJELK_00474	GLGCDJBK_02143	EJEDPPPE_00250		EJBDKFJN_00135	FAEDJKDH_00134	CAOKBMPH_00137	KNEPNHNH_00075	PKLOOLHP_01508	PBDEFOPI_00137	FMFNHNPF_00755
thiG		Thiazole synthase	29	29	1	1	9641	1	4934		773	773	773	NHADKBKC_00250	PEPDNNED_00273	DBOBEHLL_00251	EKKNDDEI_00193	HCGHHCMC_01360	NJEGOBFM_00354	DDCKJJDP_00306	OCJJJNLI_01868	GJCMIGLD_00168	INKGDKEG_01931	NILDGILO_00390	PIBHELFC_00223	LNAIJENN_00270	DFNPJCLJ_00106	JFDFHHOF_00586	CJMKAOFH_02101	LPEHFDKF_02185	BBKMBCNC_00551	PPPOHEJL_01988	EPFFJELK_00733	GLGCDJBK_02308	EJEDPPPE_02462		EJBDKFJN_01902	FAEDJKDH_00253	CAOKBMPH_02075	KNEPNHNH_01609	PKLOOLHP_01225	PBDEFOPI_02075	FMFNHNPF_01078
opuCC		Carnitine transport binding protein OpuCC	29	29	1	1	10146	80	7		1541	1544	1542	NHADKBKC_00559	PEPDNNED_00596	DBOBEHLL_00498	EKKNDDEI_02162	HCGHHCMC_01666	NJEGOBFM_00659	DDCKJJDP_00118	OCJJJNLI_02233	GJCMIGLD_02282	INKGDKEG_01846	NILDGILO_00742		LNAIJENN_02492	DFNPJCLJ_01938	JFDFHHOF_00471	CJMKAOFH_00221	LPEHFDKF_01970	BBKMBCNC_00211	PPPOHEJL_01887	EPFFJELK_00827	GLGCDJBK_00142	EJEDPPPE_02359	KBCKMEGG_01845	EJBDKFJN_00099	FAEDJKDH_00098	CAOKBMPH_00101	KNEPNHNH_01563	PKLOOLHP_01471	PBDEFOPI_00101	FMFNHNPF_00792
group_637		hypothetical protein	29	29	1	1	12512	98	9		251	278	256	NHADKBKC_01686	PEPDNNED_01368	DBOBEHLL_01686	EKKNDDEI_01027	HCGHHCMC_00691	NJEGOBFM_01798	DDCKJJDP_01126	OCJJJNLI_00908	GJCMIGLD_01077	INKGDKEG_00318	NILDGILO_01957	PIBHELFC_01178	LNAIJENN_01187	DFNPJCLJ_00704	JFDFHHOF_01606	CJMKAOFH_01389	LPEHFDKF_01138	BBKMBCNC_01234	PPPOHEJL_00610	EPFFJELK_02006	GLGCDJBK_00982	EJEDPPPE_01173		EJBDKFJN_01190	FAEDJKDH_00916	CAOKBMPH_01240	KNEPNHNH_00737	PKLOOLHP_00522	PBDEFOPI_01240	FMFNHNPF_01701
mntP		putative manganese efflux pump MntP	29	29	1	1	4067	1	7991		299	551	542	NHADKBKC_00117	PEPDNNED_00128	DBOBEHLL_00117	EKKNDDEI_00063	HCGHHCMC_01242	NJEGOBFM_00224	DDCKJJDP_00449	OCJJJNLI_01752	GJCMIGLD_00296	INKGDKEG_02064	NILDGILO_00274	PIBHELFC_00396	LNAIJENN_00414	DFNPJCLJ_01842	JFDFHHOF_00381	CJMKAOFH_00314	LPEHFDKF_01877	BBKMBCNC_00121	PPPOHEJL_01788	EPFFJELK_00922	GLGCDJBK_02051	EJEDPPPE_02249		EJBDKFJN_00290	FAEDJKDH_01893	CAOKBMPH_00301	KNEPNHNH_01734	PKLOOLHP_01669	PBDEFOPI_00301	FMFNHNPF_00586
thiC		Phosphomethylpyrimidine synthase	29	29	1	1	10604	1	4893		1301	1301	1301	NHADKBKC_00253	PEPDNNED_00276	DBOBEHLL_00254	EKKNDDEI_00196	HCGHHCMC_01363	NJEGOBFM_00357	DDCKJJDP_00303	OCJJJNLI_01871	GJCMIGLD_00165	INKGDKEG_01928	NILDGILO_00393	PIBHELFC_00220	LNAIJENN_00267	DFNPJCLJ_00103	JFDFHHOF_00589	CJMKAOFH_02104	LPEHFDKF_02182	BBKMBCNC_00548	PPPOHEJL_01991	EPFFJELK_00730	GLGCDJBK_02311	EJEDPPPE_02465		EJBDKFJN_01905	FAEDJKDH_00250	CAOKBMPH_02078	KNEPNHNH_01606	PKLOOLHP_01228	PBDEFOPI_02078	FMFNHNPF_01075
rluD_1		Ribosomal large subunit pseudouridine synthase D	29	29	1	1	7442	5	102		122	866	840	NHADKBKC_01259	PEPDNNED_01821	DBOBEHLL_01257	EKKNDDEI_01470	HCGHHCMC_00255	NJEGOBFM_01351	DDCKJJDP_01614	OCJJJNLI_00405	GJCMIGLD_01594	INKGDKEG_00792	NILDGILO_01459	PIBHELFC_01669	LNAIJENN_01668	DFNPJCLJ_00907	JFDFHHOF_02086	CJMKAOFH_01277	LPEHFDKF_01037	BBKMBCNC_01344	PPPOHEJL_01068	EPFFJELK_01885	GLGCDJBK_01099	EJEDPPPE_01653		EJBDKFJN_01296	FAEDJKDH_00818	CAOKBMPH_01339	KNEPNHNH_00636	PKLOOLHP_00620	PBDEFOPI_01339	FMFNHNPF_01604
ctpC		putative manganese/zinc-exporting P-type ATPase	29	29	1	1	7126	1	4374		2006	2207	2200	NHADKBKC_01800	PEPDNNED_01244	DBOBEHLL_01800	EKKNDDEI_00911	HCGHHCMC_00815	NJEGOBFM_01914	DDCKJJDP_01004	OCJJJNLI_01044	GJCMIGLD_00948	INKGDKEG_00199	NILDGILO_02073	PIBHELFC_00988	LNAIJENN_00991	DFNPJCLJ_01340	JFDFHHOF_01545	CJMKAOFH_00877	LPEHFDKF_00628	BBKMBCNC_01740	PPPOHEJL_00553	EPFFJELK_01460	GLGCDJBK_01538	EJEDPPPE_01119	KBCKMEGG_00584		FAEDJKDH_00827	CAOKBMPH_01330	KNEPNHNH_00645	PKLOOLHP_00611	PBDEFOPI_01330	FMFNHNPF_01613
group_874		hypothetical protein	29	29	1	1	4401	1	6122		653	1181	1162	NHADKBKC_00088	PEPDNNED_00098	DBOBEHLL_00088	EKKNDDEI_00034	HCGHHCMC_01212	NJEGOBFM_00195	DDCKJJDP_02193	OCJJJNLI_02381	GJCMIGLD_02136	INKGDKEG_01360	NILDGILO_00887	PIBHELFC_02132	LNAIJENN_02313	DFNPJCLJ_02232	JFDFHHOF_00930	CJMKAOFH_01980	LPEHFDKF_00110	BBKMBCNC_00652	PPPOHEJL_02331	EPFFJELK_00409	GLGCDJBK_00263	EJEDPPPE_00310		EJBDKFJN_00246	FAEDJKDH_01937	CAOKBMPH_00245	KNEPNHNH_00169	PKLOOLHP_01625	PBDEFOPI_00245	FMFNHNPF_00630
group_889		hypothetical protein	29	29	1	1	10514	1	739		794	827	804	NHADKBKC_00302	PEPDNNED_00326	DBOBEHLL_00303	EKKNDDEI_00240	HCGHHCMC_01410	NJEGOBFM_00398	DDCKJJDP_00244	OCJJJNLI_01924	GJCMIGLD_00107	INKGDKEG_01549	NILDGILO_00446	PIBHELFC_00164		DFNPJCLJ_02377	JFDFHHOF_00846	CJMKAOFH_00141	LPEHFDKF_00038	BBKMBCNC_00287	PPPOHEJL_02248	EPFFJELK_00489	GLGCDJBK_02162	EJEDPPPE_00232	KBCKMEGG_01903	EJBDKFJN_01931	FAEDJKDH_00220	CAOKBMPH_02115	KNEPNHNH_00061	PKLOOLHP_01262	PBDEFOPI_02115	FMFNHNPF_01043
group_961		hypothetical protein	29	29	1	1	8396	101	8		587	587	587	NHADKBKC_01507	PEPDNNED_01552	DBOBEHLL_01507	EKKNDDEI_01216	HCGHHCMC_00511	NJEGOBFM_01608	DDCKJJDP_01333	OCJJJNLI_00694	GJCMIGLD_01296	INKGDKEG_00526	NILDGILO_01738	PIBHELFC_01386	LNAIJENN_01385	DFNPJCLJ_01039	JFDFHHOF_01895	CJMKAOFH_01163	LPEHFDKF_00908	BBKMBCNC_01456	PPPOHEJL_00886	EPFFJELK_01753	GLGCDJBK_01223	EJEDPPPE_01453		EJBDKFJN_01028	FAEDJKDH_01090	CAOKBMPH_01065	KNEPNHNH_00900	PKLOOLHP_00350	PBDEFOPI_01065	FMFNHNPF_01866
splG		Spore photoproduct lyase	28	28	1	1	6458	1	7545		1457	1871	1843	NHADKBKC_01504	PEPDNNED_01555	DBOBEHLL_01504	EKKNDDEI_01219	HCGHHCMC_00508	NJEGOBFM_01605	DDCKJJDP_01336	OCJJJNLI_00691	GJCMIGLD_01299	INKGDKEG_00529	NILDGILO_01735	PIBHELFC_01389	LNAIJENN_01388	DFNPJCLJ_01036	JFDFHHOF_01898	CJMKAOFH_01166	LPEHFDKF_00911	BBKMBCNC_01453	PPPOHEJL_00889	EPFFJELK_01756	GLGCDJBK_01220	EJEDPPPE_01456			FAEDJKDH_01093	CAOKBMPH_01062	KNEPNHNH_00903	PKLOOLHP_00347	PBDEFOPI_01062	FMFNHNPF_01869
argO		Arginine exporter protein ArgO	28	28	1	1	3901	38	15		623	632	623	NHADKBKC_00701	PEPDNNED_00754	DBOBEHLL_00356	EKKNDDEI_02017	HCGHHCMC_01811	NJEGOBFM_00805	DDCKJJDP_00505	OCJJJNLI_01686	GJCMIGLD_00359	INKGDKEG_02122			LNAIJENN_00482	DFNPJCLJ_01770	JFDFHHOF_00313	CJMKAOFH_00372	LPEHFDKF_01808	BBKMBCNC_00067	PPPOHEJL_01717	EPFFJELK_00993	GLGCDJBK_01997	EJEDPPPE_02164	KBCKMEGG_01597	EJBDKFJN_00353	FAEDJKDH_01826	CAOKBMPH_00386	KNEPNHNH_01790	PKLOOLHP_01723	PBDEFOPI_00386	FMFNHNPF_00534
dinG		putative ATP-dependent helicase DinG	28	28	1	1	7036	1	1824		2462	2462	2462	NHADKBKC_01350	PEPDNNED_01721	DBOBEHLL_01348	EKKNDDEI_01375	HCGHHCMC_00347	NJEGOBFM_01448	DDCKJJDP_01494	OCJJJNLI_00544	GJCMIGLD_01454	INKGDKEG_00674			LNAIJENN_01548	DFNPJCLJ_01266	JFDFHHOF_01979	CJMKAOFH_00935	LPEHFDKF_00693	BBKMBCNC_01678	PPPOHEJL_00971	EPFFJELK_01525	GLGCDJBK_01477	EJEDPPPE_01542	KBCKMEGG_00813	EJBDKFJN_00891	FAEDJKDH_01251	CAOKBMPH_00924	KNEPNHNH_01034	PKLOOLHP_00208	PBDEFOPI_00924	FMFNHNPF_00031
hemZ		Oxygen-independent coproporphyrinogen-III oxidase-like protein HemZ	28	28	1	1	4063	1	7970		1409	1409	1409	NHADKBKC_00114	PEPDNNED_00125	DBOBEHLL_00114	EKKNDDEI_00060	HCGHHCMC_01239	NJEGOBFM_00221	DDCKJJDP_00452	OCJJJNLI_01749	GJCMIGLD_00299	INKGDKEG_02067			LNAIJENN_00417	DFNPJCLJ_01839	JFDFHHOF_00378	CJMKAOFH_00317	LPEHFDKF_01874	BBKMBCNC_00118	PPPOHEJL_01785	EPFFJELK_00925	GLGCDJBK_02048	EJEDPPPE_02246	KBCKMEGG_01645	EJBDKFJN_00293	FAEDJKDH_01889	CAOKBMPH_00321	KNEPNHNH_01737	PKLOOLHP_01672	PBDEFOPI_00321	FMFNHNPF_00583
kipA		KipI antagonist	28	28	1	1	12244	1	7906		416	1010	988		PEPDNNED_02023		EKKNDDEI_01668	HCGHHCMC_00001	NJEGOBFM_01153	DDCKJJDP_01913	OCJJJNLI_00115	GJCMIGLD_01809	INKGDKEG_01060	NILDGILO_01180	PIBHELFC_01869	LNAIJENN_01940	DFNPJCLJ_00405	JFDFHHOF_00078	CJMKAOFH_01628	LPEHFDKF_01433	BBKMBCNC_00998	PPPOHEJL_01409	EPFFJELK_02232	GLGCDJBK_00655	EJEDPPPE_01917	KBCKMEGG_01344	EJBDKFJN_00653	FAEDJKDH_01548	CAOKBMPH_00693	KNEPNHNH_01261	PKLOOLHP_02010	PBDEFOPI_00693	FMFNHNPF_00251
pgsA		CDP-diacylglycerol--glycerol-3-phosphate 3-phosphatidyltransferase	28	28	1	1	2998	99	5		563	563	563	NHADKBKC_00206	PEPDNNED_00216	DBOBEHLL_00206	EKKNDDEI_00158	HCGHHCMC_01327	NJEGOBFM_00319	DDCKJJDP_00363	OCJJJNLI_01829	GJCMIGLD_00219	INKGDKEG_01967			LNAIJENN_00325	DFNPJCLJ_01896	JFDFHHOF_00431	CJMKAOFH_00261	LPEHFDKF_01930	BBKMBCNC_00171	PPPOHEJL_01851	EPFFJELK_00869	GLGCDJBK_00181	EJEDPPPE_02312	KBCKMEGG_01734	EJBDKFJN_01816	FAEDJKDH_00287	CAOKBMPH_02043	KNEPNHNH_01644	PKLOOLHP_01193	PBDEFOPI_02043	FMFNHNPF_01110
por_2		Pyruvate synthase	28	28	1	1	11435	1	6313		3566	3566	3566	NHADKBKC_02030	PEPDNNED_02132	DBOBEHLL_02030	EKKNDDEI_00602	HCGHHCMC_01047	NJEGOBFM_00028	DDCKJJDP_02037	OCJJJNLI_02534	GJCMIGLD_01982	INKGDKEG_01212			LNAIJENN_02082	DFNPJCLJ_00275	JFDFHHOF_01223	CJMKAOFH_01690	LPEHFDKF_01566	BBKMBCNC_00932	PPPOHEJL_00204	EPFFJELK_00106	GLGCDJBK_00559	EJEDPPPE_00664	KBCKMEGG_01453	EJBDKFJN_00544	FAEDJKDH_02007	CAOKBMPH_00578	KNEPNHNH_01376	PKLOOLHP_01901	PBDEFOPI_00578	FMFNHNPF_00361
pgpA		Phosphatidylglycerophosphatase A	28	28	1	1	4555	67	1		515	515	515	NHADKBKC_00634	PEPDNNED_00687	DBOBEHLL_00422	EKKNDDEI_02086	HCGHHCMC_01744	NJEGOBFM_00736	DDCKJJDP_02249	OCJJJNLI_02323	GJCMIGLD_02191	INKGDKEG_01402			LNAIJENN_02382	DFNPJCLJ_01931	JFDFHHOF_00463	CJMKAOFH_00229	LPEHFDKF_01963	BBKMBCNC_00203	PPPOHEJL_01879	EPFFJELK_00834	GLGCDJBK_00149	EJEDPPPE_02348	KBCKMEGG_00115	EJBDKFJN_00210	FAEDJKDH_01974	CAOKBMPH_00208	KNEPNHNH_00132	PKLOOLHP_01588	PBDEFOPI_00208	FMFNHNPF_00666
dhaK		PTS-dependent dihydroxyacetone kinase, dihydroxyacetone-binding subunit DhaK	28	28	1	1	8830	89	2		902	986	980	NHADKBKC_00722	PEPDNNED_00775	DBOBEHLL_00335	EKKNDDEI_01996	HCGHHCMC_01832	NJEGOBFM_00826	DDCKJJDP_00528	OCJJJNLI_01664	GJCMIGLD_00381	INKGDKEG_02144			LNAIJENN_00503	DFNPJCLJ_01746	JFDFHHOF_00290	CJMKAOFH_00398	LPEHFDKF_01785	BBKMBCNC_00040	PPPOHEJL_01690	EPFFJELK_01017	GLGCDJBK_01970	EJEDPPPE_02137	KBCKMEGG_01576	EJBDKFJN_00379	FAEDJKDH_01805	CAOKBMPH_00412	KNEPNHNH_01810	PKLOOLHP_01743	PBDEFOPI_00412	FMFNHNPF_00514
pyrR		Bifunctional protein PyrR	28	28	1	1	5365	43	46		521	521	521	NHADKBKC_01030	PEPDNNED_02041	DBOBEHLL_01029	EKKNDDEI_01690	HCGHHCMC_02220	NJEGOBFM_01135	DDCKJJDP_01936	OCJJJNLI_00085	GJCMIGLD_01834	INKGDKEG_01082	NILDGILO_01159	PIBHELFC_01889	LNAIJENN_01962	DFNPJCLJ_01968	JFDFHHOF_01114	CJMKAOFH_01795	LPEHFDKF_00292	BBKMBCNC_00831	PPPOHEJL_00104	EPFFJELK_00210		EJEDPPPE_00557		EJBDKFJN_00635	FAEDJKDH_01566	CAOKBMPH_00675	KNEPNHNH_01280	PKLOOLHP_01992	PBDEFOPI_00675	FMFNHNPF_00270
rplS		50S ribosomal protein L19	28	28	1	1	5408	1	7878		350	410	366	NHADKBKC_01042	PEPDNNED_02029	DBOBEHLL_01041	EKKNDDEI_01678	HCGHHCMC_02234	NJEGOBFM_01147	DDCKJJDP_01921	OCJJJNLI_00098	GJCMIGLD_01821	INKGDKEG_01068			LNAIJENN_01949	DFNPJCLJ_01956	JFDFHHOF_01127	CJMKAOFH_01782	LPEHFDKF_00304	BBKMBCNC_00843	PPPOHEJL_00115	EPFFJELK_00198	GLGCDJBK_00463	EJEDPPPE_00569	KBCKMEGG_01351	EJBDKFJN_00645	FAEDJKDH_01556	CAOKBMPH_00685	KNEPNHNH_01270	PKLOOLHP_02002	PBDEFOPI_00685	FMFNHNPF_00260
lpxB		Lipid-A-disaccharide synthase	28	28	1	1	5752	201	1		1070	1070	1070	NHADKBKC_01205	PEPDNNED_01873	DBOBEHLL_01204	EKKNDDEI_01523	HCGHHCMC_00201	NJEGOBFM_01296	DDCKJJDP_01667	OCJJJNLI_00329	GJCMIGLD_01660	INKGDKEG_00858			LNAIJENN_01746	DFNPJCLJ_00630	JFDFHHOF_02210	CJMKAOFH_01467	LPEHFDKF_01212	BBKMBCNC_01158	PPPOHEJL_01260	EPFFJELK_02084	GLGCDJBK_00911	EJEDPPPE_01774	KBCKMEGG_00676	EJBDKFJN_00793	FAEDJKDH_01358	CAOKBMPH_00823	KNEPNHNH_01132	PKLOOLHP_00114	PBDEFOPI_00823	FMFNHNPF_00125
group_1552		hypothetical protein	28	28	1	1	12505	1	1635		275	275	275	NHADKBKC_01691	PEPDNNED_01361	DBOBEHLL_01691	EKKNDDEI_01022	HCGHHCMC_00696	NJEGOBFM_01803	DDCKJJDP_01121	OCJJJNLI_00914	GJCMIGLD_01072	INKGDKEG_00313			LNAIJENN_01182	DFNPJCLJ_00709	JFDFHHOF_01600	CJMKAOFH_01384	LPEHFDKF_01133	BBKMBCNC_01239	PPPOHEJL_00604	EPFFJELK_02001	GLGCDJBK_00988	EJEDPPPE_01168	KBCKMEGG_01267	EJBDKFJN_01195	FAEDJKDH_00911	CAOKBMPH_01246	KNEPNHNH_00731	PKLOOLHP_00528	PBDEFOPI_01246	FMFNHNPF_01696
mglA		Galactose/methyl galactoside import ATP-binding protein MglA	28	28	1	1	12423	146	1		1298	1502	1494	NHADKBKC_01777	PEPDNNED_01268	DBOBEHLL_01777	EKKNDDEI_00933		NJEGOBFM_01892	DDCKJJDP_01031	OCJJJNLI_01009	GJCMIGLD_00976	INKGDKEG_00230	NILDGILO_02048	PIBHELFC_01085	LNAIJENN_01091	DFNPJCLJ_00760	JFDFHHOF_02157	CJMKAOFH_01349	LPEHFDKF_01096	BBKMBCNC_01272	PPPOHEJL_01208	EPFFJELK_01950	GLGCDJBK_01026	EJEDPPPE_01725	KBCKMEGG_00578	EJBDKFJN_01272		CAOKBMPH_01318	KNEPNHNH_00658	PKLOOLHP_00599	PBDEFOPI_01318	FMFNHNPF_01626
amiC		N-acetylmuramoyl-L-alanine amidase AmiC	28	28	1	1	1147	1	5750		1028	1028	1028	NHADKBKC_01945	PEPDNNED_01091	DBOBEHLL_01945	EKKNDDEI_00766	HCGHHCMC_00960	NJEGOBFM_02060	DDCKJJDP_00859	OCJJJNLI_01190	GJCMIGLD_00801	INKGDKEG_00054			LNAIJENN_00846	DFNPJCLJ_01480	JFDFHHOF_01375	CJMKAOFH_00732	LPEHFDKF_00478	BBKMBCNC_01882	PPPOHEJL_00375	EPFFJELK_01314	GLGCDJBK_01684	EJEDPPPE_00955	KBCKMEGG_00468	EJBDKFJN_01459	FAEDJKDH_00659	CAOKBMPH_01504	KNEPNHNH_00481	PKLOOLHP_00772	PBDEFOPI_01504	FMFNHNPF_01454
corC		Magnesium and cobalt efflux protein CorC	28	28	1	1	3710	29	13		1262	1262	1262	NHADKBKC_02093	PEPDNNED_02192	DBOBEHLL_02093	EKKNDDEI_00530	HCGHHCMC_01113	NJEGOBFM_00097	DDCKJJDP_02115	OCJJJNLI_02472	GJCMIGLD_02051	INKGDKEG_01282			LNAIJENN_02153	DFNPJCLJ_02024	JFDFHHOF_01060	CJMKAOFH_01851	LPEHFDKF_00240	BBKMBCNC_00779	PPPOHEJL_00050	EPFFJELK_00268	GLGCDJBK_00396	EJEDPPPE_00503	KBCKMEGG_00243	EJBDKFJN_01685	FAEDJKDH_00423	CAOKBMPH_01914	KNEPNHNH_00264	PKLOOLHP_01052	PBDEFOPI_01914	FMFNHNPF_01246
group_183		Putative 2-hydroxyacid dehydrogenase	28	28	1	1	8150	84	4		965	989	966	NHADKBKC_01572	PEPDNNED_01487	DBOBEHLL_01572	EKKNDDEI_01146	HCGHHCMC_00574	NJEGOBFM_01678	DDCKJJDP_01267	OCJJJNLI_00763		INKGDKEG_00456	NILDGILO_01806		LNAIJENN_01321	DFNPJCLJ_01103	JFDFHHOF_01822	CJMKAOFH_01086	LPEHFDKF_00837	BBKMBCNC_01527	PPPOHEJL_00793	EPFFJELK_01690	GLGCDJBK_01312	EJEDPPPE_01371	KBCKMEGG_01077	EJBDKFJN_01085	FAEDJKDH_01022	CAOKBMPH_01131	KNEPNHNH_00843	PKLOOLHP_00417	PBDEFOPI_01131	FMFNHNPF_01806
pduU		Propanediol utilization protein PduU	28	28	1	1	10263	1	3139		341	368	355	NHADKBKC_00366	PEPDNNED_00557	DBOBEHLL_00692	EKKNDDEI_00308	HCGHHCMC_01629	NJEGOBFM_00463	DDCKJJDP_02290	OCJJJNLI_02191	GJCMIGLD_02323	INKGDKEG_01628	NILDGILO_00700	PIBHELFC_00080	LNAIJENN_00118	DFNPJCLJ_00074	JFDFHHOF_00616	CJMKAOFH_00072	LPEHFDKF_02152	BBKMBCNC_00363	PPPOHEJL_02176	EPFFJELK_00701	GLGCDJBK_00104	EJEDPPPE_00176		EJBDKFJN_00060	FAEDJKDH_00060	CAOKBMPH_00063	KNEPNHNH_01522		PBDEFOPI_00063	FMFNHNPF_00832
pncC		Nicotinamide-nucleotide amidohydrolase PncC	28	28	1	1	4556	67	3		1196	1208	1202	NHADKBKC_00635	PEPDNNED_00688	DBOBEHLL_00421	EKKNDDEI_02085	HCGHHCMC_01745	NJEGOBFM_00737	DDCKJJDP_02248	OCJJJNLI_02324	GJCMIGLD_02190	INKGDKEG_01401			LNAIJENN_02381	DFNPJCLJ_01930	JFDFHHOF_00462	CJMKAOFH_00230	LPEHFDKF_01962	BBKMBCNC_00202	PPPOHEJL_01878	EPFFJELK_00835	GLGCDJBK_00150	EJEDPPPE_02347	KBCKMEGG_00116	EJBDKFJN_00211	FAEDJKDH_01973	CAOKBMPH_00209	KNEPNHNH_00133	PKLOOLHP_01589	PBDEFOPI_00209	FMFNHNPF_00665
group_1938		hypothetical protein	28	28	1	1	12342	97	2		239	257	249	NHADKBKC_00894	PEPDNNED_00960	DBOBEHLL_00897	EKKNDDEI_01831	HCGHHCMC_02002	NJEGOBFM_00989	DDCKJJDP_00733	OCJJJNLI_01441	GJCMIGLD_00603	INKGDKEG_02361			LNAIJENN_00725	DFNPJCLJ_01578	JFDFHHOF_01290	CJMKAOFH_00579	LPEHFDKF_00359	BBKMBCNC_01979	PPPOHEJL_00284	EPFFJELK_01196	GLGCDJBK_01775	EJEDPPPE_00743	KBCKMEGG_00637	EJBDKFJN_01590	FAEDJKDH_00524	CAOKBMPH_01756	KNEPNHNH_00353	PKLOOLHP_00955	PBDEFOPI_01756	FMFNHNPF_01345
ppdK		Pyruvate, phosphate dikinase	28	28	1	1	7905	52	10		2555	2555	2555	NHADKBKC_01401	PEPDNNED_01669	DBOBEHLL_01400	EKKNDDEI_01322	HCGHHCMC_00396	NJEGOBFM_01502	DDCKJJDP_01426	OCJJJNLI_00594	GJCMIGLD_01402	INKGDKEG_00622			LNAIJENN_01497	DFNPJCLJ_01202	JFDFHHOF_01704	CJMKAOFH_00984	LPEHFDKF_00741	BBKMBCNC_01629	PPPOHEJL_00683	EPFFJELK_01591	GLGCDJBK_01418	EJEDPPPE_01250	KBCKMEGG_00862	EJBDKFJN_00942	FAEDJKDH_01198	CAOKBMPH_00975	KNEPNHNH_00984	PKLOOLHP_00258	PBDEFOPI_00975	FMFNHNPF_01950
yknY_1		putative ABC transporter ATP-binding protein YknY	28	28	1	1	5712	2	140		662	662	662	NHADKBKC_01431	PEPDNNED_01638	DBOBEHLL_01430	EKKNDDEI_01281	HCGHHCMC_00425	NJEGOBFM_01543	DDCKJJDP_01401	OCJJJNLI_00623	GJCMIGLD_01377	INKGDKEG_00593			LNAIJENN_01472	DFNPJCLJ_00644	JFDFHHOF_02196	CJMKAOFH_01453	LPEHFDKF_01198	BBKMBCNC_01172	PPPOHEJL_01246	EPFFJELK_02070	GLGCDJBK_00925	EJEDPPPE_01760	KBCKMEGG_00890	EJBDKFJN_00967	FAEDJKDH_01170	CAOKBMPH_01003	KNEPNHNH_00959	PKLOOLHP_00287	PBDEFOPI_01003	FMFNHNPF_01923
niaR		putative transcription repressor NiaR	28	28	1	1	2390	1	1285		506	509	508	NHADKBKC_00426	PEPDNNED_00491	DBOBEHLL_00631	EKKNDDEI_00369	HCGHHCMC_01573	NJEGOBFM_00524	DDCKJJDP_02396	OCJJJNLI_02088	GJCMIGLD_02409	INKGDKEG_01723	NILDGILO_00609		LNAIJENN_02615	DFNPJCLJ_02507	JFDFHHOF_00682	CJMKAOFH_02194	LPEHFDKF_02069	BBKMBCNC_00450	PPPOHEJL_02107	EPFFJELK_00618	GLGCDJBK_02398	EJEDPPPE_00113		EJBDKFJN_02055	FAEDJKDH_01732	CAOKBMPH_02239	KNEPNHNH_01453	PKLOOLHP_01370	PBDEFOPI_02239	FMFNHNPF_00919
hmuU_2		Hemin transport system permease protein HmuU	28	28	1	1	10033	1	4887		1025	1025	1025	NHADKBKC_00598	PEPDNNED_00647	DBOBEHLL_00459	EKKNDDEI_02124	HCGHHCMC_01705	NJEGOBFM_00697	DDCKJJDP_00163	OCJJJNLI_02273	GJCMIGLD_02242	INKGDKEG_01906			LNAIJENN_02442	DFNPJCLJ_00159	JFDFHHOF_00511	CJMKAOFH_02054	LPEHFDKF_02245	BBKMBCNC_00599	PPPOHEJL_01930	EPFFJELK_00786	GLGCDJBK_02242	EJEDPPPE_02403	KBCKMEGG_01812	EJBDKFJN_01909	FAEDJKDH_00246	CAOKBMPH_02082	KNEPNHNH_01602	PKLOOLHP_01232	PBDEFOPI_02082	FMFNHNPF_01071
rsmA		Ribosomal RNA small subunit methyltransferase A	28	28	1	1	12340	192	1		794	794	794	NHADKBKC_00896	PEPDNNED_00962	DBOBEHLL_00899	EKKNDDEI_01829	HCGHHCMC_02004	NJEGOBFM_00991	DDCKJJDP_00735	OCJJJNLI_01439	GJCMIGLD_00605	INKGDKEG_02363			LNAIJENN_00727	DFNPJCLJ_01580	JFDFHHOF_01288	CJMKAOFH_00577	LPEHFDKF_00357	BBKMBCNC_01981	PPPOHEJL_00282	EPFFJELK_01194	GLGCDJBK_01777	EJEDPPPE_00741	KBCKMEGG_00635	EJBDKFJN_01588	FAEDJKDH_00526	CAOKBMPH_01754	KNEPNHNH_00355	PKLOOLHP_00953	PBDEFOPI_01754	FMFNHNPF_01347
glpQ_2		Glycerophosphodiester phosphodiesterase	28	28	1	1	4443	1	6654		1067	1076	1071	NHADKBKC_00656	PEPDNNED_00709	DBOBEHLL_00400	EKKNDDEI_02064	HCGHHCMC_01766	NJEGOBFM_00758	DDCKJJDP_02209	OCJJJNLI_02355	GJCMIGLD_02153	INKGDKEG_01377	NILDGILO_00862	PIBHELFC_02155		DFNPJCLJ_02249	JFDFHHOF_00914	CJMKAOFH_02020	LPEHFDKF_00094	BBKMBCNC_00636	PPPOHEJL_02315	EPFFJELK_00425	GLGCDJBK_00248	EJEDPPPE_00293		EJBDKFJN_00230	FAEDJKDH_01953	CAOKBMPH_00228	KNEPNHNH_00152	PKLOOLHP_01609	PBDEFOPI_00228	FMFNHNPF_00646
epsE		Type II secretion system protein E	28	28	1	1	2270	1	3659		1244	1328	1253	NHADKBKC_00472	PEPDNNED_00440	DBOBEHLL_00585	EKKNDDEI_00414	HCGHHCMC_01523	NJEGOBFM_00569	DDCKJJDP_00034	OCJJJNLI_02048	GJCMIGLD_02453	INKGDKEG_01765			LNAIJENN_00033	DFNPJCLJ_00031	JFDFHHOF_00724	CJMKAOFH_00031	LPEHFDKF_02111	BBKMBCNC_00404	PPPOHEJL_02061	EPFFJELK_00658	GLGCDJBK_00059	EJEDPPPE_00067	KBCKMEGG_00027	EJBDKFJN_00032	FAEDJKDH_00027	CAOKBMPH_00031	KNEPNHNH_01492	PKLOOLHP_01332	PBDEFOPI_00031	FMFNHNPF_00860
oppF_1		Oligopeptide transport ATP-binding protein OppF	28	28	1	1	4319	1	7364		566	986	956	NHADKBKC_00028	PEPDNNED_00031	DBOBEHLL_00028	EKKNDDEI_00494	HCGHHCMC_01148	NJEGOBFM_00133	DDCKJJDP_02148	OCJJJNLI_02428	GJCMIGLD_02089	INKGDKEG_01314	NILDGILO_00931	PIBHELFC_02087	LNAIJENN_02205	DFNPJCLJ_02100		CJMKAOFH_01916	LPEHFDKF_00171	BBKMBCNC_00712	PPPOHEJL_02395	EPFFJELK_00344		EJEDPPPE_00439	KBCKMEGG_00207	EJBDKFJN_01718	FAEDJKDH_00386	CAOKBMPH_01946	KNEPNHNH_00229	PKLOOLHP_01087	PBDEFOPI_01946	FMFNHNPF_01211
rplX		50S ribosomal protein L24	28	28	1	1	4224	205	1		341	341	341	NHADKBKC_00136	PEPDNNED_00147		EKKNDDEI_00082	HCGHHCMC_01261	NJEGOBFM_00243	DDCKJJDP_00425	OCJJJNLI_01770	GJCMIGLD_00277	INKGDKEG_02029	NILDGILO_00293	PIBHELFC_00377	LNAIJENN_00395		JFDFHHOF_01040	CJMKAOFH_01871	LPEHFDKF_00219	BBKMBCNC_00759	PPPOHEJL_00030	EPFFJELK_00291	GLGCDJBK_00376	EJEDPPPE_00483	KBCKMEGG_01669	EJBDKFJN_01752	FAEDJKDH_00346	CAOKBMPH_01980	KNEPNHNH_01715	PKLOOLHP_01125	PBDEFOPI_01980	FMFNHNPF_01173
dtd3		D-aminoacyl-tRNA deacylase	28	28	1	1	5504	1	2893		758	836	777	NHADKBKC_01953	PEPDNNED_02054	DBOBEHLL_01953	EKKNDDEI_00681	HCGHHCMC_00971	NJEGOBFM_02143	DDCKJJDP_01954	OCJJJNLI_00068	GJCMIGLD_01864	INKGDKEG_01110			LNAIJENN_01979	DFNPJCLJ_01985	JFDFHHOF_01096	CJMKAOFH_01812	LPEHFDKF_00275	BBKMBCNC_00816	PPPOHEJL_00087	EPFFJELK_00227	GLGCDJBK_00434	EJEDPPPE_00540	KBCKMEGG_01377	EJBDKFJN_00617	FAEDJKDH_01584	CAOKBMPH_00649	KNEPNHNH_01307	PKLOOLHP_01973	PBDEFOPI_00649	FMFNHNPF_00289
recF_1		DNA replication and repair protein RecF	28	28	1	1	2509	51	11		1109	1109	1109	NHADKBKC_00439	PEPDNNED_00478	DBOBEHLL_00618	EKKNDDEI_00382	HCGHHCMC_01560	NJEGOBFM_00537	DDCKJJDP_00003	OCJJJNLI_02075	GJCMIGLD_02422	INKGDKEG_01737			LNAIJENN_00003	DFNPJCLJ_00004	JFDFHHOF_00696	CJMKAOFH_00003	LPEHFDKF_02082	BBKMBCNC_00437	PPPOHEJL_02094	EPFFJELK_00631	GLGCDJBK_00003	EJEDPPPE_00100	KBCKMEGG_00003	EJBDKFJN_00003	FAEDJKDH_00003	CAOKBMPH_00003	KNEPNHNH_01467	PKLOOLHP_01356	PBDEFOPI_00003	FMFNHNPF_00905
tsaE		tRNA threonylcarbamoyladenosine biosynthesis protein TsaE	28	28	1	1	8281	151	1		461	461	461	NHADKBKC_01535	PEPDNNED_01525	DBOBEHLL_01535	EKKNDDEI_01186	HCGHHCMC_00539	NJEGOBFM_01638	DDCKJJDP_01302	OCJJJNLI_00728	GJCMIGLD_01264	INKGDKEG_00494			LNAIJENN_01352	DFNPJCLJ_01069	JFDFHHOF_01862	CJMKAOFH_01120	LPEHFDKF_00879	BBKMBCNC_01496	PPPOHEJL_00835	EPFFJELK_01723	GLGCDJBK_01266	EJEDPPPE_01414	KBCKMEGG_01054	EJBDKFJN_01054	FAEDJKDH_01054	CAOKBMPH_01099	KNEPNHNH_00874	PKLOOLHP_00384	PBDEFOPI_01099	FMFNHNPF_01840
uppP		Undecaprenyl-diphosphatase	28	28	1	1	2982	1	8143		815	818	815	NHADKBKC_00200	PEPDNNED_00210	DBOBEHLL_00200	EKKNDDEI_00152	HCGHHCMC_01321	NJEGOBFM_00313	DDCKJJDP_00369		GJCMIGLD_00225	INKGDKEG_01973		PIBHELFC_00270	LNAIJENN_00331	DFNPJCLJ_01890	JFDFHHOF_00425	CJMKAOFH_00267	LPEHFDKF_01924	BBKMBCNC_00165	PPPOHEJL_01845	EPFFJELK_00875	GLGCDJBK_00187	EJEDPPPE_02306	KBCKMEGG_01728	EJBDKFJN_01810	FAEDJKDH_00293	CAOKBMPH_02037	KNEPNHNH_01650	PKLOOLHP_01187	PBDEFOPI_02037	FMFNHNPF_01116
group_903		hypothetical protein	28	28	1	1	2544	31	13		1034	1580	1513	NHADKBKC_00461	PEPDNNED_00451	DBOBEHLL_00596	EKKNDDEI_00403	HCGHHCMC_01535	NJEGOBFM_00558	DDCKJJDP_00016	OCJJJNLI_02062	GJCMIGLD_02436	INKGDKEG_01750	NILDGILO_00582	PIBHELFC_02361	LNAIJENN_00017	DFNPJCLJ_00020	JFDFHHOF_00714	CJMKAOFH_00019	LPEHFDKF_02097	BBKMBCNC_00417			GLGCDJBK_00019	EJEDPPPE_00082	KBCKMEGG_00016	EJBDKFJN_00018	FAEDJKDH_00016	CAOKBMPH_00020	KNEPNHNH_01480	PKLOOLHP_01343	PBDEFOPI_00020	FMFNHNPF_00890
minD		Septum site-determining protein MinD	28	28	1	1	8989	1	1978		794	794	794	NHADKBKC_00786	PEPDNNED_00852	DBOBEHLL_00788	EKKNDDEI_01944	HCGHHCMC_01893	NJEGOBFM_00878	DDCKJJDP_00609	OCJJJNLI_01564	GJCMIGLD_00477	INKGDKEG_02239			LNAIJENN_00594	DFNPJCLJ_01674	JFDFHHOF_00207	CJMKAOFH_00483	LPEHFDKF_01712	BBKMBCNC_02079	PPPOHEJL_01596	EPFFJELK_01090	GLGCDJBK_01882	EJEDPPPE_02032	KBCKMEGG_01518	EJBDKFJN_00451	FAEDJKDH_02093	CAOKBMPH_00488	KNEPNHNH_01863	PKLOOLHP_01814	PBDEFOPI_00488	FMFNHNPF_00448
yybR		putative HTH-type transcriptional regulator YybR	27	27	1	1	5770	12	40		323	323	323	NHADKBKC_01197	PEPDNNED_01881	DBOBEHLL_01196	EKKNDDEI_01531	HCGHHCMC_00193	NJEGOBFM_01288	DDCKJJDP_01677		GJCMIGLD_01670	INKGDKEG_00868			LNAIJENN_01758	DFNPJCLJ_00624	JFDFHHOF_02222	CJMKAOFH_01473	LPEHFDKF_01218	BBKMBCNC_01152	PPPOHEJL_01266	EPFFJELK_02090	GLGCDJBK_00899	EJEDPPPE_01786	KBCKMEGG_00670	EJBDKFJN_00787	FAEDJKDH_01366	CAOKBMPH_00817	KNEPNHNH_01138	PKLOOLHP_00108	PBDEFOPI_00817	FMFNHNPF_00131
clpB1		Chaperone protein ClpB 1	27	27	1	1	9591	1	3313		1481	2597	2540	NHADKBKC_00624	PEPDNNED_00673	DBOBEHLL_00433	EKKNDDEI_02099	HCGHHCMC_01731	NJEGOBFM_00723	DDCKJJDP_02259	OCJJJNLI_02313	GJCMIGLD_02204			PIBHELFC_02186		DFNPJCLJ_02262	JFDFHHOF_00901	CJMKAOFH_02033	LPEHFDKF_00081	BBKMBCNC_00623	PPPOHEJL_02302	EPFFJELK_00438	GLGCDJBK_00235	EJEDPPPE_00280	KBCKMEGG_00108	EJBDKFJN_00203	FAEDJKDH_01983	CAOKBMPH_00195	KNEPNHNH_00125	PKLOOLHP_01579	PBDEFOPI_00195	FMFNHNPF_00676
ccmL		Ethanolamine utilization protein EutN	27	27	1	1	10233	1	3155		248	254	249	NHADKBKC_00353	PEPDNNED_00570	DBOBEHLL_00705	EKKNDDEI_00295	HCGHHCMC_01642	NJEGOBFM_00450	DDCKJJDP_02277	OCJJJNLI_02204	GJCMIGLD_02310	INKGDKEG_01615	NILDGILO_00713	PIBHELFC_00093	LNAIJENN_00131	DFNPJCLJ_00088	JFDFHHOF_00602	CJMKAOFH_00086	LPEHFDKF_02167	BBKMBCNC_00348	PPPOHEJL_02189	EPFFJELK_00715	GLGCDJBK_00117			EJBDKFJN_00073	FAEDJKDH_00073	CAOKBMPH_00076	KNEPNHNH_01535		PBDEFOPI_00076	FMFNHNPF_00819
eutB		Ethanolamine ammonia-lyase heavy chain	27	27	1	1	10245	1	3144		1367	1367	1367	NHADKBKC_00361	PEPDNNED_00562	DBOBEHLL_00697	EKKNDDEI_00303	HCGHHCMC_01634	NJEGOBFM_00458	DDCKJJDP_02285	OCJJJNLI_02196	GJCMIGLD_02318	INKGDKEG_01623	NILDGILO_00705	PIBHELFC_00085	LNAIJENN_00123	DFNPJCLJ_00080	JFDFHHOF_00610	CJMKAOFH_00078	LPEHFDKF_02159	BBKMBCNC_00356	PPPOHEJL_02181	EPFFJELK_00707	GLGCDJBK_00109			EJBDKFJN_00065	FAEDJKDH_00065	CAOKBMPH_00068	KNEPNHNH_01527		PBDEFOPI_00068	FMFNHNPF_00827
pdtaR		putative transcriptional regulatory protein pdtaR	27	27	1	1	10251	1	3141		578	578	578	NHADKBKC_00364	PEPDNNED_00559	DBOBEHLL_00694	EKKNDDEI_00306	HCGHHCMC_01631	NJEGOBFM_00461	DDCKJJDP_02288	OCJJJNLI_02193	GJCMIGLD_02321	INKGDKEG_01626	NILDGILO_00702	PIBHELFC_00082	LNAIJENN_00120	DFNPJCLJ_00076	JFDFHHOF_00614	CJMKAOFH_00074	LPEHFDKF_02154	BBKMBCNC_00361	PPPOHEJL_02178	EPFFJELK_00703	GLGCDJBK_00106			EJBDKFJN_00062	FAEDJKDH_00062	CAOKBMPH_00065	KNEPNHNH_01524		PBDEFOPI_00065	FMFNHNPF_00830
msrAB_2		Peptide methionine sulfoxide reductase MsrA/MsrB	27	27	1	1	9224	58	15		569	884	849	NHADKBKC_00798	PEPDNNED_00864	DBOBEHLL_00800	EKKNDDEI_01931	HCGHHCMC_01905	NJEGOBFM_00891	DDCKJJDP_00626	OCJJJNLI_01553	GJCMIGLD_00487	INKGDKEG_02249	NILDGILO_00093	PIBHELFC_00577	LNAIJENN_00608	DFNPJCLJ_01659	JFDFHHOF_00191		LPEHFDKF_01697		PPPOHEJL_01579		GLGCDJBK_01865	EJEDPPPE_02016	KBCKMEGG_01506	EJBDKFJN_00465	FAEDJKDH_02080	CAOKBMPH_00501	KNEPNHNH_01878	PKLOOLHP_01827	PBDEFOPI_00501	FMFNHNPF_00435
cysK		Cysteine synthase	27	27	1	1	792	1	1923		185	1010	977	NHADKBKC_01664	PEPDNNED_01392	DBOBEHLL_01664	EKKNDDEI_01050	HCGHHCMC_00668	NJEGOBFM_01775	DDCKJJDP_01146	OCJJJNLI_00888	GJCMIGLD_01098	INKGDKEG_00340	NILDGILO_01936	PIBHELFC_01199	LNAIJENN_01207	DFNPJCLJ_00679		CJMKAOFH_01414	LPEHFDKF_01163	BBKMBCNC_01208	PPPOHEJL_00634	EPFFJELK_02033	GLGCDJBK_00961			EJBDKFJN_01169	FAEDJKDH_00938	CAOKBMPH_01219	KNEPNHNH_00760	PKLOOLHP_00501	PBDEFOPI_01219	FMFNHNPF_01722
comM		Competence protein ComM	27	27	1	1	4066	1	7980		383	1523	1389	NHADKBKC_00116	PEPDNNED_00127	DBOBEHLL_00116	EKKNDDEI_00062	HCGHHCMC_01241	NJEGOBFM_00223	DDCKJJDP_00450	OCJJJNLI_01751	GJCMIGLD_00297		NILDGILO_00273	PIBHELFC_00398	LNAIJENN_00415	DFNPJCLJ_01841	JFDFHHOF_00380	CJMKAOFH_00315	LPEHFDKF_01876	BBKMBCNC_00120	PPPOHEJL_01787	EPFFJELK_00923	GLGCDJBK_02050	EJEDPPPE_02248	KBCKMEGG_01648	EJBDKFJN_00291	FAEDJKDH_01891	CAOKBMPH_00319	KNEPNHNH_01735		PBDEFOPI_00319
group_254		hypothetical protein	27	27	1	1	8817	7	43		1274	1295	1274	NHADKBKC_00713	PEPDNNED_00766	DBOBEHLL_00344	EKKNDDEI_02005	HCGHHCMC_01823	NJEGOBFM_00817	DDCKJJDP_00517	OCJJJNLI_01674	GJCMIGLD_00371	INKGDKEG_02134			LNAIJENN_00494	DFNPJCLJ_01757	JFDFHHOF_00300	CJMKAOFH_00384	LPEHFDKF_01795	BBKMBCNC_00054	PPPOHEJL_01704	EPFFJELK_01006	GLGCDJBK_01984	EJEDPPPE_02151		EJBDKFJN_00365	FAEDJKDH_01813	CAOKBMPH_00398	KNEPNHNH_01802	PKLOOLHP_01735	PBDEFOPI_00398	FMFNHNPF_00522
pduA_2		Propanediol utilization protein PduA	27	27	1	1	10240	1	3148		284	293	286	NHADKBKC_00357	PEPDNNED_00566	DBOBEHLL_00701	EKKNDDEI_00299	HCGHHCMC_01638	NJEGOBFM_00454	DDCKJJDP_02281	OCJJJNLI_02200	GJCMIGLD_02314	INKGDKEG_01619	NILDGILO_00709	PIBHELFC_00089	LNAIJENN_00127	DFNPJCLJ_00084	JFDFHHOF_00606	CJMKAOFH_00082	LPEHFDKF_02163	BBKMBCNC_00352	PPPOHEJL_02185	EPFFJELK_00711	GLGCDJBK_00113			EJBDKFJN_00069	FAEDJKDH_00069	CAOKBMPH_00072	KNEPNHNH_01531		PBDEFOPI_00072	FMFNHNPF_00823
group_255		hypothetical protein	27	27	1	1	6334	1	229		233	614	584	NHADKBKC_01453	PEPDNNED_01607	DBOBEHLL_01452	EKKNDDEI_01264	HCGHHCMC_00463	NJEGOBFM_01560	DDCKJJDP_01380	OCJJJNLI_00644	GJCMIGLD_01346	INKGDKEG_00571	NILDGILO_01691	PIBHELFC_01428	LNAIJENN_01431	DFNPJCLJ_01028	JFDFHHOF_01908	CJMKAOFH_01174	LPEHFDKF_00918	BBKMBCNC_01445	PPPOHEJL_00897	EPFFJELK_01764	GLGCDJBK_01212	EJEDPPPE_01463	KBCKMEGG_00971	EJBDKFJN_00982		CAOKBMPH_01019		PKLOOLHP_00303	PBDEFOPI_01019
mutX		8-oxo-dGTP diphosphatase	27	27	1	1	10547	4	100		242	758	700	NHADKBKC_00287	PEPDNNED_00309	DBOBEHLL_00288	EKKNDDEI_00225	HCGHHCMC_01389	NJEGOBFM_00383	DDCKJJDP_00261	OCJJJNLI_01909	GJCMIGLD_00124		NILDGILO_00431	PIBHELFC_00180		DFNPJCLJ_02365	JFDFHHOF_00861	CJMKAOFH_00155	LPEHFDKF_00049	BBKMBCNC_00272	PPPOHEJL_02262	EPFFJELK_00478	GLGCDJBK_02147	EJEDPPPE_00246		EJBDKFJN_00131	FAEDJKDH_00129	CAOKBMPH_00133	KNEPNHNH_00071	PKLOOLHP_01503	PBDEFOPI_00133	FMFNHNPF_00760
group_318		hypothetical protein	27	27	1	1	4236	1	7400		629	1184	1160	NHADKBKC_00002	PEPDNNED_00002	DBOBEHLL_00002	EKKNDDEI_00521	HCGHHCMC_01122	NJEGOBFM_00106		OCJJJNLI_02463		INKGDKEG_01291	NILDGILO_00957		LNAIJENN_02162	DFNPJCLJ_02033	JFDFHHOF_01051	CJMKAOFH_01860	LPEHFDKF_00231	BBKMBCNC_00770	PPPOHEJL_00041	EPFFJELK_00277	GLGCDJBK_00387	EJEDPPPE_00494	KBCKMEGG_00232	EJBDKFJN_01694	FAEDJKDH_00414	CAOKBMPH_01923	KNEPNHNH_00255	PKLOOLHP_01061	PBDEFOPI_01923	FMFNHNPF_01237
group_3509		hypothetical protein	27	27	1	1	10230	1	3161		1082	1082	1082	NHADKBKC_00351	PEPDNNED_00572	DBOBEHLL_00707	EKKNDDEI_00293	HCGHHCMC_01644	NJEGOBFM_00448	DDCKJJDP_02275	OCJJJNLI_02206	GJCMIGLD_02308	INKGDKEG_01613	NILDGILO_00715	PIBHELFC_00095	LNAIJENN_00133	DFNPJCLJ_00090	JFDFHHOF_00600	CJMKAOFH_00088	LPEHFDKF_02169	BBKMBCNC_00346	PPPOHEJL_02191	EPFFJELK_00717	GLGCDJBK_00119			EJBDKFJN_00075	FAEDJKDH_00075	CAOKBMPH_00078	KNEPNHNH_01537		PBDEFOPI_00078	FMFNHNPF_00817
rny_1		hypothetical protein	27	27	1	1	7300	1	2437		578	599	581	NHADKBKC_01216	PEPDNNED_01864	DBOBEHLL_01214	EKKNDDEI_01512	HCGHHCMC_00210	NJEGOBFM_01309	DDCKJJDP_01660	OCJJJNLI_00342		INKGDKEG_00845			LNAIJENN_01719	DFNPJCLJ_00940	JFDFHHOF_02041	CJMKAOFH_01245	LPEHFDKF_01004	BBKMBCNC_01376	PPPOHEJL_01033	EPFFJELK_01854	GLGCDJBK_01135	EJEDPPPE_01608	KBCKMEGG_00681	EJBDKFJN_00799	FAEDJKDH_01352	CAOKBMPH_00829	KNEPNHNH_01126	PKLOOLHP_00120	PBDEFOPI_00829	FMFNHNPF_00119
group_830		hypothetical protein	27	27	1	1	4060	1	7969		530	542	530				EKKNDDEI_00059	HCGHHCMC_01238	NJEGOBFM_00220	DDCKJJDP_00453	OCJJJNLI_01748	GJCMIGLD_00300	INKGDKEG_02068	NILDGILO_00270	PIBHELFC_00401	LNAIJENN_00418	DFNPJCLJ_01838	JFDFHHOF_00377	CJMKAOFH_00318	LPEHFDKF_01873	BBKMBCNC_00117	PPPOHEJL_01784	EPFFJELK_00926	GLGCDJBK_02047	EJEDPPPE_02245	KBCKMEGG_01644	EJBDKFJN_00294	FAEDJKDH_01888	CAOKBMPH_00322	KNEPNHNH_01738	PKLOOLHP_01673	PBDEFOPI_00322	FMFNHNPF_00582
sunS		SPBc2 prophage-derived glycosyltransferase SunS	27	27	1	1	12593	26	20		152	779	755	NHADKBKC_01151	PEPDNNED_01929	DBOBEHLL_01150	EKKNDDEI_01574	HCGHHCMC_00146	NJEGOBFM_01245	DDCKJJDP_01767	OCJJJNLI_00270	GJCMIGLD_01705	INKGDKEG_00905	NILDGILO_01333	PIBHELFC_01776	LNAIJENN_01848	DFNPJCLJ_00579		CJMKAOFH_01511	LPEHFDKF_01263	BBKMBCNC_01111		EPFFJELK_02142	GLGCDJBK_00769		KBCKMEGG_01190	EJBDKFJN_00739	FAEDJKDH_01403	CAOKBMPH_00781	KNEPNHNH_01171	PKLOOLHP_00078	PBDEFOPI_00781	FMFNHNPF_00161
group_1164		hypothetical protein	26	26	1	1	9262	1	1992		344	344	344	NHADKBKC_00791	PEPDNNED_00857	DBOBEHLL_00793	EKKNDDEI_01939	HCGHHCMC_01898	NJEGOBFM_00883		OCJJJNLI_01562	GJCMIGLD_00479	INKGDKEG_02241				DFNPJCLJ_01669	JFDFHHOF_00203	CJMKAOFH_00488	LPEHFDKF_01707	BBKMBCNC_02074	PPPOHEJL_01591	EPFFJELK_01095	GLGCDJBK_01875	EJEDPPPE_02028	KBCKMEGG_01513	EJBDKFJN_00456	FAEDJKDH_02088	CAOKBMPH_00493	KNEPNHNH_01868	PKLOOLHP_01819	PBDEFOPI_00493	FMFNHNPF_00443
pyrD		Dihydroorotate dehydrogenase B (NAD( )), catalytic subunit	26	26	1	1	5413	1	7854		167	917	886	NHADKBKC_01036	PEPDNNED_02035	DBOBEHLL_01035	EKKNDDEI_01684		NJEGOBFM_01141	DDCKJJDP_01930	OCJJJNLI_00091	GJCMIGLD_01828	INKGDKEG_01076		PIBHELFC_01883	LNAIJENN_01956	DFNPJCLJ_01962		CJMKAOFH_01789	LPEHFDKF_00298	BBKMBCNC_00837	PPPOHEJL_00110	EPFFJELK_00204	GLGCDJBK_00457		KBCKMEGG_01355	EJBDKFJN_00641	FAEDJKDH_01560	CAOKBMPH_00681	KNEPNHNH_01274	PKLOOLHP_01998	PBDEFOPI_00681	FMFNHNPF_00264
thiI		tRNA sulfurtransferase	26	26	1	1	486	1	2858		899	1001	997	NHADKBKC_01173	PEPDNNED_01906	DBOBEHLL_01172	EKKNDDEI_01552	HCGHHCMC_00168	NJEGOBFM_01267	DDCKJJDP_01691	OCJJJNLI_00303	GJCMIGLD_01684	INKGDKEG_00884	NILDGILO_01365	PIBHELFC_01743	LNAIJENN_01775	DFNPJCLJ_00603	JFDFHHOF_02294	CJMKAOFH_01489	LPEHFDKF_01241	BBKMBCNC_01133	PPPOHEJL_01282	EPFFJELK_02110	GLGCDJBK_00876	EJEDPPPE_01806	KBCKMEGG_01207		FAEDJKDH_01380			PKLOOLHP_00095		FMFNHNPF_00144
rimM		Ribosome maturation factor RimM	26	26	1	1	12343	97	3		515	521	518	NHADKBKC_00893	PEPDNNED_00959	DBOBEHLL_00896	EKKNDDEI_01832	HCGHHCMC_02001	NJEGOBFM_00988	DDCKJJDP_00732	OCJJJNLI_01442	GJCMIGLD_00602	INKGDKEG_02360			LNAIJENN_00724	DFNPJCLJ_01577	JFDFHHOF_01291	CJMKAOFH_00580	LPEHFDKF_00360	BBKMBCNC_01978	PPPOHEJL_00285	EPFFJELK_01197	GLGCDJBK_01774	EJEDPPPE_00744		EJBDKFJN_01591	FAEDJKDH_00523	CAOKBMPH_01757		PKLOOLHP_00956	PBDEFOPI_01757	FMFNHNPF_01344
uvrC		UvrABC system protein C	26	26	1	1	12498	188	1		737	1769	1675	NHADKBKC_01699	PEPDNNED_01353	DBOBEHLL_01699	EKKNDDEI_01011	HCGHHCMC_00706	NJEGOBFM_01814	DDCKJJDP_01114	OCJJJNLI_00921	GJCMIGLD_01065	INKGDKEG_00306	NILDGILO_01970	PIBHELFC_01165	LNAIJENN_01175		JFDFHHOF_01592			BBKMBCNC_01245	PPPOHEJL_00598		GLGCDJBK_00994	EJEDPPPE_01162	KBCKMEGG_01259	EJBDKFJN_01201	FAEDJKDH_00905	CAOKBMPH_01252	KNEPNHNH_00725	PKLOOLHP_00534	PBDEFOPI_01252	FMFNHNPF_01690
natA		ABC transporter ATP-binding protein NatA	25	25	1	1	8447	1	1660		770	1016	1006	NHADKBKC_01487	PEPDNNED_01573	DBOBEHLL_01487	EKKNDDEI_01237	HCGHHCMC_00491	NJEGOBFM_01587	DDCKJJDP_01353				NILDGILO_01719		LNAIJENN_01404	DFNPJCLJ_00962	JFDFHHOF_02020	CJMKAOFH_01224	LPEHFDKF_00985		PPPOHEJL_01013	EPFFJELK_01832	GLGCDJBK_01157	EJEDPPPE_01587	KBCKMEGG_00996	EJBDKFJN_01008	FAEDJKDH_01112	CAOKBMPH_01049	KNEPNHNH_00918	PKLOOLHP_00329	PBDEFOPI_01049	FMFNHNPF_01882
group_182		hypothetical protein	25	25	1	1	6333	1	228		662	1820	1762	NHADKBKC_01452	PEPDNNED_01608	DBOBEHLL_01451	EKKNDDEI_01265	HCGHHCMC_00462	NJEGOBFM_01559				INKGDKEG_00572	NILDGILO_01690		LNAIJENN_01432	DFNPJCLJ_01027	JFDFHHOF_01909	CJMKAOFH_01175	LPEHFDKF_00919	BBKMBCNC_01444	PPPOHEJL_00898	EPFFJELK_01765	GLGCDJBK_01211	EJEDPPPE_01464		EJBDKFJN_00981	FAEDJKDH_01139	CAOKBMPH_01017	KNEPNHNH_00945	PKLOOLHP_00301	PBDEFOPI_01017	FMFNHNPF_01909
group_1894		hypothetical protein	25	25	1	1	2549	31	21		977	977	977	NHADKBKC_00464	PEPDNNED_00448	DBOBEHLL_00593	EKKNDDEI_00406	HCGHHCMC_01532	NJEGOBFM_00561	DDCKJJDP_00021	OCJJJNLI_02058	GJCMIGLD_02440	INKGDKEG_01754	NILDGILO_00578	PIBHELFC_02357	LNAIJENN_00021					BBKMBCNC_00413	PPPOHEJL_02072		GLGCDJBK_00023	EJEDPPPE_00076	KBCKMEGG_00019	EJBDKFJN_00021	FAEDJKDH_00019	CAOKBMPH_00023	KNEPNHNH_01483	PKLOOLHP_01340	PBDEFOPI_00023	FMFNHNPF_00887
dapF		Diaminopimelate epimerase	25	25	1	1	4651	59	10		437	800	780	NHADKBKC_00229		DBOBEHLL_00229				DDCKJJDP_00320	OCJJJNLI_01855	GJCMIGLD_00181	INKGDKEG_01944	NILDGILO_00377	PIBHELFC_00236	LNAIJENN_00283	DFNPJCLJ_00118	JFDFHHOF_00560	CJMKAOFH_02089	LPEHFDKF_02200	BBKMBCNC_00563	PPPOHEJL_01968	EPFFJELK_00745	GLGCDJBK_02285	EJEDPPPE_02441	KBCKMEGG_01756	EJBDKFJN_01890		CAOKBMPH_02063	KNEPNHNH_01621	PKLOOLHP_01213	PBDEFOPI_02063	FMFNHNPF_01090
group_2558		hypothetical protein	25	25	1	1	2546	31	19		1484	1484	1484	NHADKBKC_00462	PEPDNNED_00450	DBOBEHLL_00595	EKKNDDEI_00404	HCGHHCMC_01534	NJEGOBFM_00559	DDCKJJDP_00019	OCJJJNLI_02060	GJCMIGLD_02438	INKGDKEG_01752	NILDGILO_00580	PIBHELFC_02359	LNAIJENN_00019					BBKMBCNC_00415	PPPOHEJL_02074		GLGCDJBK_00021	EJEDPPPE_00078	KBCKMEGG_00017	EJBDKFJN_00019	FAEDJKDH_00017	CAOKBMPH_00021	KNEPNHNH_01481	PKLOOLHP_01342	PBDEFOPI_00021	FMFNHNPF_00889
nadC		putative nicotinate-nucleotide pyrophosphorylase [carboxylating]	25	25	1	1	2391	1	1129		860	869	860	NHADKBKC_00427	PEPDNNED_00490	DBOBEHLL_00630	EKKNDDEI_00370	HCGHHCMC_01572	NJEGOBFM_00525	DDCKJJDP_02397	OCJJJNLI_02087	GJCMIGLD_02410	INKGDKEG_01724			LNAIJENN_02616	DFNPJCLJ_02508	JFDFHHOF_00683	CJMKAOFH_02195	LPEHFDKF_02070	BBKMBCNC_00449	PPPOHEJL_02106	EPFFJELK_00619	GLGCDJBK_02399	EJEDPPPE_00112		EJBDKFJN_02056	FAEDJKDH_01733		KNEPNHNH_01454	PKLOOLHP_01369		FMFNHNPF_00918
nadB		L-aspartate oxidase	25	25	1	1	2392	1	1128		1292	1307	1295	NHADKBKC_00428	PEPDNNED_00489	DBOBEHLL_00629	EKKNDDEI_00371	HCGHHCMC_01571	NJEGOBFM_00526	DDCKJJDP_02398		GJCMIGLD_02411	INKGDKEG_01725	NILDGILO_00607		LNAIJENN_02617	DFNPJCLJ_02509	JFDFHHOF_00684	CJMKAOFH_02196	LPEHFDKF_02071	BBKMBCNC_00448	PPPOHEJL_02105	EPFFJELK_00620	GLGCDJBK_02400	EJEDPPPE_00111		EJBDKFJN_02057	FAEDJKDH_01734		KNEPNHNH_01455	PKLOOLHP_01368		FMFNHNPF_00917
yeeO_2		putative FMN/FAD exporter YeeO	25	25	1	1	9590	1	3306		125	1370	1152	NHADKBKC_00625	PEPDNNED_00674	DBOBEHLL_00432	EKKNDDEI_02098	HCGHHCMC_01732	NJEGOBFM_00724	DDCKJJDP_02258	OCJJJNLI_02314	GJCMIGLD_02203			PIBHELFC_02185		DFNPJCLJ_02261	JFDFHHOF_00902	CJMKAOFH_02032	LPEHFDKF_00082	BBKMBCNC_00624	PPPOHEJL_02303	EPFFJELK_00437	GLGCDJBK_00236	EJEDPPPE_00281	KBCKMEGG_00109	EJBDKFJN_00204		CAOKBMPH_00196		PKLOOLHP_01580	PBDEFOPI_00196	FMFNHNPF_00675
hslO		33 kDa chaperonin	25	25	1	1	3785	1	7968		857	857	857	NHADKBKC_00112	PEPDNNED_00123	DBOBEHLL_00112	EKKNDDEI_00058	HCGHHCMC_01237	NJEGOBFM_00219	DDCKJJDP_00454	OCJJJNLI_01747	GJCMIGLD_00301	INKGDKEG_02069	NILDGILO_00269	PIBHELFC_00402	LNAIJENN_00419			CJMKAOFH_00319	LPEHFDKF_01872	BBKMBCNC_00116	PPPOHEJL_01783				KBCKMEGG_01643	EJBDKFJN_00295	FAEDJKDH_01887	CAOKBMPH_00323	KNEPNHNH_01739	PKLOOLHP_01674	PBDEFOPI_00323	FMFNHNPF_00581
pyrC		Dihydroorotase	25	25	1	1	5421	158	1		1277	1277	1277	NHADKBKC_01032	PEPDNNED_02039	DBOBEHLL_01031	EKKNDDEI_01688	HCGHHCMC_02222	NJEGOBFM_01137				INKGDKEG_01080			LNAIJENN_01960	DFNPJCLJ_01966	JFDFHHOF_01116	CJMKAOFH_01793	LPEHFDKF_00294	BBKMBCNC_00833	PPPOHEJL_00106	EPFFJELK_00208	GLGCDJBK_00453	EJEDPPPE_00559	KBCKMEGG_01359	EJBDKFJN_00637	FAEDJKDH_01564	CAOKBMPH_00677	KNEPNHNH_01278	PKLOOLHP_01994	PBDEFOPI_00677	FMFNHNPF_00268
group_960		hypothetical protein	25	25	1	1	8446	1	1665		788	818	790	NHADKBKC_01488	PEPDNNED_01572	DBOBEHLL_01488	EKKNDDEI_01236	HCGHHCMC_00492	NJEGOBFM_01588	DDCKJJDP_01352				NILDGILO_01720		LNAIJENN_01403	DFNPJCLJ_00961	JFDFHHOF_02021	CJMKAOFH_01225	LPEHFDKF_00986		PPPOHEJL_01014	EPFFJELK_01833	GLGCDJBK_01153	EJEDPPPE_01588	KBCKMEGG_00997	EJBDKFJN_01009	FAEDJKDH_01111	CAOKBMPH_01050	KNEPNHNH_00917	PKLOOLHP_00330	PBDEFOPI_01050	FMFNHNPF_01881
pgi		Glucose-6-phosphate isomerase	24	24	1	1	10653	1	1411		1346	1346	1346							DDCKJJDP_00070	OCJJJNLI_02007	GJCMIGLD_00026	INKGDKEG_01799	NILDGILO_00526	PIBHELFC_02309	LNAIJENN_00073	DFNPJCLJ_02439	JFDFHHOF_00770	CJMKAOFH_02130	LPEHFDKF_02006	BBKMBCNC_00520	PPPOHEJL_02017	EPFFJELK_00551	GLGCDJBK_02340	EJEDPPPE_00020	KBCKMEGG_00062	EJBDKFJN_01992	FAEDJKDH_01660	CAOKBMPH_02176	KNEPNHNH_00003	PKLOOLHP_01432	PBDEFOPI_02176	FMFNHNPF_00979
fccA		Fumarate reductase flavoprotein subunit	24	24	1	1	10864	1	1431		1124	1724	1696							DDCKJJDP_02323	OCJJJNLI_02153	GJCMIGLD_02351	INKGDKEG_01655	NILDGILO_00671	PIBHELFC_00051	LNAIJENN_02544	DFNPJCLJ_00045	JFDFHHOF_00644	CJMKAOFH_00045	LPEHFDKF_02125	BBKMBCNC_00390	PPPOHEJL_02142	EPFFJELK_00672	GLGCDJBK_00072	EJEDPPPE_00147	KBCKMEGG_01961	EJBDKFJN_02021	FAEDJKDH_01691	CAOKBMPH_02206	KNEPNHNH_01414	PKLOOLHP_01401	PBDEFOPI_02206	FMFNHNPF_00950
appA		Oligopeptide-binding protein AppA	24	24	1	1	4195	1	7376		1496	1499	1498	NHADKBKC_00154	PEPDNNED_00165	DBOBEHLL_00154	EKKNDDEI_00100	HCGHHCMC_01279	NJEGOBFM_00261						PIBHELFC_00359		DFNPJCLJ_02065	JFDFHHOF_01021	CJMKAOFH_01889	LPEHFDKF_00201	BBKMBCNC_00741	PPPOHEJL_00006	EPFFJELK_00309	GLGCDJBK_00357	EJEDPPPE_00465	KBCKMEGG_01687	EJBDKFJN_01773	FAEDJKDH_00325	CAOKBMPH_02001	KNEPNHNH_01694	PKLOOLHP_01146	PBDEFOPI_02001	FMFNHNPF_01152
mutS2_2		Endonuclease MutS2	24	24	1	1	3905	177	1		1463	1463	1463	NHADKBKC_00698	PEPDNNED_00751	DBOBEHLL_00359	EKKNDDEI_02020	HCGHHCMC_01808	NJEGOBFM_00802			GJCMIGLD_00356					DFNPJCLJ_01773	JFDFHHOF_00316	CJMKAOFH_00369	LPEHFDKF_01811	BBKMBCNC_00070	PPPOHEJL_01720	EPFFJELK_00990	GLGCDJBK_02000	EJEDPPPE_02167	KBCKMEGG_01600	EJBDKFJN_00350	FAEDJKDH_01829	CAOKBMPH_00383	KNEPNHNH_01787	PKLOOLHP_01720	PBDEFOPI_00383	FMFNHNPF_00537
dppB		Dipeptide transport system permease protein DppB	24	24	1	1	9211	19	28		956	956	956	NHADKBKC_00803	PEPDNNED_00869	DBOBEHLL_00805	EKKNDDEI_01926	HCGHHCMC_01910	NJEGOBFM_00896							LNAIJENN_00614	DFNPJCLJ_01654	JFDFHHOF_00187	CJMKAOFH_00508	LPEHFDKF_01692	BBKMBCNC_02057	PPPOHEJL_01575	EPFFJELK_01112	GLGCDJBK_01861	EJEDPPPE_02012	KBCKMEGG_01501	EJBDKFJN_00469	FAEDJKDH_02076	CAOKBMPH_00505	KNEPNHNH_01882	PKLOOLHP_01831	PBDEFOPI_00505	FMFNHNPF_00431
ddpC		putative D,D-dipeptide transport system permease protein DdpC	24	24	1	1	9210	19	27		824	824	824	NHADKBKC_00804	PEPDNNED_00870	DBOBEHLL_00806	EKKNDDEI_01925	HCGHHCMC_01911	NJEGOBFM_00897							LNAIJENN_00615	DFNPJCLJ_01653	JFDFHHOF_00186	CJMKAOFH_00509	LPEHFDKF_01691	BBKMBCNC_02056	PPPOHEJL_01574	EPFFJELK_01113	GLGCDJBK_01860	EJEDPPPE_02011	KBCKMEGG_01500	EJBDKFJN_00470	FAEDJKDH_02075	CAOKBMPH_00506	KNEPNHNH_01883	PKLOOLHP_01832	PBDEFOPI_00506	FMFNHNPF_00430
guaA		GMP synthase [glutamine-hydrolyzing]	24	24	1	1	9178	1	6502		338	1538	1488		PEPDNNED_02151		EKKNDDEI_00580	HCGHHCMC_01068	NJEGOBFM_00048	DDCKJJDP_02057	OCJJJNLI_02514	GJCMIGLD_02003	INKGDKEG_01233	NILDGILO_01023	PIBHELFC_02007	LNAIJENN_02104	DFNPJCLJ_00348	JFDFHHOF_00126	CJMKAOFH_01670		BBKMBCNC_00960	PPPOHEJL_01460	EPFFJELK_00033	GLGCDJBK_00596	EJEDPPPE_01976	KBCKMEGG_01469	EJBDKFJN_01629			KNEPNHNH_00315	PKLOOLHP_00992		FMFNHNPF_01308
mtaB		Threonylcarbamoyladenosine tRNA methylthiotransferase MtaB	24	24	1	1	11340	48	10		1307	1307	1307							DDCKJJDP_00985	OCJJJNLI_01068	GJCMIGLD_00925	INKGDKEG_00177	NILDGILO_02093	PIBHELFC_00954	LNAIJENN_00968	DFNPJCLJ_01361	JFDFHHOF_01526	CJMKAOFH_00858	LPEHFDKF_00607	BBKMBCNC_01759	PPPOHEJL_00534	EPFFJELK_01439	GLGCDJBK_01557	EJEDPPPE_01101	KBCKMEGG_00353	EJBDKFJN_01344	FAEDJKDH_00771	CAOKBMPH_01379	KNEPNHNH_00591	PKLOOLHP_00659	PBDEFOPI_01379	FMFNHNPF_01566
def		Peptide deformylase	24	24	1	1	5948	50	11		524	524	524							DDCKJJDP_01042	OCJJJNLI_00996	GJCMIGLD_00990	INKGDKEG_00240	NILDGILO_02038	PIBHELFC_01095	LNAIJENN_01101	DFNPJCLJ_00992	JFDFHHOF_01987	CJMKAOFH_01192	LPEHFDKF_00955	BBKMBCNC_01426	PPPOHEJL_00979	EPFFJELK_01802	GLGCDJBK_01189	EJEDPPPE_01551	KBCKMEGG_00650	EJBDKFJN_01263	FAEDJKDH_00848	CAOKBMPH_01310	KNEPNHNH_00666	PKLOOLHP_00591	PBDEFOPI_01310	FMFNHNPF_01634
group_1658		Flavodoxin	24	24	1	1	10718	1	7031		431	434	431							DDCKJJDP_02338	OCJJJNLI_02114	GJCMIGLD_02387	INKGDKEG_01701	NILDGILO_00634	PIBHELFC_00010	LNAIJENN_02558	DFNPJCLJ_02492	JFDFHHOF_00666	CJMKAOFH_02179	LPEHFDKF_02054	BBKMBCNC_00465	PPPOHEJL_02121	EPFFJELK_00603	GLGCDJBK_02386	EJEDPPPE_00127	KBCKMEGG_01977	EJBDKFJN_02043	FAEDJKDH_01721	CAOKBMPH_02227	KNEPNHNH_01441	PKLOOLHP_01381	PBDEFOPI_02227	FMFNHNPF_00930
group_184		hypothetical protein	24	24	1	1	5958	1	2834		2708	2744	2718	NHADKBKC_01760	PEPDNNED_01290	DBOBEHLL_01760	EKKNDDEI_00950	HCGHHCMC_00774	NJEGOBFM_01875	DDCKJJDP_01049	OCJJJNLI_00989	GJCMIGLD_00997	INKGDKEG_00247	NILDGILO_02030	PIBHELFC_01102	LNAIJENN_01108	DFNPJCLJ_00986	JFDFHHOF_01993	CJMKAOFH_01198	LPEHFDKF_00961	BBKMBCNC_01420	PPPOHEJL_00985	EPFFJELK_01808	GLGCDJBK_01183	EJEDPPPE_01557			FAEDJKDH_00856					FMFNHNPF_01641
brnQ_1		Branched-chain amino acid transport system 2 carrier protein	24	24	1	1	810	1	1850		1277	1292	1290							DDCKJJDP_01143	OCJJJNLI_00891	GJCMIGLD_01095	INKGDKEG_00336	NILDGILO_01939	PIBHELFC_01196	LNAIJENN_01204	DFNPJCLJ_00686	JFDFHHOF_01623	CJMKAOFH_01406	LPEHFDKF_01156	BBKMBCNC_01216	PPPOHEJL_00627	EPFFJELK_02026	GLGCDJBK_00964	EJEDPPPE_01191	KBCKMEGG_01163	EJBDKFJN_01173	FAEDJKDH_00934	CAOKBMPH_01223	KNEPNHNH_00757	PKLOOLHP_00505	PBDEFOPI_01223	FMFNHNPF_01718
dprA_1		DNA processing protein DprA	24	24	1	1	5835	1	2886		914	920	914	NHADKBKC_01180	PEPDNNED_01897	DBOBEHLL_01179	EKKNDDEI_01547	HCGHHCMC_00176	NJEGOBFM_01272		OCJJJNLI_00304	GJCMIGLD_01682		NILDGILO_01371			DFNPJCLJ_00611	JFDFHHOF_02291	CJMKAOFH_01486	LPEHFDKF_01233	BBKMBCNC_01141	PPPOHEJL_01279	EPFFJELK_02103	GLGCDJBK_00882	EJEDPPPE_01798	KBCKMEGG_01215	EJBDKFJN_00773	FAEDJKDH_01378		KNEPNHNH_01149	PKLOOLHP_00097		FMFNHNPF_00142
group_1984		hypothetical protein	24	24	1	1	7880	36	16		842	842	842	NHADKBKC_01394	PEPDNNED_01676	DBOBEHLL_01393	EKKNDDEI_01329	HCGHHCMC_00389	NJEGOBFM_01495				INKGDKEG_00630				DFNPJCLJ_01209	JFDFHHOF_01698	CJMKAOFH_00977	LPEHFDKF_00734	BBKMBCNC_01636	PPPOHEJL_00677	EPFFJELK_01584	GLGCDJBK_01424	EJEDPPPE_01244	KBCKMEGG_00855	EJBDKFJN_00936	FAEDJKDH_01205	CAOKBMPH_00969	KNEPNHNH_00990	PKLOOLHP_00252	PBDEFOPI_00969	FMFNHNPF_01956
murD		UDP-N-acetylmuramoylalanine--D-glutamate ligase	24	24	1	1	5268	165	1		1298	1298	1298							DDCKJJDP_02070	OCJJJNLI_02500	GJCMIGLD_02014	INKGDKEG_01247	NILDGILO_01037	PIBHELFC_02019	LNAIJENN_02119	DFNPJCLJ_01995	JFDFHHOF_01086	CJMKAOFH_01822	LPEHFDKF_00266	BBKMBCNC_00807	PPPOHEJL_00077	EPFFJELK_00237	GLGCDJBK_00424	EJEDPPPE_00530	KBCKMEGG_00265	EJBDKFJN_01642	FAEDJKDH_00465	CAOKBMPH_01878	KNEPNHNH_00300	PKLOOLHP_01016	PBDEFOPI_01878	FMFNHNPF_01284
pflA		Pyruvate formate-lyase 1-activating enzyme	24	24	1	1	11462	1	1405		731	743	733							DDCKJJDP_00704	OCJJJNLI_01472	GJCMIGLD_00571	INKGDKEG_02332	NILDGILO_00018	PIBHELFC_00662	LNAIJENN_00697	DFNPJCLJ_00361	JFDFHHOF_00113	CJMKAOFH_01658	LPEHFDKF_01477	BBKMBCNC_00974	PPPOHEJL_01447	EPFFJELK_00019	GLGCDJBK_00611	EJEDPPPE_01956	KBCKMEGG_00330	EJBDKFJN_01612	FAEDJKDH_00501	CAOKBMPH_01778	KNEPNHNH_00330	PKLOOLHP_00977	PBDEFOPI_01778	FMFNHNPF_01323
uraA		Uracil permease	24	24	1	1	8438	44	12		1223	1223	1223							DDCKJJDP_01348	OCJJJNLI_00674	GJCMIGLD_01315	INKGDKEG_00540	NILDGILO_01723	PIBHELFC_01400	LNAIJENN_01400	DFNPJCLJ_00958	JFDFHHOF_02025	CJMKAOFH_01229	LPEHFDKF_00989	BBKMBCNC_01392	PPPOHEJL_01018	EPFFJELK_01836	GLGCDJBK_01150	EJEDPPPE_01592	KBCKMEGG_00999	EJBDKFJN_01011	FAEDJKDH_01105	CAOKBMPH_01052	KNEPNHNH_00915	PKLOOLHP_00336	PBDEFOPI_01052	FMFNHNPF_01879
yohK_1		Inner membrane protein YohK	24	24	1	1	12029	1	1014		692	692	692							DDCKJJDP_01833	OCJJJNLI_00206	GJCMIGLD_01784	INKGDKEG_00979	NILDGILO_01263	PIBHELFC_01845	LNAIJENN_01915	DFNPJCLJ_00515	JFDFHHOF_02384	CJMKAOFH_01575	LPEHFDKF_01338	BBKMBCNC_01046	PPPOHEJL_01381	EPFFJELK_02208	GLGCDJBK_00682	EJEDPPPE_01888	KBCKMEGG_01322	EJBDKFJN_00676	FAEDJKDH_01467	CAOKBMPH_00718	KNEPNHNH_01234	PKLOOLHP_00015	PBDEFOPI_00718	FMFNHNPF_00224
cidA		Holin-like protein CidA	24	24	1	1	12040	1	1029		356	356	356							DDCKJJDP_01834	OCJJJNLI_00205	GJCMIGLD_01785	INKGDKEG_00980	NILDGILO_01262	PIBHELFC_01846	LNAIJENN_01916	DFNPJCLJ_00514	JFDFHHOF_02385	CJMKAOFH_01576	LPEHFDKF_01339	BBKMBCNC_01045	PPPOHEJL_01382	EPFFJELK_02209	GLGCDJBK_00681	EJEDPPPE_01889	KBCKMEGG_01323	EJBDKFJN_00675	FAEDJKDH_01468	CAOKBMPH_00717	KNEPNHNH_01235	PKLOOLHP_00014	PBDEFOPI_00717	FMFNHNPF_00225
fabD		Malonyl CoA-acyl carrier protein transacylase	24	24	1	1	8958	96	4		893	899	895							DDCKJJDP_00580	OCJJJNLI_01596	GJCMIGLD_00449	INKGDKEG_02204	NILDGILO_00132	PIBHELFC_00526	LNAIJENN_00562	DFNPJCLJ_01702	JFDFHHOF_00228	CJMKAOFH_00456	LPEHFDKF_01740	BBKMBCNC_02112	PPPOHEJL_01621	EPFFJELK_01062	GLGCDJBK_01913	EJEDPPPE_02065	KBCKMEGG_01538	EJBDKFJN_00419	FAEDJKDH_01770	CAOKBMPH_00458	KNEPNHNH_01833	PKLOOLHP_01788	PBDEFOPI_00458	FMFNHNPF_00474
frr		Ribosome-recycling factor	24	24	1	1	4087	1	7366		572	572	572							DDCKJJDP_00440	OCJJJNLI_01760	GJCMIGLD_00287	INKGDKEG_02043	NILDGILO_00283	PIBHELFC_00387	LNAIJENN_00405	DFNPJCLJ_01851	JFDFHHOF_00390	CJMKAOFH_00305	LPEHFDKF_01886	BBKMBCNC_00130	PPPOHEJL_01797	EPFFJELK_00913	GLGCDJBK_02060	EJEDPPPE_02258	KBCKMEGG_01658	EJBDKFJN_00281	FAEDJKDH_01902	CAOKBMPH_00280	KNEPNHNH_01725	PKLOOLHP_01660	PBDEFOPI_00280	FMFNHNPF_00595
group_2177		hypothetical protein	24	24	1	1	4449	61	7		473	476	473							DDCKJJDP_02211	OCJJJNLI_02353	GJCMIGLD_02155	INKGDKEG_01379	NILDGILO_00860	PIBHELFC_02157	LNAIJENN_02345	DFNPJCLJ_02251	JFDFHHOF_00912	CJMKAOFH_02022	LPEHFDKF_00092	BBKMBCNC_00634	PPPOHEJL_02313	EPFFJELK_00427	GLGCDJBK_00246	EJEDPPPE_00291	KBCKMEGG_00133	EJBDKFJN_00228	FAEDJKDH_01955	CAOKBMPH_00226	KNEPNHNH_00150	PKLOOLHP_01607	PBDEFOPI_00226	FMFNHNPF_00648
group_2182		hypothetical protein	24	24	1	1	9194	1	6523		593	593	593							DDCKJJDP_00643	OCJJJNLI_01539	GJCMIGLD_00502	INKGDKEG_02263	NILDGILO_00079	PIBHELFC_00592	LNAIJENN_00630	DFNPJCLJ_01636	JFDFHHOF_00171	CJMKAOFH_00525	LPEHFDKF_01676	BBKMBCNC_02041	PPPOHEJL_01559	EPFFJELK_01128	GLGCDJBK_01845	EJEDPPPE_01996	KBCKMEGG_01485	EJBDKFJN_00485	FAEDJKDH_02060	CAOKBMPH_00521	KNEPNHNH_01898	PKLOOLHP_01847	PBDEFOPI_00521	FMFNHNPF_00415
glnA		Glutamine synthetase	24	24	1	1	1316	1	7630		2117	2117	2117							DDCKJJDP_00912	OCJJJNLI_01135	GJCMIGLD_00855	INKGDKEG_00108	NILDGILO_02159	PIBHELFC_00887	LNAIJENN_00896	DFNPJCLJ_01423	JFDFHHOF_01460	CJMKAOFH_00789	LPEHFDKF_00535	BBKMBCNC_01826	PPPOHEJL_00458	EPFFJELK_01372	GLGCDJBK_01627	EJEDPPPE_01041	KBCKMEGG_00396	EJBDKFJN_01406	FAEDJKDH_00712	CAOKBMPH_01443	KNEPNHNH_00534	PKLOOLHP_00718	PBDEFOPI_01443	FMFNHNPF_01507
group_2821		hypothetical protein	24	24	1	1	12506	1	1634		209	209	209							DDCKJJDP_01122	OCJJJNLI_00912	GJCMIGLD_01073	INKGDKEG_00314	NILDGILO_01961	PIBHELFC_01174	LNAIJENN_01183	DFNPJCLJ_00708	JFDFHHOF_01601	CJMKAOFH_01385	LPEHFDKF_01134	BBKMBCNC_01238	PPPOHEJL_00605	EPFFJELK_02002	GLGCDJBK_00987	EJEDPPPE_01169	KBCKMEGG_01268	EJBDKFJN_01194	FAEDJKDH_00912	CAOKBMPH_01244	KNEPNHNH_00733	PKLOOLHP_00526	PBDEFOPI_01244	FMFNHNPF_01697
fldH		Phenyllactate dehydrogenase	24	24	1	1	11999	1	1079		1010	1010	1010							DDCKJJDP_01819	OCJJJNLI_00220	GJCMIGLD_01770	INKGDKEG_00965	NILDGILO_01277	PIBHELFC_01831	LNAIJENN_01900	DFNPJCLJ_00532	JFDFHHOF_01401	CJMKAOFH_01558	LPEHFDKF_01318	BBKMBCNC_01064	PPPOHEJL_00405	EPFFJELK_02191	GLGCDJBK_00698	EJEDPPPE_00980	KBCKMEGG_01305	EJBDKFJN_00692	FAEDJKDH_01451	CAOKBMPH_00734	KNEPNHNH_01217	PKLOOLHP_00032	PBDEFOPI_00734	FMFNHNPF_00207
rpsP		30S ribosomal protein S16	24	24	1	1	2778	1	6392		263	263	263							DDCKJJDP_02026	OCJJJNLI_02556	GJCMIGLD_01961	INKGDKEG_01201	NILDGILO_00982	PIBHELFC_01974	LNAIJENN_02054	DFNPJCLJ_00288	JFDFHHOF_01247	CJMKAOFH_01675	LPEHFDKF_01554	BBKMBCNC_00952	PPPOHEJL_00236	EPFFJELK_00093	GLGCDJBK_00592	EJEDPPPE_00696	KBCKMEGG_01424	EJBDKFJN_00560	FAEDJKDH_01991	CAOKBMPH_00594	KNEPNHNH_01360	PKLOOLHP_01917	PBDEFOPI_00594	FMFNHNPF_00345
purN		Phosphoribosylglycinamide formyltransferase	24	24	1	1	8117	1	3591		542	911	579	NHADKBKC_01592	PEPDNNED_01467	DBOBEHLL_01592	EKKNDDEI_01125	HCGHHCMC_00595	NJEGOBFM_01700							LNAIJENN_01300	DFNPJCLJ_01124	JFDFHHOF_01802	CJMKAOFH_01062	LPEHFDKF_00818	BBKMBCNC_01550	PPPOHEJL_00774	EPFFJELK_01669	GLGCDJBK_01331	EJEDPPPE_01350	KBCKMEGG_01098	EJBDKFJN_01102	FAEDJKDH_01003	CAOKBMPH_01153	KNEPNHNH_00825	PKLOOLHP_00435	PBDEFOPI_01153	FMFNHNPF_01787
kdd		L-erythro-3,5-diaminohexanoate dehydrogenase	24	24	1	1	3909	141	1		1037	1037	1037							DDCKJJDP_00498	OCJJJNLI_01692	GJCMIGLD_00353	INKGDKEG_02116	NILDGILO_00221	PIBHELFC_00449	LNAIJENN_00476	DFNPJCLJ_01776	JFDFHHOF_00319	CJMKAOFH_00366	LPEHFDKF_01814	BBKMBCNC_00073	PPPOHEJL_01723	EPFFJELK_00987	GLGCDJBK_02003	EJEDPPPE_02170	KBCKMEGG_01603	EJBDKFJN_00347	FAEDJKDH_01832	CAOKBMPH_00380	KNEPNHNH_01784	PKLOOLHP_01717	PBDEFOPI_00380	FMFNHNPF_00540
dppA		Periplasmic dipeptide transport protein	24	24	1	1	9217	19	31		1544	1547	1546	NHADKBKC_00802	PEPDNNED_00868	DBOBEHLL_00804	EKKNDDEI_01927	HCGHHCMC_01909	NJEGOBFM_00895							LNAIJENN_00613	DFNPJCLJ_01655	JFDFHHOF_00188	CJMKAOFH_00507	LPEHFDKF_01693	BBKMBCNC_02058	PPPOHEJL_01576	EPFFJELK_01111	GLGCDJBK_01862	EJEDPPPE_02013	KBCKMEGG_01502	EJBDKFJN_00468	FAEDJKDH_02077	CAOKBMPH_00504	KNEPNHNH_01881	PKLOOLHP_01830	PBDEFOPI_00504	FMFNHNPF_00432
sulD		Bifunctional folate synthesis protein	24	24	1	1	10335	1	3137		824	824	824							DDCKJJDP_02292	OCJJJNLI_02189	GJCMIGLD_02325	INKGDKEG_01630	NILDGILO_00698	PIBHELFC_00078	LNAIJENN_00116	DFNPJCLJ_00072	JFDFHHOF_00618	CJMKAOFH_00070	LPEHFDKF_02150	BBKMBCNC_00365	PPPOHEJL_02174	EPFFJELK_00699	GLGCDJBK_00102	EJEDPPPE_00174	KBCKMEGG_01942	EJBDKFJN_00058	FAEDJKDH_00058	CAOKBMPH_00061	KNEPNHNH_01520	PKLOOLHP_01305	PBDEFOPI_00061	FMFNHNPF_00834
mutL		DNA mismatch repair protein MutL	24	24	1	1	12049	1	1038		1856	1949	1931							DDCKJJDP_01838	OCJJJNLI_00201	GJCMIGLD_01790	INKGDKEG_00985	NILDGILO_01257	PIBHELFC_01850	LNAIJENN_01921	DFNPJCLJ_00509	JFDFHHOF_02390	CJMKAOFH_01581	LPEHFDKF_01344	BBKMBCNC_01040	PPPOHEJL_01387	EPFFJELK_02214	GLGCDJBK_00676	EJEDPPPE_01894	KBCKMEGG_01328	EJBDKFJN_00670	FAEDJKDH_01473	CAOKBMPH_00712	KNEPNHNH_01240	PKLOOLHP_00009	PBDEFOPI_00712	FMFNHNPF_00230
citF_1		Citrate lyase alpha chain	24	24	1	1	10967	1	7466		1550	1550	1550							DDCKJJDP_01991	OCJJJNLI_00028	GJCMIGLD_01925	INKGDKEG_01171	NILDGILO_01092	PIBHELFC_01946	LNAIJENN_02021	DFNPJCLJ_00203	JFDFHHOF_01144	CJMKAOFH_01764	LPEHFDKF_01637	BBKMBCNC_00863	PPPOHEJL_00133	EPFFJELK_00178	GLGCDJBK_00483	EJEDPPPE_00586	KBCKMEGG_01410	EJBDKFJN_00581	FAEDJKDH_01620	CAOKBMPH_00613	KNEPNHNH_01343	PKLOOLHP_01936	PBDEFOPI_00613	FMFNHNPF_00326
gtaB		UTP--glucose-1-phosphate uridylyltransferase	24	24	1	1	1275	30	25		884	905	889							DDCKJJDP_00925	OCJJJNLI_01122	GJCMIGLD_00868	INKGDKEG_00121	NILDGILO_02146	PIBHELFC_00900	LNAIJENN_00909	DFNPJCLJ_01410	JFDFHHOF_01473	CJMKAOFH_00802	LPEHFDKF_00551	BBKMBCNC_01813	PPPOHEJL_00475	EPFFJELK_01385	GLGCDJBK_01614	EJEDPPPE_01054	KBCKMEGG_00409	EJBDKFJN_01393	FAEDJKDH_00725	CAOKBMPH_01430	KNEPNHNH_00547	PKLOOLHP_00703	PBDEFOPI_01430	FMFNHNPF_01522
group_101		hypothetical protein	23	23	1	1	1365	18	69		134	551	484	NHADKBKC_01906	PEPDNNED_01138	DBOBEHLL_01906	EKKNDDEI_00805	HCGHHCMC_00922	NJEGOBFM_02021	DDCKJJDP_00898	OCJJJNLI_01149	GJCMIGLD_00841	INKGDKEG_00094	NILDGILO_02173	PIBHELFC_00873		DFNPJCLJ_01442	JFDFHHOF_01435	CJMKAOFH_00771	LPEHFDKF_00516	BBKMBCNC_01844	PPPOHEJL_00441	EPFFJELK_01353		EJEDPPPE_01016	KBCKMEGG_00377		FAEDJKDH_00697			PKLOOLHP_00733
hepT		Heptaprenyl diphosphate synthase component 2	23	23	1	1	4333	21	25		980	980	980	NHADKBKC_00044	PEPDNNED_00047	DBOBEHLL_00044	EKKNDDEI_00478	HCGHHCMC_01163	NJEGOBFM_00149								DFNPJCLJ_02116	JFDFHHOF_00980	CJMKAOFH_01932	LPEHFDKF_00155	BBKMBCNC_00696	PPPOHEJL_02381	EPFFJELK_00360	GLGCDJBK_00316	EJEDPPPE_00425	KBCKMEGG_00190	EJBDKFJN_01733	FAEDJKDH_00370	CAOKBMPH_01961	KNEPNHNH_00213	PKLOOLHP_01102	PBDEFOPI_01961	FMFNHNPF_01196
group_1134		hypothetical protein	23	23	1	1	2503	51	13		611	1913	1855	NHADKBKC_00437	PEPDNNED_00480	DBOBEHLL_00620	EKKNDDEI_00380	HCGHHCMC_01562	NJEGOBFM_00535								DFNPJCLJ_00002	JFDFHHOF_00694	CJMKAOFH_00001	LPEHFDKF_02080	BBKMBCNC_00439	PPPOHEJL_02096	EPFFJELK_00629	GLGCDJBK_00001	EJEDPPPE_00102	KBCKMEGG_00001	EJBDKFJN_00001	FAEDJKDH_00001	CAOKBMPH_00001	KNEPNHNH_01465	PKLOOLHP_01358	PBDEFOPI_00001	FMFNHNPF_00907
pcrA_2		ATP-dependent DNA helicase PcrA	23	23	1	1	5764	12	25		2213	2219	2215	NHADKBKC_01200	PEPDNNED_01878	DBOBEHLL_01199	EKKNDDEI_01528	HCGHHCMC_00196	NJEGOBFM_01291								DFNPJCLJ_00625	JFDFHHOF_02215	CJMKAOFH_01472	LPEHFDKF_01217	BBKMBCNC_01153	PPPOHEJL_01265	EPFFJELK_02089	GLGCDJBK_00906	EJEDPPPE_01779	KBCKMEGG_00671	EJBDKFJN_00788	FAEDJKDH_01363	CAOKBMPH_00818	KNEPNHNH_01137	PKLOOLHP_00109	PBDEFOPI_00818	FMFNHNPF_00130
group_1202		hypothetical protein	23	23	1	1	7670	2	209		1235	1235	1235	NHADKBKC_01307	PEPDNNED_01765	DBOBEHLL_01305	EKKNDDEI_01420	HCGHHCMC_00303	NJEGOBFM_01403								DFNPJCLJ_01324	JFDFHHOF_01560	CJMKAOFH_00893	LPEHFDKF_00644	BBKMBCNC_01724	PPPOHEJL_00568	EPFFJELK_01475	GLGCDJBK_01522	EJEDPPPE_01134	KBCKMEGG_00765	EJBDKFJN_00848	FAEDJKDH_01295	CAOKBMPH_00881	KNEPNHNH_01081	PKLOOLHP_00167	PBDEFOPI_00881	FMFNHNPF_00072
glnH		Glutamine-binding periplasmic protein	23	23	1	1	5613	1	1685		728	755	729	NHADKBKC_01404	PEPDNNED_01666	DBOBEHLL_01403	EKKNDDEI_01319	HCGHHCMC_00399	NJEGOBFM_01505	DDCKJJDP_01423	OCJJJNLI_00597	GJCMIGLD_01399	INKGDKEG_00619	NILDGILO_01632	PIBHELFC_01475	LNAIJENN_01494	DFNPJCLJ_00673	JFDFHHOF_02165	CJMKAOFH_01421	LPEHFDKF_01169	BBKMBCNC_01202	PPPOHEJL_01216	EPFFJELK_02040	GLGCDJBK_00955	EJEDPPPE_01734	KBCKMEGG_00865
yoaB		Calcium-transporting ATPase 1	23	23	1	1	7992	1	5159		2588	2837	2642	NHADKBKC_01630	PEPDNNED_01426	DBOBEHLL_01630	EKKNDDEI_01084	HCGHHCMC_00634	NJEGOBFM_01741	DDCKJJDP_01196	OCJJJNLI_00829	GJCMIGLD_01145	INKGDKEG_00389	NILDGILO_01888	PIBHELFC_01249	LNAIJENN_01252	DFNPJCLJ_01161	JFDFHHOF_01745	CJMKAOFH_01025	LPEHFDKF_00782	BBKMBCNC_01589	PPPOHEJL_00720	EPFFJELK_01632	GLGCDJBK_01378	EJEDPPPE_01287	KBCKMEGG_01128
glcR		HTH-type transcriptional repressor GlcR	23	23	1	1	9142	1	6460		368	737	702	NHADKBKC_02046	PEPDNNED_02148	DBOBEHLL_02046	EKKNDDEI_00583	HCGHHCMC_01065	NJEGOBFM_00045	DDCKJJDP_02053	OCJJJNLI_02518	GJCMIGLD_01999	INKGDKEG_01229	NILDGILO_01019	PIBHELFC_02003	LNAIJENN_02100				LPEHFDKF_01490				GLGCDJBK_00600		KBCKMEGG_01466	EJBDKFJN_01625	FAEDJKDH_00490	CAOKBMPH_01789	KNEPNHNH_00319	PKLOOLHP_00988	PBDEFOPI_01789	FMFNHNPF_01312
asrC		Anaerobic sulfite reductase subunit C	23	23	1	1	8257	37	15		854	974	968							DDCKJJDP_01292	OCJJJNLI_00739	GJCMIGLD_01243	INKGDKEG_00483	NILDGILO_01779	PIBHELFC_01344	LNAIJENN_01342	DFNPJCLJ_01080	JFDFHHOF_01841	CJMKAOFH_01110	LPEHFDKF_00868	BBKMBCNC_01506	PPPOHEJL_00815	EPFFJELK_01713	GLGCDJBK_01286	EJEDPPPE_01394		EJBDKFJN_01064	FAEDJKDH_01043	CAOKBMPH_01109	KNEPNHNH_00864	PKLOOLHP_00394	PBDEFOPI_01109	FMFNHNPF_01830
asrB		Anaerobic sulfite reductase subunit B	23	23	1	1	8258	37	11		803	803	803							DDCKJJDP_01293	OCJJJNLI_00738	GJCMIGLD_01244	INKGDKEG_00484	NILDGILO_01778	PIBHELFC_01345	LNAIJENN_01343	DFNPJCLJ_01079	JFDFHHOF_01843	CJMKAOFH_01111	LPEHFDKF_00869	BBKMBCNC_01505	PPPOHEJL_00816	EPFFJELK_01714	GLGCDJBK_01285	EJEDPPPE_01395		EJBDKFJN_01063	FAEDJKDH_01044	CAOKBMPH_01108	KNEPNHNH_00865	PKLOOLHP_00393	PBDEFOPI_01108	FMFNHNPF_01831
group_1291		hypothetical protein	23	23	1	1	12093	1	3075		560	560	560							DDCKJJDP_01848	OCJJJNLI_00192	GJCMIGLD_01799	INKGDKEG_00994	NILDGILO_01248	PIBHELFC_01860	LNAIJENN_01930	DFNPJCLJ_00475	JFDFHHOF_00013	CJMKAOFH_01615	LPEHFDKF_01353	BBKMBCNC_01012	PPPOHEJL_01400	EPFFJELK_02223	GLGCDJBK_00664	EJEDPPPE_01908		EJBDKFJN_00662	FAEDJKDH_01481	CAOKBMPH_00702	KNEPNHNH_01249	PKLOOLHP_02019	PBDEFOPI_00702	FMFNHNPF_00239
group_1293		hypothetical protein	23	23	1	1	10963	1	7455		1187	1190	1188							DDCKJJDP_01999	OCJJJNLI_00027	GJCMIGLD_01926	INKGDKEG_01173	NILDGILO_01089	PIBHELFC_01948	LNAIJENN_02022	DFNPJCLJ_00201	JFDFHHOF_01142	CJMKAOFH_01766	LPEHFDKF_01639	BBKMBCNC_00861	PPPOHEJL_00130	EPFFJELK_00180	GLGCDJBK_00481	EJEDPPPE_00584		EJBDKFJN_00577	FAEDJKDH_01622	CAOKBMPH_00611	KNEPNHNH_01345	PKLOOLHP_01934	PBDEFOPI_00611	FMFNHNPF_00328
group_1428		hypothetical protein	23	23	1	1	9643	1	4894		194	194	194	NHADKBKC_00252	PEPDNNED_00275	DBOBEHLL_00253	EKKNDDEI_00195	HCGHHCMC_01362	NJEGOBFM_00356	DDCKJJDP_00304						LNAIJENN_00268	DFNPJCLJ_00104	JFDFHHOF_00588	CJMKAOFH_02103	LPEHFDKF_02183	BBKMBCNC_00549	PPPOHEJL_01990	EPFFJELK_00731	GLGCDJBK_02310			EJBDKFJN_01904	FAEDJKDH_00251	CAOKBMPH_02077	KNEPNHNH_01607	PKLOOLHP_01227	PBDEFOPI_02077	FMFNHNPF_01076
group_1439		hypothetical protein	23	23	1	1	2504	51	14		215	215	215	NHADKBKC_00438	PEPDNNED_00479	DBOBEHLL_00619	EKKNDDEI_00381	HCGHHCMC_01561	NJEGOBFM_00536								DFNPJCLJ_00003	JFDFHHOF_00695	CJMKAOFH_00002	LPEHFDKF_02081	BBKMBCNC_00438	PPPOHEJL_02095	EPFFJELK_00630	GLGCDJBK_00002	EJEDPPPE_00101	KBCKMEGG_00002	EJBDKFJN_00002	FAEDJKDH_00002	CAOKBMPH_00002	KNEPNHNH_01466	PKLOOLHP_01357	PBDEFOPI_00002	FMFNHNPF_00906
atoE		Putative short-chain fatty acid transporter	23	23	1	1	3898	38	11		1376	1376	1376	NHADKBKC_00704	PEPDNNED_00757	DBOBEHLL_00353	EKKNDDEI_02014	HCGHHCMC_01814	NJEGOBFM_00808								DFNPJCLJ_01767	JFDFHHOF_00310	CJMKAOFH_00375	LPEHFDKF_01805	BBKMBCNC_00064	PPPOHEJL_01714	EPFFJELK_00996	GLGCDJBK_01994	EJEDPPPE_02161	KBCKMEGG_01593	EJBDKFJN_00356	FAEDJKDH_01822	CAOKBMPH_00389	KNEPNHNH_01793	PKLOOLHP_01726	PBDEFOPI_00389	FMFNHNPF_00531
group_1520		hypothetical protein	23	23	1	1	5745	102	4		500	500	500	NHADKBKC_01209	PEPDNNED_01871	DBOBEHLL_01207	EKKNDDEI_01521	HCGHHCMC_00203	NJEGOBFM_01298								DFNPJCLJ_00632	JFDFHHOF_02208	CJMKAOFH_01465	LPEHFDKF_01210	BBKMBCNC_01160	PPPOHEJL_01258	EPFFJELK_02082	GLGCDJBK_00913	EJEDPPPE_01772	KBCKMEGG_00678	EJBDKFJN_00796	FAEDJKDH_01355	CAOKBMPH_00826	KNEPNHNH_01129	PKLOOLHP_00117	PBDEFOPI_00826	FMFNHNPF_00122
mleN_6		Malate-2H( )/Na( )-lactate antiporter	23	23	1	1	7558	3	24		302	1328	1277	NHADKBKC_01232	PEPDNNED_01848	DBOBEHLL_01230	EKKNDDEI_01496	HCGHHCMC_00226	NJEGOBFM_01325		OCJJJNLI_00371						DFNPJCLJ_00922	JFDFHHOF_02062	CJMKAOFH_01262	LPEHFDKF_01022	BBKMBCNC_01358	PPPOHEJL_01052	EPFFJELK_01870	GLGCDJBK_01113	EJEDPPPE_01627		EJBDKFJN_01320	FAEDJKDH_00797	CAOKBMPH_01354	KNEPNHNH_00615	PKLOOLHP_00635	PBDEFOPI_01354	FMFNHNPF_01590
group_1535	dsbD_1	Thiol:disulfide interchange protein DsbD	23	23	1	1	5622	4	41		482	656	633	NHADKBKC_01408	PEPDNNED_01662	DBOBEHLL_01407	EKKNDDEI_01315	HCGHHCMC_00403	NJEGOBFM_01509								DFNPJCLJ_00667	JFDFHHOF_02169	CJMKAOFH_01425	LPEHFDKF_01175	BBKMBCNC_01198	PPPOHEJL_01220	EPFFJELK_02046	GLGCDJBK_00951	EJEDPPPE_01738	KBCKMEGG_00869	EJBDKFJN_00949	FAEDJKDH_01191	CAOKBMPH_00982	KNEPNHNH_00977	PKLOOLHP_00266	PBDEFOPI_00982	FMFNHNPF_01943
trkH		Trk system potassium uptake protein TrkH	23	23	1	1	8107	24	30		1451	1451	1451	NHADKBKC_01600	PEPDNNED_01459	DBOBEHLL_01600	EKKNDDEI_01117	HCGHHCMC_00603	NJEGOBFM_01708								DFNPJCLJ_01132	JFDFHHOF_01794	CJMKAOFH_01054	LPEHFDKF_00810	BBKMBCNC_01558	PPPOHEJL_00766	EPFFJELK_01661	GLGCDJBK_01339	EJEDPPPE_01342	KBCKMEGG_01106	EJBDKFJN_01110	FAEDJKDH_00995	CAOKBMPH_01161	KNEPNHNH_00817	PKLOOLHP_00443	PBDEFOPI_01161	FMFNHNPF_01779
group_1564	trxB_1	Thioredoxin reductase	23	23	1	1	12420	94	7		923	923	923	NHADKBKC_01773	PEPDNNED_01272	DBOBEHLL_01773	EKKNDDEI_00937	HCGHHCMC_00787	NJEGOBFM_01888								DFNPJCLJ_00763	JFDFHHOF_02153	CJMKAOFH_01346	LPEHFDKF_01093	BBKMBCNC_01275	PPPOHEJL_01204	EPFFJELK_01947	GLGCDJBK_01030	EJEDPPPE_01721	KBCKMEGG_00575	EJBDKFJN_01268	FAEDJKDH_00843	CAOKBMPH_01315	KNEPNHNH_00661	PKLOOLHP_00596	PBDEFOPI_01315	FMFNHNPF_01629
group_1601		hypothetical protein	23	23	1	1	10406	1	4773		254	356	276							DDCKJJDP_00182	OCJJJNLI_02294	GJCMIGLD_02222	INKGDKEG_01433	NILDGILO_00803	PIBHELFC_02204	LNAIJENN_02414	DFNPJCLJ_00178	JFDFHHOF_00493	CJMKAOFH_00199	LPEHFDKF_02265	BBKMBCNC_00233	PPPOHEJL_01909	EPFFJELK_00805	GLGCDJBK_02223	EJEDPPPE_02383		EJBDKFJN_00179	FAEDJKDH_00177	CAOKBMPH_00182	KNEPNHNH_00112	PKLOOLHP_01551	PBDEFOPI_00182	FMFNHNPF_00704
group_1625		hypothetical protein	23	23	1	1	5923	1	2892		1283	1283	1283							DDCKJJDP_01052	OCJJJNLI_00986	GJCMIGLD_01000	INKGDKEG_00250	NILDGILO_02027		LNAIJENN_01111	DFNPJCLJ_00951	JFDFHHOF_02034	CJMKAOFH_01236	LPEHFDKF_00996	BBKMBCNC_01385	PPPOHEJL_01025	EPFFJELK_01843	GLGCDJBK_01143	EJEDPPPE_01601	KBCKMEGG_01378	EJBDKFJN_01253	FAEDJKDH_00859	CAOKBMPH_01300	KNEPNHNH_00676	PKLOOLHP_00581	PBDEFOPI_01300	FMFNHNPF_01644
asrA		Anaerobic sulfite reductase subunit A	23	23	1	1	8260	37	10		1067	1121	1074							DDCKJJDP_01294	OCJJJNLI_00737	GJCMIGLD_01245	INKGDKEG_00485	NILDGILO_01777	PIBHELFC_01346	LNAIJENN_01344	DFNPJCLJ_01078	JFDFHHOF_01844	CJMKAOFH_01112	LPEHFDKF_00870	BBKMBCNC_01504	PPPOHEJL_00817	EPFFJELK_01715	GLGCDJBK_01284	EJEDPPPE_01396		EJBDKFJN_01062	FAEDJKDH_01045	CAOKBMPH_01107	KNEPNHNH_00866	PKLOOLHP_00392	PBDEFOPI_01107	FMFNHNPF_01832
carE_1		Caffeyl-CoA reductase-Etf complex subunit CarE	23	23	1	1	4324	1	7351		971	971	971	NHADKBKC_00036	PEPDNNED_00039	DBOBEHLL_00036	EKKNDDEI_00486	HCGHHCMC_01155	NJEGOBFM_00141								DFNPJCLJ_02108	JFDFHHOF_00988	CJMKAOFH_01924	LPEHFDKF_00163	BBKMBCNC_00704	PPPOHEJL_02389	EPFFJELK_00352	GLGCDJBK_00324	EJEDPPPE_00433	KBCKMEGG_00198	EJBDKFJN_01725	FAEDJKDH_00378	CAOKBMPH_01953	KNEPNHNH_00221	PKLOOLHP_01094	PBDEFOPI_01953	FMFNHNPF_01204
carD_1		Caffeyl-CoA reductase-Etf complex subunit CarD	23	23	1	1	4325	1	7333		779	779	779	NHADKBKC_00037	PEPDNNED_00040	DBOBEHLL_00037	EKKNDDEI_00485	HCGHHCMC_01156	NJEGOBFM_00142								DFNPJCLJ_02109	JFDFHHOF_00987	CJMKAOFH_01925	LPEHFDKF_00162	BBKMBCNC_00703	PPPOHEJL_02388	EPFFJELK_00353	GLGCDJBK_00323	EJEDPPPE_00432	KBCKMEGG_00197	EJBDKFJN_01726	FAEDJKDH_00377	CAOKBMPH_01954	KNEPNHNH_00220	PKLOOLHP_01095	PBDEFOPI_01954	FMFNHNPF_01203
lutC		Lactate utilization protein C	23	23	1	1	4331	21	27		551	551	551	NHADKBKC_00042	PEPDNNED_00045	DBOBEHLL_00042	EKKNDDEI_00480	HCGHHCMC_01161	NJEGOBFM_00147								DFNPJCLJ_02114	JFDFHHOF_00982	CJMKAOFH_01930	LPEHFDKF_00157	BBKMBCNC_00698	PPPOHEJL_02383	EPFFJELK_00358	GLGCDJBK_00318	EJEDPPPE_00427	KBCKMEGG_00192	EJBDKFJN_01731	FAEDJKDH_00372	CAOKBMPH_01959	KNEPNHNH_00215	PKLOOLHP_01100	PBDEFOPI_01959	FMFNHNPF_01198
ptsI		Phosphoenolpyruvate-protein phosphotransferase	23	23	1	1	10534	4	49		1715	1727	1718	NHADKBKC_00289	PEPDNNED_00311	DBOBEHLL_00290	EKKNDDEI_00227	HCGHHCMC_01391	NJEGOBFM_00385								DFNPJCLJ_02367	JFDFHHOF_00859	CJMKAOFH_00153	LPEHFDKF_00047	BBKMBCNC_00274	PPPOHEJL_02260	EPFFJELK_00480	GLGCDJBK_02149	EJEDPPPE_00244	KBCKMEGG_01894	EJBDKFJN_00129	FAEDJKDH_00127	CAOKBMPH_00131	KNEPNHNH_00069	PKLOOLHP_01501	PBDEFOPI_00131	FMFNHNPF_00762
yidC2		Membrane protein insertase YidC 2	23	23	1	1	2492	66	7		605	617	612	NHADKBKC_00433	PEPDNNED_00484	DBOBEHLL_00624	EKKNDDEI_00376	HCGHHCMC_01566	NJEGOBFM_00531	DDCKJJDP_02403	OCJJJNLI_02081	GJCMIGLD_02416	INKGDKEG_01731	NILDGILO_00602	PIBHELFC_02380	LNAIJENN_02626	DFNPJCLJ_02514	JFDFHHOF_00690	CJMKAOFH_02202	LPEHFDKF_02076	BBKMBCNC_00443	PPPOHEJL_02100	EPFFJELK_00625	GLGCDJBK_02405	EJEDPPPE_00106	KBCKMEGG_01994
mleN_1		Malate-2H( )/Na( )-lactate antiporter	23	23	1	1	2044	1	7030		1427	1430	1427	NHADKBKC_00491	PEPDNNED_00421	DBOBEHLL_00566	EKKNDDEI_00432	HCGHHCMC_01505	NJEGOBFM_00587								DFNPJCLJ_02491	JFDFHHOF_00665	CJMKAOFH_02178	LPEHFDKF_02053	BBKMBCNC_00466	PPPOHEJL_02122	EPFFJELK_00602	GLGCDJBK_02385	EJEDPPPE_00128	KBCKMEGG_00042	EJBDKFJN_00048	FAEDJKDH_00048	CAOKBMPH_00051	KNEPNHNH_01510	PKLOOLHP_01315	PBDEFOPI_00051	FMFNHNPF_00844
alsT_2		Amino-acid carrier protein AlsT	23	23	1	1	2131	1	1311		1355	1355	1355	NHADKBKC_00499	PEPDNNED_00416	DBOBEHLL_00558	EKKNDDEI_00441	HCGHHCMC_01500	NJEGOBFM_00596								DFNPJCLJ_02483	JFDFHHOF_00659	CJMKAOFH_02171	LPEHFDKF_02046	BBKMBCNC_00471	PPPOHEJL_02127	EPFFJELK_00594	GLGCDJBK_02380	EJEDPPPE_00133	KBCKMEGG_00047	EJBDKFJN_02005	FAEDJKDH_01673	CAOKBMPH_02189	KNEPNHNH_01397	PKLOOLHP_01419	PBDEFOPI_02189	FMFNHNPF_00966
perR		Transcriptional regulator PerR	23	23	1	1	10638	1	8068		428	428	428	NHADKBKC_00523	PEPDNNED_00389	DBOBEHLL_00534	EKKNDDEI_02204	HCGHHCMC_01474	NJEGOBFM_00619	DDCKJJDP_00076	OCJJJNLI_02004	GJCMIGLD_00029	INKGDKEG_01802	NILDGILO_00523	PIBHELFC_02306	LNAIJENN_02533	DFNPJCLJ_02436	JFDFHHOF_00777	CJMKAOFH_02126	LPEHFDKF_02003	BBKMBCNC_00524	PPPOHEJL_02014	EPFFJELK_00548	GLGCDJBK_02335	EJEDPPPE_00017	KBCKMEGG_00065
pilT		Twitching mobility protein	23	23	1	1	4065	1	7972		950	959	950	NHADKBKC_00115	PEPDNNED_00126	DBOBEHLL_00115	EKKNDDEI_00061	HCGHHCMC_01240	NJEGOBFM_00222	DDCKJJDP_00451	OCJJJNLI_01750	GJCMIGLD_00298	INKGDKEG_02066	NILDGILO_00272	PIBHELFC_00399	LNAIJENN_00416		JFDFHHOF_00379			BBKMBCNC_00119					KBCKMEGG_01646	EJBDKFJN_00292	FAEDJKDH_01890	CAOKBMPH_00320	KNEPNHNH_01736	PKLOOLHP_01671	PBDEFOPI_00320	FMFNHNPF_00584
mleN_4		Malate-2H( )/Na( )-lactate antiporter	23	23	1	1	3900	38	14		1442	1649	1589	NHADKBKC_00702	PEPDNNED_00755	DBOBEHLL_00355	EKKNDDEI_02016	HCGHHCMC_01812	NJEGOBFM_00806								DFNPJCLJ_01769	JFDFHHOF_00312	CJMKAOFH_00373	LPEHFDKF_01807	BBKMBCNC_00066	PPPOHEJL_01716	EPFFJELK_00994	GLGCDJBK_01996	EJEDPPPE_02163	KBCKMEGG_01596	EJBDKFJN_00354	FAEDJKDH_01825	CAOKBMPH_00387	KNEPNHNH_01791	PKLOOLHP_01724	PBDEFOPI_00387	FMFNHNPF_00533
group_1930		hypothetical protein	23	23	1	1	9208	19	25		350	350	350	NHADKBKC_00806	PEPDNNED_00872	DBOBEHLL_00808	EKKNDDEI_01923	HCGHHCMC_01913	NJEGOBFM_00899								DFNPJCLJ_01650	JFDFHHOF_00184	CJMKAOFH_00511	LPEHFDKF_01689	BBKMBCNC_02054	PPPOHEJL_01572	EPFFJELK_01115	GLGCDJBK_01858	EJEDPPPE_02009	KBCKMEGG_01498	EJBDKFJN_00472	FAEDJKDH_02073	CAOKBMPH_00508	KNEPNHNH_01885	PKLOOLHP_01834	PBDEFOPI_00508	FMFNHNPF_00428
cstA		Carbon starvation protein A	23	23	1	1	5094	1	6177		1424	1424	1424	NHADKBKC_00831	PEPDNNED_00901	DBOBEHLL_00833	EKKNDDEI_01898	HCGHHCMC_01940	NJEGOBFM_00924								DFNPJCLJ_01619	JFDFHHOF_00161	CJMKAOFH_00535	LPEHFDKF_01666	BBKMBCNC_02031	PPPOHEJL_01549	EPFFJELK_01149	GLGCDJBK_01833	EJEDPPPE_01985	KBCKMEGG_00292	EJBDKFJN_00506	FAEDJKDH_02045	CAOKBMPH_00536	KNEPNHNH_01908	PKLOOLHP_01857	PBDEFOPI_00536	FMFNHNPF_00405
ribF		Riboflavin biosynthesis protein RibF	23	23	1	1	7716	2	183		959	959	959	NHADKBKC_01314	PEPDNNED_01758	DBOBEHLL_01312	EKKNDDEI_01413	HCGHHCMC_00310	NJEGOBFM_01410								DFNPJCLJ_01316	JFDFHHOF_01940	CJMKAOFH_00900	LPEHFDKF_00651	BBKMBCNC_01717	PPPOHEJL_00933	EPFFJELK_01482	GLGCDJBK_01515	EJEDPPPE_01505	KBCKMEGG_00775	EJBDKFJN_00853	FAEDJKDH_01290	CAOKBMPH_00886	KNEPNHNH_01076	PKLOOLHP_00172	PBDEFOPI_00886	FMFNHNPF_00067
carE_2		Caffeyl-CoA reductase-Etf complex subunit CarE	23	23	1	1	7878	36	10		1175	1175	1175	NHADKBKC_01390	PEPDNNED_01678	DBOBEHLL_01389	EKKNDDEI_01331	HCGHHCMC_00387	NJEGOBFM_01493								DFNPJCLJ_01211	JFDFHHOF_01696	CJMKAOFH_00975	LPEHFDKF_00732	BBKMBCNC_01638	PPPOHEJL_00675	EPFFJELK_01582	GLGCDJBK_01426	EJEDPPPE_01242	KBCKMEGG_00853	EJBDKFJN_00934	FAEDJKDH_01207	CAOKBMPH_00967	KNEPNHNH_00992	PKLOOLHP_00250	PBDEFOPI_00967	FMFNHNPF_01958
hflX		GTPase HflX	23	23	1	1	5674	2	132		1802	1802	1802	NHADKBKC_01427	PEPDNNED_01642	DBOBEHLL_01426	EKKNDDEI_01285	HCGHHCMC_00421	NJEGOBFM_01539								DFNPJCLJ_00648	JFDFHHOF_02192	CJMKAOFH_01449	LPEHFDKF_01194	BBKMBCNC_01176	PPPOHEJL_01242	EPFFJELK_02066	GLGCDJBK_00929	EJEDPPPE_01756	KBCKMEGG_00886	EJBDKFJN_00963	FAEDJKDH_01174	CAOKBMPH_00999	KNEPNHNH_00963	PKLOOLHP_00283	PBDEFOPI_00999	FMFNHNPF_01927
group_1997		hypothetical protein	23	23	1	1	8343	1	5452		449	449	449	NHADKBKC_01522	PEPDNNED_01537	DBOBEHLL_01522	EKKNDDEI_01200	HCGHHCMC_00526	NJEGOBFM_01624								DFNPJCLJ_01056	JFDFHHOF_01876	CJMKAOFH_01147	LPEHFDKF_00892	BBKMBCNC_01472	PPPOHEJL_00869	EPFFJELK_01736	GLGCDJBK_01240	EJEDPPPE_01436	KBCKMEGG_01034	EJBDKFJN_01043	FAEDJKDH_01065	CAOKBMPH_01088	KNEPNHNH_00885	PKLOOLHP_00373	PBDEFOPI_01088	FMFNHNPF_01851
hbpA		Heme-binding protein A	23	23	1	1	8095	24	27		1475	1502	1500	NHADKBKC_01605	PEPDNNED_01454	DBOBEHLL_01605	EKKNDDEI_01112	HCGHHCMC_00608	NJEGOBFM_01713								DFNPJCLJ_01135	JFDFHHOF_01791	CJMKAOFH_01051	LPEHFDKF_00807	BBKMBCNC_01561	PPPOHEJL_00763	EPFFJELK_01658	GLGCDJBK_01342	EJEDPPPE_01339	KBCKMEGG_01109	EJBDKFJN_01113	FAEDJKDH_00991	CAOKBMPH_01164	KNEPNHNH_00814	PKLOOLHP_00446	PBDEFOPI_01164	FMFNHNPF_01776
group_2017		Aspartate aminotransferase	23	23	1	1	5956	1	2836		1190	1190	1190	NHADKBKC_01762	PEPDNNED_01288	DBOBEHLL_01762	EKKNDDEI_00948	HCGHHCMC_00776	NJEGOBFM_01877								DFNPJCLJ_00987	JFDFHHOF_01992	CJMKAOFH_01197	LPEHFDKF_00960	BBKMBCNC_01421	PPPOHEJL_00984	EPFFJELK_01807	GLGCDJBK_01184	EJEDPPPE_01556	KBCKMEGG_00655	EJBDKFJN_01258	FAEDJKDH_00854	CAOKBMPH_01305	KNEPNHNH_00671	PKLOOLHP_00586	PBDEFOPI_01305	FMFNHNPF_01639
yvqK		Cob(I)yrinic acid a,c-diamide adenosyltransferase	23	23	1	1	1404	62	10		554	578	576	NHADKBKC_01915	PEPDNNED_01124	DBOBEHLL_01915	EKKNDDEI_00797	HCGHHCMC_00930	NJEGOBFM_02029								DFNPJCLJ_01450	JFDFHHOF_01427	CJMKAOFH_00763	LPEHFDKF_00508	BBKMBCNC_01852	PPPOHEJL_00433	EPFFJELK_01344	GLGCDJBK_01654	EJEDPPPE_01008	KBCKMEGG_00369	EJBDKFJN_01429	FAEDJKDH_00689	CAOKBMPH_01474	KNEPNHNH_00511	PKLOOLHP_00742	PBDEFOPI_01474	FMFNHNPF_01484
group_2039		hypothetical protein	23	23	1	1	1146	1	5833		281	329	296	NHADKBKC_01946	PEPDNNED_01090	DBOBEHLL_01946	EKKNDDEI_00764	HCGHHCMC_00962	NJEGOBFM_02062	DDCKJJDP_00858	OCJJJNLI_01191	GJCMIGLD_00800	INKGDKEG_00053	NILDGILO_02212	PIBHELFC_00834	LNAIJENN_00845		JFDFHHOF_01374						GLGCDJBK_01685		KBCKMEGG_00469	EJBDKFJN_01460	FAEDJKDH_00658	CAOKBMPH_01505	KNEPNHNH_00480	PKLOOLHP_00773	PBDEFOPI_01505	FMFNHNPF_01453
mleN_3		Malate-2H( )/Na( )-lactate antiporter	23	23	1	1	11434	1	6314		1337	1394	1360	NHADKBKC_02029	PEPDNNED_02131	DBOBEHLL_02029	EKKNDDEI_00603	HCGHHCMC_01046	NJEGOBFM_00027								DFNPJCLJ_00276	JFDFHHOF_01224	CJMKAOFH_01689	LPEHFDKF_01565	BBKMBCNC_00933	PPPOHEJL_00205	EPFFJELK_00105	GLGCDJBK_00560	EJEDPPPE_00665	KBCKMEGG_01452	EJBDKFJN_00545	FAEDJKDH_02006	CAOKBMPH_00579	KNEPNHNH_01375	PKLOOLHP_01902	PBDEFOPI_00579	FMFNHNPF_00360
group_2052		hypothetical protein	23	23	1	1	3711	29	4		461	461	461	NHADKBKC_02094	PEPDNNED_02193	DBOBEHLL_02094	EKKNDDEI_00529	HCGHHCMC_01114	NJEGOBFM_00098								DFNPJCLJ_02025	JFDFHHOF_01059	CJMKAOFH_01852	LPEHFDKF_00239	BBKMBCNC_00778	PPPOHEJL_00049	EPFFJELK_00269	GLGCDJBK_00395	EJEDPPPE_00502	KBCKMEGG_00242	EJBDKFJN_01686	FAEDJKDH_00422	CAOKBMPH_01915	KNEPNHNH_00263	PKLOOLHP_01053	PBDEFOPI_01915	FMFNHNPF_01245
lutB		Lactate utilization protein B	23	23	1	1	4332	21	26		2159	2159	2159	NHADKBKC_00043	PEPDNNED_00046	DBOBEHLL_00043	EKKNDDEI_00479	HCGHHCMC_01162	NJEGOBFM_00148								DFNPJCLJ_02115	JFDFHHOF_00981	CJMKAOFH_01931	LPEHFDKF_00156	BBKMBCNC_00697	PPPOHEJL_02382	EPFFJELK_00359	GLGCDJBK_00317	EJEDPPPE_00426	KBCKMEGG_00191	EJBDKFJN_01732	FAEDJKDH_00371	CAOKBMPH_01960	KNEPNHNH_00214	PKLOOLHP_01101	PBDEFOPI_01960	FMFNHNPF_01197
group_2577		hypothetical protein	23	23	1	1	9621	1	2974		1334	1334	1334	NHADKBKC_00621	PEPDNNED_00670	DBOBEHLL_00436	EKKNDDEI_02102	HCGHHCMC_01728	NJEGOBFM_00720								DFNPJCLJ_02269	JFDFHHOF_00895	CJMKAOFH_02039	LPEHFDKF_00075	BBKMBCNC_00616	PPPOHEJL_02295	EPFFJELK_00445	GLGCDJBK_00232	EJEDPPPE_00272	KBCKMEGG_00085	EJBDKFJN_00189	FAEDJKDH_01986	CAOKBMPH_00192	KNEPNHNH_00122	PKLOOLHP_01561	PBDEFOPI_00192	FMFNHNPF_00694
bm3R1		HTH-type transcriptional repressor Bm3R1	23	23	1	1	12023	103	2		569	569	569	NHADKBKC_01086	PEPDNNED_01994	DBOBEHLL_01085	EKKNDDEI_01640	HCGHHCMC_00082	NJEGOBFM_01181								DFNPJCLJ_00520	JFDFHHOF_02380	CJMKAOFH_01570	LPEHFDKF_01333	BBKMBCNC_01051	PPPOHEJL_01377	EPFFJELK_02203	GLGCDJBK_00686	EJEDPPPE_01884	KBCKMEGG_01317	EJBDKFJN_00680	FAEDJKDH_01463	CAOKBMPH_00722	KNEPNHNH_01229	PKLOOLHP_00020	PBDEFOPI_00722	FMFNHNPF_00219
hmuU_1		Hemin transport system permease protein HmuU	23	23	1	1	7838	1	972		968	968	968	NHADKBKC_01374	PEPDNNED_01694	DBOBEHLL_01373	EKKNDDEI_01347	HCGHHCMC_00371	NJEGOBFM_01477								DFNPJCLJ_01226	JFDFHHOF_01681	CJMKAOFH_00959	LPEHFDKF_00717	BBKMBCNC_01654	PPPOHEJL_00658	EPFFJELK_01566	GLGCDJBK_01441	EJEDPPPE_01227	KBCKMEGG_00839	EJBDKFJN_00917	FAEDJKDH_01225	CAOKBMPH_00950	KNEPNHNH_01009	PKLOOLHP_00233	PBDEFOPI_00950	FMFNHNPF_00006
fepC_1		Ferric enterobactin transport ATP-binding protein FepC	23	23	1	1	7847	1	969		776	776	776	NHADKBKC_01375	PEPDNNED_01693	DBOBEHLL_01374	EKKNDDEI_01346	HCGHHCMC_00372	NJEGOBFM_01478								DFNPJCLJ_01225	JFDFHHOF_01682	CJMKAOFH_00960	LPEHFDKF_00718	BBKMBCNC_01653	PPPOHEJL_00659	EPFFJELK_01567	GLGCDJBK_01440	EJEDPPPE_01228	KBCKMEGG_00840	EJBDKFJN_00918	FAEDJKDH_01224	CAOKBMPH_00951	KNEPNHNH_01008	PKLOOLHP_00234	PBDEFOPI_00951	FMFNHNPF_00005
group_2654		hypothetical protein	23	23	1	1	7866	35	21		491	491	491	NHADKBKC_01385	PEPDNNED_01683	DBOBEHLL_01384	EKKNDDEI_01336	HCGHHCMC_00382	NJEGOBFM_01488								DFNPJCLJ_01216	JFDFHHOF_01691	CJMKAOFH_00970	LPEHFDKF_00727	BBKMBCNC_01643	PPPOHEJL_00670	EPFFJELK_01577	GLGCDJBK_01431	EJEDPPPE_01237	KBCKMEGG_00848	EJBDKFJN_00929	FAEDJKDH_01213	CAOKBMPH_00962	KNEPNHNH_00997	PKLOOLHP_00245	PBDEFOPI_00962	FMFNHNPF_01963
crt		Short-chain-enoyl-CoA hydratase	23	23	1	1	7993	1	5160		776	776	776	NHADKBKC_01628	PEPDNNED_01428	DBOBEHLL_01628	EKKNDDEI_01086	HCGHHCMC_00632	NJEGOBFM_01739								DFNPJCLJ_01160	JFDFHHOF_01746	CJMKAOFH_01026	LPEHFDKF_00783	BBKMBCNC_01588	PPPOHEJL_00721	EPFFJELK_01633	GLGCDJBK_01377	EJEDPPPE_01288	KBCKMEGG_01127	EJBDKFJN_01136	FAEDJKDH_00971	CAOKBMPH_01184	KNEPNHNH_00795	PKLOOLHP_00467	PBDEFOPI_01184	FMFNHNPF_01755
group_2690		hypothetical protein	23	23	1	1	825	1	2478		761	761	761	NHADKBKC_01673	PEPDNNED_01381	DBOBEHLL_01673	EKKNDDEI_01040	HCGHHCMC_00678	NJEGOBFM_01785	DDCKJJDP_01139	OCJJJNLI_00895	GJCMIGLD_01091	INKGDKEG_00332	NILDGILO_01943	PIBHELFC_01192	LNAIJENN_01200	DFNPJCLJ_00691	JFDFHHOF_01619	CJMKAOFH_01401	LPEHFDKF_01151	BBKMBCNC_01221	PPPOHEJL_00623	EPFFJELK_02019	GLGCDJBK_00969	EJEDPPPE_01186	KBCKMEGG_01168
group_2703	por_2	Pyruvate synthase	23	23	1	1	12433	81	7		3566	3569	3566	NHADKBKC_01781	PEPDNNED_01263	DBOBEHLL_01781	EKKNDDEI_00929	HCGHHCMC_00796	NJEGOBFM_01896								DFNPJCLJ_00785	JFDFHHOF_02134	CJMKAOFH_01329	LPEHFDKF_01077	BBKMBCNC_01292	PPPOHEJL_01188	EPFFJELK_01931	GLGCDJBK_01047	EJEDPPPE_01703	KBCKMEGG_00590	EJBDKFJN_01276	FAEDJKDH_00835	CAOKBMPH_01322	KNEPNHNH_00654	PKLOOLHP_00603	PBDEFOPI_01322	FMFNHNPF_01622
ung		Uracil-DNA glycosylase	23	23	1	1	11298	54	10		680	680	680	NHADKBKC_01837	PEPDNNED_01207	DBOBEHLL_01837	EKKNDDEI_00875	HCGHHCMC_00853	NJEGOBFM_01950								DFNPJCLJ_01375	JFDFHHOF_01512	CJMKAOFH_00843	LPEHFDKF_00593	BBKMBCNC_01773	PPPOHEJL_00514	EPFFJELK_01425	GLGCDJBK_01572	EJEDPPPE_01085	KBCKMEGG_00441	EJBDKFJN_01354	FAEDJKDH_00761	CAOKBMPH_01396	KNEPNHNH_00578	PKLOOLHP_00669	PBDEFOPI_01396	FMFNHNPF_01556
folD		Bifunctional protein FolD protein	23	23	1	1	3712	29	19		851	851	851							DDCKJJDP_02117	OCJJJNLI_02470	GJCMIGLD_02053	INKGDKEG_01284	NILDGILO_01074	PIBHELFC_02050	LNAIJENN_02155	DFNPJCLJ_02026	JFDFHHOF_01058	CJMKAOFH_01853	LPEHFDKF_00238	BBKMBCNC_00777	PPPOHEJL_00048	EPFFJELK_00270	GLGCDJBK_00394	EJEDPPPE_00501		EJBDKFJN_01687	FAEDJKDH_00421	CAOKBMPH_01916	KNEPNHNH_00262	PKLOOLHP_01054	PBDEFOPI_01916	FMFNHNPF_01244
group_2892		hypothetical protein	23	23	1	1	10961	1	7453		1100	1100	1100							DDCKJJDP_02001	OCJJJNLI_00025	GJCMIGLD_01928	INKGDKEG_01175	NILDGILO_01087	PIBHELFC_01950	LNAIJENN_02024	DFNPJCLJ_00199	JFDFHHOF_01140	CJMKAOFH_01768	LPEHFDKF_01641	BBKMBCNC_00859	PPPOHEJL_00128	EPFFJELK_00182	GLGCDJBK_00479	EJEDPPPE_00582		EJBDKFJN_00575	FAEDJKDH_01624	CAOKBMPH_00609	KNEPNHNH_01347	PKLOOLHP_01932	PBDEFOPI_00609	FMFNHNPF_00330
group_300		hypothetical protein	23	23	1	1	5797	1	2843		152	857	678	NHADKBKC_01185	PEPDNNED_01893	DBOBEHLL_01184	EKKNDDEI_01543	HCGHHCMC_00181	NJEGOBFM_01276	DDCKJJDP_01688	OCJJJNLI_00308	GJCMIGLD_01680	INKGDKEG_00881	NILDGILO_01374	PIBHELFC_01740	LNAIJENN_01771		JFDFHHOF_02232	CJMKAOFH_01483	LPEHFDKF_01230	BBKMBCNC_01142			GLGCDJBK_00886	EJEDPPPE_01796		EJBDKFJN_00777			KNEPNHNH_01148	PKLOOLHP_00098		FMFNHNPF_00141
group_307	mepA_3	Multidrug export protein MepA	23	23	1	1	5243	1	2227		1322	1322	1322	NHADKBKC_02076	PEPDNNED_02175	DBOBEHLL_02076	EKKNDDEI_00547	HCGHHCMC_01095	NJEGOBFM_00080								DFNPJCLJ_02011	JFDFHHOF_01074	CJMKAOFH_01837	LPEHFDKF_00254	BBKMBCNC_00791	PPPOHEJL_00065	EPFFJELK_00254	GLGCDJBK_00412	EJEDPPPE_00518	KBCKMEGG_00260	EJBDKFJN_01658	FAEDJKDH_00446	CAOKBMPH_01892	KNEPNHNH_00286	PKLOOLHP_01030	PBDEFOPI_01892	FMFNHNPF_01269
group_308		hypothetical protein	23	23	1	1	10962	1	7454		2273	2276	2275							DDCKJJDP_02000	OCJJJNLI_00026	GJCMIGLD_01927	INKGDKEG_01174	NILDGILO_01088	PIBHELFC_01949	LNAIJENN_02023	DFNPJCLJ_00200	JFDFHHOF_01141	CJMKAOFH_01767	LPEHFDKF_01640	BBKMBCNC_00860	PPPOHEJL_00129	EPFFJELK_00181	GLGCDJBK_00480	EJEDPPPE_00583		EJBDKFJN_00576	FAEDJKDH_01623	CAOKBMPH_00610	KNEPNHNH_01346	PKLOOLHP_01933	PBDEFOPI_00610	FMFNHNPF_00329
gsiC_1		Glutathione transport system permease protein GsiC	23	23	1	1	4288	55	24		938	938	938	NHADKBKC_00024	PEPDNNED_00027	DBOBEHLL_00024	EKKNDDEI_00498	HCGHHCMC_01144	NJEGOBFM_00129								DFNPJCLJ_02096	JFDFHHOF_00996	CJMKAOFH_01912	LPEHFDKF_00175	BBKMBCNC_00716	PPPOHEJL_02399	EPFFJELK_00340	GLGCDJBK_00331	EJEDPPPE_00443	KBCKMEGG_00211	EJBDKFJN_01714	FAEDJKDH_00390	CAOKBMPH_01942	KNEPNHNH_00233	PKLOOLHP_01083	PBDEFOPI_01942	FMFNHNPF_01215
group_3478		Electron transfer flavoprotein-ubiquinone oxidoreductase	23	23	1	1	4336	21	21		1295	1295	1295	NHADKBKC_00047	PEPDNNED_00050	DBOBEHLL_00047	EKKNDDEI_00475	HCGHHCMC_01166	NJEGOBFM_00152								DFNPJCLJ_02119	JFDFHHOF_00977	CJMKAOFH_01935	LPEHFDKF_00152	BBKMBCNC_00693	PPPOHEJL_02378	EPFFJELK_00363	GLGCDJBK_00313	EJEDPPPE_00422	KBCKMEGG_00187	EJBDKFJN_01736	FAEDJKDH_00367	CAOKBMPH_01964	KNEPNHNH_00210	PKLOOLHP_01105	PBDEFOPI_01964	FMFNHNPF_01193
fixX		Ferredoxin-like protein FixX	23	23	1	1	4341	21	18		284	284	284	NHADKBKC_00048	PEPDNNED_00051	DBOBEHLL_00048	EKKNDDEI_00474	HCGHHCMC_01167	NJEGOBFM_00153								DFNPJCLJ_02120	JFDFHHOF_00976	CJMKAOFH_01936	LPEHFDKF_00151	BBKMBCNC_00692	PPPOHEJL_02377	EPFFJELK_00364	GLGCDJBK_00312	EJEDPPPE_00421	KBCKMEGG_00186	EJBDKFJN_01737	FAEDJKDH_00366	CAOKBMPH_01965	KNEPNHNH_00209	PKLOOLHP_01106	PBDEFOPI_01965	FMFNHNPF_01192
mnmG_1		tRNA uridine 5-carboxymethylaminomethyl modification enzyme MnmG	23	23	1	1	4595	1	7163		1901	1901	1901	NHADKBKC_00220	PEPDNNED_00244	DBOBEHLL_00220	EKKNDDEI_00172	HCGHHCMC_01339	NJEGOBFM_00333								DFNPJCLJ_00127	JFDFHHOF_00551	CJMKAOFH_02080	LPEHFDKF_02209	BBKMBCNC_00572	PPPOHEJL_01959	EPFFJELK_00754	GLGCDJBK_02275	EJEDPPPE_02432	KBCKMEGG_01748	EJBDKFJN_01881	FAEDJKDH_00274	CAOKBMPH_02054	KNEPNHNH_01630	PKLOOLHP_01204	PBDEFOPI_02054	FMFNHNPF_01099
fabH_1		3-oxoacyl-[acyl-carrier-protein] synthase 3	23	23	1	1	8816	7	44		929	929	929	NHADKBKC_00712	PEPDNNED_00765	DBOBEHLL_00345	EKKNDDEI_02006	HCGHHCMC_01822	NJEGOBFM_00816	DDCKJJDP_00516	OCJJJNLI_01675	GJCMIGLD_00370	INKGDKEG_02133	NILDGILO_00204	PIBHELFC_00466	LNAIJENN_00493	DFNPJCLJ_01758	JFDFHHOF_00301	CJMKAOFH_00383	LPEHFDKF_01796	BBKMBCNC_00055	PPPOHEJL_01705	EPFFJELK_01005	GLGCDJBK_01985	EJEDPPPE_02152	KBCKMEGG_01586
hxlR_1		HTH-type transcriptional activator HxlR	23	23	1	1	3843	1	6639		356	443	361	NHADKBKC_00660	PEPDNNED_00713	DBOBEHLL_00396	EKKNDDEI_02060	HCGHHCMC_01770	NJEGOBFM_00762	DDCKJJDP_00467	OCJJJNLI_01725	GJCMIGLD_00318	INKGDKEG_02083	NILDGILO_00253	PIBHELFC_00416	LNAIJENN_00438	DFNPJCLJ_01819						EPFFJELK_00945		EJEDPPPE_02218		EJBDKFJN_00308	FAEDJKDH_01874	CAOKBMPH_00336	KNEPNHNH_01755	PKLOOLHP_01688	PBDEFOPI_00336	FMFNHNPF_00569
thlA		Acetyl-CoA acetyltransferase	23	23	1	1	912	1	625		1208	1208	1208	NHADKBKC_01108	PEPDNNED_01971	DBOBEHLL_01107	EKKNDDEI_01620	HCGHHCMC_00104	NJEGOBFM_01201								DFNPJCLJ_00539	JFDFHHOF_01413	CJMKAOFH_01551	LPEHFDKF_01305	BBKMBCNC_01071	PPPOHEJL_00418	EPFFJELK_02184	GLGCDJBK_00713	EJEDPPPE_00993	KBCKMEGG_01297	EJBDKFJN_00699	FAEDJKDH_01444	CAOKBMPH_00741	KNEPNHNH_01210	PKLOOLHP_00039	PBDEFOPI_00741	FMFNHNPF_00200
hbd		3-hydroxybutyryl-CoA dehydrogenase	23	23	1	1	7994	1	5161		839	839	839	NHADKBKC_01627	PEPDNNED_01429	DBOBEHLL_01627	EKKNDDEI_01087	HCGHHCMC_00631	NJEGOBFM_01738								DFNPJCLJ_01159	JFDFHHOF_01747	CJMKAOFH_01027	LPEHFDKF_00784	BBKMBCNC_01587	PPPOHEJL_00722	EPFFJELK_01634	GLGCDJBK_01376	EJEDPPPE_01289	KBCKMEGG_01126	EJBDKFJN_01135	FAEDJKDH_00972	CAOKBMPH_01183	KNEPNHNH_00796	PKLOOLHP_00466	PBDEFOPI_01183	FMFNHNPF_01756
purD		Phosphoribosylamine--glycine ligase	23	23	1	1	8125	1	3600		1280	1280	1280	NHADKBKC_01588	PEPDNNED_01471	DBOBEHLL_01588	EKKNDDEI_01129	HCGHHCMC_00591	NJEGOBFM_01696								DFNPJCLJ_01120	JFDFHHOF_01805	CJMKAOFH_01068	LPEHFDKF_00821	BBKMBCNC_01547	PPPOHEJL_00777	EPFFJELK_01673	GLGCDJBK_01328	EJEDPPPE_01354	KBCKMEGG_01095	EJBDKFJN_01099	FAEDJKDH_01006	CAOKBMPH_01150	KNEPNHNH_00828	PKLOOLHP_00432	PBDEFOPI_01150	FMFNHNPF_01790
nudL		putative Nudix hydrolase NudL	23	23	1	1	8275	60	19		617	620	619	NHADKBKC_01537	PEPDNNED_01523	DBOBEHLL_01537	EKKNDDEI_01184	HCGHHCMC_00541	NJEGOBFM_01640								DFNPJCLJ_01071	JFDFHHOF_01860	CJMKAOFH_01118	LPEHFDKF_00877	BBKMBCNC_01498	PPPOHEJL_00833	EPFFJELK_01721	GLGCDJBK_01268	EJEDPPPE_01412	KBCKMEGG_01056	EJBDKFJN_01056	FAEDJKDH_01052	CAOKBMPH_01101	KNEPNHNH_00872	PKLOOLHP_00386	PBDEFOPI_01101	FMFNHNPF_01838
cbiE		Cobalt-precorrin-7 C(5)-methyltransferase	23	23	1	1	8149	84	3		683	698	696	NHADKBKC_01573	PEPDNNED_01486	DBOBEHLL_01573	EKKNDDEI_01144	HCGHHCMC_00575	NJEGOBFM_01681								DFNPJCLJ_01104	JFDFHHOF_01821	CJMKAOFH_01085	LPEHFDKF_00836	BBKMBCNC_01528	PPPOHEJL_00792	EPFFJELK_01689	GLGCDJBK_01313	EJEDPPPE_01370	KBCKMEGG_01078	EJBDKFJN_01086	FAEDJKDH_01021	CAOKBMPH_01132	KNEPNHNH_00842	PKLOOLHP_00418	PBDEFOPI_01132	FMFNHNPF_01805
nikB_2		Nickel transport system permease protein NikB	23	23	1	1	4198	1	7318		881	923	914	NHADKBKC_00153	PEPDNNED_00164	DBOBEHLL_00153	EKKNDDEI_00099	HCGHHCMC_01278	NJEGOBFM_00260								DFNPJCLJ_02064	JFDFHHOF_01024	CJMKAOFH_01888	LPEHFDKF_00202	BBKMBCNC_00742	PPPOHEJL_00009	EPFFJELK_00308	GLGCDJBK_00360	EJEDPPPE_00466	KBCKMEGG_01686	EJBDKFJN_01772	FAEDJKDH_00326	CAOKBMPH_02000	KNEPNHNH_01695	PKLOOLHP_01145	PBDEFOPI_02000	FMFNHNPF_01153
apbC		Iron-sulfur cluster carrier protein	23	23	1	1	2275	1	3703		773	878	786	NHADKBKC_00469	PEPDNNED_00443	DBOBEHLL_00588	EKKNDDEI_00411	HCGHHCMC_01527	NJEGOBFM_00566								DFNPJCLJ_00028	JFDFHHOF_00721	CJMKAOFH_00027	LPEHFDKF_02108	BBKMBCNC_00408	PPPOHEJL_02065	EPFFJELK_00655	GLGCDJBK_00030	EJEDPPPE_00071	KBCKMEGG_00024	EJBDKFJN_00028	FAEDJKDH_00024	CAOKBMPH_00028	KNEPNHNH_01489	PKLOOLHP_01335	PBDEFOPI_00028	FMFNHNPF_00882
gsiD_2		Glutathione transport system permease protein GsiD	23	23	1	1	4207	1	7315		761	761	761	NHADKBKC_00152	PEPDNNED_00163	DBOBEHLL_00152	EKKNDDEI_00098	HCGHHCMC_01277	NJEGOBFM_00259								DFNPJCLJ_02063	JFDFHHOF_01025	CJMKAOFH_01887	LPEHFDKF_00203	BBKMBCNC_00743	PPPOHEJL_00010	EPFFJELK_00307	GLGCDJBK_00361	EJEDPPPE_00467	KBCKMEGG_01685	EJBDKFJN_01771	FAEDJKDH_00327	CAOKBMPH_01999	KNEPNHNH_01696	PKLOOLHP_01144	PBDEFOPI_01999	FMFNHNPF_01154
group_504		hypothetical protein	23	23	1	1	8937	16	21		509	509	509	NHADKBKC_00740	PEPDNNED_00810	DBOBEHLL_00317	EKKNDDEI_01978	HCGHHCMC_01850	NJEGOBFM_00844								DFNPJCLJ_01709	JFDFHHOF_00250	CJMKAOFH_00437	LPEHFDKF_01747	BBKMBCNC_00002	PPPOHEJL_01639	EPFFJELK_01055	GLGCDJBK_01922	EJEDPPPE_02083	KBCKMEGG_01560	EJBDKFJN_00397	FAEDJKDH_01787	CAOKBMPH_00435	KNEPNHNH_01828	PKLOOLHP_01765	PBDEFOPI_00435	FMFNHNPF_00496
recQ		ATP-dependent DNA helicase RecQ	23	23	1	1	5791	1	2842		1154	1844	1796	NHADKBKC_01186	PEPDNNED_01892	DBOBEHLL_01185	EKKNDDEI_01542	HCGHHCMC_00182	NJEGOBFM_01277		OCJJJNLI_00309	GJCMIGLD_01679	INKGDKEG_00878				DFNPJCLJ_00614	JFDFHHOF_02231	CJMKAOFH_01482	LPEHFDKF_01229	BBKMBCNC_01143	PPPOHEJL_01276	EPFFJELK_02100	GLGCDJBK_00887	EJEDPPPE_01795	KBCKMEGG_00660	EJBDKFJN_00778		CAOKBMPH_00807	KNEPNHNH_01147		PBDEFOPI_00807
group_556		hypothetical protein	23	23	1	1	10955	1	7450		1439	1448	1441							DDCKJJDP_02004	OCJJJNLI_00023	GJCMIGLD_01931	INKGDKEG_01179	NILDGILO_01083	PIBHELFC_01953	LNAIJENN_02027	DFNPJCLJ_00197	JFDFHHOF_01138	CJMKAOFH_01770	LPEHFDKF_01643	BBKMBCNC_00857	PPPOHEJL_00126	EPFFJELK_00184	GLGCDJBK_00477	EJEDPPPE_00580		EJBDKFJN_00573	FAEDJKDH_01626	CAOKBMPH_00607	KNEPNHNH_01349	PKLOOLHP_01930	PBDEFOPI_00607	FMFNHNPF_00332
pepA		Cytosol aminopeptidase	23	23	1	1	4036	1	6646		1436	1436	1436	NHADKBKC_00658	PEPDNNED_00711	DBOBEHLL_00398	EKKNDDEI_02062	HCGHHCMC_01768	NJEGOBFM_00760	DDCKJJDP_00464				NILDGILO_00256	PIBHELFC_00413	LNAIJENN_00435	DFNPJCLJ_01823		CJMKAOFH_00331	LPEHFDKF_01860	BBKMBCNC_00104		EPFFJELK_00941		EJEDPPPE_02220		EJBDKFJN_00306	FAEDJKDH_01876	CAOKBMPH_00334	KNEPNHNH_01753	PKLOOLHP_01686	PBDEFOPI_00334	FMFNHNPF_00571
yfiC		tRNA1(Val) (adenine(37)-N6)-methyltransferase	23	23	1	1	7868	35	18	Hypothetical protein with no hits to refseq/uniprot/clusters/cdd/tigrfams/pfam overlapping another protein with hits	203	731	708		PEPDNNED_01681		EKKNDDEI_01334	HCGHHCMC_00384	NJEGOBFM_01490				INKGDKEG_00635			LNAIJENN_01509	DFNPJCLJ_01214	JFDFHHOF_01693	CJMKAOFH_00972	LPEHFDKF_00729	BBKMBCNC_01641	PPPOHEJL_00672	EPFFJELK_01579	GLGCDJBK_01429	EJEDPPPE_01239	KBCKMEGG_00850	EJBDKFJN_00931	FAEDJKDH_01210	CAOKBMPH_00964	KNEPNHNH_00995	PKLOOLHP_00247	PBDEFOPI_00964	FMFNHNPF_01961
group_634		hypothetical protein	23	23	1	1	8384	9	66		323	329	324	NHADKBKC_01511	PEPDNNED_01548	DBOBEHLL_01511	EKKNDDEI_01211	HCGHHCMC_00515	NJEGOBFM_01613								DFNPJCLJ_01045	JFDFHHOF_01887	CJMKAOFH_01158	LPEHFDKF_00903	BBKMBCNC_01461	PPPOHEJL_00880	EPFFJELK_01747	GLGCDJBK_01229	EJEDPPPE_01447	KBCKMEGG_01023	EJBDKFJN_01032	FAEDJKDH_01076	CAOKBMPH_01077	KNEPNHNH_00896	PKLOOLHP_00362	PBDEFOPI_01077	FMFNHNPF_01862
cdsA_1		Phosphatidate cytidylyltransferase	23	23	1	1	1160	88	5		884	890	888								OCJJJNLI_01181	GJCMIGLD_00810	INKGDKEG_00063	NILDGILO_02202	PIBHELFC_00843	LNAIJENN_00855	DFNPJCLJ_01471	JFDFHHOF_01384	CJMKAOFH_00741	LPEHFDKF_00487	BBKMBCNC_01873	PPPOHEJL_00388	EPFFJELK_01323	GLGCDJBK_01675	EJEDPPPE_00964	KBCKMEGG_00459	EJBDKFJN_01450	FAEDJKDH_00668	CAOKBMPH_01495	KNEPNHNH_00490	PKLOOLHP_00763	PBDEFOPI_01495	FMFNHNPF_01463
cmk_1		Cytidylate kinase	23	23	1	1	4053	107	3		653	659	657	NHADKBKC_00109	PEPDNNED_00120	DBOBEHLL_00109	EKKNDDEI_00055	HCGHHCMC_01234	NJEGOBFM_00216								DFNPJCLJ_01830	JFDFHHOF_00372	CJMKAOFH_00324	LPEHFDKF_01867	BBKMBCNC_00111	PPPOHEJL_01779	EPFFJELK_00934	GLGCDJBK_02040	EJEDPPPE_02239	KBCKMEGG_01640	EJBDKFJN_00299	FAEDJKDH_01883	CAOKBMPH_00327	KNEPNHNH_01744	PKLOOLHP_01679	PBDEFOPI_00327	FMFNHNPF_00578
yclQ		putative ABC transporter solute-binding protein YclQ	23	23	1	1	7836	1	983		827	890	887	NHADKBKC_01372	PEPDNNED_01696	DBOBEHLL_01371	EKKNDDEI_01349	HCGHHCMC_00369	NJEGOBFM_01475								DFNPJCLJ_01228	JFDFHHOF_01679	CJMKAOFH_00957	LPEHFDKF_00715	BBKMBCNC_01656	PPPOHEJL_00656	EPFFJELK_01564	GLGCDJBK_01443	EJEDPPPE_01225	KBCKMEGG_00837	EJBDKFJN_00915	FAEDJKDH_01227	CAOKBMPH_00948	KNEPNHNH_01011	PKLOOLHP_00231	PBDEFOPI_00948	FMFNHNPF_00008
group_959		hypothetical protein	23	23	1	1	6410	1	1647		785	785	785	NHADKBKC_01486	PEPDNNED_01574	DBOBEHLL_01486	EKKNDDEI_01238	HCGHHCMC_00490	NJEGOBFM_01586					NILDGILO_01718			DFNPJCLJ_00963	JFDFHHOF_02019	CJMKAOFH_01223	LPEHFDKF_00984		PPPOHEJL_01012	EPFFJELK_01831	GLGCDJBK_01158	EJEDPPPE_01586	KBCKMEGG_00995	EJBDKFJN_01007	FAEDJKDH_01113	CAOKBMPH_01048	KNEPNHNH_00919	PKLOOLHP_00328	PBDEFOPI_01048	FMFNHNPF_01883
group_994		FMN-binding protein	23	23	1	1	11378	1	7799		377	377	377							DDCKJJDP_00722	OCJJJNLI_01452	GJCMIGLD_00592	INKGDKEG_02350	NILDGILO_02421	PIBHELFC_00680	LNAIJENN_00714	DFNPJCLJ_00377	JFDFHHOF_00097	CJMKAOFH_01642	LPEHFDKF_01461	BBKMBCNC_00986	PPPOHEJL_01431	EPFFJELK_00003	GLGCDJBK_00627	EJEDPPPE_01940		EJBDKFJN_01601	FAEDJKDH_00512	CAOKBMPH_01767	KNEPNHNH_00342	PKLOOLHP_00966	PBDEFOPI_01767	FMFNHNPF_01334
oppD_4		Oligopeptide transport ATP-binding protein OppD	22	22	1	1	12460	1	5273		779	779	779	NHADKBKC_01719	PEPDNNED_01333	DBOBEHLL_01719	EKKNDDEI_00991	HCGHHCMC_00726	NJEGOBFM_01834	DDCKJJDP_01092	OCJJJNLI_00947	GJCMIGLD_01040		NILDGILO_01989	PIBHELFC_01143	LNAIJENN_01153	DFNPJCLJ_00745	JFDFHHOF_01576	CJMKAOFH_01364	LPEHFDKF_01111	BBKMBCNC_01258	PPPOHEJL_00583	EPFFJELK_01965	GLGCDJBK_01011	EJEDPPPE_01149	KBCKMEGG_01250
yidD		Putative membrane protein insertion efficiency factor	22	22	1	1	2496	66	6		248	248	248							DDCKJJDP_02404	OCJJJNLI_02080	GJCMIGLD_02417	INKGDKEG_01732			LNAIJENN_02627	DFNPJCLJ_02515	JFDFHHOF_00691	CJMKAOFH_02203	LPEHFDKF_02077	BBKMBCNC_00442	PPPOHEJL_02099	EPFFJELK_00626	GLGCDJBK_02406	EJEDPPPE_00105	KBCKMEGG_01995	EJBDKFJN_02064	FAEDJKDH_01742	CAOKBMPH_02248	KNEPNHNH_01462	PKLOOLHP_01361	PBDEFOPI_02248	FMFNHNPF_00910
nikB_1		Nickel transport system permease protein NikB	22	22	1	1	4246	1	7285		929	929	929	NHADKBKC_00008	PEPDNNED_00008	DBOBEHLL_00008	EKKNDDEI_00515	HCGHHCMC_01128	NJEGOBFM_00112								DFNPJCLJ_02072	JFDFHHOF_01013	CJMKAOFH_01895	LPEHFDKF_00193	BBKMBCNC_00734		EPFFJELK_00316	GLGCDJBK_00349	EJEDPPPE_00459	KBCKMEGG_00226	EJBDKFJN_01700	FAEDJKDH_00408	CAOKBMPH_01929	KNEPNHNH_00249	PKLOOLHP_01067	PBDEFOPI_01929	FMFNHNPF_01231
mepA_2		Multidrug export protein MepA	22	22	1	1	4600	1	7175		1196	1373	1364	NHADKBKC_00223	PEPDNNED_00247	DBOBEHLL_00223	EKKNDDEI_00175	HCGHHCMC_01342	NJEGOBFM_00336								DFNPJCLJ_00124	JFDFHHOF_00554	CJMKAOFH_02083	LPEHFDKF_02206	BBKMBCNC_00569	PPPOHEJL_01962	EPFFJELK_00751	GLGCDJBK_02279	EJEDPPPE_02435		EJBDKFJN_01884	FAEDJKDH_00271	CAOKBMPH_02057	KNEPNHNH_01627	PKLOOLHP_01207	PBDEFOPI_02057	FMFNHNPF_01096
ppiB_2		putative peptidyl-prolyl cis-trans isomerase	22	22	1	1	1999	1	3718		503	521	508	NHADKBKC_00951	PEPDNNED_01026	DBOBEHLL_00954	EKKNDDEI_01769	HCGHHCMC_02142	NJEGOBFM_01051	DDCKJJDP_00799	OCJJJNLI_01307	GJCMIGLD_00683	INKGDKEG_02435	NILDGILO_02329	PIBHELFC_00773	LNAIJENN_00789								GLGCDJBK_01738		KBCKMEGG_00534	EJBDKFJN_01516	FAEDJKDH_00593	CAOKBMPH_01616	KNEPNHNH_00423	PKLOOLHP_00900	PBDEFOPI_01616	FMFNHNPF_01399
pyrE		Orotate phosphoribosyltransferase	22	22	1	1	5382	1	7867		617	617	617	NHADKBKC_01039	PEPDNNED_02032	DBOBEHLL_01038	EKKNDDEI_01681	HCGHHCMC_02231	NJEGOBFM_01144	DDCKJJDP_01925	OCJJJNLI_00095	GJCMIGLD_01824	INKGDKEG_01071	NILDGILO_01170	PIBHELFC_01880	LNAIJENN_01952	DFNPJCLJ_01959	JFDFHHOF_01124	CJMKAOFH_01785	LPEHFDKF_00301	BBKMBCNC_00840	PPPOHEJL_00114	EPFFJELK_00201	GLGCDJBK_00460	EJEDPPPE_00568
ddl		D-alanine--D-alanine ligase	22	22	1	1	5276	42	11		863	863	863	NHADKBKC_02062	PEPDNNED_02161	DBOBEHLL_02062	EKKNDDEI_00561	HCGHHCMC_01081	NJEGOBFM_00066	DDCKJJDP_02066	OCJJJNLI_02504	GJCMIGLD_02010	INKGDKEG_01243	NILDGILO_01033	PIBHELFC_02015	LNAIJENN_02115						PPPOHEJL_00081				KBCKMEGG_00269	EJBDKFJN_01638	FAEDJKDH_00469	CAOKBMPH_01874	KNEPNHNH_00304	PKLOOLHP_01012	PBDEFOPI_01874	FMFNHNPF_01288
group_1962		Oxalate-binding protein	22	22	1	1	12653	1	4426		467	467	467	NHADKBKC_01159	PEPDNNED_01921	DBOBEHLL_01158	EKKNDDEI_01566	HCGHHCMC_00154	NJEGOBFM_01253								DFNPJCLJ_00587	JFDFHHOF_02311	CJMKAOFH_01503	LPEHFDKF_01255	BBKMBCNC_01119	PPPOHEJL_01299	EPFFJELK_02124	GLGCDJBK_00789	EJEDPPPE_01823		EJBDKFJN_00757	FAEDJKDH_01395	CAOKBMPH_00789	KNEPNHNH_01163	PKLOOLHP_00086	PBDEFOPI_00789	FMFNHNPF_00153
ybjL		Putative transport protein YbjL	22	22	1	1	5287	1	2895		1106	1418	1403	NHADKBKC_02058	PEPDNNED_02157	DBOBEHLL_02058	EKKNDDEI_00565	HCGHHCMC_01077	NJEGOBFM_00062								DFNPJCLJ_01987	JFDFHHOF_01094	CJMKAOFH_01814	LPEHFDKF_00274	BBKMBCNC_00815	PPPOHEJL_00085	EPFFJELK_00229	GLGCDJBK_00432	EJEDPPPE_00538		EJBDKFJN_01634	FAEDJKDH_00474	CAOKBMPH_01870	KNEPNHNH_00309	PKLOOLHP_01008	PBDEFOPI_01870	FMFNHNPF_01292
group_2064	glpQ_1	Glycerophosphodiester phosphodiesterase	22	22	1	1	10407	1	3201		734	734	734							DDCKJJDP_00185	OCJJJNLI_02297	GJCMIGLD_02219	INKGDKEG_01430	NILDGILO_00807	PIBHELFC_02201		DFNPJCLJ_00179	JFDFHHOF_00492	CJMKAOFH_00200	LPEHFDKF_02266	BBKMBCNC_00232	PPPOHEJL_01908	EPFFJELK_00806	GLGCDJBK_02222	EJEDPPPE_02382		EJBDKFJN_00180	FAEDJKDH_00178	CAOKBMPH_00183	KNEPNHNH_00113	PKLOOLHP_01552	PBDEFOPI_00183	FMFNHNPF_00703
rpoZ		DNA-directed RNA polymerase subunit omega	22	22	1	1	10618	216	4		221	224	221	NHADKBKC_00536	PEPDNNED_00376	DBOBEHLL_00521	EKKNDDEI_02190	HCGHHCMC_01461	NJEGOBFM_00633	DDCKJJDP_00091	OCJJJNLI_01990	GJCMIGLD_00043	INKGDKEG_01816	NILDGILO_00509	PIBHELFC_02292	LNAIJENN_02519	DFNPJCLJ_02423	JFDFHHOF_00790	CJMKAOFH_02113	LPEHFDKF_01990	BBKMBCNC_00537	PPPOHEJL_02001	EPFFJELK_00535	GLGCDJBK_02322	EJEDPPPE_00004
group_2576		hypothetical protein	22	22	1	1	10087	1	7160		1316	1316	1316	NHADKBKC_00579	PEPDNNED_00620	DBOBEHLL_00478	EKKNDDEI_02144	HCGHHCMC_01685	NJEGOBFM_00677								DFNPJCLJ_00136		CJMKAOFH_02078	LPEHFDKF_02218	BBKMBCNC_00574	PPPOHEJL_01957	EPFFJELK_00763	GLGCDJBK_02273	EJEDPPPE_02430	KBCKMEGG_01833	EJBDKFJN_00117	FAEDJKDH_00116	CAOKBMPH_00119	KNEPNHNH_01581	PKLOOLHP_01489	PBDEFOPI_00119	FMFNHNPF_00774
group_2631	fprA_2	Nitric oxide reductase	22	22	1	1	1476	1	2550		1211	1211	1211	NHADKBKC_01123	PEPDNNED_01957	DBOBEHLL_01122	EKKNDDEI_01588	HCGHHCMC_00118	NJEGOBFM_01233								DFNPJCLJ_00551	JFDFHHOF_02359	CJMKAOFH_01536	LPEHFDKF_01292	BBKMBCNC_01084	PPPOHEJL_01358	EPFFJELK_02171	GLGCDJBK_00728	EJEDPPPE_01864		EJBDKFJN_00713	FAEDJKDH_01431	CAOKBMPH_00754	KNEPNHNH_01197	PKLOOLHP_00052	PBDEFOPI_00754	FMFNHNPF_00187
alsT_1		Amino-acid carrier protein AlsT	22	22	1	1	10412	1	3200		1364	1364	1364							DDCKJJDP_00186	OCJJJNLI_02298	GJCMIGLD_02218	INKGDKEG_01429	NILDGILO_00808	PIBHELFC_02200		DFNPJCLJ_00180	JFDFHHOF_00491	CJMKAOFH_00201	LPEHFDKF_02267	BBKMBCNC_00231	PPPOHEJL_01907	EPFFJELK_00807	GLGCDJBK_02221	EJEDPPPE_02381		EJBDKFJN_00181	FAEDJKDH_00179	CAOKBMPH_00184	KNEPNHNH_00114	PKLOOLHP_01553	PBDEFOPI_00184	FMFNHNPF_00702
ydfK		putative membrane protein YdfK	22	22	1	1	2427	1	501		341	689	673	NHADKBKC_00424	PEPDNNED_00493	DBOBEHLL_00633	EKKNDDEI_00367	HCGHHCMC_01575	NJEGOBFM_00522							LNAIJENN_02610	DFNPJCLJ_02505	JFDFHHOF_00680	CJMKAOFH_02192	LPEHFDKF_02067	BBKMBCNC_00452	PPPOHEJL_02109	EPFFJELK_00616		EJEDPPPE_00115		EJBDKFJN_02053	FAEDJKDH_01730	CAOKBMPH_02237	KNEPNHNH_01451	PKLOOLHP_01372	PBDEFOPI_02237	FMFNHNPF_00921
yefM		Antitoxin YefM	22	22	1	1	4437	1	6655		257	257	257							DDCKJJDP_02208	OCJJJNLI_02356	GJCMIGLD_02152	INKGDKEG_01376	NILDGILO_00863	PIBHELFC_02154	LNAIJENN_02342	DFNPJCLJ_02248	JFDFHHOF_00915	CJMKAOFH_02019	LPEHFDKF_00095	BBKMBCNC_00637	PPPOHEJL_02316	EPFFJELK_00424		EJEDPPPE_00294		EJBDKFJN_00231	FAEDJKDH_01952	CAOKBMPH_00229	KNEPNHNH_00153	PKLOOLHP_01610	PBDEFOPI_00229	FMFNHNPF_00645
group_299		hypothetical protein	22	22	1	1	5829	1	2880		491	491	491	NHADKBKC_01179	PEPDNNED_01898	DBOBEHLL_01178	EKKNDDEI_01548	HCGHHCMC_00175	NJEGOBFM_01271								DFNPJCLJ_00610	JFDFHHOF_02292		LPEHFDKF_01234	BBKMBCNC_01140	PPPOHEJL_01280	EPFFJELK_02104	GLGCDJBK_00881	EJEDPPPE_01799	KBCKMEGG_01214	EJBDKFJN_00772	FAEDJKDH_01379	CAOKBMPH_00801	KNEPNHNH_01150	PKLOOLHP_00096	PBDEFOPI_00801	FMFNHNPF_00143
cobD_1		Cobalamin biosynthesis protein CobD	22	22	1	1	8140	27	22		971	977	974	NHADKBKC_01582	PEPDNNED_01477	DBOBEHLL_01582	EKKNDDEI_01135		NJEGOBFM_01690								DFNPJCLJ_01113	JFDFHHOF_01811	CJMKAOFH_01075	LPEHFDKF_00827	BBKMBCNC_01538	PPPOHEJL_00783	EPFFJELK_01680	GLGCDJBK_01321	EJEDPPPE_01361	KBCKMEGG_01087	EJBDKFJN_01093	FAEDJKDH_01012	CAOKBMPH_01144	KNEPNHNH_00834	PKLOOLHP_00426	PBDEFOPI_01144	FMFNHNPF_01796
group_338		Farnesyl diphosphate synthase	22	22	1	1	1156	129	5		893	896	893	NHADKBKC_01938	PEPDNNED_01098	DBOBEHLL_01938	EKKNDDEI_00773	HCGHHCMC_00953	NJEGOBFM_02053								DFNPJCLJ_01473	JFDFHHOF_01382	CJMKAOFH_00739	LPEHFDKF_00485	BBKMBCNC_01875	PPPOHEJL_00382	EPFFJELK_01321	GLGCDJBK_01677	EJEDPPPE_00962		EJBDKFJN_01452	FAEDJKDH_00666	CAOKBMPH_01497	KNEPNHNH_00488	PKLOOLHP_00765	PBDEFOPI_01497	FMFNHNPF_01461
attM		N-acyl homoserine lactonase AttM	22	22	1	1	8818	7	42		812	818	812	NHADKBKC_00714		DBOBEHLL_00343	EKKNDDEI_02004	HCGHHCMC_01824	NJEGOBFM_00818								DFNPJCLJ_01756	JFDFHHOF_00299	CJMKAOFH_00385	LPEHFDKF_01794	BBKMBCNC_00053	PPPOHEJL_01703	EPFFJELK_01007	GLGCDJBK_01983	EJEDPPPE_02150	KBCKMEGG_01584	EJBDKFJN_00366	FAEDJKDH_01812	CAOKBMPH_00399	KNEPNHNH_01803	PKLOOLHP_01736	PBDEFOPI_00399	FMFNHNPF_00521
kdsA		2-dehydro-3-deoxyphosphooctonate aldolase	22	22	1	1	11307	1	1171		239	887	850							DDCKJJDP_00969	OCJJJNLI_01083	GJCMIGLD_00911	INKGDKEG_00160	NILDGILO_02107	PIBHELFC_00939	LNAIJENN_00949	DFNPJCLJ_01373	JFDFHHOF_01514	CJMKAOFH_00845			PPPOHEJL_00516	EPFFJELK_01427	GLGCDJBK_01570	EJEDPPPE_01087	KBCKMEGG_00443	EJBDKFJN_01352	FAEDJKDH_00763	CAOKBMPH_01394	KNEPNHNH_00580	PKLOOLHP_00667	PBDEFOPI_01394	FMFNHNPF_01558
group_383		hypothetical protein	22	22	1	1	1378	18	26		1385	1520	1499	NHADKBKC_01903	PEPDNNED_01141	DBOBEHLL_01903	EKKNDDEI_00809	HCGHHCMC_00918	NJEGOBFM_02017								DFNPJCLJ_01439	JFDFHHOF_01438	CJMKAOFH_00774	LPEHFDKF_00519	BBKMBCNC_01841	PPPOHEJL_00444	EPFFJELK_01356	GLGCDJBK_01643	EJEDPPPE_01019		EJBDKFJN_01418	FAEDJKDH_00700	CAOKBMPH_01463	KNEPNHNH_00522	PKLOOLHP_00730	PBDEFOPI_01463	FMFNHNPF_01495
hemN_1		Oxygen-independent coproporphyrinogen-III oxidase-like protein YqeR	22	22	1	1	8966	69	8		569	1046	1024	NHADKBKC_00763	PEPDNNED_00830	DBOBEHLL_00765		HCGHHCMC_01873		DDCKJJDP_00584	OCJJJNLI_01592	GJCMIGLD_00453	INKGDKEG_02208	NILDGILO_00128	PIBHELFC_00530	LNAIJENN_00566	DFNPJCLJ_01698	JFDFHHOF_00224	CJMKAOFH_00460	LPEHFDKF_01736	BBKMBCNC_02108	PPPOHEJL_01617	EPFFJELK_01066	GLGCDJBK_01909	EJEDPPPE_02061	KBCKMEGG_01534		FAEDJKDH_01765
group_474		hypothetical protein	22	22	1	1	5182	1	2157		479	875	845	NHADKBKC_02072	PEPDNNED_02171	DBOBEHLL_02072	EKKNDDEI_00551	HCGHHCMC_01091	NJEGOBFM_00076								DFNPJCLJ_02004	JFDFHHOF_01079	CJMKAOFH_01832	LPEHFDKF_00259	BBKMBCNC_00796	PPPOHEJL_00070	EPFFJELK_00246	GLGCDJBK_00417	EJEDPPPE_00523		EJBDKFJN_01653	FAEDJKDH_00450	CAOKBMPH_01889	KNEPNHNH_00289	PKLOOLHP_01027	PBDEFOPI_01889	FMFNHNPF_01273
nikC		Nickel transport system permease protein NikC	22	22	1	1	4245	1	7384		773	803	801	NHADKBKC_00007	PEPDNNED_00007	DBOBEHLL_00007	EKKNDDEI_00516	HCGHHCMC_01127	NJEGOBFM_00111								DFNPJCLJ_02071	JFDFHHOF_01014	CJMKAOFH_01894	LPEHFDKF_00194	BBKMBCNC_00735		EPFFJELK_00315	GLGCDJBK_00350	EJEDPPPE_00460	KBCKMEGG_00227	EJBDKFJN_01699	FAEDJKDH_00409	CAOKBMPH_01928	KNEPNHNH_00250	PKLOOLHP_01066	PBDEFOPI_01928	FMFNHNPF_01232
rraB		Regulator of ribonuclease activity B	22	22	1	1	2803	1	6285		722	767	756	NHADKBKC_00905	PEPDNNED_00968	DBOBEHLL_00908	EKKNDDEI_01824	HCGHHCMC_02009	NJEGOBFM_00996					NILDGILO_02389	PIBHELFC_00709		DFNPJCLJ_01592	JFDFHHOF_01254	CJMKAOFH_00564	LPEHFDKF_00339	BBKMBCNC_01998	PPPOHEJL_00245	EPFFJELK_01183		EJEDPPPE_00706		EJBDKFJN_01575	FAEDJKDH_00531	CAOKBMPH_01749		PKLOOLHP_00948	PBDEFOPI_01749	FMFNHNPF_01352
menG_2		Demethylmenaquinone methyltransferase	22	22	1	1	9207	19	15		626	800	792	NHADKBKC_00807	PEPDNNED_00873	DBOBEHLL_00809	EKKNDDEI_01922	HCGHHCMC_01914	NJEGOBFM_00900								DFNPJCLJ_01648	JFDFHHOF_00183		LPEHFDKF_01688	BBKMBCNC_02053	PPPOHEJL_01571	EPFFJELK_01116	GLGCDJBK_01857	EJEDPPPE_02008	KBCKMEGG_01497	EJBDKFJN_00473	FAEDJKDH_02072	CAOKBMPH_00509	KNEPNHNH_01886	PKLOOLHP_01835	PBDEFOPI_00509	FMFNHNPF_00427
arnE		hypothetical protein	22	22	1	1	7505	49	25		413	413	413							DDCKJJDP_01593	OCJJJNLI_00425	GJCMIGLD_01574	INKGDKEG_00777	NILDGILO_01480	PIBHELFC_01648		DFNPJCLJ_00892	JFDFHHOF_02101	CJMKAOFH_01292	LPEHFDKF_01052	BBKMBCNC_01329	PPPOHEJL_01083	EPFFJELK_01900	GLGCDJBK_01082	EJEDPPPE_01675		EJBDKFJN_00815	FAEDJKDH_01328	CAOKBMPH_00853	KNEPNHNH_01110	PKLOOLHP_00136	PBDEFOPI_00853	FMFNHNPF_00104
nrdA		Ribonucleoside-diphosphate reductase 1 subunit alpha	22	22	1	1	10422	138	1		1766	2267	2244	NHADKBKC_00339	PEPDNNED_00365	DBOBEHLL_00719	EKKNDDEI_00278	HCGHHCMC_01448	NJEGOBFM_00436		OCJJJNLI_01977	GJCMIGLD_00056	INKGDKEG_01600	NILDGILO_00496	PIBHELFC_00107	LNAIJENN_00145		JFDFHHOF_00803						GLGCDJBK_02209	EJEDPPPE_00192		EJBDKFJN_01962	FAEDJKDH_00191	CAOKBMPH_02145	KNEPNHNH_00031	PKLOOLHP_01291	PBDEFOPI_02145	FMFNHNPF_01009
dppC_2		Dipeptide transport system permease protein DppC	22	22	1	1	12455	1	5264		812	812	812	NHADKBKC_01721	PEPDNNED_01331	DBOBEHLL_01721	EKKNDDEI_00989	HCGHHCMC_00728	NJEGOBFM_01836	DDCKJJDP_01090	OCJJJNLI_00949	GJCMIGLD_01038		NILDGILO_01991	PIBHELFC_01141	LNAIJENN_01151	DFNPJCLJ_00747	JFDFHHOF_01574	CJMKAOFH_01362	LPEHFDKF_01109	BBKMBCNC_01260	PPPOHEJL_00581	EPFFJELK_01963	GLGCDJBK_01013	EJEDPPPE_01147	KBCKMEGG_01248
group_928		hypothetical protein	22	22	1	1	8822	7	25		626	632	627	NHADKBKC_00716	PEPDNNED_00769	DBOBEHLL_00341	EKKNDDEI_02002	HCGHHCMC_01826	NJEGOBFM_00820					NILDGILO_00199		LNAIJENN_00498		JFDFHHOF_00296	CJMKAOFH_00388	LPEHFDKF_01791	BBKMBCNC_00050	PPPOHEJL_01700		GLGCDJBK_01980	EJEDPPPE_02147		EJBDKFJN_00368	FAEDJKDH_01810	CAOKBMPH_00401	KNEPNHNH_01805	PKLOOLHP_01738	PBDEFOPI_00401	FMFNHNPF_00519
yicJ		Inner membrane symporter YicJ	22	22	1	1	2694	1	6569		1334	1373	1345	NHADKBKC_00832	PEPDNNED_00902	DBOBEHLL_00834	EKKNDDEI_01897	HCGHHCMC_01941	NJEGOBFM_00925	DDCKJJDP_00664	OCJJJNLI_01511	GJCMIGLD_00525	INKGDKEG_02287		PIBHELFC_00616	LNAIJENN_00657				LPEHFDKF_01660			EPFFJELK_01156			KBCKMEGG_00297	EJBDKFJN_00507	FAEDJKDH_02044	CAOKBMPH_00537	KNEPNHNH_01915	PKLOOLHP_01864	PBDEFOPI_00537	FMFNHNPF_00398
impX		Riboflavin transporter ImpX	21	21	1	1	4238	1	7398		899	938	906	NHADKBKC_00003	PEPDNNED_00003	DBOBEHLL_00003	EKKNDDEI_00520	HCGHHCMC_01123	NJEGOBFM_00107	DDCKJJDP_02127	OCJJJNLI_02460	GJCMIGLD_02063	INKGDKEG_01294	NILDGILO_00956	PIBHELFC_02060	LNAIJENN_02166										KBCKMEGG_00231	EJBDKFJN_01695	FAEDJKDH_00413	CAOKBMPH_01924	KNEPNHNH_00254	PKLOOLHP_01062	PBDEFOPI_01924	FMFNHNPF_01236
group_1109		Alkaline shock protein 23	21	21	1	1	4081	1	8013		368	395	389	NHADKBKC_00122	PEPDNNED_00133	DBOBEHLL_00122	EKKNDDEI_00068	HCGHHCMC_01247	NJEGOBFM_00229	DDCKJJDP_00444	OCJJJNLI_01756	GJCMIGLD_00291	INKGDKEG_02047	NILDGILO_00279	PIBHELFC_00391	LNAIJENN_00409										KBCKMEGG_01654	EJBDKFJN_00285	FAEDJKDH_01898	CAOKBMPH_00284	KNEPNHNH_01729	PKLOOLHP_01664	PBDEFOPI_00284	FMFNHNPF_00591
oppF_2		Oligopeptide transport ATP-binding protein OppF	21	21	1	1	4205	1	7313		737	770	752	NHADKBKC_00150	PEPDNNED_00161	DBOBEHLL_00150	EKKNDDEI_00096	HCGHHCMC_01275	NJEGOBFM_00257								DFNPJCLJ_02061		CJMKAOFH_01885	LPEHFDKF_00205	BBKMBCNC_00745	PPPOHEJL_00012	EPFFJELK_00305		EJEDPPPE_00469	KBCKMEGG_01683	EJBDKFJN_01769	FAEDJKDH_00329	CAOKBMPH_01997	KNEPNHNH_01698	PKLOOLHP_01142	PBDEFOPI_01997	FMFNHNPF_01156
kinE		Sporulation kinase E	21	21	1	1	10311	249	2		197	2420	2312	NHADKBKC_00374	PEPDNNED_00541	DBOBEHLL_00684	EKKNDDEI_00316	HCGHHCMC_01621	NJEGOBFM_00471	DDCKJJDP_02298	OCJJJNLI_02176	GJCMIGLD_02331	INKGDKEG_01636			LNAIJENN_00110	DFNPJCLJ_00066	JFDFHHOF_00624	CJMKAOFH_00064	LPEHFDKF_02144	BBKMBCNC_00371	PPPOHEJL_02163	EPFFJELK_00693	GLGCDJBK_00095	EJEDPPPE_00168	KBCKMEGG_01948
group_1148		hypothetical protein	21	21	1	1	10138	1	7687		284	323	285	NHADKBKC_00571	PEPDNNED_00612	DBOBEHLL_00486	EKKNDDEI_02152	HCGHHCMC_01676	NJEGOBFM_00669	DDCKJJDP_00129	OCJJJNLI_02243	GJCMIGLD_02272	INKGDKEG_01858	NILDGILO_00754	PIBHELFC_02252	LNAIJENN_02480										KBCKMEGG_01842	EJBDKFJN_00109	FAEDJKDH_00108	CAOKBMPH_00111	KNEPNHNH_01573	PKLOOLHP_01481	PBDEFOPI_00111	FMFNHNPF_00782
group_1198	dnaN_2	DNA polymerase III subunit beta	21	21	1	1	7244	65	3		1094	1094	1094	NHADKBKC_01226	PEPDNNED_01854	DBOBEHLL_01224	EKKNDDEI_01502	HCGHHCMC_00220	NJEGOBFM_01319	DDCKJJDP_01645	OCJJJNLI_00356	GJCMIGLD_01630	INKGDKEG_00831	NILDGILO_01425	PIBHELFC_01699	LNAIJENN_01707										KBCKMEGG_00689	EJBDKFJN_01326	FAEDJKDH_00791	CAOKBMPH_01361	KNEPNHNH_00609	PKLOOLHP_00641	PBDEFOPI_01361	FMFNHNPF_01584
scpB		Segregation and condensation protein B	21	21	1	1	6861	63	7		545	545	545	NHADKBKC_01363	PEPDNNED_01705	DBOBEHLL_01362	EKKNDDEI_01359	HCGHHCMC_00360	NJEGOBFM_01465	DDCKJJDP_01463	OCJJJNLI_00557	GJCMIGLD_01441	INKGDKEG_00661	NILDGILO_01592	PIBHELFC_01515	LNAIJENN_01535										KBCKMEGG_00828	EJBDKFJN_00906	FAEDJKDH_01236	CAOKBMPH_00939	KNEPNHNH_01020	PKLOOLHP_00222	PBDEFOPI_00939	FMFNHNPF_00017
topA		DNA topoisomerase 1	21	21	1	1	1494	1	2489		2261	3818	2336	NHADKBKC_01678	PEPDNNED_01376	DBOBEHLL_01678	EKKNDDEI_01035	HCGHHCMC_00683	NJEGOBFM_01790	DDCKJJDP_01134	OCJJJNLI_00900	GJCMIGLD_01086	INKGDKEG_00327	NILDGILO_01948	PIBHELFC_01187	LNAIJENN_01195										KBCKMEGG_01280	EJBDKFJN_01182	FAEDJKDH_00925	CAOKBMPH_01232	KNEPNHNH_00746	PKLOOLHP_00514	PBDEFOPI_01232	FMFNHNPF_01709
group_1272		hypothetical protein	21	21	1	1	10246	1	3143		1430	1430	1430							DDCKJJDP_02286	OCJJJNLI_02195	GJCMIGLD_02319	INKGDKEG_01624	NILDGILO_00704	PIBHELFC_00084	LNAIJENN_00122	DFNPJCLJ_00079	JFDFHHOF_00611	CJMKAOFH_00077	LPEHFDKF_02158	BBKMBCNC_00357	PPPOHEJL_02180	EPFFJELK_00706	GLGCDJBK_00108			EJBDKFJN_00064	FAEDJKDH_00064	CAOKBMPH_00067	KNEPNHNH_01526		PBDEFOPI_00067	FMFNHNPF_00828
hrcA		Heat-inducible transcription repressor HrcA	21	21	1	1	10443	1	4254		1022	1055	1026	NHADKBKC_00329	PEPDNNED_00355	DBOBEHLL_00729	EKKNDDEI_00268	HCGHHCMC_01438	NJEGOBFM_00426	DDCKJJDP_00210	OCJJJNLI_01960	GJCMIGLD_00073	INKGDKEG_01585	NILDGILO_00479	PIBHELFC_00123	LNAIJENN_00164										KBCKMEGG_01923	EJBDKFJN_01955	FAEDJKDH_00198	CAOKBMPH_02138	KNEPNHNH_00038	PKLOOLHP_01284	PBDEFOPI_02138	FMFNHNPF_01019
spoVG		Putative septation protein SpoVG	21	21	1	1	2457	104	4		281	287	281	NHADKBKC_00416	PEPDNNED_00501	DBOBEHLL_00642	EKKNDDEI_00358	HCGHHCMC_01583	NJEGOBFM_00513	DDCKJJDP_02328	OCJJJNLI_02105	GJCMIGLD_02395	INKGDKEG_01709	NILDGILO_00625	PIBHELFC_00002	LNAIJENN_02549										KBCKMEGG_01979	EJBDKFJN_02046	FAEDJKDH_01724	CAOKBMPH_02230	KNEPNHNH_01444	PKLOOLHP_01378	PBDEFOPI_02230	FMFNHNPF_00927
ruvC		Crossover junction endodeoxyribonuclease RuvC	21	21	1	1	5109	1	6555		572	572	572	NHADKBKC_00824	PEPDNNED_00894	DBOBEHLL_00826	EKKNDDEI_01905	HCGHHCMC_01933	NJEGOBFM_00917	DDCKJJDP_00656	OCJJJNLI_01523	GJCMIGLD_00513	INKGDKEG_02279	NILDGILO_00070	PIBHELFC_00608	LNAIJENN_00649										KBCKMEGG_00285	EJBDKFJN_00499	FAEDJKDH_02052	CAOKBMPH_00529	KNEPNHNH_01901	PKLOOLHP_01850	PBDEFOPI_00529	FMFNHNPF_00412
group_1562		hypothetical protein	21	21	1	1	12441	166	1		329	329	329	NHADKBKC_01728	PEPDNNED_01324	DBOBEHLL_01728	EKKNDDEI_00982	HCGHHCMC_00735	NJEGOBFM_01843	DDCKJJDP_01081	OCJJJNLI_00956	GJCMIGLD_01030	INKGDKEG_00280	NILDGILO_01997	PIBHELFC_01134	LNAIJENN_01143										KBCKMEGG_01242	EJBDKFJN_01218	FAEDJKDH_00889	CAOKBMPH_01268	KNEPNHNH_00709	PKLOOLHP_00550	PBDEFOPI_01268	FMFNHNPF_01674
gsiC_4		Glutathione transport system permease protein GsiC	21	21	1	1	5885	22	29		917	917	917	NHADKBKC_01969	PEPDNNED_02070	DBOBEHLL_01969	EKKNDDEI_00664	HCGHHCMC_00987	NJEGOBFM_02160	DDCKJJDP_01970	OCJJJNLI_00049	GJCMIGLD_01904	INKGDKEG_01150	NILDGILO_01115	PIBHELFC_01925	LNAIJENN_02000										KBCKMEGG_01391	EJBDKFJN_00601	FAEDJKDH_01600	CAOKBMPH_00633	KNEPNHNH_01323	PKLOOLHP_01956	PBDEFOPI_00633	FMFNHNPF_00306
pcrA_1		ATP-dependent DNA helicase PcrA	21	21	1	1	12541	93	5		1763	2759	2711	NHADKBKC_01135	PEPDNNED_01945	DBOBEHLL_01134	EKKNDDEI_01600	HCGHHCMC_00130	NJEGOBFM_01221	DDCKJJDP_01783	OCJJJNLI_00254	GJCMIGLD_01721	INKGDKEG_00920			LNAIJENN_01863	DFNPJCLJ_00563	JFDFHHOF_02346		LPEHFDKF_01280	BBKMBCNC_01096	PPPOHEJL_01347	EPFFJELK_02159	GLGCDJBK_00740		KBCKMEGG_01174			CAOKBMPH_00766			PBDEFOPI_00766
rsxD		Electron transport complex subunit RsxD	21	21	1	1	4424	1	6846		944	944	944	NHADKBKC_00098	PEPDNNED_00109	DBOBEHLL_00098	EKKNDDEI_00044	HCGHHCMC_01222	NJEGOBFM_00205	DDCKJJDP_02202	OCJJJNLI_02372	GJCMIGLD_02146	INKGDKEG_01370	NILDGILO_00877	PIBHELFC_02142	LNAIJENN_02328										KBCKMEGG_00145	EJBDKFJN_00237	FAEDJKDH_01946	CAOKBMPH_00235	KNEPNHNH_00159	PKLOOLHP_01616	PBDEFOPI_00235	FMFNHNPF_00639
hisS		Histidine--tRNA ligase	21	21	1	1	11704	297	1		1241	1241	1241	NHADKBKC_00907	PEPDNNED_00970	DBOBEHLL_00910	EKKNDDEI_01820	HCGHHCMC_02013	NJEGOBFM_01000								DFNPJCLJ_01596	JFDFHHOF_01258	CJMKAOFH_00560	LPEHFDKF_00335	BBKMBCNC_02002	PPPOHEJL_00249	EPFFJELK_01179	GLGCDJBK_01797	EJEDPPPE_00710	KBCKMEGG_00611		FAEDJKDH_00535	CAOKBMPH_01745		PKLOOLHP_00944	PBDEFOPI_01745	FMFNHNPF_01356
metK		S-adenosylmethionine synthase	21	21	1	1	1972	1	3870		1148	1154	1150	NHADKBKC_00964	PEPDNNED_01038	DBOBEHLL_00967	EKKNDDEI_01755	HCGHHCMC_02155	NJEGOBFM_01068	DDCKJJDP_00817	OCJJJNLI_01236	GJCMIGLD_00755	INKGDKEG_00009	NILDGILO_02311	PIBHELFC_00790	LNAIJENN_00803	DFNPJCLJ_00443										EJBDKFJN_01504	FAEDJKDH_00606	CAOKBMPH_01604	KNEPNHNH_00435	PKLOOLHP_00888	PBDEFOPI_01604	FMFNHNPF_01411
lysS		Lysine--tRNA ligase	21	21	1	1	12039	1	1028		1481	1481	1481	NHADKBKC_01079	PEPDNNED_02002	DBOBEHLL_01078	EKKNDDEI_01647	HCGHHCMC_00075	NJEGOBFM_01174	DDCKJJDP_01835	OCJJJNLI_00204	GJCMIGLD_01786	INKGDKEG_00981	NILDGILO_01261	PIBHELFC_01847	LNAIJENN_01917										KBCKMEGG_01324	EJBDKFJN_00674	FAEDJKDH_01469	CAOKBMPH_00716	KNEPNHNH_01236	PKLOOLHP_00013	PBDEFOPI_00716	FMFNHNPF_00226
rnfC		Electron transport complex subunit RnfC	21	21	1	1	4425	1	6847		1307	1307	1307	NHADKBKC_00099	PEPDNNED_00110	DBOBEHLL_00099	EKKNDDEI_00045	HCGHHCMC_01223	NJEGOBFM_00206	DDCKJJDP_02203	OCJJJNLI_02371	GJCMIGLD_02147	INKGDKEG_01371	NILDGILO_00876	PIBHELFC_02143	LNAIJENN_02329										KBCKMEGG_00144	EJBDKFJN_00236	FAEDJKDH_01947	CAOKBMPH_00234	KNEPNHNH_00158	PKLOOLHP_01615	PBDEFOPI_00234	FMFNHNPF_00640
appA_2		Oligopeptide-binding protein AppA	21	21	1	1	11702	212	25		1637	1637	1637		PEPDNNED_00972					DDCKJJDP_00745	OCJJJNLI_01414	GJCMIGLD_00626	INKGDKEG_02384	NILDGILO_02383	PIBHELFC_00715		DFNPJCLJ_01598	JFDFHHOF_01260	CJMKAOFH_00558	LPEHFDKF_00333	BBKMBCNC_02004	PPPOHEJL_00251	EPFFJELK_01177	GLGCDJBK_01799	EJEDPPPE_00712		EJBDKFJN_01569	FAEDJKDH_00537	CAOKBMPH_01743	KNEPNHNH_00369		PBDEFOPI_01743
group_2784	gsiC_2	Glutathione transport system permease protein GsiC	21	21	1	1	11701	212	26		977	977	977		PEPDNNED_00973					DDCKJJDP_00746	OCJJJNLI_01413	GJCMIGLD_00627	INKGDKEG_02385	NILDGILO_02382	PIBHELFC_00716		DFNPJCLJ_01599	JFDFHHOF_01261	CJMKAOFH_00557	LPEHFDKF_00332	BBKMBCNC_02005	PPPOHEJL_00252	EPFFJELK_01176	GLGCDJBK_01800	EJEDPPPE_00713		EJBDKFJN_01568	FAEDJKDH_00538	CAOKBMPH_01742	KNEPNHNH_00370		PBDEFOPI_01742
group_2786	oppD_4	Oligopeptide transport ATP-binding protein OppD	21	21	1	1	11699	212	23		830	830	830		PEPDNNED_00975					DDCKJJDP_00748	OCJJJNLI_01411	GJCMIGLD_00629	INKGDKEG_02387	NILDGILO_02380	PIBHELFC_00718		DFNPJCLJ_01601	JFDFHHOF_01263	CJMKAOFH_00555	LPEHFDKF_00330	BBKMBCNC_02007	PPPOHEJL_00254	EPFFJELK_01174	GLGCDJBK_01802	EJEDPPPE_00715		EJBDKFJN_01566	FAEDJKDH_00540	CAOKBMPH_01740	KNEPNHNH_00372		PBDEFOPI_01740
dps		DNA protection during starvation protein	21	21	1	1	12508	120	3		434	434	434									GJCMIGLD_01075	INKGDKEG_00316	NILDGILO_01959	PIBHELFC_01176		DFNPJCLJ_00706	JFDFHHOF_01604	CJMKAOFH_01387	LPEHFDKF_01136	BBKMBCNC_01236	PPPOHEJL_00608	EPFFJELK_02004	GLGCDJBK_00984	EJEDPPPE_01171	KBCKMEGG_01271	EJBDKFJN_01192	FAEDJKDH_00914	CAOKBMPH_01242	KNEPNHNH_00735	PKLOOLHP_00524	PBDEFOPI_01242	FMFNHNPF_01699
apaH		Bis(5'-nucleosyl)-tetraphosphatase, symmetrical	21	21	1	1	3830	1	6830		767	2192	2053	NHADKBKC_00106	PEPDNNED_00117	DBOBEHLL_00106	EKKNDDEI_00052	HCGHHCMC_01231	NJEGOBFM_00213								DFNPJCLJ_01826	JFDFHHOF_00368	CJMKAOFH_00328	LPEHFDKF_01863	BBKMBCNC_00107	PPPOHEJL_01776	EPFFJELK_00938		EJEDPPPE_02235		EJBDKFJN_00303	FAEDJKDH_01879	CAOKBMPH_00331	KNEPNHNH_01750	PKLOOLHP_01683	PBDEFOPI_00331	FMFNHNPF_00574
puuR		HTH-type transcriptional regulator PuuR	21	21	1	1	4557	67	2		554	554	554	NHADKBKC_00636	PEPDNNED_00689	DBOBEHLL_00420	EKKNDDEI_02084	HCGHHCMC_01746	NJEGOBFM_00738	DDCKJJDP_02247	OCJJJNLI_02325	GJCMIGLD_02189	INKGDKEG_01400	NILDGILO_00831	PIBHELFC_02177	LNAIJENN_02380										KBCKMEGG_00117	EJBDKFJN_00212	FAEDJKDH_01972	CAOKBMPH_00210	KNEPNHNH_00134	PKLOOLHP_01590	PBDEFOPI_00210	FMFNHNPF_00664
ytrF		hypothetical protein	21	21	1	1	5897	22	13		1280	1280	1280	NHADKBKC_01964	PEPDNNED_02065	DBOBEHLL_01964	EKKNDDEI_00669	HCGHHCMC_00982	NJEGOBFM_02155	DDCKJJDP_01966	OCJJJNLI_00053	GJCMIGLD_01900	INKGDKEG_01146	NILDGILO_01126	PIBHELFC_01921	LNAIJENN_01991										KBCKMEGG_01387	EJBDKFJN_00605	FAEDJKDH_01596	CAOKBMPH_00637	KNEPNHNH_01319	PKLOOLHP_01960	PBDEFOPI_00637	FMFNHNPF_00302
group_429		hypothetical protein	21	21	1	1	4265	1	5084		194	194	194	NHADKBKC_00019	PEPDNNED_00020	DBOBEHLL_00019	EKKNDDEI_00503	HCGHHCMC_01139	NJEGOBFM_00124	DDCKJJDP_02139	OCJJJNLI_02439		INKGDKEG_01303	NILDGILO_00942	PIBHELFC_02072	LNAIJENN_02196		JFDFHHOF_01003				PPPOHEJL_02406		GLGCDJBK_00338	EJEDPPPE_00448	KBCKMEGG_00218	EJBDKFJN_01709	FAEDJKDH_00397			PKLOOLHP_01076		FMFNHNPF_01222
group_476		hypothetical protein	21	21	1	1	3965	56	17		290	578	551							DDCKJJDP_00485	OCJJJNLI_01705	GJCMIGLD_00339	INKGDKEG_02103	NILDGILO_00234	PIBHELFC_00436	LNAIJENN_00461	DFNPJCLJ_01799	JFDFHHOF_00333	CJMKAOFH_00354	LPEHFDKF_01837	BBKMBCNC_00085	PPPOHEJL_01736	EPFFJELK_00965	GLGCDJBK_02015				FAEDJKDH_01852	CAOKBMPH_00368	KNEPNHNH_01772	PKLOOLHP_01705	PBDEFOPI_00368	FMFNHNPF_00552
btuF_2		Vitamin B12-binding protein	21	21	1	1	11696	212	20		239	1034	979	NHADKBKC_00909	PEPDNNED_00977	DBOBEHLL_00912	EKKNDDEI_01818	HCGHHCMC_02015	NJEGOBFM_01002		OCJJJNLI_01409	GJCMIGLD_00631		NILDGILO_02378	PIBHELFC_00720			JFDFHHOF_01265	CJMKAOFH_00553	LPEHFDKF_00328	BBKMBCNC_02009	PPPOHEJL_00256	EPFFJELK_01172	GLGCDJBK_01804	EJEDPPPE_00717		EJBDKFJN_01564	FAEDJKDH_00542		KNEPNHNH_00374
gltS_1		Sodium/glutamate symporter	21	21	1	1	10524	1	692		263	1241	1194	NHADKBKC_00297	PEPDNNED_00321	DBOBEHLL_00298	EKKNDDEI_00235	HCGHHCMC_01403	NJEGOBFM_00393								DFNPJCLJ_02376	JFDFHHOF_00851	CJMKAOFH_00146	LPEHFDKF_00039		PPPOHEJL_02253	EPFFJELK_00488	GLGCDJBK_02157	EJEDPPPE_00237		EJBDKFJN_00122	FAEDJKDH_00120	CAOKBMPH_00124	KNEPNHNH_00062	PKLOOLHP_01494	PBDEFOPI_00124	FMFNHNPF_00769
group_811		hypothetical protein	21	21	1	1	5265	1	2150		491	491	491								OCJJJNLI_02491	GJCMIGLD_02026		NILDGILO_01045	PIBHELFC_02028	LNAIJENN_02128	DFNPJCLJ_02000	JFDFHHOF_01083	CJMKAOFH_01828	LPEHFDKF_00263	BBKMBCNC_00800	PPPOHEJL_00074	EPFFJELK_00242	GLGCDJBK_00421	EJEDPPPE_00527		EJBDKFJN_01649	FAEDJKDH_00454	CAOKBMPH_01885	KNEPNHNH_00293	PKLOOLHP_01023	PBDEFOPI_01885	FMFNHNPF_01277
proS_1		Proline--tRNA ligase	21	21	1	1	4173	131	5		1703	1748	1709	NHADKBKC_00160	PEPDNNED_00172	DBOBEHLL_00160	EKKNDDEI_00107	HCGHHCMC_01287	NJEGOBFM_00268	DDCKJJDP_00406	OCJJJNLI_01788	GJCMIGLD_00255	INKGDKEG_02010	NILDGILO_00311	PIBHELFC_00351	LNAIJENN_00375										KBCKMEGG_01692	EJBDKFJN_01779	FAEDJKDH_00319	CAOKBMPH_02007	KNEPNHNH_01688	PKLOOLHP_01153	PBDEFOPI_02007	FMFNHNPF_01145
group_933		hypothetical protein	21	21	1	1	5117	1	6551		542	545	542	NHADKBKC_00822	PEPDNNED_00892	DBOBEHLL_00824	EKKNDDEI_01907	HCGHHCMC_01931	NJEGOBFM_00915	DDCKJJDP_00654	OCJJJNLI_01525	GJCMIGLD_00511	INKGDKEG_02277	NILDGILO_00072	PIBHELFC_00606	LNAIJENN_00647										KBCKMEGG_00283	EJBDKFJN_00497	FAEDJKDH_02054	CAOKBMPH_00527	KNEPNHNH_01899	PKLOOLHP_01848	PBDEFOPI_00527	FMFNHNPF_00414
yoeB_1		Toxin YoeB	20	20	1	1	4436	1	6672		254	278	256								OCJJJNLI_02357	GJCMIGLD_02151	INKGDKEG_01375	NILDGILO_00864		LNAIJENN_02341	DFNPJCLJ_02247	JFDFHHOF_00916	CJMKAOFH_02018	LPEHFDKF_00096	BBKMBCNC_00638	PPPOHEJL_02317	EPFFJELK_00423		EJEDPPPE_00295		EJBDKFJN_00232	FAEDJKDH_01951	CAOKBMPH_00230	KNEPNHNH_00154	PKLOOLHP_01611	PBDEFOPI_00230	FMFNHNPF_00644
hsdR		Type I restriction enzyme EcoR124II R protein	20	20	1	1	5226	1	2210		3038	3041	3040							DDCKJJDP_02102	OCJJJNLI_02484		INKGDKEG_01269	NILDGILO_01059	PIBHELFC_02035		DFNPJCLJ_02012	JFDFHHOF_01073	CJMKAOFH_01838	LPEHFDKF_00253		PPPOHEJL_00064	EPFFJELK_00255	GLGCDJBK_00411	EJEDPPPE_00517		EJBDKFJN_01659	FAEDJKDH_00445	CAOKBMPH_01893	KNEPNHNH_00285	PKLOOLHP_01031	PBDEFOPI_01893	FMFNHNPF_01268
bioY		Biotin transporter BioY	20	20	1	1	10130	1	7665		548	548	548	NHADKBKC_00565	PEPDNNED_00608	DBOBEHLL_00492	EKKNDDEI_02156	HCGHHCMC_01672	NJEGOBFM_00665	DDCKJJDP_00125	OCJJJNLI_02239	GJCMIGLD_02276	INKGDKEG_01854	NILDGILO_00750	PIBHELFC_02256	LNAIJENN_02484											EJBDKFJN_00105	FAEDJKDH_00104	CAOKBMPH_00107	KNEPNHNH_01569	PKLOOLHP_01477	PBDEFOPI_00107	FMFNHNPF_00786
fepC_2		Ferric enterobactin transport ATP-binding protein FepC	20	20	1	1	9975	1	4888		773	776	774	NHADKBKC_00599	PEPDNNED_00648	DBOBEHLL_00458	EKKNDDEI_02123	HCGHHCMC_01706	NJEGOBFM_00698	DDCKJJDP_00164	OCJJJNLI_02274	GJCMIGLD_02241	INKGDKEG_01907	NILDGILO_00783	PIBHELFC_02223	LNAIJENN_02441											EJBDKFJN_01908	FAEDJKDH_00247	CAOKBMPH_02081	KNEPNHNH_01603	PKLOOLHP_01231	PBDEFOPI_02081	FMFNHNPF_01072
group_1275		putative type I restriction enzymeP M protein	20	20	1	1	5202	1	2184		1562	1562	1562							DDCKJJDP_02106	OCJJJNLI_02481		INKGDKEG_01273	NILDGILO_01063	PIBHELFC_02039		DFNPJCLJ_02015	JFDFHHOF_01069	CJMKAOFH_01842	LPEHFDKF_00249		PPPOHEJL_00059	EPFFJELK_00259	GLGCDJBK_00407	EJEDPPPE_00512		EJBDKFJN_01667	FAEDJKDH_00441	CAOKBMPH_01896	KNEPNHNH_00282	PKLOOLHP_01034	PBDEFOPI_01896	FMFNHNPF_01264
cat1		Succinyl-CoA:coenzyme A transferase	20	20	1	1	7238	3	112		1304	1304	1304	NHADKBKC_01229	PEPDNNED_01851	DBOBEHLL_01227	EKKNDDEI_01499	HCGHHCMC_00223	NJEGOBFM_01322	DDCKJJDP_01639	OCJJJNLI_00363	GJCMIGLD_01624	INKGDKEG_00828	NILDGILO_01431	PIBHELFC_01696	LNAIJENN_01704											EJBDKFJN_01323	FAEDJKDH_00794	CAOKBMPH_01358	KNEPNHNH_00612	PKLOOLHP_00638	PBDEFOPI_01358	FMFNHNPF_01587
group_1546		hypothetical protein	20	20	1	1	6752	164	1		1079	1079	1079	NHADKBKC_01639	PEPDNNED_01417	DBOBEHLL_01639	EKKNDDEI_01075	HCGHHCMC_00643	NJEGOBFM_01750	DDCKJJDP_01187	OCJJJNLI_00838	GJCMIGLD_01136	INKGDKEG_00380	NILDGILO_01897	PIBHELFC_01240	LNAIJENN_01243											EJBDKFJN_01146	FAEDJKDH_00961	CAOKBMPH_01195	KNEPNHNH_00783	PKLOOLHP_00477	PBDEFOPI_01195	FMFNHNPF_01745
group_1550		hypothetical protein	20	20	1	1	7923	1	1839		593	599	597	NHADKBKC_01665	PEPDNNED_01391	DBOBEHLL_01665	EKKNDDEI_01049	HCGHHCMC_00669	NJEGOBFM_01776								DFNPJCLJ_00683		CJMKAOFH_01409	LPEHFDKF_01159	BBKMBCNC_01213	PPPOHEJL_00630	EPFFJELK_02029			KBCKMEGG_01160	EJBDKFJN_01170	FAEDJKDH_00937	CAOKBMPH_01220	KNEPNHNH_00759	PKLOOLHP_00502	PBDEFOPI_01220	FMFNHNPF_01721
rpsA_1		30S ribosomal protein S1	20	20	1	1	10580	82	5		2405	2483	2479	NHADKBKC_00277	PEPDNNED_00300	DBOBEHLL_00278	EKKNDDEI_00216	HCGHHCMC_01380	NJEGOBFM_00374	DDCKJJDP_00278	OCJJJNLI_01896	GJCMIGLD_00140	INKGDKEG_01518	NILDGILO_00418	PIBHELFC_00195	LNAIJENN_00242											EJBDKFJN_00142	FAEDJKDH_00141	CAOKBMPH_00144	KNEPNHNH_00081	PKLOOLHP_01514	PBDEFOPI_00144	FMFNHNPF_00749
mgrA		HTH-type transcriptional regulator MgrA	20	20	1	1	10147	80	6		482	482	482	NHADKBKC_00558	PEPDNNED_00595	DBOBEHLL_00499	EKKNDDEI_02163	HCGHHCMC_01665	NJEGOBFM_00658								DFNPJCLJ_01939		CJMKAOFH_00220	LPEHFDKF_01971	BBKMBCNC_00212	PPPOHEJL_01888	EPFFJELK_00826		EJEDPPPE_02360		EJBDKFJN_00098	FAEDJKDH_00097	CAOKBMPH_00100	KNEPNHNH_01562	PKLOOLHP_01470	PBDEFOPI_00100	FMFNHNPF_00793
lapB		Lipopolysaccharide assembly protein B	20	20	1	1	8869	8	8		2810	2810	2810	NHADKBKC_00726	PEPDNNED_00779	DBOBEHLL_00331	EKKNDDEI_01992	HCGHHCMC_01836	NJEGOBFM_00830	DDCKJJDP_00549	OCJJJNLI_01643	GJCMIGLD_00402	INKGDKEG_02165	NILDGILO_00173	PIBHELFC_00496	LNAIJENN_00524											EJBDKFJN_00383	FAEDJKDH_01801	CAOKBMPH_00416	KNEPNHNH_01814	PKLOOLHP_01747	PBDEFOPI_00416	FMFNHNPF_00510
dnaX		DNA polymerase III subunit tau	20	20	1	1	8878	111	4		1454	1454	1454	NHADKBKC_00732	PEPDNNED_00785	DBOBEHLL_00325	EKKNDDEI_01986	HCGHHCMC_01842	NJEGOBFM_00836	DDCKJJDP_00555	OCJJJNLI_01637	GJCMIGLD_00408	INKGDKEG_02171	NILDGILO_00167	PIBHELFC_00502	LNAIJENN_00530											EJBDKFJN_00389	FAEDJKDH_01795	CAOKBMPH_00422	KNEPNHNH_01820	PKLOOLHP_01753	PBDEFOPI_00422	FMFNHNPF_00504
ankX		Phosphocholine transferase AnkX	20	20	1	1	8993	1	1981		968	980	973	NHADKBKC_00788	PEPDNNED_00854	DBOBEHLL_00790	EKKNDDEI_01942	HCGHHCMC_01895	NJEGOBFM_00880								DFNPJCLJ_01672		CJMKAOFH_00485	LPEHFDKF_01710	BBKMBCNC_02077		EPFFJELK_01092	GLGCDJBK_01880		KBCKMEGG_01516	EJBDKFJN_00453	FAEDJKDH_02091	CAOKBMPH_00490	KNEPNHNH_01865	PKLOOLHP_01816	PBDEFOPI_00490	FMFNHNPF_00446
gloA		Lactoylglutathione lyase	20	20	1	1	1968	1	3875		371	371	371	NHADKBKC_00965	PEPDNNED_01039	DBOBEHLL_00968	EKKNDDEI_01754	HCGHHCMC_02156	NJEGOBFM_01069	DDCKJJDP_00819	OCJJJNLI_01235	GJCMIGLD_00756	INKGDKEG_00010	NILDGILO_02310	PIBHELFC_00792	LNAIJENN_00804											EJBDKFJN_01503	FAEDJKDH_00607	CAOKBMPH_01603	KNEPNHNH_00436	PKLOOLHP_00887	PBDEFOPI_01603	FMFNHNPF_01412
atpG		ATP synthase gamma chain, sodium ion specific	20	20	1	1	1951	203	1		848	848	848	NHADKBKC_00968	PEPDNNED_01042	DBOBEHLL_00971	EKKNDDEI_01751	HCGHHCMC_02159	NJEGOBFM_01072	DDCKJJDP_00822	OCJJJNLI_01232	GJCMIGLD_00759	INKGDKEG_00013	NILDGILO_02307	PIBHELFC_00795	LNAIJENN_00807											EJBDKFJN_01500	FAEDJKDH_00610	CAOKBMPH_01600	KNEPNHNH_00439	PKLOOLHP_00884	PBDEFOPI_01600	FMFNHNPF_01415
atpB		ATP synthase subunit a	20	20	1	1	1894	28	15		749	749	749	NHADKBKC_00973	PEPDNNED_01047	DBOBEHLL_00976	EKKNDDEI_01746	HCGHHCMC_02164	NJEGOBFM_01077	DDCKJJDP_00827	OCJJJNLI_01227	GJCMIGLD_00764	INKGDKEG_00018	NILDGILO_02302	PIBHELFC_00800	LNAIJENN_00812											EJBDKFJN_01495	FAEDJKDH_00616	CAOKBMPH_01595	KNEPNHNH_00444	PKLOOLHP_00879	PBDEFOPI_01595	FMFNHNPF_01420
group_1967		hypothetical protein	20	20	1	1	7421	5	67		359	359	359	NHADKBKC_01244	PEPDNNED_01836	DBOBEHLL_01242	EKKNDDEI_01484	HCGHHCMC_00239	NJEGOBFM_01337								DFNPJCLJ_00918	JFDFHHOF_02066		LPEHFDKF_01026	BBKMBCNC_01354	PPPOHEJL_01058	EPFFJELK_01874		EJEDPPPE_01643		EJBDKFJN_01308	FAEDJKDH_00809	CAOKBMPH_01348	KNEPNHNH_00627	PKLOOLHP_00630	PBDEFOPI_01348	FMFNHNPF_01594
metN		Methionine import ATP-binding protein MetN	20	20	1	1	7468	1	2007		1007	1007	1007	NHADKBKC_01268	PEPDNNED_01812	DBOBEHLL_01266	EKKNDDEI_01461	HCGHHCMC_00264	NJEGOBFM_01360	DDCKJJDP_01606	OCJJJNLI_00413	GJCMIGLD_01586	INKGDKEG_00784	NILDGILO_01467	PIBHELFC_01661	LNAIJENN_01661											EJBDKFJN_00807	FAEDJKDH_01344	CAOKBMPH_00837	KNEPNHNH_01118	PKLOOLHP_00128	PBDEFOPI_00837	FMFNHNPF_00111
kdsB		3-deoxy-manno-octulosonate cytidylyltransferase	20	20	1	1	5599	4	11		737	737	737	NHADKBKC_01411	PEPDNNED_01659	DBOBEHLL_01410	EKKNDDEI_01304	HCGHHCMC_00406	NJEGOBFM_01520	DDCKJJDP_01416	OCJJJNLI_00608	GJCMIGLD_01392	INKGDKEG_00608	NILDGILO_01639	PIBHELFC_01464	LNAIJENN_01487											EJBDKFJN_00953	FAEDJKDH_01187	CAOKBMPH_00986	KNEPNHNH_00973	PKLOOLHP_00270	PBDEFOPI_00986	FMFNHNPF_01940
trxA		Thioredoxin	20	20	1	1	10192	1	3173		311	314	311	NHADKBKC_00347	PEPDNNED_00576	DBOBEHLL_00711	EKKNDDEI_00289	HCGHHCMC_01648	NJEGOBFM_00444	DDCKJJDP_02271	OCJJJNLI_02211	GJCMIGLD_02304	INKGDKEG_01608	NILDGILO_00720	PIBHELFC_00099	LNAIJENN_00137											EJBDKFJN_00079	FAEDJKDH_00079	CAOKBMPH_00082	KNEPNHNH_01541	PKLOOLHP_01301	PBDEFOPI_00082	FMFNHNPF_00813
group_2519		L-Ala-D/L-Glu epimerase	20	20	1	1	4414	1	6124		1091	1091	1091	NHADKBKC_00089	PEPDNNED_00100	DBOBEHLL_00089	EKKNDDEI_00035	HCGHHCMC_01213	NJEGOBFM_00196	DDCKJJDP_02194	OCJJJNLI_02380	GJCMIGLD_02137	INKGDKEG_01361	NILDGILO_00886	PIBHELFC_02133	LNAIJENN_02314											EJBDKFJN_00245	FAEDJKDH_01938	CAOKBMPH_00244	KNEPNHNH_00168	PKLOOLHP_01624	PBDEFOPI_00244	FMFNHNPF_00631
rsxG		Electron transport complex subunit RsxG	20	20	1	1	4423	1	6845		533	533	533	NHADKBKC_00097	PEPDNNED_00108	DBOBEHLL_00097	EKKNDDEI_00043	HCGHHCMC_01221	NJEGOBFM_00204	DDCKJJDP_02201		GJCMIGLD_02145	INKGDKEG_01369	NILDGILO_00878	PIBHELFC_02141	LNAIJENN_02327										KBCKMEGG_00146	EJBDKFJN_00238	FAEDJKDH_01945	CAOKBMPH_00236	KNEPNHNH_00160	PKLOOLHP_01617	PBDEFOPI_00236	FMFNHNPF_00638
pykF		Pyruvate kinase I	20	20	1	1	10582	82	3		1418	1418	1418	NHADKBKC_00261	PEPDNNED_00284	DBOBEHLL_00262	EKKNDDEI_00204	HCGHHCMC_01371	NJEGOBFM_00365	DDCKJJDP_00294	OCJJJNLI_01880	GJCMIGLD_00156	INKGDKEG_01502	NILDGILO_00402	PIBHELFC_00211	LNAIJENN_00258											EJBDKFJN_00158	FAEDJKDH_00156	CAOKBMPH_00160	KNEPNHNH_00091	PKLOOLHP_01530	PBDEFOPI_00160	FMFNHNPF_00733
group_2548		hypothetical protein	20	20	1	1	10673	32	14		188	188	188	NHADKBKC_00398	PEPDNNED_00517	DBOBEHLL_00660	EKKNDDEI_00339	HCGHHCMC_01598	NJEGOBFM_00494	DDCKJJDP_02371	OCJJJNLI_02144	GJCMIGLD_02360	INKGDKEG_01665	NILDGILO_00662	PIBHELFC_00042	LNAIJENN_02597											EJBDKFJN_02032	FAEDJKDH_01702	CAOKBMPH_02216	KNEPNHNH_01425	PKLOOLHP_01392	PBDEFOPI_02216	FMFNHNPF_00941
rnpA		Ribonuclease P protein component	20	20	1	1	2498	66	8		335	380	348	NHADKBKC_00435	PEPDNNED_00482	DBOBEHLL_00622	EKKNDDEI_00378	HCGHHCMC_01564	NJEGOBFM_00533	DDCKJJDP_02405	OCJJJNLI_02079	GJCMIGLD_02418	INKGDKEG_01733	NILDGILO_00600	PIBHELFC_02378	LNAIJENN_02628											EJBDKFJN_02065	FAEDJKDH_01743	CAOKBMPH_02249	KNEPNHNH_01463	PKLOOLHP_01360	PBDEFOPI_02249	FMFNHNPF_00909
rsbW		Serine-protein kinase RsbW	20	20	1	1	4456	68	5		410	410	410	NHADKBKC_00649	PEPDNNED_00702	DBOBEHLL_00407	EKKNDDEI_02071	HCGHHCMC_01759	NJEGOBFM_00751	DDCKJJDP_02216	OCJJJNLI_02348	GJCMIGLD_02160	INKGDKEG_01384	NILDGILO_00855	PIBHELFC_02162	LNAIJENN_02350											EJBDKFJN_00223	FAEDJKDH_01960	CAOKBMPH_00221	KNEPNHNH_00145	PKLOOLHP_01602	PBDEFOPI_00221	FMFNHNPF_00653
glmS_1		Glutamate mutase sigma subunit	20	20	1	1	8790	7	49		410	410	410	NHADKBKC_00709	PEPDNNED_00762	DBOBEHLL_00348	EKKNDDEI_02009	HCGHHCMC_01819	NJEGOBFM_00813	DDCKJJDP_00513	OCJJJNLI_01678	GJCMIGLD_00367	INKGDKEG_02130	NILDGILO_00207	PIBHELFC_00463	LNAIJENN_00490											EJBDKFJN_00361	FAEDJKDH_01817	CAOKBMPH_00394	KNEPNHNH_01798	PKLOOLHP_01731	PBDEFOPI_00394	FMFNHNPF_00526
ypdB		Transcriptional regulatory protein YpdB	20	20	1	1	2687	1	6562		722	722	722	NHADKBKC_00829	PEPDNNED_00899	DBOBEHLL_00831	EKKNDDEI_01900	HCGHHCMC_01938	NJEGOBFM_00922	DDCKJJDP_00661	OCJJJNLI_01518	GJCMIGLD_00518	INKGDKEG_02284	NILDGILO_00065	PIBHELFC_00613	LNAIJENN_00654											EJBDKFJN_00504	FAEDJKDH_02047	CAOKBMPH_00534	KNEPNHNH_01906	PKLOOLHP_01855	PBDEFOPI_00534	FMFNHNPF_00407
group_2735		hypothetical protein	20	20	1	1	2773	1	6389		311	311	311	NHADKBKC_02003	PEPDNNED_02105	DBOBEHLL_02003	EKKNDDEI_00629	HCGHHCMC_01021	NJEGOBFM_00001	DDCKJJDP_02028	OCJJJNLI_02554	GJCMIGLD_01963	INKGDKEG_01203	NILDGILO_00984	PIBHELFC_01976	LNAIJENN_02056											EJBDKFJN_00558	FAEDJKDH_01993	CAOKBMPH_00592	KNEPNHNH_01362	PKLOOLHP_01915	PBDEFOPI_00592	FMFNHNPF_00347
dppC_1		Dipeptide transport system permease protein DppC	20	20	1	1	11700	212	27		860	860	860							DDCKJJDP_00747	OCJJJNLI_01412	GJCMIGLD_00628	INKGDKEG_02386	NILDGILO_02381	PIBHELFC_00717		DFNPJCLJ_01600	JFDFHHOF_01262	CJMKAOFH_00556	LPEHFDKF_00331	BBKMBCNC_02006	PPPOHEJL_00253	EPFFJELK_01175	GLGCDJBK_01801	EJEDPPPE_00714		EJBDKFJN_01567	FAEDJKDH_00539	CAOKBMPH_01741	KNEPNHNH_00371		PBDEFOPI_01741
atpE_2		ATP synthase subunit c	20	20	1	1	1891	28	16		269	269	269	NHADKBKC_00972	PEPDNNED_01046	DBOBEHLL_00975	EKKNDDEI_01747	HCGHHCMC_02163	NJEGOBFM_01076	DDCKJJDP_00826	OCJJJNLI_01228	GJCMIGLD_00763	INKGDKEG_00017	NILDGILO_02303	PIBHELFC_00799	LNAIJENN_00811											EJBDKFJN_01496	FAEDJKDH_00615	CAOKBMPH_01596	KNEPNHNH_00443	PKLOOLHP_00880	PBDEFOPI_01596	FMFNHNPF_01419
fabG		3-oxoacyl-[acyl-carrier-protein] reductase FabG	20	20	1	1	908	1	661		719	719	719	NHADKBKC_01107	PEPDNNED_01972	DBOBEHLL_01106	EKKNDDEI_01621	HCGHHCMC_00103	NJEGOBFM_01200	DDCKJJDP_01808	OCJJJNLI_00229	GJCMIGLD_01760	INKGDKEG_00955	NILDGILO_01286	PIBHELFC_01820	LNAIJENN_01889											EJBDKFJN_00698	FAEDJKDH_01445	CAOKBMPH_00740	KNEPNHNH_01211	PKLOOLHP_00038	PBDEFOPI_00740	FMFNHNPF_00201
ispF		2-C-methyl-D-erythritol 2,4-cyclodiphosphate synthase	20	20	1	1	10556	4	95		275	518	479		PEPDNNED_00306		EKKNDDEI_00222	HCGHHCMC_01386	NJEGOBFM_00380	DDCKJJDP_00266	OCJJJNLI_01906	GJCMIGLD_00127	INKGDKEG_01531	NILDGILO_00428	PIBHELFC_00183	LNAIJENN_00230	DFNPJCLJ_02361	JFDFHHOF_00864		LPEHFDKF_00052	BBKMBCNC_00269	PPPOHEJL_02265	EPFFJELK_00475	GLGCDJBK_02144	EJEDPPPE_00249	KBCKMEGG_01889
group_440	menG_2	Demethylmenaquinone methyltransferase	20	20	1	1	4579	17	50		710	749	747	NHADKBKC_00645	PEPDNNED_00698	DBOBEHLL_00411	EKKNDDEI_02075	HCGHHCMC_01755	NJEGOBFM_00747								DFNPJCLJ_01918	JFDFHHOF_00452	CJMKAOFH_00239	LPEHFDKF_01952	BBKMBCNC_00192	PPPOHEJL_01870	EPFFJELK_00847	GLGCDJBK_00160	EJEDPPPE_02338	KBCKMEGG_00124			CAOKBMPH_00217	KNEPNHNH_00141		PBDEFOPI_00217	FMFNHNPF_00657
hmuV		Hemin import ATP-binding protein HmuV	20	20	1	1	11688	212	6		275	764	597	NHADKBKC_00911	PEPDNNED_00979	DBOBEHLL_00914	EKKNDDEI_01816	HCGHHCMC_02017	NJEGOBFM_01004	DDCKJJDP_00750		GJCMIGLD_00635	INKGDKEG_02389	NILDGILO_02375	PIBHELFC_00722		DFNPJCLJ_01603	JFDFHHOF_01267	CJMKAOFH_00550	LPEHFDKF_00325		PPPOHEJL_00258					EJBDKFJN_01562		CAOKBMPH_01738	KNEPNHNH_00376		PBDEFOPI_01738
group_456		hypothetical protein	20	20	1	1	7551	3	104		158	947	863							DDCKJJDP_01636	OCJJJNLI_00366	GJCMIGLD_01621	INKGDKEG_00825	NILDGILO_01434	PIBHELFC_01693	LNAIJENN_01701	DFNPJCLJ_00924	JFDFHHOF_02061	CJMKAOFH_01261	LPEHFDKF_01020	BBKMBCNC_01359	PPPOHEJL_01051	EPFFJELK_01868	GLGCDJBK_01117	EJEDPPPE_01626				CAOKBMPH_01355		PKLOOLHP_00636	PBDEFOPI_01355	FMFNHNPF_01589
acoC		Dihydrolipoyllysine-residue acetyltransferase component of acetoin cleaving system	20	20	1	1	814	1	1709		395	782	758	NHADKBKC_01671	PEPDNNED_01383	DBOBEHLL_01671	EKKNDDEI_01042	HCGHHCMC_00676	NJEGOBFM_01783								DFNPJCLJ_00689	JFDFHHOF_01621	CJMKAOFH_01403		BBKMBCNC_01219	PPPOHEJL_00625	EPFFJELK_02023			KBCKMEGG_01166	EJBDKFJN_01176	FAEDJKDH_00931	CAOKBMPH_01226	KNEPNHNH_00752	PKLOOLHP_00508	PBDEFOPI_01226	FMFNHNPF_01715
[truncated: 11,941 more rows]
