# Supplementary material for: Pangenomic Study of Fusobacterium nucleatum Reveals the Distribution of Pathogenic Genes and Functional Clusters at the Subspecies and Strain Levels
Source: Microbiol Spectr. 2023 Apr 12;11(3):e05184-22. doi: 10.1128/spectrum.05184-22 (PMC10269558; doi:10.1128/spectrum.05184-22)
Supplement: Supplemental file 4 — Table S4. Download spectrum.05184-22-s0004.xlsx, XLSX file, 0.01 MB [file spectrum.05184-22-s0004.xlsx]

## Sheet: Sheet1
Adherence	BLAST-annotation results	VFDB-annotation
CD0873	ABC transporter substrate-binding protein	ABC transporter substrate-binding protein
clpc	ATP-dependent chaperone protein ClpB/ClpB protein/chaperone protein ClpB	endopeptidase Clp ATP-binding chain C
dnak	molecular chaperone DnaK	chaperone protein DnaK
fhas	hypothetical protein	hemagglutinin repeat-containing protein
gap	type I glyceraldehyde-3-phosphate dehydrogenase	type I glyceraldehyde-3-phosphate dehydrogenase/GAP family protein/hypothetical protein
groeL	chaperonin GroEL	chaperonin GroEL
groeL2	chaperonin GroEL	chaperonin GroEL
htpb	chaperonin GroEL	Hsp60, 60K heat shock protein HtpB
PFL_RS09460	OmpA family protein/hypothetical protein HMPREF0409_02232	OmpA family protein
plr/gapA	type I glyceraldehyde-3-phosphate dehydrogenase	type I glyceraldehyde-3-phosphate dehydrogenase
tuf	elongation factor Tu/EF1A	elongation factor Tu
tufA	elongation factor Tu/EF1A	elongation factor Tu
Effector delivery system
aec27/clpV	ATP-dependent chaperone ClpB	type VI secretion system ATPase TssH
cdiA	unnamed protein product/filamentous hemagglutinin family N-terminal domain protein	contact-dependent inhibition effector tRNA nuclease
clpV	ATP-dependent chaperone ClpB/chaperone ClpB	ATP-dependent chaperone ClpB/ protein disaggregation chaperone
clpV1	ATP-dependent chaperone ClpB/chaperone ClpB	type VI secretion system AAA+ family ATPase
exlA	filamentous hemagglutinin N-terminal domain-containing protein	hemolysin
hecA	unnamed protein product	hemolysin/hemagglutinin-like protein HecA
lirB	peptidylprolyl isomerase	Dot/Icm type IV secretion system effector LirB
shlA	filamentous hemagglutinin N-terminal domain-containing protein/unnamed protein product	hemolysin
yhlA	filamentous hemagglutinin N-terminal domain-containing protein	yhlA
exoenzyme
eno	phosphopyruvate hydratase	phosphopyruvate hydratase
Exotoxin
hlyB	ABC transporter permease	Hemolysin B
rtxE	ABC transporter permease	Hemolysin B
Immune modulation
A1S_0052	nucleotide sugar dehydrogenase	WecC protein
A1S_0061	sugar transferase	UDP-galactose phosphate transferase
ABAYE_RS18890	sugar transferase	sugar transferase
ABBFA_RS17165	SDR family oxidoreductase	Vi polysaccharide biosynthesis UDP-N-acetylglucosaminuronic acid C-4 epimerase TviC
ABBFA_RS17170	nucleotide sugar dehydrogenase	Vi polysaccharide biosynthesis UDP-N-acetylglucosamine C-6 dehydrogenase TviB
ABD1_RS00310	polysaccharide biosynthesis protein	polysaccharide biosynthesis protein
ABK1_RS00525	sugar transferase	sugar transferase
ABSDF_RS00385	sugar transferase	sugar transferase
ABTJ_RS18515	sugar transferase	sugar transferase
ABTW07_0095	sugar transferase	sugar transferase
ABZJ_RS06285	polysaccharide biosynthesis protein	polysaccharide biosynthesis protein
ACICU_RS00475	sugar transferase	sugar transferase
acpXL	acyl carrier protein	acyl carrier protein
BC_RS26290	DegT/DnrJ/EryC1/StrS aminotransferase family protein	DegT/DnrJ/EryC1/StrS aminotransferase family protein
BCAH187_RS26530	polysaccharide biosynthesis protein	polysaccharide biosynthesis protein
BCE_RS25855	sugar transferase	sugar transferase
BJAB07104_RS00515	sugar transferase	sugar transferase
BJAB0868_RS00540	sugar transferase	sugar transferase
bplG	sugar transferase	probable sugar transferase
cap8E	polysaccharide biosynthesis protein	type 8 capsular polysaccharide synthesis protein Cap8E
cap8F	NAD-dependent epimerase/dehydratase family protein	type 8 capsular polysaccharide synthesis protein Cap8F
cap8G	UDP-N-acetylglucosamine 2-epimerase (non-hydrolyzing)	type 8 capsular polysaccharide synthesis protein Cap8G
cap8P	UDP-N-acetylglucosamine 2-epimerase (non-hydrolyzing)	type 8 capsular polysaccharide synthesis protein Cap8P
CFF8240_RS06905	aspartate/glutamate racemase family protein	aspartate/glutamate racemase family protein
cps4J	polysaccharide biosynthesis protein	capsular polysaccharide biosynthesis protein Cps4J
cpsA/uppS	isoprenyl transferase	undecaprenyl diphosphate synthase
galE	UDP-glucose 4-epimerase GalE	UDP-glucose 4-epimerase GalE
galU	UTP--glucose-1-phosphate uridylyltransferase	glucosephosphate uridylyltransferase/UTP--glucose-1-phosphate uridylyltransferase GalU
gmhA/lpcA	D-sedoheptulose 7-phosphate isomerase	phosphoheptose isomerase
hasC	UTP--glucose-1-phosphate uridylyltransferase GalU	UTP--glucose-1-phosphate uridylyltransferase HasC
hldE	D-glycero-beta-D-manno-heptose 1-phosphate adenylyltransferase	bifunctional D-beta-D-heptose 7-phosphate kinase/D-beta-D-heptose 1-phosphate adenylyltransferase
JJD26997_RS08230	KpsF/GutQ family sugar-phosphate isomerase	KpsF/GutQ family sugar-phosphate isomerase
kdsA	3-deoxy-8-phosphooctulonate synthase	2-dehydro-3-deoxyphosphooctonate aldolase
KPHS_35570	glucose-1-phosphate thymidylyltransferase RfbA	glucose-1-phosphate thymidylyltransferase
KPHS_35580	dTDP-glucose 4,6-dehydratase	dTDP-D-glucose 4,6-dehydratase
lgtF	glycosyltransferase family 2 protein	beta-1,4-glucosyltransferase/glycosyltransferase family 2 protein
lpxA	acyl-ACP--UDP-N-acetylglucosamine O-acyltransferase	UDP-N-acetylglucosamine acyltransferase
M3Q_RS01500	sugar transferase	sugar transferase
msbA	ABC transporter permease	lipid transporter ATP-binding/permease
neuC	UDP-N-acetylglucosamine 2-epimerase	UDP-N-acetylglucosamine 2-epimerase
PSPA7_RS09470	polysaccharide biosynthesis protein	polysaccharide biosynthesis protein
rfaE	D-glycero-beta-D-manno-heptose 1-phosphate adenylyltransferase	ADP-heptose synthase
rfaE1	D-glycero-beta-D-manno-heptose 1-phosphate adenylyltransferase	D-glycero-beta-D-manno-heptose-7-phosphate kinase
rfbA	glucose-1-phosphate thymidylyltransferase RfbA	glucose-1-phosphate thymidylyltransferase RfbA/O-antigen export ABC transporter permease RfbA(无)
rfbB	dTDP-glucose 4,6-dehydratase	dTDP-glucose 4,6-dehydratase/O-antigen export ABC transporter ATP-binding protein RfbB(无)
rfbC	dTDP-glucose 4,6-dehydratase	dTDP-4-dehydrorhamnose 3,5-epimerase
rffG	dTDP-glucose 4,6-dehydratase	dTDP-glucose 46-dehydratase
rmlA	glucose-1-phosphate thymidylyltransferase RfbA	glucose-1-phosphate thymidylyltransferase
rmlB	dTDP-glucose 4,6-dehydratase	dTDP-glucose 4,6-dehydratase/无NAD-dependent epimerase/dehydratase family protein/无SDR family NAD(P/无Putative epimerase/dehydratase
rmlC	dTDP-4-dehydrorhamnose 3,5-epimerase	dTDP-4-dehydrorhamnose 3,5-epimerase
rpe	ribulose-phosphate 3-epimerase	ribulose-phosphate 3-epimerase
SAOUHSC_00118	polysaccharide biosynthesis protein	capsular polysaccharide biosynthesis protein Cap5E
SGO_RS05025	ABC transporter ATP-binding protein/polysaccharide biosynthesis protein	ABC transporter ATP-binding protein
SH_RS01820	polysaccharide biosynthesis protein	polysaccharide biosynthesis protein
SH_RS01825	NAD-dependent epimerase/dehydratase family protein	NAD-dependent epimerase/dehydratase family protein
SSU05_0578	N-acetylneuraminate synthase	sialic acid synthase
tviB	nucleotide sugar dehydrogenase	Vi polysaccharide biosynthesis UDP-N-acetylglucosamine C-6 dehydrogenase TviB
tviC	SDR family oxidoreductase	Vi polysaccharide biosynthesis UDP-N-acetylglucosaminuronic acid C-4 epimerase TviC
wbfU	sugar transferase	sugar transferase
wbjD/wecB	UDP-N-acetylglucosamine 2-epimerase (non-hydrolyzing)	UDP-N-acetylglucosamine 2-epimerase (non-hydrolyzing
wbtE	nucleotide sugar dehydrogenase	nucleotide sugar dehydrogenase
wbtF	SDR family oxidoreductase	NAD dependent epimerase
wbtL	glucose-1-phosphate thymidylyltransferase RfbA	glucose-1-phosphate thymidylyltransferase
wbtP	sugar transferase	sugar transferase
wcaJ	sugar transferase	undecaprenyl-phosphate glucose phosphotransferase
wecB	UDP-N-acetylglucosamine 2-epimerase (non-hydrolyzing)	UDP-N-acetylglucosamine 2-epimerase (non-hydrolyzing
Invasion
kpsF	KpsF/GutQ family sugar-phosphate isomerase	KpsF/GutQ family sugar-phosphate isomerase/D-arabinose 5-phosphate isomerase/Polysialic acid capsule expression protein/
neuA	GDSL-type esterase/lipase family protein	N-acylneuraminate cytidylyltransferase/acylneuraminate cytidylyltransferase/CMP-N,N'-diacetyllegionaminic acid synthase
neuB	N-acetylneuraminate synthase	N-acetylneuraminate synthase
Motility
neuB2	N-acetylneuraminate synthase	N,N'-diacetyllegionaminic acid synthase
pseB	UDP-N-acetylglucosamine 4,6-dehydratase (inverting)	UDP-N-acetylglucosamine 4,6-dehydratase (inverting)/UDP-GlcNAc-specific C4,6 dehydratase/C5 epimerase
pseI	pseudaminic acid synthase	pseudaminic acid synthase/N-acetylneuraminic acid synthetase
Nutritional/Metabolic factor
carB	carbamoyl-phosphate synthase large subunit	carbamoyl phosphate synthase large subunit
ccmA	ABC transporter ATP-binding protein	ABC transporter involved in cytochrome c biogenesis, ATPase component CcmA
chuB	iron ABC transporter permease	hemin uptake ABC transporter permease
ctpV	HAD ATPase, P-type, family IC	copper-exporting ATPase
hemL	glutamate-1-semialdehyde 2,1-aminomutase	glutamate-1-semialdehyde 2,1-aminomutase
PMI_RS12860	ABC transporter ATP-binding protein/permease	ABC transporter ATP-binding protein/permease
sugC	ATP-binding cassette domain-containing protein/ABC transporter ATP-binding protein	sugar ABC transporter ATP-binding protein SugC/ sn-glycerol-3-phosphate ABC transporter ATP-binding protein UgpC
ybtQ	ABC transporter permease/ABC transporter ATP-binding protein/permease/ABC transporter transmembrane domain-containing protein	yersiniabactin ABC transporter ATP-binding/permease protein YbtQ/ABC transporter ATP-binding protein/permease
Post-translational modification
pglC	sugar transferase/undecaprenyl-phosphate galactose phosphotransferase	undecaprenyl phosphate N,N'-diacetylbacillosamine 1-phosphate transferase
Regulation
sigA/rpoV	RNA polymerase sigma factor RpoD/DNA-directed RNA polymerase sigma subunit RpoD	RNA polymerase sigma factor SigA
Stress survival
clpP	ATP-dependent Clp endopeptidase proteolytic subunit ClpP	ATP-dependent Clp protease proteolytic subunit
