# Supplementary material for: Pangenomic Study of Fusobacterium nucleatum Reveals the Distribution of Pathogenic Genes and Functional Clusters at the Subspecies and Strain Levels
Source: Microbiol Spectr. 2023 Apr 12;11(3):e05184-22. doi: 10.1128/spectrum.05184-22 (PMC10269558; doi:10.1128/spectrum.05184-22)
Supplement: Supplemental file 5 — Table S5. Download spectrum.05184-22-s0005.xlsx, XLSX file, 0.03 MB [file spectrum.05184-22-s0005.xlsx]

## Sheet: Sheet 1
protein_id	Query.id	Subject.id	%.identity	alignment.length	mismatches	gap.openings	q..start	q..end	s..start	s..end	e-value	bit.score	query.coverage	ARO_id	gene_name	DNA Accession	AMR Gene Family	Drug Class	Resistance Mechanism	Strain
AAA23033.2	49256|49256.1792	gb|AAA23033.2|ARO:3000190|tet(O)	76.682	639	149	0	1	639	1	639	0.0	1038	99	ARO:3000190	tet(O)	M18896.2	tetracycline-resistant ribosomal protection protein	tetracycline antibiotic	antibiotic target protection	49256
AAA23033.2	THCT7E2|THCT7E2.1422	gb|AAA23033.2|ARO:3000190|tet(O)	76.526	639	150	0	1	639	1	639	0.0	1033	99	ARO:3000190	tet(O)	M18896.2	tetracycline-resistant ribosomal protection protein	tetracycline antibiotic	antibiotic target protection	THCT7E2
AAA23033.2	THCT7A2|THCT7A2.2177	gb|AAA23033.2|ARO:3000190|tet(O)	76.213	639	152	0	1	639	1	639	0.0	1030	99	ARO:3000190	tet(O)	M18896.2	tetracycline-resistant ribosomal protection protein	tetracycline antibiotic	antibiotic target protection	THCT7A2
AAA25293.1	49256|49256.1792	gb|AAA25293.1|ARO:3000192|tet(S)	78.997	638	134	0	1	638	1	638	0.0	1046	99	ARO:3000192	tet(S)	L09756.1	tetracycline-resistant ribosomal protection protein	tetracycline antibiotic	antibiotic target protection	49256
AAA25293.1	THCT7E2|THCT7E2.1422	gb|AAA25293.1|ARO:3000192|tet(S)	78.840	638	135	0	1	638	1	638	0.0	1046	99	ARO:3000192	tet(S)	L09756.1	tetracycline-resistant ribosomal protection protein	tetracycline antibiotic	antibiotic target protection	THCT7E2
AAA25293.1	THCT7A2|THCT7A2.2177	gb|AAA25293.1|ARO:3000192|tet(S)	77.900	638	141	0	1	638	1	638	0.0	1030	99	ARO:3000192	tet(S)	L09756.1	tetracycline-resistant ribosomal protection protein	tetracycline antibiotic	antibiotic target protection	THCT7A2
AAA98096.1	THCT7E2|THCT7E2.1429	gb|AAA98096.1|ARO:3000595|ErmT	52.500	240	114	0	3	242	4	243	2.34e-85	251	98	ARO:3000595	ErmT	M64090.1	Erm 23S ribosomal RNA methyltransferase	lincosamide antibiotic;macrolide antibiotic;streptogramin A antibiotic;streptogramin B antibiotic;streptogramin antibiotic	antibiotic target alteration	THCT7E2
AAA98096.1	THCT7A2|THCT7A2.2176	gb|AAA98096.1|ARO:3000595|ErmT	52.083	240	115	0	27	266	4	243	1.92e-84	250	89	ARO:3000595	ErmT	M64090.1	Erm 23S ribosomal RNA methyltransferase	lincosamide antibiotic;macrolide antibiotic;streptogramin A antibiotic;streptogramin B antibiotic;streptogramin antibiotic	antibiotic target alteration	THCT7A2
AAA98096.1	49256|49256.1785	gb|AAA98096.1|ARO:3000595|ErmT	52.500	240	114	0	3	242	4	243	2.34e-85	251	98	ARO:3000595	ErmT	M64090.1	Erm 23S ribosomal RNA methyltransferase	lincosamide antibiotic;macrolide antibiotic;streptogramin A antibiotic;streptogramin B antibiotic;streptogramin antibiotic	antibiotic target alteration	49256
AAA98296.1	49256|49256.1785	gb|AAA98296.1|ARO:3000250|ErmC	50.417	240	119	0	3	242	4	243	8.56e-84	247	98	ARO:3000250	ErmC	M12730.1	Erm 23S ribosomal RNA methyltransferase	lincosamide antibiotic;macrolide antibiotic;streptogramin A antibiotic;streptogramin B antibiotic;streptogramin antibiotic	antibiotic target alteration	49256
AAA98296.1	THCT7E2|THCT7E2.1429	gb|AAA98296.1|ARO:3000250|ErmC	50.417	240	119	0	3	242	4	243	8.56e-84	247	98	ARO:3000250	ErmC	M12730.1	Erm 23S ribosomal RNA methyltransferase	lincosamide antibiotic;macrolide antibiotic;streptogramin A antibiotic;streptogramin B antibiotic;streptogramin antibiotic	antibiotic target alteration	THCT7E2
AAA98296.1	THCT7A2|THCT7A2.2176	gb|AAA98296.1|ARO:3000250|ErmC	50.000	240	120	0	27	266	4	243	4.48e-83	246	89	ARO:3000250	ErmC	M12730.1	Erm 23S ribosomal RNA methyltransferase	lincosamide antibiotic;macrolide antibiotic;streptogramin A antibiotic;streptogramin B antibiotic;streptogramin antibiotic	antibiotic target alteration	THCT7A2
AAC37034.1	49256|49256.1785	gb|AAC37034.1|ARO:3000522|ErmG	50.410	244	120	1	1	243	1	244	4.99e-80	238	99	ARO:3000522	ErmG	L42817.1	Erm 23S ribosomal RNA methyltransferase	lincosamide antibiotic;macrolide antibiotic;streptogramin A antibiotic;streptogramin B antibiotic;streptogramin antibiotic	antibiotic target alteration	49256
AAC37034.1	THCT7E2|THCT7E2.1429	gb|AAC37034.1|ARO:3000522|ErmG	50.410	244	120	1	1	243	1	244	4.99e-80	238	99	ARO:3000522	ErmG	L42817.1	Erm 23S ribosomal RNA methyltransferase	lincosamide antibiotic;macrolide antibiotic;streptogramin A antibiotic;streptogramin B antibiotic;streptogramin antibiotic	antibiotic target alteration	THCT7E2
AAC37034.1	THCT7A2|THCT7A2.2176	gb|AAC37034.1|ARO:3000522|ErmG	50.000	244	121	1	25	267	1	244	2.25e-79	237	90	ARO:3000522	ErmG	L42817.1	Erm 23S ribosomal RNA methyltransferase	lincosamide antibiotic;macrolide antibiotic;streptogramin A antibiotic;streptogramin B antibiotic;streptogramin antibiotic	antibiotic target alteration	THCT7A2
AAC74000.1	THCT7A2|THCT7A2.118	gb|AAC74000.1|ARO:3003950|msbA	59.259	81	33	0	1	81	502	582	2.48e-27	100	99	ARO:3003950	msbA	U00096.3	ATP-binding cassette (ABC) antibiotic efflux pump	nitroimidazole antibiotic	antibiotic efflux	THCT7A2
AAC74000.1	ATCC_23726|ATCC_23726.1975	gb|AAC74000.1|ARO:3003950|msbA	50.485	103	51	0	1	103	480	582	3.00e-30	109	99	ARO:3003950	msbA	U00096.3	ATP-binding cassette (ABC) antibiotic efflux pump	nitroimidazole antibiotic	antibiotic efflux	ATCC_23726
AAF67494.2	ATCC_23726|ATCC_23726.1975	gb|AAF67494.2|ARO:3002522|novA	53.191	94	44	0	3	96	500	593	3.87e-27	100	90	ARO:3002522	novA	AF170880.4	ATP-binding cassette (ABC) antibiotic efflux pump	aminocoumarin antibiotic	antibiotic efflux	ATCC_23726
AAF67494.2	THCT7A2|THCT7A2.118	gb|AAF67494.2|ARO:3002522|novA	52.703	74	35	0	1	74	520	593	1.59e-21	83.6	90	ARO:3002522	novA	AF170880.4	ATP-binding cassette (ABC) antibiotic efflux pump	aminocoumarin antibiotic	antibiotic efflux	THCT7A2
AAF67494.2	ChDC_F317|ChDC_F317.550	gb|AAF67494.2|ARO:3002522|novA	51.064	94	46	0	3	96	500	593	3.91e-26	97.8	90	ARO:3002522	novA	AF170880.4	ATP-binding cassette (ABC) antibiotic efflux pump	aminocoumarin antibiotic	antibiotic efflux	ChDC_F317
AAF67494.2	KCOM_1322|KCOM_1322.42	gb|AAF67494.2|ARO:3002522|novA	51.064	94	46	0	3	96	500	593	3.91e-26	97.8	90	ARO:3002522	novA	AF170880.4	ATP-binding cassette (ABC) antibiotic efflux pump	aminocoumarin antibiotic	antibiotic efflux	KCOM_1322
AAF86219.1	49256|49256.1785	gb|AAF86219.1|ARO:3000375|ErmB	99.184	245	2	0	1	245	1	245	0.0	494	99	ARO:3000375	ErmB	AF242872.1	Erm 23S ribosomal RNA methyltransferase	lincosamide antibiotic;macrolide antibiotic;streptogramin A antibiotic;streptogramin B antibiotic;streptogramin antibiotic	antibiotic target alteration	49256
AAF86219.1	THCT7E2|THCT7E2.1429	gb|AAF86219.1|ARO:3000375|ErmB	99.184	245	2	0	1	245	1	245	0.0	494	99	ARO:3000375	ErmB	AF242872.1	Erm 23S ribosomal RNA methyltransferase	lincosamide antibiotic;macrolide antibiotic;streptogramin A antibiotic;streptogramin B antibiotic;streptogramin antibiotic	antibiotic target alteration	THCT7E2
AAF86219.1	THCT7A2|THCT7A2.2176	gb|AAF86219.1|ARO:3000375|ErmB	97.959	245	5	0	25	269	1	245	4.56e-179	489	91	ARO:3000375	ErmB	AF242872.1	Erm 23S ribosomal RNA methyltransferase	lincosamide antibiotic;macrolide antibiotic;streptogramin A antibiotic;streptogramin B antibiotic;streptogramin antibiotic	antibiotic target alteration	THCT7A2
AAK76136.1	THCT7A2|THCT7A2.118	gb|AAK76136.1|ARO:3000025|patB	60.759	79	31	0	1	79	507	585	3.60e-29	105	96	ARO:3000025	patB	AE005672.3	ATP-binding cassette (ABC) antibiotic efflux pump	fluoroquinolone antibiotic	antibiotic efflux	THCT7A2
AAK76136.1	ChDC_F317|ChDC_F317.550	gb|AAK76136.1|ARO:3000025|patB	53.465	101	47	0	1	101	485	585	1.07e-33	119	97	ARO:3000025	patB	AE005672.3	ATP-binding cassette (ABC) antibiotic efflux pump	fluoroquinolone antibiotic	antibiotic efflux	ChDC_F317
AAK76136.1	ATCC_23726|ATCC_23726.1975	gb|AAK76136.1|ARO:3000025|patB	56.436	101	44	0	1	101	485	585	4.86e-36	125	97	ARO:3000025	patB	AE005672.3	ATP-binding cassette (ABC) antibiotic efflux pump	fluoroquinolone antibiotic	antibiotic efflux	ATCC_23726
AAK76136.1	KCOM_1322|KCOM_1322.42	gb|AAK76136.1|ARO:3000025|patB	53.465	101	47	0	1	101	485	585	1.07e-33	119	97	ARO:3000025	patB	AE005672.3	ATP-binding cassette (ABC) antibiotic efflux pump	fluoroquinolone antibiotic	antibiotic efflux	KCOM_1322
AAL09826.1	THCT7A2|THCT7A2.2177	gb|AAL09826.1|ARO:3007124|tet(W/32/O)	67.555	638	207	0	1	638	1	638	0.0	915	99	ARO:3007124	tet(W/32/O)	AY049983.2	tetracycline-resistant ribosomal protection protein	tetracycline antibiotic	antibiotic target protection	THCT7A2
AAL09826.1	THCT7E2|THCT7E2.1422	gb|AAL09826.1|ARO:3007124|tet(W/32/O)	67.241	638	209	0	1	638	1	638	0.0	910	99	ARO:3007124	tet(W/32/O)	AY049983.2	tetracycline-resistant ribosomal protection protein	tetracycline antibiotic	antibiotic target protection	THCT7E2
AAL09826.1	49256|49256.1792	gb|AAL09826.1|ARO:3007124|tet(W/32/O)	67.085	638	210	0	1	638	1	638	0.0	906	99	ARO:3007124	tet(W/32/O)	AY049983.2	tetracycline-resistant ribosomal protection protein	tetracycline antibiotic	antibiotic target protection	49256
AAO42740.1	49256|49256.1792	gb|AAO42740.1|ARO:3007123|tet(O/W/O)	69.953	639	192	0	1	639	1	639	0.0	946	99	ARO:3007123	tet(O/W/O)	AY196920.1	tetracycline-resistant ribosomal protection protein	tetracycline antibiotic	antibiotic target protection	49256
AAO42740.1	THCT7A2|THCT7A2.2177	gb|AAO42740.1|ARO:3007123|tet(O/W/O)	69.797	639	193	0	1	639	1	639	0.0	946	99	ARO:3007123	tet(O/W/O)	AY196920.1	tetracycline-resistant ribosomal protection protein	tetracycline antibiotic	antibiotic target protection	THCT7A2
AAO42740.1	THCT7E2|THCT7E2.1422	gb|AAO42740.1|ARO:3007123|tet(O/W/O)	69.640	639	194	0	1	639	1	639	0.0	940	99	ARO:3007123	tet(O/W/O)	AY196920.1	tetracycline-resistant ribosomal protection protein	tetracycline antibiotic	antibiotic target protection	THCT7E2
AAR29485.1	49256|49256.1792	gb|AAR29485.1|ARO:3007120|tet(O/M/O)	82.160	639	114	0	1	639	1	639	0.0	1109	99	ARO:3007120	tet(O/M/O)	AY394560.1	tetracycline-resistant ribosomal protection protein	tetracycline antibiotic	antibiotic target protection	49256
AAR29485.1	THCT7E2|THCT7E2.1422	gb|AAR29485.1|ARO:3007120|tet(O/M/O)	82.003	639	115	0	1	639	1	639	0.0	1103	99	ARO:3007120	tet(O/M/O)	AY394560.1	tetracycline-resistant ribosomal protection protein	tetracycline antibiotic	antibiotic target protection	THCT7E2
AAR29485.1	THCT7A2|THCT7A2.2177	gb|AAR29485.1|ARO:3007120|tet(O/M/O)	80.751	639	123	0	1	639	1	639	0.0	1095	99	ARO:3007120	tet(O/M/O)	AY394560.1	tetracycline-resistant ribosomal protection protein	tetracycline antibiotic	antibiotic target protection	THCT7A2
AAR29969.1	49256|49256.1792	gb|AAR29969.1|ARO:3007121|tet(O/W)	68.809	638	199	0	1	638	1	638	0.0	932	99	ARO:3007121	tet(O/W)	AY485122.1	tetracycline-resistant ribosomal protection protein	tetracycline antibiotic	antibiotic target protection	49256
AAR29969.1	THCT7E2|THCT7E2.1422	gb|AAR29969.1|ARO:3007121|tet(O/W)	68.809	638	199	0	1	638	1	638	0.0	933	99	ARO:3007121	tet(O/W)	AY485122.1	tetracycline-resistant ribosomal protection protein	tetracycline antibiotic	antibiotic target protection	THCT7E2
AAR29969.1	THCT7A2|THCT7A2.2177	gb|AAR29969.1|ARO:3007121|tet(O/W)	68.966	638	198	0	1	638	1	638	0.0	938	99	ARO:3007121	tet(O/W)	AY485122.1	tetracycline-resistant ribosomal protection protein	tetracycline antibiotic	antibiotic target protection	THCT7A2
AAU88145.1	ChDC_F306|ChDC_F306.468	gb|AAU88145.1|ARO:3001764|OXA-63	54.065	246	110	3	18	261	24	268	5.19e-88	259	93	ARO:3001764	OXA-63	AY619003.1	OXA beta-lactamase	carbapenem;cephalosporin;penam	antibiotic inactivation	ChDC_F306
AAV85982.1	4_8|4_8.1585	gb|AAV85982.1|ARO:3000535|macB	62.037	108	41	0	1	108	537	644	8.93e-39	133	99	ARO:3000535	macB	AY768532.1	ATP-binding cassette (ABC) antibiotic efflux pump	macrolide antibiotic	antibiotic efflux	4_8
AAV85982.1	7_1|7_1.383	gb|AAV85982.1|ARO:3000535|macB	59.538	650	254	5	6	653	2	644	0.0	780	99	ARO:3000535	macB	AY768532.1	ATP-binding cassette (ABC) antibiotic efflux pump	macrolide antibiotic	antibiotic efflux	7_1
AAV85982.1	FNA|FNA.624	gb|AAV85982.1|ARO:3000535|macB	59.846	650	252	5	6	653	2	644	0.0	783	99	ARO:3000535	macB	AY768532.1	ATP-binding cassette (ABC) antibiotic efflux pump	macrolide antibiotic	antibiotic efflux	FNA
AAV85982.1	KCOM_1325|KCOM_1325.1386	gb|AAV85982.1|ARO:3000535|macB	59.633	654	247	6	6	653	2	644	0.0	781	99	ARO:3000535	macB	AY768532.1	ATP-binding cassette (ABC) antibiotic efflux pump	macrolide antibiotic	antibiotic efflux	KCOM_1325
AAV85982.1	THCT5A4|THCT5A4.1390	gb|AAV85982.1|ARO:3000535|macB	59.633	654	247	6	6	653	2	644	0.0	781	99	ARO:3000535	macB	AY768532.1	ATP-binding cassette (ABC) antibiotic efflux pump	macrolide antibiotic	antibiotic efflux	THCT5A4
AAV85982.1	ChDC_F332|ChDC_F332.2150	gb|AAV85982.1|ARO:3000535|macB	59.538	650	254	5	6	653	2	644	0.0	780	99	ARO:3000535	macB	AY768532.1	ATP-binding cassette (ABC) antibiotic efflux pump	macrolide antibiotic	antibiotic efflux	ChDC_F332
AAV85982.1	THCT6B3|THCT6B3.934	gb|AAV85982.1|ARO:3000535|macB	59.538	650	254	5	6	653	2	644	0.0	781	99	ARO:3000535	macB	AY768532.1	ATP-binding cassette (ABC) antibiotic efflux pump	macrolide antibiotic	antibiotic efflux	THCT6B3
AAV85982.1	THCT7A2|THCT7A2.79	gb|AAV85982.1|ARO:3000535|macB	59.480	654	248	6	6	653	2	644	0.0	778	99	ARO:3000535	macB	AY768532.1	ATP-binding cassette (ABC) antibiotic efflux pump	macrolide antibiotic	antibiotic efflux	THCT7A2
AAV85982.1	KCOM_1279|KCOM_1279.1866	gb|AAV85982.1|ARO:3000535|macB	59.174	654	250	6	6	653	2	644	0.0	773	99	ARO:3000535	macB	AY768532.1	ATP-binding cassette (ABC) antibiotic efflux pump	macrolide antibiotic	antibiotic efflux	KCOM_1279
AAV85982.1	4_8|4_8.1584	gb|AAV85982.1|ARO:3000535|macB	57.061	524	216	5	6	527	2	518	0.0	609	99	ARO:3000535	macB	AY768532.1	ATP-binding cassette (ABC) antibiotic efflux pump	macrolide antibiotic	antibiotic efflux	4_8
AAY32951.1	FNA|FNA.279	gb|AAY32951.1|ARO:3002837|lnuC	97.561	164	4	0	1	164	1	164	1.93e-119	331	99	ARO:3002837	lnuC	AY928180.1	lincosamide nucleotidyltransferase (LNU)	lincosamide antibiotic	antibiotic inactivation	FNA
ABF69686.1	49256|49256.1792	gb|ABF69686.1|ARO:3007122|tet(O/W/32/O)	71.205	639	184	0	1	639	1	639	0.0	969	99	ARO:3007122	tet(O/W/32/O)	DQ525023.1	tetracycline-resistant ribosomal protection protein	tetracycline antibiotic	antibiotic target protection	49256
ABF69686.1	THCT7A2|THCT7A2.2177	gb|ABF69686.1|ARO:3007122|tet(O/W/32/O)	70.892	639	186	0	1	639	1	639	0.0	964	99	ARO:3007122	tet(O/W/32/O)	DQ525023.1	tetracycline-resistant ribosomal protection protein	tetracycline antibiotic	antibiotic target protection	THCT7A2
ABF69686.1	THCT7E2|THCT7E2.1422	gb|ABF69686.1|ARO:3007122|tet(O/W/32/O)	70.736	639	187	0	1	639	1	639	0.0	962	99	ARO:3007122	tet(O/W/32/O)	DQ525023.1	tetracycline-resistant ribosomal protection protein	tetracycline antibiotic	antibiotic target protection	THCT7E2
ABR14060.1	FNA|FNA.279	gb|ABR14060.1|ARO:3002838|lnuD	53.659	164	76	0	1	164	1	164	5.72e-65	193	99	ARO:3002838	lnuD	EF452177.1	lincosamide nucleotidyltransferase (LNU)	lincosamide antibiotic	antibiotic inactivation	FNA
ABW76134.1	ChDC_F306|ChDC_F306.468	gb|ABW76134.1|ARO:3001765|OXA-136	56.911	246	104	2	18	261	24	269	9.21e-97	282	93	ARO:3001765	OXA-136	EU086830.1	OXA beta-lactamase	carbapenem;cephalosporin;penam	antibiotic inactivation	ChDC_F306
ABW76138.1	ChDC_F306|ChDC_F306.468	gb|ABW76138.1|ARO:3001767|OXA-137	55.000	260	115	2	4	261	10	269	5.69e-98	285	98	ARO:3001767	OXA-137	EU086834.1	OXA beta-lactamase	carbapenem;cephalosporin;penam	antibiotic inactivation	ChDC_F306
ACH87088.1	THCT7E2|THCT7E2.1422	gb|ACH87088.1|ARO:3000196|tet(32)	69.436	638	195	0	1	638	1	638	0.0	952	99	ARO:3000196	tet(32)	EU722333.1	tetracycline-resistant ribosomal protection protein	tetracycline antibiotic	antibiotic target protection	THCT7E2
ACH87088.1	49256|49256.1792	gb|ACH87088.1|ARO:3000196|tet(32)	69.279	638	196	0	1	638	1	638	0.0	949	99	ARO:3000196	tet(32)	EU722333.1	tetracycline-resistant ribosomal protection protein	tetracycline antibiotic	antibiotic target protection	49256
ACH87088.1	THCT7A2|THCT7A2.2177	gb|ACH87088.1|ARO:3000196|tet(32)	69.279	638	196	0	1	638	1	638	0.0	949	99	ARO:3000196	tet(32)	EU722333.1	tetracycline-resistant ribosomal protection protein	tetracycline antibiotic	antibiotic target protection	THCT7A2
ACS83559.1	FNA|FNA.279	gb|ACS83559.1|ARO:3004601|LnuP	55.828	163	72	0	1	163	1	163	2.65e-61	184	99	ARO:3004601	LnuP	FJ589781.1	lincosamide nucleotidyltransferase (LNU)	lincosamide antibiotic	antibiotic inactivation	FNA
ADZ54048.1	ChDC_F306|ChDC_F306.468	gb|ADZ54048.1|ARO:3001766|OXA-192	57.143	245	103	2	19	261	25	269	7.64e-98	285	93	ARO:3001766	OXA-192	JF273470.1	OXA beta-lactamase	carbapenem;cephalosporin;penam	antibiotic inactivation	ChDC_F306
AEA37904.1	THCT7E2|THCT7E2.1655	gb|AEA37904.1|ARO:3003112|lsaC	89.024	492	54	0	1	492	1	492	0.0	876	99	ARO:3003112	lsaC	HM990671.1	lsa-type ABC-F protein	lincosamide antibiotic;pleuromutilin antibiotic;streptogramin antibiotic	antibiotic target protection	THCT7E2
AET10445.1	KCOM_1322|KCOM_1322.42	gb|AET10445.1|ARO:3004033|tetB(46)	50.505	99	49	0	2	100	476	574	4.42e-28	103	95	ARO:3004033	tetB(46)	HQ652506.1	ATP-binding cassette (ABC) antibiotic efflux pump	tetracycline antibiotic	antibiotic efflux	KCOM_1322
AET10445.1	ATCC_23726|ATCC_23726.1975	gb|AET10445.1|ARO:3004033|tetB(46)	52.525	99	47	0	2	100	476	574	7.58e-30	108	95	ARO:3004033	tetB(46)	HQ652506.1	ATP-binding cassette (ABC) antibiotic efflux pump	tetracycline antibiotic	antibiotic efflux	ATCC_23726
AET10445.1	THCT7A2|THCT7A2.118	gb|AET10445.1|ARO:3004033|tetB(46)	57.692	78	33	0	1	78	497	574	3.55e-24	91.3	95	ARO:3004033	tetB(46)	HQ652506.1	ATP-binding cassette (ABC) antibiotic efflux pump	tetracycline antibiotic	antibiotic efflux	THCT7A2
AET10445.1	ChDC_F317|ChDC_F317.550	gb|AET10445.1|ARO:3004033|tetB(46)	50.505	99	49	0	2	100	476	574	4.42e-28	103	95	ARO:3004033	tetB(46)	HQ652506.1	ATP-binding cassette (ABC) antibiotic efflux pump	tetracycline antibiotic	antibiotic efflux	ChDC_F317
ALC79285.1	ChDC_F306|ChDC_F306.468	gb|ALC79285.1|ARO:3003626|OXA-470	56.098	246	106	2	18	261	24	269	1.70e-95	278	93	ARO:3003626	OXA-470	KR182163.1	OXA beta-lactamase	carbapenem;cephalosporin;penam	antibiotic inactivation	ChDC_F306
ALC79286.1	ChDC_F306|ChDC_F306.468	gb|ALC79286.1|ARO:3003627|OXA-471	56.504	246	105	2	18	261	24	269	1.75e-96	281	93	ARO:3003627	OXA-471	KR182164.1	OXA beta-lactamase	carbapenem;cephalosporin;penam	antibiotic inactivation	ChDC_F306
ALC79287.1	ChDC_F306|ChDC_F306.468	gb|ALC79287.1|ARO:3003628|OXA-472	56.098	246	105	3	18	261	24	268	8.17e-93	272	93	ARO:3003628	OXA-472	KR182165.1	OXA beta-lactamase	carbapenem;cephalosporin;penam	antibiotic inactivation	ChDC_F306
ALC79288.1	ChDC_F306|ChDC_F306.468	gb|ALC79288.1|ARO:3003629|OXA-473	56.098	246	106	2	18	261	24	269	3.30e-95	278	93	ARO:3003629	OXA-473	KR182166.1	OXA beta-lactamase	carbapenem;cephalosporin;penam	antibiotic inactivation	ChDC_F306
ALC79289.1	ChDC_F306|ChDC_F306.468	gb|ALC79289.1|ARO:3003631|OXA-474	56.098	246	106	2	18	261	24	269	2.90e-95	278	93	ARO:3003631	OXA-474	KR182167.1	OXA beta-lactamase	carbapenem;cephalosporin;penam	antibiotic inactivation	ChDC_F306
ALC79290.1	ChDC_F306|ChDC_F306.468	gb|ALC79290.1|ARO:3003632|OXA-475	56.911	246	104	2	18	261	24	269	9.21e-97	282	93	ARO:3003632	OXA-475	KR182168.1	OXA beta-lactamase	carbapenem;cephalosporin;penam	antibiotic inactivation	ChDC_F306
ALC79291.1	ChDC_F306|ChDC_F306.468	gb|ALC79291.1|ARO:3003633|OXA-476	56.911	246	104	2	18	261	24	269	4.48e-97	283	93	ARO:3003633	OXA-476	KR182169.1	OXA beta-lactamase	carbapenem;cephalosporin;penam	antibiotic inactivation	ChDC_F306
ALC79292.1	ChDC_F306|ChDC_F306.468	gb|ALC79292.1|ARO:3003634|OXA-477	55.691	246	107	2	18	261	24	269	8.44e-94	274	93	ARO:3003634	OXA-477	KR182170.1	OXA beta-lactamase	carbapenem;cephalosporin;penam	antibiotic inactivation	ChDC_F306
ALC79293.1	ChDC_F306|ChDC_F306.468	gb|ALC79293.1|ARO:3003635|OXA-478	55.285	246	108	2	18	261	24	269	3.80e-92	270	93	ARO:3003635	OXA-478	KR182171.1	OXA beta-lactamase	carbapenem;cephalosporin;penam	antibiotic inactivation	ChDC_F306
ALC79294.1	ChDC_F306|ChDC_F306.468	gb|ALC79294.1|ARO:3003636|OXA-479	56.504	246	105	2	18	261	24	269	1.75e-96	281	93	ARO:3003636	OXA-479	KR182172.1	OXA beta-lactamase	carbapenem;cephalosporin;penam	antibiotic inactivation	ChDC_F306
AMP42147.1	THCT7A2|THCT7A2.2177	gb|AMP42147.1|ARO:3004442|tet(W/N/W)	69.122	638	197	0	1	638	1	638	0.0	940	99	ARO:3004442	tet(W/N/W)	KU736867.1	tetracycline-resistant ribosomal protection protein	tetracycline antibiotic	antibiotic target protection	THCT7A2
AMP42147.1	49256|49256.1792	gb|AMP42147.1|ARO:3004442|tet(W/N/W)	68.652	638	200	0	1	638	1	638	0.0	932	99	ARO:3004442	tet(W/N/W)	KU736867.1	tetracycline-resistant ribosomal protection protein	tetracycline antibiotic	antibiotic target protection	49256
AMP42147.1	THCT7E2|THCT7E2.1422	gb|AMP42147.1|ARO:3004442|tet(W/N/W)	68.809	638	199	0	1	638	1	638	0.0	933	99	ARO:3004442	tet(W/N/W)	KU736867.1	tetracycline-resistant ribosomal protection protein	tetracycline antibiotic	antibiotic target protection	THCT7E2
ANZ79241.1	THCT7A2|THCT7A2.118	gb|ANZ79241.1|ARO:3004036|tetB(60)	57.692	78	33	0	1	78	500	577	6.45e-24	90.5	95	ARO:3004036	tetB(60)	KX000273.1	ATP-binding cassette (ABC) antibiotic efflux pump	tetracycline antibiotic	antibiotic efflux	THCT7A2
ANZ79241.1	ATCC_23726|ATCC_23726.1975	gb|ANZ79241.1|ARO:3004036|tetB(60)	51.515	99	48	0	2	100	479	577	5.78e-29	105	95	ARO:3004036	tetB(60)	KX000273.1	ATP-binding cassette (ABC) antibiotic efflux pump	tetracycline antibiotic	antibiotic efflux	ATCC_23726
AYV52072.1	ChDC_F317|ChDC_F317.550	gb|AYV52072.1|ARO:3002882|lmrD	53.465	101	47	0	1	101	561	661	5.83e-32	114	97	ARO:3002882	lmrD	CP033607.1	ATP-binding cassette (ABC) antibiotic efflux pump	lincosamide antibiotic	antibiotic efflux	ChDC_F317
AYV52072.1	KCOM_1322|KCOM_1322.42	gb|AYV52072.1|ARO:3002882|lmrD	53.465	101	47	0	1	101	561	661	5.83e-32	114	97	ARO:3002882	lmrD	CP033607.1	ATP-binding cassette (ABC) antibiotic efflux pump	lincosamide antibiotic	antibiotic efflux	KCOM_1322
AYV52072.1	ATCC_23726|ATCC_23726.1975	gb|AYV52072.1|ARO:3002882|lmrD	56.436	101	44	0	1	101	561	661	3.01e-34	120	97	ARO:3002882	lmrD	CP033607.1	ATP-binding cassette (ABC) antibiotic efflux pump	lincosamide antibiotic	antibiotic efflux	ATCC_23726
AYV52072.1	THCT7A2|THCT7A2.118	gb|AYV52072.1|ARO:3002882|lmrD	58.228	79	33	0	1	79	583	661	1.34e-27	100	96	ARO:3002882	lmrD	CP033607.1	ATP-binding cassette (ABC) antibiotic efflux pump	lincosamide antibiotic	antibiotic efflux	THCT7A2
BAB20748.1	49256|49256.1785	gb|BAB20748.1|ARO:3002825|ErmY	53.112	241	113	0	3	243	4	244	7.85e-88	258	98	ARO:3002825	ErmY	AB014481.1	Erm 23S ribosomal RNA methyltransferase	lincosamide antibiotic;macrolide antibiotic;streptogramin antibiotic	antibiotic target alteration	49256
BAB20748.1	THCT7A2|THCT7A2.2176	gb|BAB20748.1|ARO:3002825|ErmY	52.697	241	114	0	27	267	4	244	4.82e-87	256	89	ARO:3002825	ErmY	AB014481.1	Erm 23S ribosomal RNA methyltransferase	lincosamide antibiotic;macrolide antibiotic;streptogramin antibiotic	antibiotic target alteration	THCT7A2
BAB20748.1	THCT7E2|THCT7E2.1429	gb|BAB20748.1|ARO:3002825|ErmY	53.112	241	113	0	3	243	4	244	7.85e-88	258	98	ARO:3002825	ErmY	AB014481.1	Erm 23S ribosomal RNA methyltransferase	lincosamide antibiotic;macrolide antibiotic;streptogramin antibiotic	antibiotic target alteration	THCT7E2
BAB82500.1	THCT7A2|THCT7A2.2177	gb|BAB82500.1|ARO:3000186|tet(M)	98.905	639	7	0	1	639	1	639	0.0	1303	99	ARO:3000186	tet(M)	AB039845.1	tetracycline-resistant ribosomal protection protein	tetracycline antibiotic	antibiotic target protection	THCT7A2
BAB82500.1	THCT7E2|THCT7E2.1422	gb|BAB82500.1|ARO:3000186|tet(M)	97.027	639	19	0	1	639	1	639	0.0	1283	99	ARO:3000186	tet(M)	AB039845.1	tetracycline-resistant ribosomal protection protein	tetracycline antibiotic	antibiotic target protection	THCT7E2
BAB82500.1	49256|49256.1792	gb|BAB82500.1|ARO:3000186|tet(M)	95.931	639	26	0	1	639	1	639	0.0	1248	99	ARO:3000186	tet(M)	AB039845.1	tetracycline-resistant ribosomal protection protein	tetracycline antibiotic	antibiotic target protection	49256
BAD59497.1	FNP|FNP.2428	gb|BAD59497.1|ARO:3000501|rpoB2	55.859	879	347	5	300	1138	244	1121	0.0	997	88	ARO:3000501	rpoB2	AP006618.1	rifamycin-resistant beta-subunit of RNA polymerase (rpoB)	rifamycin antibiotic	antibiotic target alteration;antibiotic target replacement	FNP
BAD59497.1	FNA|FNA.2246	gb|BAD59497.1|ARO:3000501|rpoB2	55.745	879	348	5	300	1138	244	1121	0.0	996	71	ARO:3000501	rpoB2	AP006618.1	rifamycin-resistant beta-subunit of RNA polymerase (rpoB)	rifamycin antibiotic	antibiotic target alteration;antibiotic target replacement	FNA
BAD59497.1	NCTC10562|NCTC10562.84	gb|BAD59497.1|ARO:3000501|rpoB2	55.859	879	347	5	300	1138	244	1121	0.0	996	71	ARO:3000501	rpoB2	AP006618.1	rifamycin-resistant beta-subunit of RNA polymerase (rpoB)	rifamycin antibiotic	antibiotic target alteration;antibiotic target replacement	NCTC10562
BAD59497.1	THCT15E1|THCT15E1.488	gb|BAD59497.1|ARO:3000501|rpoB2	55.859	879	347	5	300	1138	244	1121	0.0	996	71	ARO:3000501	rpoB2	AP006618.1	rifamycin-resistant beta-subunit of RNA polymerase (rpoB)	rifamycin antibiotic	antibiotic target alteration;antibiotic target replacement	THCT15E1
BAD59497.1	ChDC_F332|ChDC_F332.499	gb|BAD59497.1|ARO:3000501|rpoB2	55.745	879	348	5	300	1138	244	1121	0.0	996	88	ARO:3000501	rpoB2	AP006618.1	rifamycin-resistant beta-subunit of RNA polymerase (rpoB)	rifamycin antibiotic	antibiotic target alteration;antibiotic target replacement	ChDC_F332
BAD59497.1	THCT6B3|THCT6B3.505	gb|BAD59497.1|ARO:3000501|rpoB2	55.745	879	348	5	300	1138	244	1121	0.0	996	88	ARO:3000501	rpoB2	AP006618.1	rifamycin-resistant beta-subunit of RNA polymerase (rpoB)	rifamycin antibiotic	antibiotic target alteration;antibiotic target replacement	THCT6B3
BAD59497.1	KCOM_1279|KCOM_1279.8	gb|BAD59497.1|ARO:3000501|rpoB2	55.745	879	348	5	300	1138	244	1121	0.0	995	88	ARO:3000501	rpoB2	AP006618.1	rifamycin-resistant beta-subunit of RNA polymerase (rpoB)	rifamycin antibiotic	antibiotic target alteration;antibiotic target replacement	KCOM_1279
BAD59497.1	51190|51190.72	gb|BAD59497.1|ARO:3000501|rpoB2	55.872	877	346	5	302	1138	246	1121	0.0	995	88	ARO:3000501	rpoB2	AP006618.1	rifamycin-resistant beta-subunit of RNA polymerase (rpoB)	rifamycin antibiotic	antibiotic target alteration;antibiotic target replacement	51190
BAD59497.1	Fn12230|Fn12230.2236	gb|BAD59497.1|ARO:3000501|rpoB2	55.859	879	347	5	300	1138	244	1121	0.0	996	71	ARO:3000501	rpoB2	AP006618.1	rifamycin-resistant beta-subunit of RNA polymerase (rpoB)	rifamycin antibiotic	antibiotic target alteration;antibiotic target replacement	Fn12230
BAD59497.1	THCT14A3|THCT14A3.938	gb|BAD59497.1|ARO:3000501|rpoB2	55.290	879	352	5	300	1138	244	1121	0.0	991	71	ARO:3000501	rpoB2	AP006618.1	rifamycin-resistant beta-subunit of RNA polymerase (rpoB)	rifamycin antibiotic	antibiotic target alteration;antibiotic target replacement	THCT14A3
BAD59497.1	KCOM_1275|KCOM_1275.1749	gb|BAD59497.1|ARO:3000501|rpoB2	55.859	879	347	5	300	1138	244	1121	0.0	996	71	ARO:3000501	rpoB2	AP006618.1	rifamycin-resistant beta-subunit of RNA polymerase (rpoB)	rifamycin antibiotic	antibiotic target alteration;antibiotic target replacement	KCOM_1275
BAD59497.1	7_1|7_1.2340	gb|BAD59497.1|ARO:3000501|rpoB2	55.745	879	348	5	300	1138	244	1121	0.0	996	88	ARO:3000501	rpoB2	AP006618.1	rifamycin-resistant beta-subunit of RNA polymerase (rpoB)	rifamycin antibiotic	antibiotic target alteration;antibiotic target replacement	7_1
BAD59497.1	ChDC_F306|ChDC_F306.1937	gb|BAD59497.1|ARO:3000501|rpoB2	55.745	879	348	5	300	1138	244	1121	0.0	995	71	ARO:3000501	rpoB2	AP006618.1	rifamycin-resistant beta-subunit of RNA polymerase (rpoB)	rifamycin antibiotic	antibiotic target alteration;antibiotic target replacement	ChDC_F306
BAD59497.1	KCOM_1250|KCOM_1250.1417	gb|BAD59497.1|ARO:3000501|rpoB2	55.631	879	349	5	300	1138	244	1121	0.0	996	88	ARO:3000501	rpoB2	AP006618.1	rifamycin-resistant beta-subunit of RNA polymerase (rpoB)	rifamycin antibiotic	antibiotic target alteration;antibiotic target replacement	KCOM_1250
BAD59497.1	KCOM_1322|KCOM_1322.596	gb|BAD59497.1|ARO:3000501|rpoB2	55.631	879	349	5	300	1138	244	1121	0.0	996	88	ARO:3000501	rpoB2	AP006618.1	rifamycin-resistant beta-subunit of RNA polymerase (rpoB)	rifamycin antibiotic	antibiotic target alteration;antibiotic target replacement	KCOM_1322
BAD59497.1	3_1_36A2|3_1_36A2.2074	gb|BAD59497.1|ARO:3000501|rpoB2	55.518	879	350	5	300	1138	244	1121	0.0	993	88	ARO:3000501	rpoB2	AP006618.1	rifamycin-resistant beta-subunit of RNA polymerase (rpoB)	rifamycin antibiotic	antibiotic target alteration;antibiotic target replacement	3_1_36A2
BAD59497.1	KCOM_1325|KCOM_1325.1934	gb|BAD59497.1|ARO:3000501|rpoB2	55.745	879	348	5	300	1138	244	1121	0.0	996	88	ARO:3000501	rpoB2	AP006618.1	rifamycin-resistant beta-subunit of RNA polymerase (rpoB)	rifamycin antibiotic	antibiotic target alteration;antibiotic target replacement	KCOM_1325
BAD59497.1	THCT5A4|THCT5A4.1963	gb|BAD59497.1|ARO:3000501|rpoB2	55.745	879	348	5	300	1138	244	1121	0.0	997	88	ARO:3000501	rpoB2	AP006618.1	rifamycin-resistant beta-subunit of RNA polymerase (rpoB)	rifamycin antibiotic	antibiotic target alteration;antibiotic target replacement	THCT5A4
BAD59497.1	3_1_27|3_1_27.1588	gb|BAD59497.1|ARO:3000501|rpoB2	55.404	879	351	5	300	1138	244	1121	0.0	993	71	ARO:3000501	rpoB2	AP006618.1	rifamycin-resistant beta-subunit of RNA polymerase (rpoB)	rifamycin antibiotic	antibiotic target alteration;antibiotic target replacement	3_1_27
BAD59497.1	49256|49256.1901	gb|BAD59497.1|ARO:3000501|rpoB2	55.404	879	351	5	300	1138	244	1121	0.0	993	88	ARO:3000501	rpoB2	AP006618.1	rifamycin-resistant beta-subunit of RNA polymerase (rpoB)	rifamycin antibiotic	antibiotic target alteration;antibiotic target replacement	49256
BAD59497.1	KCOM_1231|KCOM_1231.15	gb|BAD59497.1|ARO:3000501|rpoB2	55.404	879	351	5	300	1138	244	1121	0.0	994	71	ARO:3000501	rpoB2	AP006618.1	rifamycin-resistant beta-subunit of RNA polymerase (rpoB)	rifamycin antibiotic	antibiotic target alteration;antibiotic target replacement	KCOM_1231
BAD59497.1	KCOM_2931|KCOM_2931.1419	gb|BAD59497.1|ARO:3000501|rpoB2	55.290	879	352	5	300	1138	244	1121	0.0	993	88	ARO:3000501	rpoB2	AP006618.1	rifamycin-resistant beta-subunit of RNA polymerase (rpoB)	rifamycin antibiotic	antibiotic target alteration;antibiotic target replacement	KCOM_2931
BAD59497.1	ChDC_F317|ChDC_F317.2115	gb|BAD59497.1|ARO:3000501|rpoB2	55.631	879	349	5	300	1138	244	1121	0.0	996	88	ARO:3000501	rpoB2	AP006618.1	rifamycin-resistant beta-subunit of RNA polymerase (rpoB)	rifamycin antibiotic	antibiotic target alteration;antibiotic target replacement	ChDC_F317
BAD59497.1	4_8|4_8.2042	gb|BAD59497.1|ARO:3000501|rpoB2	55.745	879	348	5	300	1138	244	1121	0.0	996	88	ARO:3000501	rpoB2	AP006618.1	rifamycin-resistant beta-subunit of RNA polymerase (rpoB)	rifamycin antibiotic	antibiotic target alteration;antibiotic target replacement	4_8
BAD59497.1	25586|25586.495	gb|BAD59497.1|ARO:3000501|rpoB2	55.631	879	349	5	300	1138	244	1121	0.0	996	88	ARO:3000501	rpoB2	AP006618.1	rifamycin-resistant beta-subunit of RNA polymerase (rpoB)	rifamycin antibiotic	antibiotic target alteration;antibiotic target replacement	25586
BAD59497.1	ATCC_25586|ATCC_25586.485	gb|BAD59497.1|ARO:3000501|rpoB2	55.631	879	349	5	300	1138	244	1121	0.0	996	88	ARO:3000501	rpoB2	AP006618.1	rifamycin-resistant beta-subunit of RNA polymerase (rpoB)	rifamycin antibiotic	antibiotic target alteration;antibiotic target replacement	ATCC_25586
BAD59497.1	MGYG_01347|MGYG_01347.2074	gb|BAD59497.1|ARO:3000501|rpoB2	55.518	879	350	5	300	1138	244	1121	0.0	993	88	ARO:3000501	rpoB2	AP006618.1	rifamycin-resistant beta-subunit of RNA polymerase (rpoB)	rifamycin antibiotic	antibiotic target alteration;antibiotic target replacement	MGYG_01347
BAD59497.1	THCT7E2|THCT7E2.37	gb|BAD59497.1|ARO:3000501|rpoB2	55.859	879	347	5	300	1138	244	1121	0.0	997	71	ARO:3000501	rpoB2	AP006618.1	rifamycin-resistant beta-subunit of RNA polymerase (rpoB)	rifamycin antibiotic	antibiotic target alteration;antibiotic target replacement	THCT7E2
BAD59497.1	ATCC_23726|ATCC_23726.327	gb|BAD59497.1|ARO:3000501|rpoB2	55.518	879	350	5	300	1138	244	1121	0.0	994	88	ARO:3000501	rpoB2	AP006618.1	rifamycin-resistant beta-subunit of RNA polymerase (rpoB)	rifamycin antibiotic	antibiotic target alteration;antibiotic target replacement	ATCC_23726
BAD59497.1	THCT7A2|THCT7A2.764	gb|BAD59497.1|ARO:3000501|rpoB2	55.745	879	348	5	300	1138	244	1121	0.0	996	88	ARO:3000501	rpoB2	AP006618.1	rifamycin-resistant beta-subunit of RNA polymerase (rpoB)	rifamycin antibiotic	antibiotic target alteration;antibiotic target replacement	THCT7A2
CAA10975.1	THCT7A2|THCT7A2.2177	gb|CAA10975.1|ARO:3000194|tet(W)	68.495	638	201	0	1	638	1	638	0.0	932	99	ARO:3000194	tet(W)	AJ222769.3	tetracycline-resistant ribosomal protection protein	tetracycline antibiotic	antibiotic target protection	THCT7A2
CAA10975.1	THCT7E2|THCT7E2.1422	gb|CAA10975.1|ARO:3000194|tet(W)	68.495	638	201	0	1	638	1	638	0.0	927	99	ARO:3000194	tet(W)	AJ222769.3	tetracycline-resistant ribosomal protection protein	tetracycline antibiotic	antibiotic target protection	THCT7E2
CAA10975.1	49256|49256.1792	gb|CAA10975.1|ARO:3000194|tet(W)	68.339	638	202	0	1	638	1	638	0.0	926	99	ARO:3000194	tet(W)	AJ222769.3	tetracycline-resistant ribosomal protection protein	tetracycline antibiotic	antibiotic target protection	49256
CAA26964.1	49256|49256.1785	gb|CAA26964.1|ARO:3000347|ErmA	51.883	239	115	0	3	241	4	242	6.24e-83	245	97	ARO:3000347	ErmA	X03216.1	Erm 23S ribosomal RNA methyltransferase	lincosamide antibiotic;macrolide antibiotic;streptogramin A antibiotic;streptogramin B antibiotic;streptogramin antibiotic	antibiotic target alteration	49256
CAA26964.1	THCT7A2|THCT7A2.2176	gb|CAA26964.1|ARO:3000347|ErmA	51.883	239	115	0	27	265	4	242	5.04e-82	244	89	ARO:3000347	ErmA	X03216.1	Erm 23S ribosomal RNA methyltransferase	lincosamide antibiotic;macrolide antibiotic;streptogramin A antibiotic;streptogramin B antibiotic;streptogramin antibiotic	antibiotic target alteration	THCT7A2
CAA26964.1	THCT7E2|THCT7E2.1429	gb|CAA26964.1|ARO:3000347|ErmA	51.883	239	115	0	3	241	4	242	6.24e-83	245	97	ARO:3000347	ErmA	X03216.1	Erm 23S ribosomal RNA methyltransferase	lincosamide antibiotic;macrolide antibiotic;streptogramin A antibiotic;streptogramin B antibiotic;streptogramin antibiotic	antibiotic target alteration	THCT7E2
CAC41371.2	49256|49256.1792	gb|CAC41371.2|ARO:3007119|tet(O/32/O)	71.674	639	181	0	1	639	1	639	0.0	988	99	ARO:3007119	tet(O/32/O)	AJ295238.3	tetracycline-resistant ribosomal protection protein	tetracycline antibiotic	antibiotic target protection	49256
CAC41371.2	THCT7E2|THCT7E2.1422	gb|CAC41371.2|ARO:3007119|tet(O/32/O)	71.362	639	183	0	1	639	1	639	0.0	983	99	ARO:3007119	tet(O/32/O)	AJ295238.3	tetracycline-resistant ribosomal protection protein	tetracycline antibiotic	antibiotic target protection	THCT7E2
CAC41371.2	THCT7A2|THCT7A2.2177	gb|CAC41371.2|ARO:3007119|tet(O/32/O)	71.205	639	184	0	1	639	1	639	0.0	981	99	ARO:3007119	tet(O/32/O)	AJ295238.3	tetracycline-resistant ribosomal protection protein	tetracycline antibiotic	antibiotic target protection	THCT7A2
CAC86410.1	49256|49256.1785	gb|CAC86410.1|ARO:3000599|Erm(33)	51.883	239	115	0	3	241	4	242	1.30e-82	244	97	ARO:3000599	Erm(33)	AJ313523.1	Erm 23S ribosomal RNA methyltransferase	lincosamide antibiotic;macrolide antibiotic;streptogramin A antibiotic;streptogramin B antibiotic;streptogramin antibiotic	antibiotic target alteration	49256
CAC86410.1	THCT7A2|THCT7A2.2176	gb|CAC86410.1|ARO:3000599|Erm(33)	51.883	239	115	0	27	265	4	242	7.06e-82	243	89	ARO:3000599	Erm(33)	AJ313523.1	Erm 23S ribosomal RNA methyltransferase	lincosamide antibiotic;macrolide antibiotic;streptogramin A antibiotic;streptogramin B antibiotic;streptogramin antibiotic	antibiotic target alteration	THCT7A2
CAC86410.1	THCT7E2|THCT7E2.1429	gb|CAC86410.1|ARO:3000599|Erm(33)	51.883	239	115	0	3	241	4	242	1.30e-82	244	97	ARO:3000599	Erm(33)	AJ313523.1	Erm 23S ribosomal RNA methyltransferase	lincosamide antibiotic;macrolide antibiotic;streptogramin A antibiotic;streptogramin B antibiotic;streptogramin antibiotic	antibiotic target alteration	THCT7E2
CAE18141.1	THCT7E2|THCT7E2.1655	gb|CAE18141.1|ARO:3003111|lsaB	51.423	492	239	0	1	492	1	492	3.75e-176	501	99	ARO:3003111	lsaB	AJ579365.1	lsa-type ABC-F protein	lincosamide antibiotic;pleuromutilin antibiotic;streptogramin antibiotic	antibiotic target protection	THCT7E2
CBH51823.1	THCT7A2|THCT7A2.2177	gb|CBH51823.1|ARO:3000556|tet(44)	66.719	637	212	0	1	637	1	637	0.0	888	99	ARO:3000556	tet(44)	FN594949.1	tetracycline-resistant ribosomal protection protein	tetracycline antibiotic	antibiotic target protection	THCT7A2
CBH51823.1	49256|49256.1792	gb|CBH51823.1|ARO:3000556|tet(44)	66.562	637	213	0	1	637	1	637	0.0	889	99	ARO:3000556	tet(44)	FN594949.1	tetracycline-resistant ribosomal protection protein	tetracycline antibiotic	antibiotic target protection	49256
CBH51823.1	THCT7E2|THCT7E2.1422	gb|CBH51823.1|ARO:3000556|tet(44)	66.562	637	213	0	1	637	1	637	0.0	889	99	ARO:3000556	tet(44)	FN594949.1	tetracycline-resistant ribosomal protection protein	tetracycline antibiotic	antibiotic target protection	THCT7E2
CDO61516.1	ChDC_F317|ChDC_F317.550	gb|CDO61516.1|ARO:3003949|efrB	56.897	58	25	0	2	59	305	362	4.93e-18	74.3	56	ARO:3003949	efrB	HG970103.1	ATP-binding cassette (ABC) antibiotic efflux pump	fluoroquinolone antibiotic;macrolide antibiotic;rifamycin antibiotic	antibiotic efflux	ChDC_F317
CDO61516.1	KCOM_1322|KCOM_1322.42	gb|CDO61516.1|ARO:3003949|efrB	56.897	58	25	0	2	59	305	362	4.93e-18	74.3	56	ARO:3003949	efrB	HG970103.1	ATP-binding cassette (ABC) antibiotic efflux pump	fluoroquinolone antibiotic;macrolide antibiotic;rifamycin antibiotic	antibiotic efflux	KCOM_1322
CDO61516.1	ATCC_23726|ATCC_23726.1975	gb|CDO61516.1|ARO:3003949|efrB	58.621	58	24	0	2	59	305	362	4.35e-19	77.4	56	ARO:3003949	efrB	HG970103.1	ATP-binding cassette (ABC) antibiotic efflux pump	fluoroquinolone antibiotic;macrolide antibiotic;rifamycin antibiotic	antibiotic efflux	ATCC_23726
CEJ95855.1	49256|49256.1785	gb|CEJ95855.1|ARO:3004595|erm(45)	64.082	245	88	0	1	245	1	245	1.40e-119	338	99	ARO:3004595	erm(45)	LN680996.1	Erm 23S ribosomal RNA methyltransferase	lincosamide antibiotic;macrolide antibiotic;streptogramin B antibiotic;streptogramin antibiotic	antibiotic target alteration	49256
CEJ95855.1	THCT7E2|THCT7E2.1429	gb|CEJ95855.1|ARO:3004595|erm(45)	64.082	245	88	0	1	245	1	245	1.40e-119	338	99	ARO:3004595	erm(45)	LN680996.1	Erm 23S ribosomal RNA methyltransferase	lincosamide antibiotic;macrolide antibiotic;streptogramin B antibiotic;streptogramin antibiotic	antibiotic target alteration	THCT7E2
CEJ95855.1	THCT7A2|THCT7A2.2176	gb|CEJ95855.1|ARO:3004595|erm(45)	63.673	245	89	0	25	269	1	245	1.70e-118	336	91	ARO:3004595	erm(45)	LN680996.1	Erm 23S ribosomal RNA methyltransferase	lincosamide antibiotic;macrolide antibiotic;streptogramin B antibiotic;streptogramin antibiotic	antibiotic target alteration	THCT7A2
WP_041777404.1	7_1|7_1.2340	gb|WP_041777404.1|ARO:3004480|Bado_rpoB_RIF	56.160	901	343	8	302	1151	252	1151	0.0	1009	93	ARO:3004480	Bado_rpoB_RIF	NC_008618.1	rifamycin-resistant beta-subunit of RNA polymerase (rpoB)	N/A	antibiotic target alteration;antibiotic target replacement	7_1
WP_041777404.1	THCT7A2|THCT7A2.764	gb|WP_041777404.1|ARO:3004480|Bado_rpoB_RIF	56.160	901	343	8	302	1151	252	1151	0.0	1009	93	ARO:3004480	Bado_rpoB_RIF	NC_008618.1	rifamycin-resistant beta-subunit of RNA polymerase (rpoB)	N/A	antibiotic target alteration;antibiotic target replacement	THCT7A2
WP_041777404.1	51190|51190.72	gb|WP_041777404.1|ARO:3004480|Bado_rpoB_RIF	55.716	901	347	8	302	1151	252	1151	0.0	1006	93	ARO:3004480	Bado_rpoB_RIF	NC_008618.1	rifamycin-resistant beta-subunit of RNA polymerase (rpoB)	N/A	antibiotic target alteration;antibiotic target replacement	51190
WP_041777404.1	ChDC_F306|ChDC_F306.1937	gb|WP_041777404.1|ARO:3004480|Bado_rpoB_RIF	55.716	901	347	8	302	1151	252	1151	0.0	1005	93	ARO:3004480	Bado_rpoB_RIF	NC_008618.1	rifamycin-resistant beta-subunit of RNA polymerase (rpoB)	N/A	antibiotic target alteration;antibiotic target replacement	ChDC_F306
WP_041777404.1	THCT15E1|THCT15E1.488	gb|WP_041777404.1|ARO:3004480|Bado_rpoB_RIF	55.827	901	346	8	302	1151	252	1151	0.0	1006	93	ARO:3004480	Bado_rpoB_RIF	NC_008618.1	rifamycin-resistant beta-subunit of RNA polymerase (rpoB)	N/A	antibiotic target alteration;antibiotic target replacement	THCT15E1
WP_041777404.1	FNA|FNA.2246	gb|WP_041777404.1|ARO:3004480|Bado_rpoB_RIF	56.271	901	342	8	302	1151	252	1151	0.0	1010	92	ARO:3004480	Bado_rpoB_RIF	NC_008618.1	rifamycin-resistant beta-subunit of RNA polymerase (rpoB)	N/A	antibiotic target alteration;antibiotic target replacement	FNA
WP_041777404.1	THCT5A4|THCT5A4.1963	gb|WP_041777404.1|ARO:3004480|Bado_rpoB_RIF	56.271	901	342	8	302	1151	252	1151	0.0	1010	93	ARO:3004480	Bado_rpoB_RIF	NC_008618.1	rifamycin-resistant beta-subunit of RNA polymerase (rpoB)	N/A	antibiotic target alteration;antibiotic target replacement	THCT5A4
WP_041777404.1	KCOM_1250|KCOM_1250.1417	gb|WP_041777404.1|ARO:3004480|Bado_rpoB_RIF	56.049	901	344	8	302	1151	252	1151	0.0	1008	93	ARO:3004480	Bado_rpoB_RIF	NC_008618.1	rifamycin-resistant beta-subunit of RNA polymerase (rpoB)	N/A	antibiotic target alteration;antibiotic target replacement	KCOM_1250
WP_041777404.1	ChDC_F332|ChDC_F332.499	gb|WP_041777404.1|ARO:3004480|Bado_rpoB_RIF	56.160	901	343	8	302	1151	252	1151	0.0	1009	93	ARO:3004480	Bado_rpoB_RIF	NC_008618.1	rifamycin-resistant beta-subunit of RNA polymerase (rpoB)	N/A	antibiotic target alteration;antibiotic target replacement	ChDC_F332
WP_041777404.1	KCOM_1279|KCOM_1279.8	gb|WP_041777404.1|ARO:3004480|Bado_rpoB_RIF	56.160	901	343	8	302	1151	252	1151	0.0	1009	92	ARO:3004480	Bado_rpoB_RIF	NC_008618.1	rifamycin-resistant beta-subunit of RNA polymerase (rpoB)	N/A	antibiotic target alteration;antibiotic target replacement	KCOM_1279
WP_041777404.1	KCOM_1325|KCOM_1325.1934	gb|WP_041777404.1|ARO:3004480|Bado_rpoB_RIF	56.160	901	343	8	302	1151	252	1151	0.0	1009	93	ARO:3004480	Bado_rpoB_RIF	NC_008618.1	rifamycin-resistant beta-subunit of RNA polymerase (rpoB)	N/A	antibiotic target alteration;antibiotic target replacement	KCOM_1325
WP_041777404.1	THCT6B3|THCT6B3.505	gb|WP_041777404.1|ARO:3004480|Bado_rpoB_RIF	56.160	901	343	8	302	1151	252	1151	0.0	1009	93	ARO:3004480	Bado_rpoB_RIF	NC_008618.1	rifamycin-resistant beta-subunit of RNA polymerase (rpoB)	N/A	antibiotic target alteration;antibiotic target replacement	THCT6B3
WP_041777404.1	ATCC_23726|ATCC_23726.327	gb|WP_041777404.1|ARO:3004480|Bado_rpoB_RIF	55.938	901	345	8	302	1151	252	1151	0.0	1006	93	ARO:3004480	Bado_rpoB_RIF	NC_008618.1	rifamycin-resistant beta-subunit of RNA polymerase (rpoB)	N/A	antibiotic target alteration;antibiotic target replacement	ATCC_23726
WP_041777404.1	KCOM_1231|KCOM_1231.15	gb|WP_041777404.1|ARO:3004480|Bado_rpoB_RIF	55.938	901	345	8	302	1151	252	1151	0.0	1007	91	ARO:3004480	Bado_rpoB_RIF	NC_008618.1	rifamycin-resistant beta-subunit of RNA polymerase (rpoB)	N/A	antibiotic target alteration;antibiotic target replacement	KCOM_1231
WP_041777404.1	MGYG_01347|MGYG_01347.2074	gb|WP_041777404.1|ARO:3004480|Bado_rpoB_RIF	55.938	901	345	8	302	1151	252	1151	0.0	1008	91	ARO:3004480	Bado_rpoB_RIF	NC_008618.1	rifamycin-resistant beta-subunit of RNA polymerase (rpoB)	N/A	antibiotic target alteration;antibiotic target replacement	MGYG_01347
WP_041777404.1	THCT14A3|THCT14A3.938	gb|WP_041777404.1|ARO:3004480|Bado_rpoB_RIF	55.827	901	346	8	302	1151	252	1151	0.0	1004	91	ARO:3004480	Bado_rpoB_RIF	NC_008618.1	rifamycin-resistant beta-subunit of RNA polymerase (rpoB)	N/A	antibiotic target alteration;antibiotic target replacement	THCT14A3
WP_041777404.1	ChDC_F317|ChDC_F317.2115	gb|WP_041777404.1|ARO:3004480|Bado_rpoB_RIF	56.049	901	344	8	302	1151	252	1151	0.0	1008	93	ARO:3004480	Bado_rpoB_RIF	NC_008618.1	rifamycin-resistant beta-subunit of RNA polymerase (rpoB)	N/A	antibiotic target alteration;antibiotic target replacement	ChDC_F317
WP_041777404.1	4_8|4_8.2042	gb|WP_041777404.1|ARO:3004480|Bado_rpoB_RIF	56.271	901	342	8	302	1151	252	1151	0.0	1010	93	ARO:3004480	Bado_rpoB_RIF	NC_008618.1	rifamycin-resistant beta-subunit of RNA polymerase (rpoB)	N/A	antibiotic target alteration;antibiotic target replacement	4_8
WP_041777404.1	25586|25586.495	gb|WP_041777404.1|ARO:3004480|Bado_rpoB_RIF	56.049	901	344	8	302	1151	252	1151	0.0	1008	93	ARO:3004480	Bado_rpoB_RIF	NC_008618.1	rifamycin-resistant beta-subunit of RNA polymerase (rpoB)	N/A	antibiotic target alteration;antibiotic target replacement	25586
WP_041777404.1	ATCC_25586|ATCC_25586.485	gb|WP_041777404.1|ARO:3004480|Bado_rpoB_RIF	56.049	901	344	8	302	1151	252	1151	0.0	1008	93	ARO:3004480	Bado_rpoB_RIF	NC_008618.1	rifamycin-resistant beta-subunit of RNA polymerase (rpoB)	N/A	antibiotic target alteration;antibiotic target replacement	ATCC_25586
WP_041777404.1	49256|49256.1901	gb|WP_041777404.1|ARO:3004480|Bado_rpoB_RIF	55.938	901	345	8	302	1151	252	1151	0.0	1007	91	ARO:3004480	Bado_rpoB_RIF	NC_008618.1	rifamycin-resistant beta-subunit of RNA polymerase (rpoB)	N/A	antibiotic target alteration;antibiotic target replacement	49256
WP_041777404.1	KCOM_1322|KCOM_1322.596	gb|WP_041777404.1|ARO:3004480|Bado_rpoB_RIF	56.049	901	344	8	302	1151	252	1151	0.0	1008	93	ARO:3004480	Bado_rpoB_RIF	NC_008618.1	rifamycin-resistant beta-subunit of RNA polymerase (rpoB)	N/A	antibiotic target alteration;antibiotic target replacement	KCOM_1322
WP_041777404.1	3_1_27|3_1_27.1588	gb|WP_041777404.1|ARO:3004480|Bado_rpoB_RIF	55.938	901	345	8	302	1151	252	1151	0.0	1007	91	ARO:3004480	Bado_rpoB_RIF	NC_008618.1	rifamycin-resistant beta-subunit of RNA polymerase (rpoB)	N/A	antibiotic target alteration;antibiotic target replacement	3_1_27
WP_041777404.1	3_1_36A2|3_1_36A2.2074	gb|WP_041777404.1|ARO:3004480|Bado_rpoB_RIF	55.938	901	345	8	302	1151	252	1151	0.0	1008	91	ARO:3004480	Bado_rpoB_RIF	NC_008618.1	rifamycin-resistant beta-subunit of RNA polymerase (rpoB)	N/A	antibiotic target alteration;antibiotic target replacement	3_1_36A2
WP_041777404.1	KCOM_1275|KCOM_1275.1749	gb|WP_041777404.1|ARO:3004480|Bado_rpoB_RIF	55.827	901	346	8	302	1151	252	1151	0.0	1006	93	ARO:3004480	Bado_rpoB_RIF	NC_008618.1	rifamycin-resistant beta-subunit of RNA polymerase (rpoB)	N/A	antibiotic target alteration;antibiotic target replacement	KCOM_1275
WP_041777404.1	KCOM_2931|KCOM_2931.1419	gb|WP_041777404.1|ARO:3004480|Bado_rpoB_RIF	55.827	901	346	8	302	1151	252	1151	0.0	1007	91	ARO:3004480	Bado_rpoB_RIF	NC_008618.1	rifamycin-resistant beta-subunit of RNA polymerase (rpoB)	N/A	antibiotic target alteration;antibiotic target replacement	KCOM_2931
WP_041777404.1	NCTC10562|NCTC10562.84	gb|WP_041777404.1|ARO:3004480|Bado_rpoB_RIF	55.827	901	346	8	302	1151	252	1151	0.0	1006	93	ARO:3004480	Bado_rpoB_RIF	NC_008618.1	rifamycin-resistant beta-subunit of RNA polymerase (rpoB)	N/A	antibiotic target alteration;antibiotic target replacement	NCTC10562
WP_041777404.1	Fn12230|Fn12230.2236	gb|WP_041777404.1|ARO:3004480|Bado_rpoB_RIF	55.827	901	346	8	302	1151	252	1151	0.0	1006	93	ARO:3004480	Bado_rpoB_RIF	NC_008618.1	rifamycin-resistant beta-subunit of RNA polymerase (rpoB)	N/A	antibiotic target alteration;antibiotic target replacement	Fn12230
WP_041777404.1	FNP|FNP.2428	gb|WP_041777404.1|ARO:3004480|Bado_rpoB_RIF	55.827	901	346	8	302	1151	252	1151	0.0	1006	93	ARO:3004480	Bado_rpoB_RIF	NC_008618.1	rifamycin-resistant beta-subunit of RNA polymerase (rpoB)	N/A	antibiotic target alteration;antibiotic target replacement	FNP
WP_041777404.1	THCT7E2|THCT7E2.37	gb|WP_041777404.1|ARO:3004480|Bado_rpoB_RIF	55.827	901	346	8	302	1151	252	1151	0.0	1006	93	ARO:3004480	Bado_rpoB_RIF	NC_008618.1	rifamycin-resistant beta-subunit of RNA polymerase (rpoB)	N/A	antibiotic target alteration;antibiotic target replacement	THCT7E2
