# Supplementary material for: Pangenomic Study of Fusobacterium nucleatum Reveals the Distribution of Pathogenic Genes and Functional Clusters at the Subspecies and Strain Levels
Source: Microbiol Spectr. 2023 Apr 12;11(3):e05184-22. doi: 10.1128/spectrum.05184-22 (PMC10269558; doi:10.1128/spectrum.05184-22)
Supplement: Supplemental file 6 — Table S6. Download spectrum.05184-22-s0006.xlsx, XLSX file, 0.2 MB [file spectrum.05184-22-s0006.xlsx]

## Sheet: vincentii_FNV
Island	Island start	Island end	Length	Method	Method2	Gene name	Gene ID	Locus	Gene start	Gene end	Strand	Product	External Annotations
Island-1	443758	449526	5768	Predicted by at least one method	Integrated/IslandPick		recD_1	EJBDKFJN_00429	442000	446496	1	RecBCD enzyme subunit RecD
	443758	449526	5768	Predicted by at least one method	Integrated/IslandPick			EJBDKFJN_00430	446486	448708	1	hypothetical protein
	443758	449526	5768	Predicted by at least one method	Integrated/IslandPick			EJBDKFJN_00431	448686	449771	1	hypothetical protein
Island-2	797554	801603	4049	Predicted by at least one method	Integrated/IslandPick			EJBDKFJN_00751	796904	798073	1	hypothetical protein
	797554	801603	4049	Predicted by at least one method	Integrated/IslandPick		cas6	EJBDKFJN_00752	798048	798776	1	CRISPR-associated endoribonuclease Cas6
	797554	801603	4049	Predicted by at least one method	Integrated/IslandPick		csm6	EJBDKFJN_00753	798769	800151	1	CRISPR-associated protein Csm6
	797554	801603	4049	Predicted by at least one method	Integrated/IslandPick		cas1_1	EJBDKFJN_00754	800165	801172	1	CRISPR-associated endonuclease Cas1
	797554	801603	4049	Predicted by at least one method	Integrated/IslandPick		cas2_1	EJBDKFJN_00755	801177	801500	1	CRISPR-associated endoribonuclease Cas2
Island-3	871826	875943	4117	Predicted by at least one method	Integrated/IslandPick			EJBDKFJN_00825	871958	873061	1	hypothetical protein
	871826	875943	4117	Predicted by at least one method	Integrated/IslandPick			EJBDKFJN_00826	873051	874907	1	hypothetical protein
	871826	875943	4117	Predicted by at least one method	Integrated/IslandPick			EJBDKFJN_00827	874929	875057	1	hypothetical protein
	871826	875943	4117	Predicted by at least one method	Integrated/IslandPick			EJBDKFJN_00828	875170	875652	1	hypothetical protein
Island-4	920147	925066	4919	Predicted by at least one method	Integrated/IslandPick			EJBDKFJN_00868	918475	921531	1	hypothetical protein
	920147	925066	4919	Predicted by at least one method	Integrated/IslandPick			EJBDKFJN_00869	921535	923361	1	hypothetical protein
	920147	925066	4919	Predicted by at least one method	Integrated/IslandPick		cas9	EJBDKFJN_00870	923664	927785	1	CRISPR-associated endonuclease Cas9
Island-5	1387747	1391908	4161	Predicted by at least one method	Integrated/IslandPick		agaC	EJBDKFJN_01314	1387718	1388497	1	N-acetylgalactosamine permease IIC component 1
	1387747	1391908	4161	Predicted by at least one method	Integrated/IslandPick		manZ	EJBDKFJN_01315	1388481	1389308	1	PTS system mannose-specific EIID component
	1387747	1391908	4161	Predicted by at least one method	Integrated/IslandPick		glmS_3	EJBDKFJN_01316	1389318	1390376	1	Glutamine--fructose-6-phosphate aminotransferase [isomerizing]
	1387747	1391908	4161	Predicted by at least one method	Integrated/IslandPick		frlB	EJBDKFJN_01317	1390392	1391420	1	Fructosamine deglycase FrlB
	1387747	1391908	4161	Predicted by at least one method	Integrated/IslandPick			EJBDKFJN_01318	1391513	1392040	1	hypothetical protein
Island-6	1402767	1407342	4575	Predicted by at least one method	Integrated/IslandPick		hepA	EJBDKFJN_01328	1402842	1404566	-1	Heterocyst differentiation ATP-binding protein HepA
	1402767	1407342	4575	Predicted by at least one method	Integrated/IslandPick		irtA	EJBDKFJN_01329	1404570	1406285	-1	Iron import ATP-binding/permease protein IrtA
	1402767	1407342	4575	Predicted by at least one method	Integrated/IslandPick			EJBDKFJN_01330	1406452	1407258	-1	hypothetical protein
	1402767	1407342	4575	Predicted by at least one method	Integrated/IslandPick			EJBDKFJN_01331	1407277	1407645	-1	hypothetical protein
Island-7	1435661	1439968	4307	Predicted by at least one method	Integrated/IslandPick			EJBDKFJN_01361	1435641	1436204	-1	Putative acetyltransferase
	1435661	1439968	4307	Predicted by at least one method	Integrated/IslandPick		oxyR	EJBDKFJN_01362	1436314	1436859	1	Hydrogen peroxide-inducible genes activator
	1435661	1439968	4307	Predicted by at least one method	Integrated/IslandPick			EJBDKFJN_01363	1436997	1437185	1	hypothetical protein
	1435661	1439968	4307	Predicted by at least one method	Integrated/IslandPick			EJBDKFJN_01364	1437289	1438377	1	hypothetical protein
	1435661	1439968	4307	Predicted by at least one method	Integrated/IslandPick			EJBDKFJN_01365	1438616	1439323	1	hypothetical protein
	1435661	1439968	4307	Predicted by at least one method	Integrated/IslandPick		pphA	EJBDKFJN_01366	1439331	1440044	-1	Serine/threonine-protein phosphatase 1
Island-8	1557725	1563912	6187	Predicted by at least one method	Integrated/IslandPick			EJBDKFJN_01478	1555796	1558114	-1	hypothetical protein
	1557725	1563912	6187	Predicted by at least one method	Integrated/IslandPick		bshA	EJBDKFJN_01479	1558116	1559537	-1	N-acetyl-alpha-D-glucosaminyl L-malate synthase
	1557725	1563912	6187	Predicted by at least one method	Integrated/IslandPick			EJBDKFJN_01480	1559545	1560471	-1	hypothetical protein
	1557725	1563912	6187	Predicted by at least one method	Integrated/IslandPick			EJBDKFJN_01481	1560458	1562323	-1	hypothetical protein
	1557725	1563912	6187	Predicted by at least one method	Integrated/IslandPick			EJBDKFJN_01482	1562295	1563182	-1	hypothetical protein
	1557725	1563912	6187	Predicted by at least one method	Integrated/IslandPick		galE_2	EJBDKFJN_01483	1563572	1564546	1	UDP-glucose 4-epimerase
Island-9	1691939	1698639	6700	Predicted by at least one method	Integrated/IslandPath-DIMOB		xerD_2	EJBDKFJN_01604	1691939	1692709	-1	Tyrosine recombinase XerD
	1691939	1698639	6700	Predicted by at least one method	Integrated/IslandPath-DIMOB		recN	EJBDKFJN_01605	1692699	1694360	-1	DNA repair protein RecN
	1691939	1698639	6700	Predicted by at least one method	Integrated/IslandPath-DIMOB		nadK	EJBDKFJN_01606	1694354	1695157	-1	NAD kinase
	1691939	1698639	6700	Predicted by at least one method	Integrated/IslandPath-DIMOB		envC	EJBDKFJN_01607	1695175	1696416	-1	Murein hydrolase activator EnvC
	1691939	1698639	6700	Predicted by at least one method	Integrated/IslandPath-DIMOB			EJBDKFJN_01608	1696379	1697311	-1	hypothetical protein
	1691939	1698639	6700	Predicted by at least one method	Integrated/IslandPath-DIMOB			EJBDKFJN_01609	1697464	1697853	-1	hypothetical protein
	1691939	1698639	6700	Predicted by at least one method	Integrated/IslandPath-DIMOB			EJBDKFJN_01610	1697956	1698639	-1	hypothetical protein
Island-10	1768324	1782526	14202	Predicted by at least one method	Integrated/IslandPick			EJBDKFJN_01661	1767373	1768635	-1	hypothetical protein
	1768324	1782526	14202	Predicted by at least one method	Integrated/IslandPick		hsdS	EJBDKFJN_01662	1768756	1770618	-1	Type-1 restriction enzyme EcoKI specificity protein
	1768324	1782526	14202	Predicted by at least one method	Integrated/IslandPick			EJBDKFJN_01663	1770615	1770749	-1	hypothetical protein
	1768324	1782526	14202	Predicted by at least one method	Integrated/IslandPick			EJBDKFJN_01664	1770734	1770946	-1	hypothetical protein
	1768324	1782526	14202	Predicted by at least one method	Integrated/IslandPick			EJBDKFJN_01665	1771178	1771969	-1	hypothetical protein
	1768324	1782526	14202	Predicted by at least one method	Integrated/IslandPick			EJBDKFJN_01666	1772029	1772613	-1	hypothetical protein
	1768324	1782526	14202	Predicted by at least one method	Integrated/IslandPick			EJBDKFJN_01667	1772624	1774186	-1	putative type I restriction enzymeP M protein
	1768324	1782526	14202	Predicted by at least one method	Integrated/IslandPick		nanM	EJBDKFJN_01668	1774432	1775580	1	N-acetylneuraminate epimerase
	1768324	1782526	14202	Predicted by at least one method	Integrated/IslandPick		ccpA	EJBDKFJN_01669	1775598	1776599	1	Catabolite control protein A
	1768324	1782526	14202	Predicted by at least one method	Integrated/IslandPick		siaP	EJBDKFJN_01670	1776618	1777601	1	Sialic acid-binding periplasmic protein SiaP
	1768324	1782526	14202	Predicted by at least one method	Integrated/IslandPick		siaT_2	EJBDKFJN_01671	1777625	1779478	1	Sialic acid TRAP transporter permease protein SiaT
	1768324	1782526	14202	Predicted by at least one method	Integrated/IslandPick		bglK_2	EJBDKFJN_01672	1779482	1780357	1	Beta-glucoside kinase
	1768324	1782526	14202	Predicted by at least one method	Integrated/IslandPick		nanA	EJBDKFJN_01673	1780379	1781251	1	N-acetylneuraminate lyase
	1768324	1782526	14202	Predicted by at least one method	Integrated/IslandPick		nanE	EJBDKFJN_01674	1781266	1781940	1	Putative N-acetylmannosamine-6-phosphate 2-epimerase
	1768324	1782526	14202	Predicted by at least one method	Integrated/IslandPick			EJBDKFJN_01675	1782131	1782379	1	hypothetical protein
	1768324	1782526	14202	Predicted by at least one method	Integrated/IslandPick			EJBDKFJN_01676	1782442	1782774	-1	hypothetical protein
Island-11	1800713	1806953	6240	Predicted by at least one method	Integrated/IslandPick		upaG_3	EJBDKFJN_01696	1800263	1801678	1	Autotransporter adhesin UpaG
	1800713	1806953	6240	Predicted by at least one method	Integrated/IslandPick		nikE	EJBDKFJN_01697	1801735	1802439	-1	Nickel import ATP-binding protein NikE
	1800713	1806953	6240	Predicted by at least one method	Integrated/IslandPick		oppD_4	EJBDKFJN_01698	1802440	1803222	-1	Oligopeptide transport ATP-binding protein OppD
	1800713	1806953	6240	Predicted by at least one method	Integrated/IslandPick		nikC	EJBDKFJN_01699	1803219	1804022	-1	Nickel transport system permease protein NikC
	1800713	1806953	6240	Predicted by at least one method	Integrated/IslandPick		nikB_1	EJBDKFJN_01700	1804015	1804944	-1	Nickel transport system permease protein NikB
	1800713	1806953	6240	Predicted by at least one method	Integrated/IslandPick		nikA	EJBDKFJN_01701	1804959	1806563	-1	Nickel-binding periplasmic protein
Island-12	1930986	1994975	63989	Predicted by at least one method	Integrated/IslandPath-DIMOB		rlmCD	EJBDKFJN_01820	1929658	1931016	1	23S rRNA (uracil-C(5))-methyltransferase RlmCD
	1930986	1994975	63989	Predicted by at least one method	Integrated/IslandPath-DIMOB			EJBDKFJN_01821	1930986	1931174	1	hypothetical protein
	1930986	1994975	63989	Predicted by at least one method	Integrated/IslandPath-DIMOB			EJBDKFJN_01822	1931181	1931462	1	hypothetical protein
	1930986	1994975	63989	Predicted by at least one method	Integrated/IslandPath-DIMOB			EJBDKFJN_01823	1931497	1931604	1	hypothetical protein
	1930986	1994975	63989	Predicted by at least one method	Integrated/IslandPath-DIMOB			EJBDKFJN_01824	1931553	1932323	1	hypothetical protein
	1930986	1994975	63989	Predicted by at least one method	Integrated/IslandPath-DIMOB		dnaI	EJBDKFJN_01825	1932320	1933171	1	Primosomal protein DnaI
	1930986	1994975	63989	Predicted by at least one method	Integrated/IslandPath-DIMOB			EJBDKFJN_01826	1933168	1933653	1	hypothetical protein
	1930986	1994975	63989	Predicted by at least one method	Integrated/IslandPath-DIMOB			EJBDKFJN_01827	1933650	1935434	1	hypothetical protein
	1930986	1994975	63989	Predicted by at least one method	Integrated/IslandPath-DIMOB			EJBDKFJN_01828	1935600	1935911	1	hypothetical protein
	1930986	1994975	63989	Predicted by at least one method	Integrated/IslandPath-DIMOB			EJBDKFJN_01829	1935915	1936130	1	hypothetical protein
	1930986	1994975	63989	Predicted by at least one method	Integrated/IslandPath-DIMOB			EJBDKFJN_01830	1936150	1937013	1	hypothetical protein
	1930986	1994975	63989	Predicted by at least one method	Integrated/IslandPath-DIMOB			EJBDKFJN_01831	1937028	1937294	1	hypothetical protein
	1930986	1994975	63989	Predicted by at least one method	Integrated/IslandPath-DIMOB			EJBDKFJN_01832	1937599	1940028	1	hypothetical protein
	1930986	1994975	63989	Predicted by at least one method	Integrated/IslandPath-DIMOB			EJBDKFJN_01833	1940033	1942165	1	hypothetical protein
	1930986	1994975	63989	Predicted by at least one method	Integrated/IslandPath-DIMOB			EJBDKFJN_01834	1942178	1942414	1	hypothetical protein
	1930986	1994975	63989	Predicted by at least one method	Integrated/IslandPath-DIMOB			EJBDKFJN_01835	1942392	1944578	1	hypothetical protein
	1930986	1994975	63989	Predicted by at least one method	Integrated/IslandPath-DIMOB		topB	EJBDKFJN_01836	1944676	1946382	1	DNA topoisomerase 3
	1930986	1994975	63989	Predicted by at least one method	Integrated/IslandPath-DIMOB			EJBDKFJN_01837	1946466	1946645	1	hypothetical protein
	1930986	1994975	63989	Predicted by at least one method	Integrated/IslandPath-DIMOB			EJBDKFJN_01838	1946623	1948092	1	hypothetical protein
	1930986	1994975	63989	Predicted by at least one method	Integrated/IslandPath-DIMOB			EJBDKFJN_01839	1948179	1956935	1	hypothetical protein
	1930986	1994975	63989	Predicted by at least one method	Integrated/IslandPath-DIMOB			EJBDKFJN_01840	1956978	1957637	1	hypothetical protein
	1930986	1994975	63989	Predicted by at least one method	Integrated/IslandPath-DIMOB			EJBDKFJN_01841	1957711	1959042	-1	hypothetical protein
	1930986	1994975	63989	Predicted by at least one method	Integrated/IslandPath-DIMOB			EJBDKFJN_01842	1959048	1959398	-1	hypothetical protein
	1930986	1994975	63989	Predicted by at least one method	Integrated/IslandPath-DIMOB		yfiR	EJBDKFJN_01843	1959738	1960328	1	putative HTH-type transcriptional regulator YfiR
	1930986	1994975	63989	Predicted by at least one method	Integrated/IslandPath-DIMOB			EJBDKFJN_01844	1960340	1960927	1	hypothetical protein
	1930986	1994975	63989	Predicted by at least one method	Integrated/IslandPath-DIMOB			EJBDKFJN_01845	1960948	1961649	1	hypothetical protein
	1930986	1994975	63989	Predicted by at least one method	Integrated/IslandPath-DIMOB		ecfA1_2	EJBDKFJN_01846	1961642	1962208	1	Energy-coupling factor transporter ATP-binding protein EcfA1
	1930986	1994975	63989	Predicted by at least one method	Integrated/IslandPath-DIMOB			EJBDKFJN_01847	1962532	1962846	1	hypothetical protein
	1930986	1994975	63989	Predicted by at least one method	Integrated/IslandPath-DIMOB			EJBDKFJN_01848	1962865	1963248	1	hypothetical protein
	1930986	1994975	63989	Predicted by at least one method	Integrated/IslandPath-DIMOB		ftsK	EJBDKFJN_01849	1963277	1964662	1	DNA translocase FtsK
	1930986	1994975	63989	Predicted by at least one method	Integrated/IslandPath-DIMOB			EJBDKFJN_01850	1964840	1966102	1	hypothetical protein
	1930986	1994975	63989	Predicted by at least one method	Integrated/IslandPath-DIMOB		erm	EJBDKFJN_01851	1966516	1967253	1	rRNA adenine N-6-methyltransferase
	1930986	1994975	63989	Predicted by at least one method	Integrated/IslandPath-DIMOB			EJBDKFJN_01852	1967510	1968757	-1	hypothetical protein
	1930986	1994975	63989	Predicted by at least one method	Integrated/IslandPath-DIMOB			EJBDKFJN_01853	1968937	1969158	1	hypothetical protein
	1930986	1994975	63989	Predicted by at least one method	Integrated/IslandPath-DIMOB			EJBDKFJN_01854	1969275	1969772	1	hypothetical protein
	1930986	1994975	63989	Predicted by at least one method	Integrated/IslandPath-DIMOB			EJBDKFJN_01855	1969747	1970253	1	hypothetical protein
	1930986	1994975	63989	Predicted by at least one method	Integrated/IslandPath-DIMOB			EJBDKFJN_01856	1970237	1972684	1	hypothetical protein
	1930986	1994975	63989	Predicted by at least one method	Integrated/IslandPath-DIMOB			EJBDKFJN_01857	1972687	1974864	1	hypothetical protein
	1930986	1994975	63989	Predicted by at least one method	Integrated/IslandPath-DIMOB		iap	EJBDKFJN_01858	1974861	1975862	1	putative endopeptidase p60
	1930986	1994975	63989	Predicted by at least one method	Integrated/IslandPath-DIMOB			EJBDKFJN_01859	1975859	1976794	1	hypothetical protein
	1930986	1994975	63989	Predicted by at least one method	Integrated/IslandPath-DIMOB		tetM	EJBDKFJN_01860	1977171	1979090	1	Tetracycline resistance protein TetM from transposon TnFO1
	1930986	1994975	63989	Predicted by at least one method	Integrated/IslandPath-DIMOB			EJBDKFJN_01861	1979432	1979785	-1	hypothetical protein
	1930986	1994975	63989	Predicted by at least one method	Integrated/IslandPath-DIMOB			EJBDKFJN_01862	1979875	1980105	-1	hypothetical protein
	1930986	1994975	63989	Predicted by at least one method	Integrated/IslandPath-DIMOB			EJBDKFJN_01863	1980296	1980718	1	hypothetical protein
	1930986	1994975	63989	Predicted by at least one method	Integrated/IslandPath-DIMOB			EJBDKFJN_01864	1980715	1980945	1	hypothetical protein
	1930986	1994975	63989	Predicted by at least one method	Integrated/IslandPath-DIMOB			EJBDKFJN_01865	1981406	1981609	1	hypothetical protein
	1930986	1994975	63989	Predicted by at least one method	Integrated/IslandPath-DIMOB		Int-Tn	EJBDKFJN_01866	1981691	1982908	1	Transposase from transposon Tn916
	1930986	1994975	63989	Predicted by at least one method	Integrated/IslandPath-DIMOB		ecfA1_3	EJBDKFJN_01867	1983077	1983931	1	Energy-coupling factor transporter ATP-binding protein EcfA1
	1930986	1994975	63989	Predicted by at least one method	Integrated/IslandPath-DIMOB			EJBDKFJN_01868	1983965	1985710	1	Putative multidrug export ATP-binding/permease protein
	1930986	1994975	63989	Predicted by at least one method	Integrated/IslandPath-DIMOB			EJBDKFJN_01869	1985704	1987299	1	Putative multidrug export ATP-binding/permease protein
	1930986	1994975	63989	Predicted by at least one method	Integrated/IslandPath-DIMOB		mepA_5	EJBDKFJN_01870	1987335	1988693	1	Multidrug export protein MepA
	1930986	1994975	63989	Predicted by at least one method	Integrated/IslandPath-DIMOB			EJBDKFJN_01871	1989037	1989447	1	hypothetical protein
	1930986	1994975	63989	Predicted by at least one method	Integrated/IslandPath-DIMOB		tnpR	EJBDKFJN_01872	1990112	1991878	1	Transposon gamma-delta resolvase
	1930986	1994975	63989	Predicted by at least one method	Integrated/IslandPath-DIMOB			EJBDKFJN_01873	1992021	1994975	1	hypothetical protein
Island-13	1930986	1991878	60892	Predicted by at least one method	Integrated/SIGI-HMM		rlmCD	EJBDKFJN_01820	1929658	1931016	1	23S rRNA (uracil-C(5))-methyltransferase RlmCD
	1930986	1991878	60892	Predicted by at least one method	Integrated/SIGI-HMM			EJBDKFJN_01821	1930986	1931174	1	hypothetical protein
	1930986	1991878	60892	Predicted by at least one method	Integrated/SIGI-HMM			EJBDKFJN_01822	1931181	1931462	1	hypothetical protein
	1930986	1991878	60892	Predicted by at least one method	Integrated/SIGI-HMM			EJBDKFJN_01823	1931497	1931604	1	hypothetical protein
	1930986	1991878	60892	Predicted by at least one method	Integrated/SIGI-HMM			EJBDKFJN_01824	1931553	1932323	1	hypothetical protein
	1930986	1991878	60892	Predicted by at least one method	Integrated/SIGI-HMM		dnaI	EJBDKFJN_01825	1932320	1933171	1	Primosomal protein DnaI
	1930986	1991878	60892	Predicted by at least one method	Integrated/SIGI-HMM			EJBDKFJN_01826	1933168	1933653	1	hypothetical protein
	1930986	1991878	60892	Predicted by at least one method	Integrated/SIGI-HMM			EJBDKFJN_01827	1933650	1935434	1	hypothetical protein
	1930986	1991878	60892	Predicted by at least one method	Integrated/SIGI-HMM			EJBDKFJN_01828	1935600	1935911	1	hypothetical protein
	1930986	1991878	60892	Predicted by at least one method	Integrated/SIGI-HMM			EJBDKFJN_01829	1935915	1936130	1	hypothetical protein
	1930986	1991878	60892	Predicted by at least one method	Integrated/SIGI-HMM			EJBDKFJN_01830	1936150	1937013	1	hypothetical protein
	1930986	1991878	60892	Predicted by at least one method	Integrated/SIGI-HMM			EJBDKFJN_01831	1937028	1937294	1	hypothetical protein
	1930986	1991878	60892	Predicted by at least one method	Integrated/SIGI-HMM			EJBDKFJN_01832	1937599	1940028	1	hypothetical protein
	1930986	1991878	60892	Predicted by at least one method	Integrated/SIGI-HMM			EJBDKFJN_01833	1940033	1942165	1	hypothetical protein
	1930986	1991878	60892	Predicted by at least one method	Integrated/SIGI-HMM			EJBDKFJN_01834	1942178	1942414	1	hypothetical protein
	1930986	1991878	60892	Predicted by at least one method	Integrated/SIGI-HMM			EJBDKFJN_01835	1942392	1944578	1	hypothetical protein
	1930986	1991878	60892	Predicted by at least one method	Integrated/SIGI-HMM		topB	EJBDKFJN_01836	1944676	1946382	1	DNA topoisomerase 3
	1930986	1991878	60892	Predicted by at least one method	Integrated/SIGI-HMM			EJBDKFJN_01837	1946466	1946645	1	hypothetical protein
	1930986	1991878	60892	Predicted by at least one method	Integrated/SIGI-HMM			EJBDKFJN_01838	1946623	1948092	1	hypothetical protein
	1930986	1991878	60892	Predicted by at least one method	Integrated/SIGI-HMM			EJBDKFJN_01839	1948179	1956935	1	hypothetical protein
	1930986	1991878	60892	Predicted by at least one method	Integrated/SIGI-HMM			EJBDKFJN_01840	1956978	1957637	1	hypothetical protein
	1930986	1991878	60892	Predicted by at least one method	Integrated/SIGI-HMM			EJBDKFJN_01841	1957711	1959042	-1	hypothetical protein
	1930986	1991878	60892	Predicted by at least one method	Integrated/SIGI-HMM			EJBDKFJN_01842	1959048	1959398	-1	hypothetical protein
	1930986	1991878	60892	Predicted by at least one method	Integrated/SIGI-HMM		yfiR	EJBDKFJN_01843	1959738	1960328	1	putative HTH-type transcriptional regulator YfiR
	1930986	1991878	60892	Predicted by at least one method	Integrated/SIGI-HMM			EJBDKFJN_01844	1960340	1960927	1	hypothetical protein
	1930986	1991878	60892	Predicted by at least one method	Integrated/SIGI-HMM			EJBDKFJN_01845	1960948	1961649	1	hypothetical protein
	1930986	1991878	60892	Predicted by at least one method	Integrated/SIGI-HMM		ecfA1_2	EJBDKFJN_01846	1961642	1962208	1	Energy-coupling factor transporter ATP-binding protein EcfA1
	1930986	1991878	60892	Predicted by at least one method	Integrated/SIGI-HMM			EJBDKFJN_01847	1962532	1962846	1	hypothetical protein
	1930986	1991878	60892	Predicted by at least one method	Integrated/SIGI-HMM			EJBDKFJN_01848	1962865	1963248	1	hypothetical protein
	1930986	1991878	60892	Predicted by at least one method	Integrated/SIGI-HMM		ftsK	EJBDKFJN_01849	1963277	1964662	1	DNA translocase FtsK
	1930986	1991878	60892	Predicted by at least one method	Integrated/SIGI-HMM			EJBDKFJN_01850	1964840	1966102	1	hypothetical protein
	1930986	1991878	60892	Predicted by at least one method	Integrated/SIGI-HMM		erm	EJBDKFJN_01851	1966516	1967253	1	rRNA adenine N-6-methyltransferase
	1930986	1991878	60892	Predicted by at least one method	Integrated/SIGI-HMM			EJBDKFJN_01852	1967510	1968757	-1	hypothetical protein
	1930986	1991878	60892	Predicted by at least one method	Integrated/SIGI-HMM			EJBDKFJN_01853	1968937	1969158	1	hypothetical protein
	1930986	1991878	60892	Predicted by at least one method	Integrated/SIGI-HMM			EJBDKFJN_01854	1969275	1969772	1	hypothetical protein
	1930986	1991878	60892	Predicted by at least one method	Integrated/SIGI-HMM			EJBDKFJN_01855	1969747	1970253	1	hypothetical protein
	1930986	1991878	60892	Predicted by at least one method	Integrated/SIGI-HMM			EJBDKFJN_01856	1970237	1972684	1	hypothetical protein
	1930986	1991878	60892	Predicted by at least one method	Integrated/SIGI-HMM			EJBDKFJN_01857	1972687	1974864	1	hypothetical protein
	1930986	1991878	60892	Predicted by at least one method	Integrated/SIGI-HMM		iap	EJBDKFJN_01858	1974861	1975862	1	putative endopeptidase p60
	1930986	1991878	60892	Predicted by at least one method	Integrated/SIGI-HMM			EJBDKFJN_01859	1975859	1976794	1	hypothetical protein
	1930986	1991878	60892	Predicted by at least one method	Integrated/SIGI-HMM		tetM	EJBDKFJN_01860	1977171	1979090	1	Tetracycline resistance protein TetM from transposon TnFO1
	1930986	1991878	60892	Predicted by at least one method	Integrated/SIGI-HMM			EJBDKFJN_01861	1979432	1979785	-1	hypothetical protein
	1930986	1991878	60892	Predicted by at least one method	Integrated/SIGI-HMM			EJBDKFJN_01862	1979875	1980105	-1	hypothetical protein
	1930986	1991878	60892	Predicted by at least one method	Integrated/SIGI-HMM			EJBDKFJN_01863	1980296	1980718	1	hypothetical protein
	1930986	1991878	60892	Predicted by at least one method	Integrated/SIGI-HMM			EJBDKFJN_01864	1980715	1980945	1	hypothetical protein
	1930986	1991878	60892	Predicted by at least one method	Integrated/SIGI-HMM			EJBDKFJN_01865	1981406	1981609	1	hypothetical protein
	1930986	1991878	60892	Predicted by at least one method	Integrated/SIGI-HMM		Int-Tn	EJBDKFJN_01866	1981691	1982908	1	Transposase from transposon Tn916
	1930986	1991878	60892	Predicted by at least one method	Integrated/SIGI-HMM		ecfA1_3	EJBDKFJN_01867	1983077	1983931	1	Energy-coupling factor transporter ATP-binding protein EcfA1
	1930986	1991878	60892	Predicted by at least one method	Integrated/SIGI-HMM			EJBDKFJN_01868	1983965	1985710	1	Putative multidrug export ATP-binding/permease protein
	1930986	1991878	60892	Predicted by at least one method	Integrated/SIGI-HMM			EJBDKFJN_01869	1985704	1987299	1	Putative multidrug export ATP-binding/permease protein
	1930986	1991878	60892	Predicted by at least one method	Integrated/SIGI-HMM		mepA_5	EJBDKFJN_01870	1987335	1988693	1	Multidrug export protein MepA
	1930986	1991878	60892	Predicted by at least one method	Integrated/SIGI-HMM			EJBDKFJN_01871	1989037	1989447	1	hypothetical protein
	1930986	1991878	60892	Predicted by at least one method	Integrated/SIGI-HMM		tnpR	EJBDKFJN_01872	1990112	1991878	1	Transposon gamma-delta resolvase
Island-14	1991873	1996590	4717	Predicted by at least one method	Integrated/IslandPick		tnpR	EJBDKFJN_01872	1990112	1991878	1	Transposon gamma-delta resolvase
	1991873	1996590	4717	Predicted by at least one method	Integrated/IslandPick			EJBDKFJN_01873	1992021	1994975	1	hypothetical protein
	1991873	1996590	4717	Predicted by at least one method	Integrated/IslandPick			EJBDKFJN_01874	1994991	1996547	1	hypothetical protein
Island-15	2052618	2057010	4392	Predicted by at least one method	Integrated/IslandPick			EJBDKFJN_01922	2051474	2059252	-1	hypothetical protein

## Sheet: vincentii_3_1_27
Island	Island start	Island end	Length	Method	Method2	Gene name	Gene ID	Locus	Gene start	Gene end	Strand	Product	External Annotations
Island-1	32830	45650	12820	Predicted by at least one method	Integrated/IslandPath-DIMOB	WP_008796466.1		HMPREF0405_RS00145	32830	33306	1	type II secretion system protein
	32830	45650	12820	Predicted by at least one method	Integrated/IslandPath-DIMOB	WP_008796465.1		HMPREF0405_RS00150	33291	33791	1	prepilin peptidase
	32830	45650	12820	Predicted by at least one method	Integrated/IslandPath-DIMOB	WP_008796464.1		HMPREF0405_RS00155	34067	34480	1	hypothetical protein
	32830	45650	12820	Predicted by at least one method	Integrated/IslandPath-DIMOB	WP_008796463.1		HMPREF0405_RS00160	34482	35048	1	hypothetical protein
	32830	45650	12820	Predicted by at least one method	Integrated/IslandPath-DIMOB	WP_020789372.1		HMPREF0405_RS00165	35017	35574	1	hypothetical protein
	32830	45650	12820	Predicted by at least one method	Integrated/IslandPath-DIMOB	WP_008796461.1		HMPREF0405_RS00170	35567	36736	1	PilN domain-containing protein
	32830	45650	12820	Predicted by at least one method	Integrated/IslandPath-DIMOB	WP_008796460.1		HMPREF0405_RS00175	37000	37821	1	hypothetical protein
	32830	45650	12820	Predicted by at least one method	Integrated/IslandPath-DIMOB			HMPREF0405_RS00180	38068	39282	1	type II secretion system protein GspD
	32830	45650	12820	Predicted by at least one method	Integrated/IslandPath-DIMOB	WP_005889271.1	tnpA	HMPREF0405_RS00185	39409	39867	1	IS200/IS605 family transposase
	32830	45650	12820	Predicted by at least one method	Integrated/IslandPath-DIMOB			HMPREF0405_RS00190	40000	40335	1	type II secretion system protein GspD
	32830	45650	12820	Predicted by at least one method	Integrated/IslandPath-DIMOB			HMPREF0405_RS10275	40546	41787	1	AAA family ATPase
	32830	45650	12820	Predicted by at least one method	Integrated/IslandPath-DIMOB	WP_008796457.1		HMPREF0405_RS00200	42077	42361	1	PepSY domain-containing protein
	32830	45650	12820	Predicted by at least one method	Integrated/IslandPath-DIMOB	WP_008796456.1		HMPREF0405_RS00205	42442	43161	-1	DUF1275 domain-containing protein
	32830	45650	12820	Predicted by at least one method	Integrated/IslandPath-DIMOB	WP_008796455.1		HMPREF0405_RS00210	43265	43855	1	hypothetical protein
	32830	45650	12820	Predicted by at least one method	Integrated/IslandPath-DIMOB	WP_008796454.1		HMPREF0405_RS00215	44016	45650	1	formate--tetrahydrofolate ligase
Island-2	373702	384142	10440	Predicted by at least one method	Integrated/IslandPick		radD	HMPREF0405_RS01875	373702	384142	1	autotransporter adhesin RadD
Island-3	489047	521728	32681	Predicted by at least one method	Integrated/IslandPath-DIMOB	WP_025374900.1		HMPREF0405_RS02320	489047	489265	1	hypothetical protein
	489047	521728	32681	Predicted by at least one method	Integrated/IslandPath-DIMOB	WP_025374901.1		HMPREF0405_RS02325	489249	489818	1	hypothetical protein
	489047	521728	32681	Predicted by at least one method	Integrated/IslandPath-DIMOB	WP_008796896.1		HMPREF0405_RS02330	489836	490081	1	hypothetical protein
	489047	521728	32681	Predicted by at least one method	Integrated/IslandPath-DIMOB	WP_008796897.1		HMPREF0405_RS02335	490078	491829	1	DUF2326 domain-containing protein
	489047	521728	32681	Predicted by at least one method	Integrated/IslandPath-DIMOB	WP_005889271.1	tnpA	HMPREF0405_RS02340	492207	492665	1	IS200/IS605 family transposase
	489047	521728	32681	Predicted by at least one method	Integrated/IslandPath-DIMOB	WP_008796898.1	guaA	HMPREF0405_RS02345	493041	494579	-1	glutamine-hydrolyzing GMP synthase
	489047	521728	32681	Predicted by at least one method	Integrated/IslandPath-DIMOB			HMPREF0405_RS02350	494643	495077	-1	hypothetical protein
	489047	521728	32681	Predicted by at least one method	Integrated/IslandPath-DIMOB	WP_008796900.1		HMPREF0405_RS02355	495237	497108	-1	PTS sugar transporter subunit IIA
	489047	521728	32681	Predicted by at least one method	Integrated/IslandPath-DIMOB	WP_008796901.1	pfkB	HMPREF0405_RS02360	497098	498027	-1	1-phosphofructokinase
	489047	521728	32681	Predicted by at least one method	Integrated/IslandPath-DIMOB	WP_008796903.1		HMPREF0405_RS02365	498246	498980	-1	DeoR/GlpR transcriptional regulator
	489047	521728	32681	Predicted by at least one method	Integrated/IslandPath-DIMOB	WP_008796904.1		HMPREF0405_RS02370	499406	499663	1	50S ribosomal protein L28
	489047	521728	32681	Predicted by at least one method	Integrated/IslandPath-DIMOB	WP_008796905.1		HMPREF0405_RS02375	499731	501530	-1	ABC transporter ATP-binding protein
	489047	521728	32681	Predicted by at least one method	Integrated/IslandPath-DIMOB	WP_008796906.1		HMPREF0405_RS02380	501541	503280	-1	ABC transporter ATP-binding protein
	489047	521728	32681	Predicted by at least one method	Integrated/IslandPath-DIMOB	WP_008796907.1		HMPREF0405_RS02385	503645	506083	1	tetratricopeptide repeat protein
	489047	521728	32681	Predicted by at least one method	Integrated/IslandPath-DIMOB	WP_008796908.1		HMPREF0405_RS02390	506103	506885	1	SDR family NAD(P)-dependent oxidoreductase
	489047	521728	32681	Predicted by at least one method	Integrated/IslandPath-DIMOB	WP_008796909.1		HMPREF0405_RS02395	507094	508248	1	ABC transporter substrate-binding protein
	489047	521728	32681	Predicted by at least one method	Integrated/IslandPath-DIMOB	WP_025374902.1		HMPREF0405_RS02400	508262	509149	1	branched-chain amino acid ABC transporter permease
	489047	521728	32681	Predicted by at least one method	Integrated/IslandPath-DIMOB	WP_005891546.1		HMPREF0405_RS02405	509150	510124	1	branched-chain amino acid ABC transporter permease
	489047	521728	32681	Predicted by at least one method	Integrated/IslandPath-DIMOB	WP_008796911.1		HMPREF0405_RS02410	510114	510896	1	ABC transporter ATP-binding protein
	489047	521728	32681	Predicted by at least one method	Integrated/IslandPath-DIMOB	WP_005891551.1		HMPREF0405_RS02415	510896	511609	1	ABC transporter ATP-binding protein
	489047	521728	32681	Predicted by at least one method	Integrated/IslandPath-DIMOB	WP_005913717.1	pflA	HMPREF0405_RS02420	511682	512413	-1	pyruvate formate lyase-activating protein
	489047	521728	32681	Predicted by at least one method	Integrated/IslandPath-DIMOB	WP_008796912.1	pflB	HMPREF0405_RS02425	512475	514706	-1	formate C-acetyltransferase
	489047	521728	32681	Predicted by at least one method	Integrated/IslandPath-DIMOB	WP_008796913.1		HMPREF0405_RS02430	515028	515711	1	peptidyl-prolyl cis-trans isomerase
	489047	521728	32681	Predicted by at least one method	Integrated/IslandPath-DIMOB	WP_008796914.1		HMPREF0405_RS02435	515814	516203	1	adhesion protein FadA
	489047	521728	32681	Predicted by at least one method	Integrated/IslandPath-DIMOB	WP_008796915.1		HMPREF0405_RS02440	516356	517288	1	ABC transporter permease
	489047	521728	32681	Predicted by at least one method	Integrated/IslandPath-DIMOB	WP_008796916.1		HMPREF0405_RS02445	517263	518492	1	murein hydrolase activator EnvC
	489047	521728	32681	Predicted by at least one method	Integrated/IslandPath-DIMOB	WP_023036162.1		HMPREF0405_RS02450	518510	519313	1	NAD(+)/NADH kinase
	489047	521728	32681	Predicted by at least one method	Integrated/IslandPath-DIMOB	WP_008796917.1	recN	HMPREF0405_RS02455	519292	520968	1	DNA repair protein RecN
	489047	521728	32681	Predicted by at least one method	Integrated/IslandPath-DIMOB	WP_020788971.1		HMPREF0405_RS02460	520970	521728	1	site-specific integrase
Island-4	1464800	1479362	14562	Predicted by at least one method	Integrated/IslandPath-DIMOB	WP_008797560.1		HMPREF0405_RS06845	1463680	1464807	1	alanyl-tRNA editing protein
	1464800	1479362	14562	Predicted by at least one method	Integrated/IslandPath-DIMOB	WP_008797561.1	rlmN	HMPREF0405_RS06850	1464800	1465876	1	23S rRNA (adenine(2503)-C(2))-methyltransferase RlmN
	1464800	1479362	14562	Predicted by at least one method	Integrated/IslandPath-DIMOB	WP_008797562.1		HMPREF0405_RS06855	1465880	1468138	1	penicillin-binding protein
	1464800	1479362	14562	Predicted by at least one method	Integrated/IslandPath-DIMOB	WP_008797563.1		HMPREF0405_RS06860	1468140	1470899	1	ATP-dependent helicase
	1464800	1479362	14562	Predicted by at least one method	Integrated/IslandPath-DIMOB	WP_005912845.1		HMPREF0405_RS06865	1470896	1472062	1	exonuclease SbcCD subunit D
	1464800	1479362	14562	Predicted by at least one method	Integrated/IslandPath-DIMOB	WP_008797564.1		HMPREF0405_RS06870	1472052	1474817	1	SMC family ATPase
	1464800	1479362	14562	Predicted by at least one method	Integrated/IslandPath-DIMOB	WP_005912841.1		HMPREF0405_RS06875	1474826	1475494	1	epoxyqueuosine reductase QueH
	1464800	1479362	14562	Predicted by at least one method	Integrated/IslandPath-DIMOB	WP_008797565.1		HMPREF0405_RS06880	1475487	1476104	1	hypothetical protein
	1464800	1479362	14562	Predicted by at least one method	Integrated/IslandPath-DIMOB			HMPREF0405_RS06885	1476113	1476760	1	toxin-antitoxin system YwqK family antitoxin
	1464800	1479362	14562	Predicted by at least one method	Integrated/IslandPath-DIMOB	WP_005889271.1	tnpA	HMPREF0405_RS06890	1476894	1477352	-1	IS200/IS605 family transposase
	1464800	1479362	14562	Predicted by at least one method	Integrated/IslandPath-DIMOB			HMPREF0405_RS06895	1477478	1477822	1	toxin-antitoxin system YwqK family antitoxin
	1464800	1479362	14562	Predicted by at least one method	Integrated/IslandPath-DIMOB	WP_008797569.1		HMPREF0405_RS06900	1477953	1479362	1	TolC family protein
Island-5	1756380	1774271	17891	Predicted by at least one method	Integrated/IslandPath-DIMOB	WP_025374977.1		HMPREF0405_RS08180	1756127	1756387	-1	Txe/YoeB family addiction module toxin
	1756380	1774271	17891	Predicted by at least one method	Integrated/IslandPath-DIMOB	WP_005892688.1		HMPREF0405_RS08185	1756380	1756634	-1	type II toxin-antitoxin system Phd/YefM family antitoxin
	1756380	1774271	17891	Predicted by at least one method	Integrated/IslandPath-DIMOB	WP_025374978.1		HMPREF0405_RS08190	1756925	1758133	-1	tyrosine--tRNA ligase
	1756380	1774271	17891	Predicted by at least one method	Integrated/IslandPath-DIMOB	WP_008796532.1	brnQ	HMPREF0405_RS08195	1758367	1759641	-1	branched-chain amino acid transport system II carrier protein
	1756380	1774271	17891	Predicted by at least one method	Integrated/IslandPath-DIMOB	WP_008796531.1		HMPREF0405_RS08200	1759789	1760151	-1	arsenate reductase family protein
	1756380	1774271	17891	Predicted by at least one method	Integrated/IslandPath-DIMOB	WP_008796530.1		HMPREF0405_RS08205	1760289	1762010	-1	flavocytochrome c
	1756380	1774271	17891	Predicted by at least one method	Integrated/IslandPath-DIMOB	WP_008796529.1		HMPREF0405_RS08210	1762157	1762675	-1	hypothetical protein
	1756380	1774271	17891	Predicted by at least one method	Integrated/IslandPath-DIMOB	WP_008796528.1		HMPREF0405_RS08215	1762980	1763738	1	HAD family hydrolase
	1756380	1774271	17891	Predicted by at least one method	Integrated/IslandPath-DIMOB	WP_008796527.1	xth	HMPREF0405_RS08220	1763798	1764559	-1	exodeoxyribonuclease III
	1756380	1774271	17891	Predicted by at least one method	Integrated/IslandPath-DIMOB			HMPREF0405_RS08225	1764664	1765348	-1	site-specific DNA-methyltransferase
	1756380	1774271	17891	Predicted by at least one method	Integrated/IslandPath-DIMOB	WP_008796526.1	aroQ	HMPREF0405_RS08230	1765335	1765796	-1	type II 3-dehydroquinate dehydratase
	1756380	1774271	17891	Predicted by at least one method	Integrated/IslandPath-DIMOB	WP_025374981.1		HMPREF0405_RS08235	1765777	1766580	-1	shikimate dehydrogenase
	1756380	1774271	17891	Predicted by at least one method	Integrated/IslandPath-DIMOB	WP_038371847.1		HMPREF0405_RS08240	1766577	1766834	-1	chorismate mutase
	1756380	1774271	17891	Predicted by at least one method	Integrated/IslandPath-DIMOB	WP_025374982.1		HMPREF0405_RS08245	1766800	1767345	-1	hypothetical protein
	1756380	1774271	17891	Predicted by at least one method	Integrated/IslandPath-DIMOB	WP_008796524.1		HMPREF0405_RS08250	1767459	1768706	1	FtsW/RodA/SpoVE family cell cycle protein
	1756380	1774271	17891	Predicted by at least one method	Integrated/IslandPath-DIMOB	WP_005891429.1		HMPREF0405_RS08255	1768785	1768973	1	DUF896 domain-containing protein
	1756380	1774271	17891	Predicted by at least one method	Integrated/IslandPath-DIMOB	WP_008796523.1	asnS	HMPREF0405_RS08260	1768985	1770370	1	asparagine--tRNA ligase
	1756380	1774271	17891	Predicted by at least one method	Integrated/IslandPath-DIMOB	WP_008796522.1	rnmV	HMPREF0405_RS08265	1770388	1770939	1	ribonuclease M5
	1756380	1774271	17891	Predicted by at least one method	Integrated/IslandPath-DIMOB	WP_008796521.1		HMPREF0405_RS10625	1770996	1771169	1	hypothetical protein
	1756380	1774271	17891	Predicted by at least one method	Integrated/IslandPath-DIMOB	WP_008796520.1		HMPREF0405_RS08270	1771171	1771842	1	Fic family protein
	1756380	1774271	17891	Predicted by at least one method	Integrated/IslandPath-DIMOB	WP_025374983.1		HMPREF0405_RS08275	1771884	1772096	1	hypothetical protein
	1756380	1774271	17891	Predicted by at least one method	Integrated/IslandPath-DIMOB	WP_008796518.1		HMPREF0405_RS08280	1772096	1772815	1	zeta toxin family protein
	1756380	1774271	17891	Predicted by at least one method	Integrated/IslandPath-DIMOB	WP_008796517.1		HMPREF0405_RS08285	1772857	1773306	1	sodium-dependent phosphate transporter 1-A (Solute carrier family 20member 1-A)
	1756380	1774271	17891	Predicted by at least one method	Integrated/IslandPath-DIMOB	WP_008796516.1		HMPREF0405_RS08290	1773314	1773811	1	recombinase family protein
	1756380	1774271	17891	Predicted by at least one method	Integrated/IslandPath-DIMOB	WP_008796515.1		HMPREF0405_RS08295	1773969	1774271	1	hypothetical protein

## Sheet: vincentii_3_1_36A2
Island	Island start	Island end	Length	Method	Method2	Gene name	Gene ID	Locus	Gene start	Gene end	Strand	Product	External Annotations
Island-1	265978	271794	5816	Predicted by at least one method	Integrated/IslandPath-DIMOB		pyrH	CAOKBMPH_00281	265978	266697	-1	Uridylate kinase
	265978	271794	5816	Predicted by at least one method	Integrated/IslandPath-DIMOB		tsf	CAOKBMPH_00282	266761	267654	-1	Elongation factor Ts
	265978	271794	5816	Predicted by at least one method	Integrated/IslandPath-DIMOB		rpsB	CAOKBMPH_00283	267693	268436	-1	30S ribosomal protein S2
	265978	271794	5816	Predicted by at least one method	Integrated/IslandPath-DIMOB			CAOKBMPH_00284	268692	269087	1	Alkaline shock protein 23
	265978	271794	5816	Predicted by at least one method	Integrated/IslandPath-DIMOB			CAOKBMPH_00285	269103	269696	1	hypothetical protein
	265978	271794	5816	Predicted by at least one method	Integrated/IslandPath-DIMOB			CAOKBMPH_00286	269696	269920	1	hypothetical protein
	265978	271794	5816	Predicted by at least one method	Integrated/IslandPath-DIMOB		nusB	CAOKBMPH_00287	269925	270386	1	N utilization substance protein B
	265978	271794	5816	Predicted by at least one method	Integrated/IslandPath-DIMOB			CAOKBMPH_00288	270431	270781	-1	hypothetical protein
	265978	271794	5816	Predicted by at least one method	Integrated/IslandPath-DIMOB			CAOKBMPH_00289	270911	271042	-1	hypothetical protein
	265978	271794	5816	Predicted by at least one method	Integrated/IslandPath-DIMOB			CAOKBMPH_00290	271285	271794	-1	hypothetical protein
Island-2	288470	306507	18037	Predicted by at least one method	Integrated/IslandPath-DIMOB		hin	CAOKBMPH_00304	288470	289882	-1	DNA-invertase hin
	288470	306507	18037	Predicted by at least one method	Integrated/IslandPath-DIMOB			CAOKBMPH_00305	289923	290021	-1	hypothetical protein
	288470	306507	18037	Predicted by at least one method	Integrated/IslandPath-DIMOB			CAOKBMPH_00306	290088	291518	-1	hypothetical protein
	288470	306507	18037	Predicted by at least one method	Integrated/IslandPath-DIMOB			CAOKBMPH_00307	291494	292120	-1	hypothetical protein
	288470	306507	18037	Predicted by at least one method	Integrated/IslandPath-DIMOB			CAOKBMPH_00308	292277	293905	1	hypothetical protein
	288470	306507	18037	Predicted by at least one method	Integrated/IslandPath-DIMOB			CAOKBMPH_00309	293974	294780	-1	hypothetical protein
	288470	306507	18037	Predicted by at least one method	Integrated/IslandPath-DIMOB			CAOKBMPH_00310	294990	296099	-1	hypothetical protein
	288470	306507	18037	Predicted by at least one method	Integrated/IslandPath-DIMOB			CAOKBMPH_00311	296254	296436	-1	hypothetical protein
	288470	306507	18037	Predicted by at least one method	Integrated/IslandPath-DIMOB			CAOKBMPH_00312	296581	297207	-1	hypothetical protein
	288470	306507	18037	Predicted by at least one method	Integrated/IslandPath-DIMOB			CAOKBMPH_00313	297357	297749	-1	hypothetical protein
	288470	306507	18037	Predicted by at least one method	Integrated/IslandPath-DIMOB			CAOKBMPH_00314	297913	298956	-1	hypothetical protein
	288470	306507	18037	Predicted by at least one method	Integrated/IslandPath-DIMOB			CAOKBMPH_00315	299030	299527	-1	hypothetical protein
	288470	306507	18037	Predicted by at least one method	Integrated/IslandPath-DIMOB		ddrA	CAOKBMPH_00316	299783	300415	-1	Single-stranded DNA-binding protein DdrA
	288470	306507	18037	Predicted by at least one method	Integrated/IslandPath-DIMOB			CAOKBMPH_00317	300435	301280	-1	hypothetical protein
	288470	306507	18037	Predicted by at least one method	Integrated/IslandPath-DIMOB			CAOKBMPH_00318	301296	301817	-1	hypothetical protein
	288470	306507	18037	Predicted by at least one method	Integrated/IslandPath-DIMOB		comM_2	CAOKBMPH_00319	302142	302525	1	Competence protein ComM
	288470	306507	18037	Predicted by at least one method	Integrated/IslandPath-DIMOB		pilT	CAOKBMPH_00320	302761	303711	1	Twitching mobility protein
	288470	306507	18037	Predicted by at least one method	Integrated/IslandPath-DIMOB		hemZ	CAOKBMPH_00321	303714	305123	1	Oxygen-independent coproporphyrinogen-III oxidase-like protein HemZ
	288470	306507	18037	Predicted by at least one method	Integrated/IslandPath-DIMOB			CAOKBMPH_00322	305120	305650	1	hypothetical protein
	288470	306507	18037	Predicted by at least one method	Integrated/IslandPath-DIMOB		hslO	CAOKBMPH_00323	305650	306507	1	33 kDa chaperonin
Island-3	1446847	1453039	6192	Predicted by at least one method	Integrated/IslandPath-DIMOB			CAOKBMPH_01384	1446847	1447302	1	hypothetical protein
	1446847	1453039	6192	Predicted by at least one method	Integrated/IslandPath-DIMOB		cysK1	CAOKBMPH_01385	1447486	1448406	1	O-acetylserine sulfhydrylase
	1446847	1453039	6192	Predicted by at least one method	Integrated/IslandPath-DIMOB			CAOKBMPH_01386	1448556	1449014	-1	hypothetical protein
	1446847	1453039	6192	Predicted by at least one method	Integrated/IslandPath-DIMOB			CAOKBMPH_01387	1449191	1449703	-1	hypothetical protein
	1446847	1453039	6192	Predicted by at least one method	Integrated/IslandPath-DIMOB			CAOKBMPH_01388	1449827	1450687	1	hypothetical protein
	1446847	1453039	6192	Predicted by at least one method	Integrated/IslandPath-DIMOB			CAOKBMPH_01389	1450754	1451161	-1	hypothetical protein
	1446847	1453039	6192	Predicted by at least one method	Integrated/IslandPath-DIMOB			CAOKBMPH_01390	1451186	1451830	-1	hypothetical protein
	1446847	1453039	6192	Predicted by at least one method	Integrated/IslandPath-DIMOB			CAOKBMPH_01391	1451913	1452212	1	hypothetical protein
	1446847	1453039	6192	Predicted by at least one method	Integrated/IslandPath-DIMOB			CAOKBMPH_01392	1452062	1453039	-1	hypothetical protein
Island-4	1577149	1589299	12150	Predicted by at least one method	Integrated/IslandPath-DIMOB			CAOKBMPH_01519	1577149	1578000	-1	hypothetical protein
	1577149	1589299	12150	Predicted by at least one method	Integrated/IslandPath-DIMOB			CAOKBMPH_01520	1578011	1578727	-1	hypothetical protein
	1577149	1589299	12150	Predicted by at least one method	Integrated/IslandPath-DIMOB			CAOKBMPH_01521	1578727	1578945	-1	hypothetical protein
	1577149	1589299	12150	Predicted by at least one method	Integrated/IslandPath-DIMOB			CAOKBMPH_01522	1578935	1580587	-1	hypothetical protein
	1577149	1589299	12150	Predicted by at least one method	Integrated/IslandPath-DIMOB			CAOKBMPH_01523	1580597	1581064	-1	hypothetical protein
	1577149	1589299	12150	Predicted by at least one method	Integrated/IslandPath-DIMOB			CAOKBMPH_01524	1581075	1582457	-1	hypothetical protein
	1577149	1589299	12150	Predicted by at least one method	Integrated/IslandPath-DIMOB			CAOKBMPH_01525	1582441	1583139	-1	hypothetical protein
	1577149	1589299	12150	Predicted by at least one method	Integrated/IslandPath-DIMOB			CAOKBMPH_01526	1583559	1583783	1	hypothetical protein
	1577149	1589299	12150	Predicted by at least one method	Integrated/IslandPath-DIMOB			CAOKBMPH_01527	1583799	1584032	1	hypothetical protein
	1577149	1589299	12150	Predicted by at least one method	Integrated/IslandPath-DIMOB			CAOKBMPH_01528	1584064	1584273	1	hypothetical protein
	1577149	1589299	12150	Predicted by at least one method	Integrated/IslandPath-DIMOB			CAOKBMPH_01529	1584270	1584449	-1	hypothetical protein
	1577149	1589299	12150	Predicted by at least one method	Integrated/IslandPath-DIMOB			CAOKBMPH_01530	1584449	1584802	-1	hypothetical protein
	1577149	1589299	12150	Predicted by at least one method	Integrated/IslandPath-DIMOB			CAOKBMPH_01531	1584807	1585310	-1	hypothetical protein
	1577149	1589299	12150	Predicted by at least one method	Integrated/IslandPath-DIMOB			CAOKBMPH_01532	1585321	1585494	-1	hypothetical protein
	1577149	1589299	12150	Predicted by at least one method	Integrated/IslandPath-DIMOB		dnaC_2	CAOKBMPH_01533	1585504	1586304	-1	DNA replication protein DnaC
	1577149	1589299	12150	Predicted by at least one method	Integrated/IslandPath-DIMOB			CAOKBMPH_01534	1586306	1587046	-1	hypothetical protein
	1577149	1589299	12150	Predicted by at least one method	Integrated/IslandPath-DIMOB			CAOKBMPH_01535	1587097	1587261	-1	hypothetical protein
	1577149	1589299	12150	Predicted by at least one method	Integrated/IslandPath-DIMOB			CAOKBMPH_01536	1588006	1588383	-1	hypothetical protein
	1577149	1589299	12150	Predicted by at least one method	Integrated/IslandPath-DIMOB			CAOKBMPH_01537	1588522	1588743	-1	hypothetical protein
	1577149	1589299	12150	Predicted by at least one method	Integrated/IslandPath-DIMOB			CAOKBMPH_01538	1588901	1589299	-1	hypothetical protein
Island-5	1669276	1712223	42947	Predicted by at least one method	Integrated/IslandPath-DIMOB		rpsI	CAOKBMPH_01627	1669276	1669665	-1	30S ribosomal protein S9
	1669276	1712223	42947	Predicted by at least one method	Integrated/IslandPath-DIMOB		rplM	CAOKBMPH_01628	1669693	1670127	-1	50S ribosomal protein L13
	1669276	1712223	42947	Predicted by at least one method	Integrated/IslandPath-DIMOB		alsT_3	CAOKBMPH_01629	1670621	1671970	1	Amino-acid carrier protein AlsT
	1669276	1712223	42947	Predicted by at least one method	Integrated/IslandPath-DIMOB		infC	CAOKBMPH_01630	1672297	1672722	1	Translation initiation factor IF-3
	1669276	1712223	42947	Predicted by at least one method	Integrated/IslandPath-DIMOB		rpmI	CAOKBMPH_01631	1672800	1673006	1	50S ribosomal protein L35
	1669276	1712223	42947	Predicted by at least one method	Integrated/IslandPath-DIMOB		rplT	CAOKBMPH_01632	1673031	1673381	1	50S ribosomal protein L20
	1669276	1712223	42947	Predicted by at least one method	Integrated/IslandPath-DIMOB			CAOKBMPH_01635	1673898	1675115	-1	Putative prophage phiRv2 integrase
	1669276	1712223	42947	Predicted by at least one method	Integrated/IslandPath-DIMOB			CAOKBMPH_01636	1675181	1675399	-1	hypothetical protein
	1669276	1712223	42947	Predicted by at least one method	Integrated/IslandPath-DIMOB			CAOKBMPH_01637	1675417	1676028	-1	hypothetical protein
	1669276	1712223	42947	Predicted by at least one method	Integrated/IslandPath-DIMOB			CAOKBMPH_01638	1676138	1676332	-1	hypothetical protein
	1669276	1712223	42947	Predicted by at least one method	Integrated/IslandPath-DIMOB			CAOKBMPH_01639	1676380	1676526	-1	hypothetical protein
	1669276	1712223	42947	Predicted by at least one method	Integrated/IslandPath-DIMOB			CAOKBMPH_01640	1676530	1676985	-1	hypothetical protein
	1669276	1712223	42947	Predicted by at least one method	Integrated/IslandPath-DIMOB			CAOKBMPH_01641	1677017	1677259	-1	hypothetical protein
	1669276	1712223	42947	Predicted by at least one method	Integrated/IslandPath-DIMOB			CAOKBMPH_01642	1677429	1677575	-1	hypothetical protein
	1669276	1712223	42947	Predicted by at least one method	Integrated/IslandPath-DIMOB			CAOKBMPH_01643	1677674	1677919	-1	hypothetical protein
	1669276	1712223	42947	Predicted by at least one method	Integrated/IslandPath-DIMOB			CAOKBMPH_01644	1677939	1678196	-1	hypothetical protein
	1669276	1712223	42947	Predicted by at least one method	Integrated/IslandPath-DIMOB			CAOKBMPH_01645	1678240	1678500	-1	hypothetical protein
	1669276	1712223	42947	Predicted by at least one method	Integrated/IslandPath-DIMOB			CAOKBMPH_01646	1678609	1678947	-1	hypothetical protein
	1669276	1712223	42947	Predicted by at least one method	Integrated/IslandPath-DIMOB			CAOKBMPH_01647	1678993	1679202	-1	hypothetical protein
	1669276	1712223	42947	Predicted by at least one method	Integrated/IslandPath-DIMOB			CAOKBMPH_01648	1679307	1679447	-1	hypothetical protein
	1669276	1712223	42947	Predicted by at least one method	Integrated/IslandPath-DIMOB			CAOKBMPH_01649	1679568	1679777	-1	hypothetical protein
	1669276	1712223	42947	Predicted by at least one method	Integrated/IslandPath-DIMOB			CAOKBMPH_01650	1679770	1679976	-1	hypothetical protein
	1669276	1712223	42947	Predicted by at least one method	Integrated/IslandPath-DIMOB			CAOKBMPH_01651	1680283	1680447	-1	hypothetical protein
	1669276	1712223	42947	Predicted by at least one method	Integrated/IslandPath-DIMOB			CAOKBMPH_01652	1680451	1680567	-1	hypothetical protein
	1669276	1712223	42947	Predicted by at least one method	Integrated/IslandPath-DIMOB			CAOKBMPH_01653	1680688	1681353	-1	hypothetical protein
	1669276	1712223	42947	Predicted by at least one method	Integrated/IslandPath-DIMOB		soj	CAOKBMPH_01654	1681362	1682063	-1	Sporulation initiation inhibitor protein Soj
	1669276	1712223	42947	Predicted by at least one method	Integrated/IslandPath-DIMOB			CAOKBMPH_01655	1682249	1682560	1	hypothetical protein
	1669276	1712223	42947	Predicted by at least one method	Integrated/IslandPath-DIMOB			CAOKBMPH_01656	1682581	1682889	-1	hypothetical protein
	1669276	1712223	42947	Predicted by at least one method	Integrated/IslandPath-DIMOB		mltF	CAOKBMPH_01657	1682893	1683501	-1	Membrane-bound lytic murein transglycosylase F
	1669276	1712223	42947	Predicted by at least one method	Integrated/IslandPath-DIMOB		mobA	CAOKBMPH_01658	1683515	1685812	-1	Mobilization protein A
	1669276	1712223	42947	Predicted by at least one method	Integrated/IslandPath-DIMOB		rghR	CAOKBMPH_01659	1686369	1686734	-1	HTH-type transcriptional repressor RghR
	1669276	1712223	42947	Predicted by at least one method	Integrated/IslandPath-DIMOB			CAOKBMPH_01660	1686782	1687264	-1	hypothetical protein
	1669276	1712223	42947	Predicted by at least one method	Integrated/IslandPath-DIMOB			CAOKBMPH_01661	1687311	1687466	-1	hypothetical protein
	1669276	1712223	42947	Predicted by at least one method	Integrated/IslandPath-DIMOB		tnpR_1	CAOKBMPH_01662	1687466	1688107	-1	Transposon gamma-delta resolvase
	1669276	1712223	42947	Predicted by at least one method	Integrated/IslandPath-DIMOB			CAOKBMPH_01663	1688109	1688855	-1	hypothetical protein
	1669276	1712223	42947	Predicted by at least one method	Integrated/IslandPath-DIMOB			CAOKBMPH_01664	1688867	1689025	-1	hypothetical protein
	1669276	1712223	42947	Predicted by at least one method	Integrated/IslandPath-DIMOB		tnpR_2	CAOKBMPH_01665	1689034	1689387	-1	Transposon Tn3 resolvase
	1669276	1712223	42947	Predicted by at least one method	Integrated/IslandPath-DIMOB			CAOKBMPH_01666	1689389	1690057	-1	hypothetical protein
	1669276	1712223	42947	Predicted by at least one method	Integrated/IslandPath-DIMOB			CAOKBMPH_01667	1690057	1690230	-1	hypothetical protein
	1669276	1712223	42947	Predicted by at least one method	Integrated/IslandPath-DIMOB			CAOKBMPH_01668	1690346	1690702	-1	hypothetical protein
	1669276	1712223	42947	Predicted by at least one method	Integrated/IslandPath-DIMOB			CAOKBMPH_01669	1690777	1690965	-1	hypothetical protein
	1669276	1712223	42947	Predicted by at least one method	Integrated/IslandPath-DIMOB			CAOKBMPH_01670	1691223	1691780	-1	hypothetical protein
	1669276	1712223	42947	Predicted by at least one method	Integrated/IslandPath-DIMOB			CAOKBMPH_01671	1691821	1692207	-1	hypothetical protein
	1669276	1712223	42947	Predicted by at least one method	Integrated/IslandPath-DIMOB			CAOKBMPH_01672	1692219	1692542	-1	hypothetical protein
	1669276	1712223	42947	Predicted by at least one method	Integrated/IslandPath-DIMOB			CAOKBMPH_01673	1692748	1699116	-1	hypothetical protein
	1669276	1712223	42947	Predicted by at least one method	Integrated/IslandPath-DIMOB		dnaG_2	CAOKBMPH_01674	1699192	1700868	-1	DNA primase
	1669276	1712223	42947	Predicted by at least one method	Integrated/IslandPath-DIMOB			CAOKBMPH_01675	1701137	1701586	-1	hypothetical protein
	1669276	1712223	42947	Predicted by at least one method	Integrated/IslandPath-DIMOB			CAOKBMPH_01676	1701583	1702113	-1	hypothetical protein
	1669276	1712223	42947	Predicted by at least one method	Integrated/IslandPath-DIMOB		topB	CAOKBMPH_01677	1702129	1704519	-1	DNA topoisomerase 3
	1669276	1712223	42947	Predicted by at least one method	Integrated/IslandPath-DIMOB			CAOKBMPH_01678	1704596	1705213	-1	hypothetical protein
	1669276	1712223	42947	Predicted by at least one method	Integrated/IslandPath-DIMOB			CAOKBMPH_01679	1705467	1705940	-1	hypothetical protein
	1669276	1712223	42947	Predicted by at least one method	Integrated/IslandPath-DIMOB			CAOKBMPH_01680	1706017	1706958	-1	hypothetical protein
	1669276	1712223	42947	Predicted by at least one method	Integrated/IslandPath-DIMOB			CAOKBMPH_01681	1706971	1707489	-1	hypothetical protein
	1669276	1712223	42947	Predicted by at least one method	Integrated/IslandPath-DIMOB			CAOKBMPH_01682	1707491	1707781	-1	hypothetical protein
	1669276	1712223	42947	Predicted by at least one method	Integrated/IslandPath-DIMOB			CAOKBMPH_01683	1707969	1708178	-1	hypothetical protein
	1669276	1712223	42947	Predicted by at least one method	Integrated/IslandPath-DIMOB			CAOKBMPH_01684	1708422	1708766	-1	hypothetical protein
	1669276	1712223	42947	Predicted by at least one method	Integrated/IslandPath-DIMOB			CAOKBMPH_01685	1708865	1709068	-1	hypothetical protein
	1669276	1712223	42947	Predicted by at least one method	Integrated/IslandPath-DIMOB			CAOKBMPH_01686	1709186	1709362	-1	hypothetical protein
	1669276	1712223	42947	Predicted by at least one method	Integrated/IslandPath-DIMOB			CAOKBMPH_01687	1709497	1709790	-1	hypothetical protein
	1669276	1712223	42947	Predicted by at least one method	Integrated/IslandPath-DIMOB			CAOKBMPH_01688	1709830	1710891	-1	hypothetical protein
	1669276	1712223	42947	Predicted by at least one method	Integrated/IslandPath-DIMOB			CAOKBMPH_01689	1710895	1711353	-1	hypothetical protein
	1669276	1712223	42947	Predicted by at least one method	Integrated/IslandPath-DIMOB			CAOKBMPH_01690	1711375	1712223	-1	hypothetical protein

## Sheet: vincentii_KCOM 2931
Island	Island start	Island end	Length	Method	Method2	Gene name	Gene ID	Locus	Gene start	Gene end	Strand	Product	External Annotations
Island-1	840293	847315	7022	Predicted by at least one method	Integrated/IslandPath-DIMOB			PKLOOLHP_00809	840293	840499	-1	hypothetical protein
	840293	847315	7022	Predicted by at least one method	Integrated/IslandPath-DIMOB			PKLOOLHP_00810	840510	840902	-1	hypothetical protein
	840293	847315	7022	Predicted by at least one method	Integrated/IslandPath-DIMOB			PKLOOLHP_00811	841015	841623	-1	hypothetical protein
	840293	847315	7022	Predicted by at least one method	Integrated/IslandPath-DIMOB			PKLOOLHP_00812	841644	842630	-1	hypothetical protein
	840293	847315	7022	Predicted by at least one method	Integrated/IslandPath-DIMOB			PKLOOLHP_00813	842838	843371	-1	hypothetical protein
	840293	847315	7022	Predicted by at least one method	Integrated/IslandPath-DIMOB			PKLOOLHP_00814	843405	843977	-1	hypothetical protein
	840293	847315	7022	Predicted by at least one method	Integrated/IslandPath-DIMOB			PKLOOLHP_00815	844007	844993	-1	hypothetical protein
	840293	847315	7022	Predicted by at least one method	Integrated/IslandPath-DIMOB		rusA	PKLOOLHP_00816	844983	845339	-1	Crossover junction endodeoxyribonuclease RusA
	840293	847315	7022	Predicted by at least one method	Integrated/IslandPath-DIMOB			PKLOOLHP_00817	845344	845772	-1	hypothetical protein
	840293	847315	7022	Predicted by at least one method	Integrated/IslandPath-DIMOB		dnaC_1	PKLOOLHP_00818	845782	846582	-1	DNA replication protein DnaC
	840293	847315	7022	Predicted by at least one method	Integrated/IslandPath-DIMOB			PKLOOLHP_00819	846584	847315	-1	hypothetical protein
	840293	847315	7022	Predicted by at least one method	Integrated/IslandPath-DIMOB			PKLOOLHP_00820	847312	847602	-1	hypothetical protein
Island-2	852349	859924	7575	Predicted by at least one method	Integrated/IslandPath-DIMOB			PKLOOLHP_00829	852349	852471	1	hypothetical protein
	852349	859924	7575	Predicted by at least one method	Integrated/IslandPath-DIMOB			PKLOOLHP_00830	852461	852565	1	hypothetical protein
	852349	859924	7575	Predicted by at least one method	Integrated/IslandPath-DIMOB			PKLOOLHP_00831	852575	853267	1	hypothetical protein
	852349	859924	7575	Predicted by at least one method	Integrated/IslandPath-DIMOB			PKLOOLHP_00832	853279	853734	1	hypothetical protein
	852349	859924	7575	Predicted by at least one method	Integrated/IslandPath-DIMOB			PKLOOLHP_00833	853756	854478	1	hypothetical protein
	852349	859924	7575	Predicted by at least one method	Integrated/IslandPath-DIMOB			PKLOOLHP_00834	854475	854912	1	hypothetical protein
	852349	859924	7575	Predicted by at least one method	Integrated/IslandPath-DIMOB			PKLOOLHP_00835	855009	855245	1	hypothetical protein
	852349	859924	7575	Predicted by at least one method	Integrated/IslandPath-DIMOB			PKLOOLHP_00836	855238	855408	1	hypothetical protein
	852349	859924	7575	Predicted by at least one method	Integrated/IslandPath-DIMOB			PKLOOLHP_00837	855405	855635	1	hypothetical protein
	852349	859924	7575	Predicted by at least one method	Integrated/IslandPath-DIMOB			PKLOOLHP_00838	855635	856132	1	hypothetical protein
	852349	859924	7575	Predicted by at least one method	Integrated/IslandPath-DIMOB			PKLOOLHP_00839	856132	856407	1	hypothetical protein
	852349	859924	7575	Predicted by at least one method	Integrated/IslandPath-DIMOB			PKLOOLHP_00840	856394	856606	1	hypothetical protein
	852349	859924	7575	Predicted by at least one method	Integrated/IslandPath-DIMOB			PKLOOLHP_00841	856593	856982	1	hypothetical protein
	852349	859924	7575	Predicted by at least one method	Integrated/IslandPath-DIMOB			PKLOOLHP_00842	856985	857440	1	hypothetical protein
	852349	859924	7575	Predicted by at least one method	Integrated/IslandPath-DIMOB			PKLOOLHP_00843	857445	857975	1	hypothetical protein
	852349	859924	7575	Predicted by at least one method	Integrated/IslandPath-DIMOB			PKLOOLHP_00844	857989	858180	1	hypothetical protein
	852349	859924	7575	Predicted by at least one method	Integrated/IslandPath-DIMOB		xerH	PKLOOLHP_00845	858218	859279	1	Tyrosine recombinase XerH
	852349	859924	7575	Predicted by at least one method	Integrated/IslandPath-DIMOB			PKLOOLHP_00846	859805	859924	1	hypothetical protein
Island-3	987881	1022106	34225	Predicted by at least one method	Integrated/IslandPath-DIMOB		xerD_2	PKLOOLHP_00969	987881	988651	-1	Tyrosine recombinase XerD
	987881	1022106	34225	Predicted by at least one method	Integrated/IslandPath-DIMOB		recN	PKLOOLHP_00970	988641	990302	-1	DNA repair protein RecN
	987881	1022106	34225	Predicted by at least one method	Integrated/IslandPath-DIMOB		nadK	PKLOOLHP_00971	990296	991099	-1	NAD kinase
	987881	1022106	34225	Predicted by at least one method	Integrated/IslandPath-DIMOB		envC	PKLOOLHP_00972	991117	992352	-1	Murein hydrolase activator EnvC
	987881	1022106	34225	Predicted by at least one method	Integrated/IslandPath-DIMOB			PKLOOLHP_00973	992315	993247	-1	hypothetical protein
	987881	1022106	34225	Predicted by at least one method	Integrated/IslandPath-DIMOB			PKLOOLHP_00974	993400	993789	-1	hypothetical protein
	987881	1022106	34225	Predicted by at least one method	Integrated/IslandPath-DIMOB			PKLOOLHP_00975	993892	994575	-1	hypothetical protein
	987881	1022106	34225	Predicted by at least one method	Integrated/IslandPath-DIMOB		pflB	PKLOOLHP_00976	994897	997128	1	Formate acetyltransferase
	987881	1022106	34225	Predicted by at least one method	Integrated/IslandPath-DIMOB		pflA	PKLOOLHP_00977	997190	997921	1	Pyruvate formate-lyase 1-activating enzyme
	987881	1022106	34225	Predicted by at least one method	Integrated/IslandPath-DIMOB		livF	PKLOOLHP_00978	997994	998707	-1	High-affinity branched-chain amino acid transport ATP-binding protein LivF
	987881	1022106	34225	Predicted by at least one method	Integrated/IslandPath-DIMOB		lptB_2	PKLOOLHP_00979	998707	999489	-1	Lipopolysaccharide export system ATP-binding protein LptB
	987881	1022106	34225	Predicted by at least one method	Integrated/IslandPath-DIMOB			PKLOOLHP_00980	999479	1000453	-1	hypothetical protein
	987881	1022106	34225	Predicted by at least one method	Integrated/IslandPath-DIMOB		livH	PKLOOLHP_00981	1000454	1001341	-1	High-affinity branched-chain amino acid transport system permease protein LivH
	987881	1022106	34225	Predicted by at least one method	Integrated/IslandPath-DIMOB			PKLOOLHP_00982	1001355	1002509	-1	Leu/Ile/Val-binding protein
	987881	1022106	34225	Predicted by at least one method	Integrated/IslandPath-DIMOB		sdh_2	PKLOOLHP_00983	1002719	1003501	-1	Serine 3-dehydrogenase
	987881	1022106	34225	Predicted by at least one method	Integrated/IslandPath-DIMOB		bepA_2	PKLOOLHP_00984	1003521	1005959	-1	Beta-barrel assembly-enhancing protease
	987881	1022106	34225	Predicted by at least one method	Integrated/IslandPath-DIMOB			PKLOOLHP_00985	1006325	1008064	1	putative ABC transporter ATP-binding protein
	987881	1022106	34225	Predicted by at least one method	Integrated/IslandPath-DIMOB			PKLOOLHP_00986	1008076	1009875	1	putative ABC transporter ATP-binding protein
	987881	1022106	34225	Predicted by at least one method	Integrated/IslandPath-DIMOB		rpmB	PKLOOLHP_00987	1009943	1010200	-1	50S ribosomal protein L28
	987881	1022106	34225	Predicted by at least one method	Integrated/IslandPath-DIMOB		glcR	PKLOOLHP_00988	1010718	1011452	1	HTH-type transcriptional repressor GlcR
	987881	1022106	34225	Predicted by at least one method	Integrated/IslandPath-DIMOB		lacC	PKLOOLHP_00989	1011673	1012602	1	Tagatose-6-phosphate kinase
	987881	1022106	34225	Predicted by at least one method	Integrated/IslandPath-DIMOB		fruA_1	PKLOOLHP_00990	1012592	1014463	1	PTS system fructose-specific EIIABC component
	987881	1022106	34225	Predicted by at least one method	Integrated/IslandPath-DIMOB			PKLOOLHP_00991	1014605	1015111	1	hypothetical protein
	987881	1022106	34225	Predicted by at least one method	Integrated/IslandPath-DIMOB		guaA	PKLOOLHP_00992	1015176	1016714	1	GMP synthase [glutamine-hydrolyzing]
	987881	1022106	34225	Predicted by at least one method	Integrated/IslandPath-DIMOB			PKLOOLHP_00993	1017065	1017310	1	hypothetical protein
	987881	1022106	34225	Predicted by at least one method	Integrated/IslandPath-DIMOB			PKLOOLHP_00994	1017492	1017731	1	hypothetical protein
	987881	1022106	34225	Predicted by at least one method	Integrated/IslandPath-DIMOB			PKLOOLHP_00995	1017765	1018004	1	hypothetical protein
	987881	1022106	34225	Predicted by at least one method	Integrated/IslandPath-DIMOB			PKLOOLHP_00996	1017997	1018365	1	hypothetical protein
	987881	1022106	34225	Predicted by at least one method	Integrated/IslandPath-DIMOB			PKLOOLHP_00997	1018442	1018648	1	hypothetical protein
	987881	1022106	34225	Predicted by at least one method	Integrated/IslandPath-DIMOB			PKLOOLHP_00998	1019024	1019290	1	hypothetical protein
	987881	1022106	34225	Predicted by at least one method	Integrated/IslandPath-DIMOB			PKLOOLHP_00999	1019523	1020101	-1	hypothetical protein
	987881	1022106	34225	Predicted by at least one method	Integrated/IslandPath-DIMOB			PKLOOLHP_01000	1020177	1021274	-1	hypothetical protein
	987881	1022106	34225	Predicted by at least one method	Integrated/IslandPath-DIMOB			PKLOOLHP_01001	1021271	1021516	-1	hypothetical protein
	987881	1022106	34225	Predicted by at least one method	Integrated/IslandPath-DIMOB			PKLOOLHP_01002	1021534	1022106	-1	hypothetical protein
	987881	1022106	34225	Predicted by at least one method	Integrated/IslandPath-DIMOB			PKLOOLHP_01003	1022087	1022308	-1	hypothetical protein
Island-4	1189289	1209253	19964	Predicted by at least one method	Integrated/IslandPath-DIMOB			PKLOOLHP_01156	1189289	1189972	-1	hypothetical protein
	1189289	1209253	19964	Predicted by at least one method	Integrated/IslandPath-DIMOB			PKLOOLHP_01157	1189993	1191399	-1	hypothetical protein
	1189289	1209253	19964	Predicted by at least one method	Integrated/IslandPath-DIMOB			PKLOOLHP_01158	1191766	1192101	1	hypothetical protein
	1189289	1209253	19964	Predicted by at least one method	Integrated/IslandPath-DIMOB		higA	PKLOOLHP_01159	1192094	1192465	1	Antitoxin HigA
	1189289	1209253	19964	Predicted by at least one method	Integrated/IslandPath-DIMOB			PKLOOLHP_01160	1192475	1192828	1	hypothetical protein
	1189289	1209253	19964	Predicted by at least one method	Integrated/IslandPath-DIMOB		rffG	PKLOOLHP_01161	1192873	1194072	-1	dTDP-glucose 4,6-dehydratase 2
	1189289	1209253	19964	Predicted by at least one method	Integrated/IslandPath-DIMOB			PKLOOLHP_01162	1194202	1194852	-1	hypothetical protein
	1189289	1209253	19964	Predicted by at least one method	Integrated/IslandPath-DIMOB		rfbA	PKLOOLHP_01163	1194910	1195779	-1	Glucose-1-phosphate thymidylyltransferase 1
	1189289	1209253	19964	Predicted by at least one method	Integrated/IslandPath-DIMOB			PKLOOLHP_01164	1195934	1196128	1	hypothetical protein
	1189289	1209253	19964	Predicted by at least one method	Integrated/IslandPath-DIMOB			PKLOOLHP_01165	1196672	1196881	1	hypothetical protein
	1189289	1209253	19964	Predicted by at least one method	Integrated/IslandPath-DIMOB			PKLOOLHP_01166	1196893	1197504	1	hypothetical protein
	1189289	1209253	19964	Predicted by at least one method	Integrated/IslandPath-DIMOB			PKLOOLHP_01167	1197639	1198514	-1	hypothetical protein
	1189289	1209253	19964	Predicted by at least one method	Integrated/IslandPath-DIMOB			PKLOOLHP_01168	1198701	1199864	-1	hypothetical protein
	1189289	1209253	19964	Predicted by at least one method	Integrated/IslandPath-DIMOB			PKLOOLHP_01169	1199866	1201305	-1	hypothetical protein
	1189289	1209253	19964	Predicted by at least one method	Integrated/IslandPath-DIMOB		wecE	PKLOOLHP_01170	1201292	1202428	-1	dTDP-4-amino-4,6-dideoxygalactose transaminase
	1189289	1209253	19964	Predicted by at least one method	Integrated/IslandPath-DIMOB			PKLOOLHP_01171	1202441	1203142	-1	hypothetical protein
	1189289	1209253	19964	Predicted by at least one method	Integrated/IslandPath-DIMOB			PKLOOLHP_01172	1203145	1204050	-1	hypothetical protein
	1189289	1209253	19964	Predicted by at least one method	Integrated/IslandPath-DIMOB		pglD	PKLOOLHP_01173	1204064	1204735	-1	UDP-N-acetylbacillosamine N-acetyltransferase
	1189289	1209253	19964	Predicted by at least one method	Integrated/IslandPath-DIMOB		wecF	PKLOOLHP_01174	1204757	1205833	-1	TDP-N-acetylfucosamine:lipid II N-acetylfucosaminyltransferase
	1189289	1209253	19964	Predicted by at least one method	Integrated/IslandPath-DIMOB		mgs	PKLOOLHP_01175	1205847	1206947	-1	Alpha-monoglucosyldiacylglycerol synthase
	1189289	1209253	19964	Predicted by at least one method	Integrated/IslandPath-DIMOB		iolX	PKLOOLHP_01176	1206961	1208040	-1	scyllo-inositol 2-dehydrogenase (NAD(+))
	1189289	1209253	19964	Predicted by at least one method	Integrated/IslandPath-DIMOB			PKLOOLHP_01177	1208033	1209253	-1	hypothetical protein

## Sheet: vincentii_KCOM_1231
Island	Island start	Island end	Length	Method	Method2	Gene name	Gene ID	Locus	Gene start	Gene end	Strand	Product	External Annotations
Island-1	986315	994457	8142	Predicted by at least one method	Integrated/IslandPath-DIMOB		xerC	KNEPNHNH_00948	986315	987301	-1	Tyrosine recombinase XerC
	986315	994457	8142	Predicted by at least one method	Integrated/IslandPath-DIMOB			KNEPNHNH_00949	987313	988641	-1	hypothetical protein
	986315	994457	8142	Predicted by at least one method	Integrated/IslandPath-DIMOB			KNEPNHNH_00950	988654	988950	-1	hypothetical protein
	986315	994457	8142	Predicted by at least one method	Integrated/IslandPath-DIMOB			KNEPNHNH_00951	988967	990529	-1	hypothetical protein
	986315	994457	8142	Predicted by at least one method	Integrated/IslandPath-DIMOB			KNEPNHNH_00952	990577	992271	-1	hypothetical protein
	986315	994457	8142	Predicted by at least one method	Integrated/IslandPath-DIMOB			KNEPNHNH_00953	992272	993909	-1	hypothetical protein
	986315	994457	8142	Predicted by at least one method	Integrated/IslandPath-DIMOB			KNEPNHNH_00954	993993	994457	-1	hypothetical protein
Island-2	1350488	1361840	11352	Predicted by at least one method	Integrated/IslandPath-DIMOB		pyrR	KNEPNHNH_01280	1350488	1351009	-1	Bifunctional protein PyrR
	1350488	1361840	11352	Predicted by at least one method	Integrated/IslandPath-DIMOB			KNEPNHNH_01281	1351259	1354252	-1	hypothetical protein
	1350488	1361840	11352	Predicted by at least one method	Integrated/IslandPath-DIMOB			KNEPNHNH_01282	1354262	1356229	-1	hypothetical protein
	1350488	1361840	11352	Predicted by at least one method	Integrated/IslandPath-DIMOB			KNEPNHNH_01283	1356195	1356353	-1	hypothetical protein
	1350488	1361840	11352	Predicted by at least one method	Integrated/IslandPath-DIMOB			KNEPNHNH_01284	1356405	1357913	-1	hypothetical protein
	1350488	1361840	11352	Predicted by at least one method	Integrated/IslandPath-DIMOB			KNEPNHNH_01285	1357940	1358836	-1	hypothetical protein
	1350488	1361840	11352	Predicted by at least one method	Integrated/IslandPath-DIMOB			KNEPNHNH_01286	1359245	1360771	-1	hypothetical protein
	1350488	1361840	11352	Predicted by at least one method	Integrated/IslandPath-DIMOB			KNEPNHNH_01287	1360962	1361117	-1	hypothetical protein
	1350488	1361840	11352	Predicted by at least one method	Integrated/IslandPath-DIMOB			KNEPNHNH_01288	1361151	1361840	-1	hypothetical protein
Island-3	1500144	1508475	8331	Predicted by at least one method	Integrated/IslandPath-DIMOB		tyrS	KNEPNHNH_01411	1500144	1501352	-1	Tyrosine--tRNA ligase
	1500144	1508475	8331	Predicted by at least one method	Integrated/IslandPath-DIMOB		brnQ_2	KNEPNHNH_01412	1501585	1502859	-1	Branched-chain amino acid transport system 2 carrier protein
	1500144	1508475	8331	Predicted by at least one method	Integrated/IslandPath-DIMOB		mgsR	KNEPNHNH_01413	1503007	1503369	-1	Regulatory protein MgsR
	1500144	1508475	8331	Predicted by at least one method	Integrated/IslandPath-DIMOB			KNEPNHNH_01414	1503507	1505228	-1	Fumarate reductase flavoprotein subunit
	1500144	1508475	8331	Predicted by at least one method	Integrated/IslandPath-DIMOB			KNEPNHNH_01415	1505375	1505893	-1	hypothetical protein
	1500144	1508475	8331	Predicted by at least one method	Integrated/IslandPath-DIMOB		yutF_2	KNEPNHNH_01416	1506212	1506970	1	Acid sugar phosphatase
	1500144	1508475	8331	Predicted by at least one method	Integrated/IslandPath-DIMOB			KNEPNHNH_01417	1507046	1507861	-1	hypothetical protein
	1500144	1508475	8331	Predicted by at least one method	Integrated/IslandPath-DIMOB			KNEPNHNH_01418	1507900	1508475	-1	hypothetical protein
Island-4	1515121	1518398	3277	Predicted by at least one method	Integrated/IslandPath-DIMOB			KNEPNHNH_01428	1515121	1515294	1	hypothetical protein
	1515121	1518398	3277	Predicted by at least one method	Integrated/IslandPath-DIMOB		fic_2	KNEPNHNH_01429	1515296	1515967	1	putative adenosine monophosphate-protein transferase fic
	1515121	1518398	3277	Predicted by at least one method	Integrated/IslandPath-DIMOB			KNEPNHNH_01430	1516009	1516221	1	hypothetical protein
	1515121	1518398	3277	Predicted by at least one method	Integrated/IslandPath-DIMOB			KNEPNHNH_01431	1516221	1516940	1	hypothetical protein
	1515121	1518398	3277	Predicted by at least one method	Integrated/IslandPath-DIMOB			KNEPNHNH_01432	1516982	1517431	1	hypothetical protein
	1515121	1518398	3277	Predicted by at least one method	Integrated/IslandPath-DIMOB		tnpR	KNEPNHNH_01433	1517439	1517936	1	Transposon gamma-delta resolvase
	1515121	1518398	3277	Predicted by at least one method	Integrated/IslandPath-DIMOB			KNEPNHNH_01434	1518111	1518398	1	hypothetical protein
Island-5	1581165	1593847	12682	Predicted by at least one method	Integrated/IslandPath-DIMOB			KNEPNHNH_01496	1581165	1581578	1	hypothetical protein
	1581165	1593847	12682	Predicted by at least one method	Integrated/IslandPath-DIMOB			KNEPNHNH_01497	1581580	1582146	1	hypothetical protein
	1581165	1593847	12682	Predicted by at least one method	Integrated/IslandPath-DIMOB			KNEPNHNH_01498	1582094	1582672	1	hypothetical protein
	1581165	1593847	12682	Predicted by at least one method	Integrated/IslandPath-DIMOB			KNEPNHNH_01499	1582665	1583840	1	hypothetical protein
	1581165	1593847	12682	Predicted by at least one method	Integrated/IslandPath-DIMOB			KNEPNHNH_01500	1584035	1584850	-1	hypothetical protein
	1581165	1593847	12682	Predicted by at least one method	Integrated/IslandPath-DIMOB			KNEPNHNH_01501	1584889	1585398	-1	hypothetical protein
	1581165	1593847	12682	Predicted by at least one method	Integrated/IslandPath-DIMOB			KNEPNHNH_01502	1585557	1586384	1	hypothetical protein
	1581165	1593847	12682	Predicted by at least one method	Integrated/IslandPath-DIMOB		pulD	KNEPNHNH_01503	1586615	1588162	1	Type II secretion system protein D
	1581165	1593847	12682	Predicted by at least one method	Integrated/IslandPath-DIMOB			KNEPNHNH_01504	1588373	1590004	1	hypothetical protein
	1581165	1593847	12682	Predicted by at least one method	Integrated/IslandPath-DIMOB			KNEPNHNH_01505	1590275	1590559	1	hypothetical protein
	1581165	1593847	12682	Predicted by at least one method	Integrated/IslandPath-DIMOB			KNEPNHNH_01506	1590640	1591359	-1	hypothetical protein
	1581165	1593847	12682	Predicted by at least one method	Integrated/IslandPath-DIMOB			KNEPNHNH_01507	1591462	1592052	1	hypothetical protein
	1581165	1593847	12682	Predicted by at least one method	Integrated/IslandPath-DIMOB			KNEPNHNH_01508	1592024	1592176	1	hypothetical protein
	1581165	1593847	12682	Predicted by at least one method	Integrated/IslandPath-DIMOB		fhs	KNEPNHNH_01509	1592213	1593847	1	Formate--tetrahydrofolate ligase
Island-6	1726420	1738474	12054	Predicted by at least one method	Integrated/IslandPath-DIMOB		pabB	KNEPNHNH_01623	1725074	1726426	1	Aminodeoxychorismate synthase component 1
	1726420	1738474	12054	Predicted by at least one method	Integrated/IslandPath-DIMOB		pabC	KNEPNHNH_01624	1726420	1727154	1	Aminodeoxychorismate lyase
	1726420	1738474	12054	Predicted by at least one method	Integrated/IslandPath-DIMOB		pcp	KNEPNHNH_01625	1727471	1728115	1	Pyrrolidone-carboxylate peptidase
	1726420	1738474	12054	Predicted by at least one method	Integrated/IslandPath-DIMOB		clcA	KNEPNHNH_01626	1728388	1729953	1	H(+)/Cl(-) exchange transporter ClcA
	1726420	1738474	12054	Predicted by at least one method	Integrated/IslandPath-DIMOB		mepA_4	KNEPNHNH_01627	1730221	1731594	1	Multidrug export protein MepA
	1726420	1738474	12054	Predicted by at least one method	Integrated/IslandPath-DIMOB		ktrB	KNEPNHNH_01628	1731609	1732955	1	Ktr system potassium uptake protein B
	1726420	1738474	12054	Predicted by at least one method	Integrated/IslandPath-DIMOB		ktrA	KNEPNHNH_01629	1732962	1733624	1	Ktr system potassium uptake protein A
	1726420	1738474	12054	Predicted by at least one method	Integrated/IslandPath-DIMOB		mnmG_2	KNEPNHNH_01630	1733633	1735534	1	tRNA uridine 5-carboxymethylaminomethyl modification enzyme MnmG
	1726420	1738474	12054	Predicted by at least one method	Integrated/IslandPath-DIMOB		rsmG	KNEPNHNH_01631	1735536	1736234	1	Ribosomal RNA small subunit methyltransferase G
	1726420	1738474	12054	Predicted by at least one method	Integrated/IslandPath-DIMOB			KNEPNHNH_01632	1736292	1737107	-1	hypothetical protein
	1726420	1738474	12054	Predicted by at least one method	Integrated/IslandPath-DIMOB			KNEPNHNH_01633	1737146	1737655	-1	hypothetical protein
	1726420	1738474	12054	Predicted by at least one method	Integrated/IslandPath-DIMOB			KNEPNHNH_01634	1737728	1738474	-1	hypothetical protein
Island-7	1757306	1796717	39411	Predicted by at least one method	Integrated/IslandPath-DIMOB			KNEPNHNH_01647	1757306	1758070	-1	hypothetical protein
	1757306	1796717	39411	Predicted by at least one method	Integrated/IslandPath-DIMOB			KNEPNHNH_01648	1758086	1760368	-1	putative NTE family protein
	1757306	1796717	39411	Predicted by at least one method	Integrated/IslandPath-DIMOB		hldD	KNEPNHNH_01649	1760561	1761559	1	ADP-L-glycero-D-manno-heptose-6-epimerase
	1757306	1796717	39411	Predicted by at least one method	Integrated/IslandPath-DIMOB		uppP	KNEPNHNH_01650	1761574	1762389	1	Undecaprenyl-diphosphatase
	1757306	1796717	39411	Predicted by at least one method	Integrated/IslandPath-DIMOB		rfbC	KNEPNHNH_01651	1762627	1763022	1	dTDP-4-dehydrorhamnose 3,5-epimerase
	1757306	1796717	39411	Predicted by at least one method	Integrated/IslandPath-DIMOB		rmlD	KNEPNHNH_01652	1763032	1763928	1	dTDP-4-dehydrorhamnose reductase
	1757306	1796717	39411	Predicted by at least one method	Integrated/IslandPath-DIMOB			KNEPNHNH_01653	1763937	1764938	1	hypothetical protein
	1757306	1796717	39411	Predicted by at least one method	Integrated/IslandPath-DIMOB		pglF	KNEPNHNH_01654	1764950	1766761	1	UDP-N-acetyl-alpha-D-glucosamine C6 dehydratase
	1757306	1796717	39411	Predicted by at least one method	Integrated/IslandPath-DIMOB		patA	KNEPNHNH_01655	1766921	1768384	1	Peptidoglycan O-acetyltransferase
	1757306	1796717	39411	Predicted by at least one method	Integrated/IslandPath-DIMOB			KNEPNHNH_01656	1768397	1769740	1	hypothetical protein
	1757306	1796717	39411	Predicted by at least one method	Integrated/IslandPath-DIMOB			KNEPNHNH_01657	1769723	1769902	-1	hypothetical protein
	1757306	1796717	39411	Predicted by at least one method	Integrated/IslandPath-DIMOB			KNEPNHNH_01658	1770373	1770576	-1	hypothetical protein
	1757306	1796717	39411	Predicted by at least one method	Integrated/IslandPath-DIMOB			KNEPNHNH_01659	1771036	1772211	-1	hypothetical protein
	1757306	1796717	39411	Predicted by at least one method	Integrated/IslandPath-DIMOB		wcaJ	KNEPNHNH_01660	1772484	1773071	1	UDP-glucose:undecaprenyl-phosphate glucose-1-phosphate transferase
	1757306	1796717	39411	Predicted by at least one method	Integrated/IslandPath-DIMOB		arnB	KNEPNHNH_01661	1773090	1774301	1	UDP-4-amino-4-deoxy-L-arabinose--oxoglutarate aminotransferase
	1757306	1796717	39411	Predicted by at least one method	Integrated/IslandPath-DIMOB		tuaG	KNEPNHNH_01662	1774303	1775088	1	Putative teichuronic acid biosynthesis glycosyltransferase TuaG
	1757306	1796717	39411	Predicted by at least one method	Integrated/IslandPath-DIMOB			KNEPNHNH_01663	1775085	1776164	1	hypothetical protein
	1757306	1796717	39411	Predicted by at least one method	Integrated/IslandPath-DIMOB			KNEPNHNH_01664	1776164	1777291	1	hypothetical protein
	1757306	1796717	39411	Predicted by at least one method	Integrated/IslandPath-DIMOB			KNEPNHNH_01665	1777291	1778502	1	hypothetical protein
	1757306	1796717	39411	Predicted by at least one method	Integrated/IslandPath-DIMOB		rsxB_2	KNEPNHNH_01666	1778514	1779689	1	Electron transport complex subunit RsxB
	1757306	1796717	39411	Predicted by at least one method	Integrated/IslandPath-DIMOB			KNEPNHNH_01667	1779686	1781209	1	hypothetical protein
	1757306	1796717	39411	Predicted by at least one method	Integrated/IslandPath-DIMOB			KNEPNHNH_01668	1781202	1782206	1	hypothetical protein
	1757306	1796717	39411	Predicted by at least one method	Integrated/IslandPath-DIMOB		mnaA	KNEPNHNH_01669	1782313	1783407	1	UDP-N-acetylglucosamine 2-epimerase
	1757306	1796717	39411	Predicted by at least one method	Integrated/IslandPath-DIMOB			KNEPNHNH_01670	1783843	1783962	-1	hypothetical protein
	1757306	1796717	39411	Predicted by at least one method	Integrated/IslandPath-DIMOB			KNEPNHNH_01671	1783959	1785473	-1	hypothetical protein
	1757306	1796717	39411	Predicted by at least one method	Integrated/IslandPath-DIMOB			KNEPNHNH_01672	1785466	1786047	-1	hypothetical protein
	1757306	1796717	39411	Predicted by at least one method	Integrated/IslandPath-DIMOB			KNEPNHNH_01673	1786047	1787516	-1	hypothetical protein
	1757306	1796717	39411	Predicted by at least one method	Integrated/IslandPath-DIMOB			KNEPNHNH_01674	1788006	1788812	1	hypothetical protein
	1757306	1796717	39411	Predicted by at least one method	Integrated/IslandPath-DIMOB		recF_3	KNEPNHNH_01675	1788827	1790902	1	DNA replication and repair protein RecF
	1757306	1796717	39411	Predicted by at least one method	Integrated/IslandPath-DIMOB		pcrA_3	KNEPNHNH_01676	1790848	1792785	1	ATP-dependent DNA helicase PcrA
	1757306	1796717	39411	Predicted by at least one method	Integrated/IslandPath-DIMOB		rffG	KNEPNHNH_01677	1793006	1794205	1	dTDP-glucose 4,6-dehydratase 2
	1757306	1796717	39411	Predicted by at least one method	Integrated/IslandPath-DIMOB			KNEPNHNH_01678	1794250	1794603	-1	hypothetical protein
	1757306	1796717	39411	Predicted by at least one method	Integrated/IslandPath-DIMOB		higA	KNEPNHNH_01679	1794613	1794984	-1	Antitoxin HigA
	1757306	1796717	39411	Predicted by at least one method	Integrated/IslandPath-DIMOB			KNEPNHNH_01680	1795195	1795311	-1	hypothetical protein
	1757306	1796717	39411	Predicted by at least one method	Integrated/IslandPath-DIMOB			KNEPNHNH_01681	1795692	1796717	1	ATP/GTP phosphatase
	1757306	1796717	39411	Predicted by at least one method	Integrated/IslandPath-DIMOB			KNEPNHNH_01682	1796714	1797415	1	hypothetical protein

## Sheet: vincentii_MGYG01347
Island	Island start	Island end	Length	Method	Method2	Gene name	Gene ID	Locus	Gene start	Gene end	Strand	Product	External Annotations
Island-1	265978	271794	5816	Predicted by at least one method	Integrated/IslandPath-DIMOB		pyrH	PBDEFOPI_00281	265978	266697	-1	Uridylate kinase
	265978	271794	5816	Predicted by at least one method	Integrated/IslandPath-DIMOB		tsf	PBDEFOPI_00282	266761	267654	-1	Elongation factor Ts
	265978	271794	5816	Predicted by at least one method	Integrated/IslandPath-DIMOB		rpsB	PBDEFOPI_00283	267693	268436	-1	30S ribosomal protein S2
	265978	271794	5816	Predicted by at least one method	Integrated/IslandPath-DIMOB			PBDEFOPI_00284	268692	269087	1	Alkaline shock protein 23
	265978	271794	5816	Predicted by at least one method	Integrated/IslandPath-DIMOB			PBDEFOPI_00285	269103	269696	1	hypothetical protein
	265978	271794	5816	Predicted by at least one method	Integrated/IslandPath-DIMOB			PBDEFOPI_00286	269696	269920	1	hypothetical protein
	265978	271794	5816	Predicted by at least one method	Integrated/IslandPath-DIMOB		nusB	PBDEFOPI_00287	269925	270386	1	N utilization substance protein B
	265978	271794	5816	Predicted by at least one method	Integrated/IslandPath-DIMOB			PBDEFOPI_00288	270431	270781	-1	hypothetical protein
	265978	271794	5816	Predicted by at least one method	Integrated/IslandPath-DIMOB			PBDEFOPI_00289	270911	271042	-1	hypothetical protein
	265978	271794	5816	Predicted by at least one method	Integrated/IslandPath-DIMOB			PBDEFOPI_00290	271285	271794	-1	hypothetical protein
Island-2	288470	306507	18037	Predicted by at least one method	Integrated/IslandPath-DIMOB		hin	PBDEFOPI_00304	288470	289882	-1	DNA-invertase hin
	288470	306507	18037	Predicted by at least one method	Integrated/IslandPath-DIMOB			PBDEFOPI_00305	289923	290021	-1	hypothetical protein
	288470	306507	18037	Predicted by at least one method	Integrated/IslandPath-DIMOB			PBDEFOPI_00306	290088	291518	-1	hypothetical protein
	288470	306507	18037	Predicted by at least one method	Integrated/IslandPath-DIMOB			PBDEFOPI_00307	291494	292120	-1	hypothetical protein
	288470	306507	18037	Predicted by at least one method	Integrated/IslandPath-DIMOB			PBDEFOPI_00308	292277	293905	1	hypothetical protein
	288470	306507	18037	Predicted by at least one method	Integrated/IslandPath-DIMOB			PBDEFOPI_00309	293974	294780	-1	hypothetical protein
	288470	306507	18037	Predicted by at least one method	Integrated/IslandPath-DIMOB			PBDEFOPI_00310	294990	296099	-1	hypothetical protein
	288470	306507	18037	Predicted by at least one method	Integrated/IslandPath-DIMOB			PBDEFOPI_00311	296254	296436	-1	hypothetical protein
	288470	306507	18037	Predicted by at least one method	Integrated/IslandPath-DIMOB			PBDEFOPI_00312	296581	297207	-1	hypothetical protein
	288470	306507	18037	Predicted by at least one method	Integrated/IslandPath-DIMOB			PBDEFOPI_00313	297357	297749	-1	hypothetical protein
	288470	306507	18037	Predicted by at least one method	Integrated/IslandPath-DIMOB			PBDEFOPI_00314	297913	298956	-1	hypothetical protein
	288470	306507	18037	Predicted by at least one method	Integrated/IslandPath-DIMOB			PBDEFOPI_00315	299030	299527	-1	hypothetical protein
	288470	306507	18037	Predicted by at least one method	Integrated/IslandPath-DIMOB		ddrA	PBDEFOPI_00316	299783	300415	-1	Single-stranded DNA-binding protein DdrA
	288470	306507	18037	Predicted by at least one method	Integrated/IslandPath-DIMOB			PBDEFOPI_00317	300435	301280	-1	hypothetical protein
	288470	306507	18037	Predicted by at least one method	Integrated/IslandPath-DIMOB			PBDEFOPI_00318	301296	301817	-1	hypothetical protein
	288470	306507	18037	Predicted by at least one method	Integrated/IslandPath-DIMOB		comM_2	PBDEFOPI_00319	302142	302525	1	Competence protein ComM
	288470	306507	18037	Predicted by at least one method	Integrated/IslandPath-DIMOB		pilT	PBDEFOPI_00320	302761	303711	1	Twitching mobility protein
	288470	306507	18037	Predicted by at least one method	Integrated/IslandPath-DIMOB		hemZ	PBDEFOPI_00321	303714	305123	1	Oxygen-independent coproporphyrinogen-III oxidase-like protein HemZ
	288470	306507	18037	Predicted by at least one method	Integrated/IslandPath-DIMOB			PBDEFOPI_00322	305120	305650	1	hypothetical protein
	288470	306507	18037	Predicted by at least one method	Integrated/IslandPath-DIMOB		hslO	PBDEFOPI_00323	305650	306507	1	33 kDa chaperonin
Island-3	1446847	1453039	6192	Predicted by at least one method	Integrated/IslandPath-DIMOB			PBDEFOPI_01384	1446847	1447302	1	hypothetical protein
	1446847	1453039	6192	Predicted by at least one method	Integrated/IslandPath-DIMOB		cysK1	PBDEFOPI_01385	1447486	1448406	1	O-acetylserine sulfhydrylase
	1446847	1453039	6192	Predicted by at least one method	Integrated/IslandPath-DIMOB			PBDEFOPI_01386	1448556	1449014	-1	hypothetical protein
	1446847	1453039	6192	Predicted by at least one method	Integrated/IslandPath-DIMOB			PBDEFOPI_01387	1449191	1449703	-1	hypothetical protein
	1446847	1453039	6192	Predicted by at least one method	Integrated/IslandPath-DIMOB			PBDEFOPI_01388	1449827	1450687	1	hypothetical protein
	1446847	1453039	6192	Predicted by at least one method	Integrated/IslandPath-DIMOB			PBDEFOPI_01389	1450754	1451161	-1	hypothetical protein
	1446847	1453039	6192	Predicted by at least one method	Integrated/IslandPath-DIMOB			PBDEFOPI_01390	1451186	1451830	-1	hypothetical protein
	1446847	1453039	6192	Predicted by at least one method	Integrated/IslandPath-DIMOB			PBDEFOPI_01391	1451913	1452212	1	hypothetical protein
	1446847	1453039	6192	Predicted by at least one method	Integrated/IslandPath-DIMOB			PBDEFOPI_01392	1452062	1453039	-1	hypothetical protein
Island-4	1577149	1589299	12150	Predicted by at least one method	Integrated/IslandPath-DIMOB			PBDEFOPI_01519	1577149	1578000	-1	hypothetical protein
	1577149	1589299	12150	Predicted by at least one method	Integrated/IslandPath-DIMOB			PBDEFOPI_01520	1578011	1578727	-1	hypothetical protein
	1577149	1589299	12150	Predicted by at least one method	Integrated/IslandPath-DIMOB			PBDEFOPI_01521	1578727	1578945	-1	hypothetical protein
	1577149	1589299	12150	Predicted by at least one method	Integrated/IslandPath-DIMOB			PBDEFOPI_01522	1578935	1580587	-1	hypothetical protein
	1577149	1589299	12150	Predicted by at least one method	Integrated/IslandPath-DIMOB			PBDEFOPI_01523	1580597	1581064	-1	hypothetical protein
	1577149	1589299	12150	Predicted by at least one method	Integrated/IslandPath-DIMOB			PBDEFOPI_01524	1581075	1582457	-1	hypothetical protein
	1577149	1589299	12150	Predicted by at least one method	Integrated/IslandPath-DIMOB			PBDEFOPI_01525	1582441	1583139	-1	hypothetical protein
	1577149	1589299	12150	Predicted by at least one method	Integrated/IslandPath-DIMOB			PBDEFOPI_01526	1583559	1583783	1	hypothetical protein
	1577149	1589299	12150	Predicted by at least one method	Integrated/IslandPath-DIMOB			PBDEFOPI_01527	1583799	1584032	1	hypothetical protein
	1577149	1589299	12150	Predicted by at least one method	Integrated/IslandPath-DIMOB			PBDEFOPI_01528	1584064	1584273	1	hypothetical protein
	1577149	1589299	12150	Predicted by at least one method	Integrated/IslandPath-DIMOB			PBDEFOPI_01529	1584270	1584449	-1	hypothetical protein
	1577149	1589299	12150	Predicted by at least one method	Integrated/IslandPath-DIMOB			PBDEFOPI_01530	1584449	1584802	-1	hypothetical protein
	1577149	1589299	12150	Predicted by at least one method	Integrated/IslandPath-DIMOB			PBDEFOPI_01531	1584807	1585310	-1	hypothetical protein
	1577149	1589299	12150	Predicted by at least one method	Integrated/IslandPath-DIMOB			PBDEFOPI_01532	1585321	1585494	-1	hypothetical protein
	1577149	1589299	12150	Predicted by at least one method	Integrated/IslandPath-DIMOB		dnaC_2	PBDEFOPI_01533	1585504	1586304	-1	DNA replication protein DnaC
	1577149	1589299	12150	Predicted by at least one method	Integrated/IslandPath-DIMOB			PBDEFOPI_01534	1586306	1587046	-1	hypothetical protein
	1577149	1589299	12150	Predicted by at least one method	Integrated/IslandPath-DIMOB			PBDEFOPI_01535	1587097	1587261	-1	hypothetical protein
	1577149	1589299	12150	Predicted by at least one method	Integrated/IslandPath-DIMOB			PBDEFOPI_01536	1588006	1588383	-1	hypothetical protein
	1577149	1589299	12150	Predicted by at least one method	Integrated/IslandPath-DIMOB			PBDEFOPI_01537	1588522	1588743	-1	hypothetical protein
	1577149	1589299	12150	Predicted by at least one method	Integrated/IslandPath-DIMOB			PBDEFOPI_01538	1588901	1589299	-1	hypothetical protein
Island-5	1669276	1712223	42947	Predicted by at least one method	Integrated/IslandPath-DIMOB		rpsI	PBDEFOPI_01627	1669276	1669665	-1	30S ribosomal protein S9
	1669276	1712223	42947	Predicted by at least one method	Integrated/IslandPath-DIMOB		rplM	PBDEFOPI_01628	1669693	1670127	-1	50S ribosomal protein L13
	1669276	1712223	42947	Predicted by at least one method	Integrated/IslandPath-DIMOB		alsT_3	PBDEFOPI_01629	1670621	1671970	1	Amino-acid carrier protein AlsT
	1669276	1712223	42947	Predicted by at least one method	Integrated/IslandPath-DIMOB		infC	PBDEFOPI_01630	1672297	1672722	1	Translation initiation factor IF-3
	1669276	1712223	42947	Predicted by at least one method	Integrated/IslandPath-DIMOB		rpmI	PBDEFOPI_01631	1672800	1673006	1	50S ribosomal protein L35
	1669276	1712223	42947	Predicted by at least one method	Integrated/IslandPath-DIMOB		rplT	PBDEFOPI_01632	1673031	1673381	1	50S ribosomal protein L20
	1669276	1712223	42947	Predicted by at least one method	Integrated/IslandPath-DIMOB			PBDEFOPI_01635	1673898	1675115	-1	Putative prophage phiRv2 integrase
	1669276	1712223	42947	Predicted by at least one method	Integrated/IslandPath-DIMOB			PBDEFOPI_01636	1675181	1675399	-1	hypothetical protein
	1669276	1712223	42947	Predicted by at least one method	Integrated/IslandPath-DIMOB			PBDEFOPI_01637	1675417	1676028	-1	hypothetical protein
	1669276	1712223	42947	Predicted by at least one method	Integrated/IslandPath-DIMOB			PBDEFOPI_01638	1676138	1676332	-1	hypothetical protein
	1669276	1712223	42947	Predicted by at least one method	Integrated/IslandPath-DIMOB			PBDEFOPI_01639	1676380	1676526	-1	hypothetical protein
	1669276	1712223	42947	Predicted by at least one method	Integrated/IslandPath-DIMOB			PBDEFOPI_01640	1676530	1676985	-1	hypothetical protein
	1669276	1712223	42947	Predicted by at least one method	Integrated/IslandPath-DIMOB			PBDEFOPI_01641	1677017	1677259	-1	hypothetical protein
	1669276	1712223	42947	Predicted by at least one method	Integrated/IslandPath-DIMOB			PBDEFOPI_01642	1677429	1677575	-1	hypothetical protein
	1669276	1712223	42947	Predicted by at least one method	Integrated/IslandPath-DIMOB			PBDEFOPI_01643	1677674	1677919	-1	hypothetical protein
	1669276	1712223	42947	Predicted by at least one method	Integrated/IslandPath-DIMOB			PBDEFOPI_01644	1677939	1678196	-1	hypothetical protein
	1669276	1712223	42947	Predicted by at least one method	Integrated/IslandPath-DIMOB			PBDEFOPI_01645	1678240	1678500	-1	hypothetical protein
	1669276	1712223	42947	Predicted by at least one method	Integrated/IslandPath-DIMOB			PBDEFOPI_01646	1678609	1678947	-1	hypothetical protein
	1669276	1712223	42947	Predicted by at least one method	Integrated/IslandPath-DIMOB			PBDEFOPI_01647	1678993	1679202	-1	hypothetical protein
	1669276	1712223	42947	Predicted by at least one method	Integrated/IslandPath-DIMOB			PBDEFOPI_01648	1679307	1679447	-1	hypothetical protein
	1669276	1712223	42947	Predicted by at least one method	Integrated/IslandPath-DIMOB			PBDEFOPI_01649	1679568	1679777	-1	hypothetical protein
	1669276	1712223	42947	Predicted by at least one method	Integrated/IslandPath-DIMOB			PBDEFOPI_01650	1679770	1679976	-1	hypothetical protein
	1669276	1712223	42947	Predicted by at least one method	Integrated/IslandPath-DIMOB			PBDEFOPI_01651	1680283	1680447	-1	hypothetical protein
	1669276	1712223	42947	Predicted by at least one method	Integrated/IslandPath-DIMOB			PBDEFOPI_01652	1680451	1680567	-1	hypothetical protein
	1669276	1712223	42947	Predicted by at least one method	Integrated/IslandPath-DIMOB			PBDEFOPI_01653	1680688	1681353	-1	hypothetical protein
	1669276	1712223	42947	Predicted by at least one method	Integrated/IslandPath-DIMOB		soj	PBDEFOPI_01654	1681362	1682063	-1	Sporulation initiation inhibitor protein Soj
	1669276	1712223	42947	Predicted by at least one method	Integrated/IslandPath-DIMOB			PBDEFOPI_01655	1682249	1682560	1	hypothetical protein
	1669276	1712223	42947	Predicted by at least one method	Integrated/IslandPath-DIMOB			PBDEFOPI_01656	1682581	1682889	-1	hypothetical protein
	1669276	1712223	42947	Predicted by at least one method	Integrated/IslandPath-DIMOB		mltF	PBDEFOPI_01657	1682893	1683501	-1	Membrane-bound lytic murein transglycosylase F
	1669276	1712223	42947	Predicted by at least one method	Integrated/IslandPath-DIMOB		mobA	PBDEFOPI_01658	1683515	1685812	-1	Mobilization protein A
	1669276	1712223	42947	Predicted by at least one method	Integrated/IslandPath-DIMOB		rghR	PBDEFOPI_01659	1686369	1686734	-1	HTH-type transcriptional repressor RghR
	1669276	1712223	42947	Predicted by at least one method	Integrated/IslandPath-DIMOB			PBDEFOPI_01660	1686782	1687264	-1	hypothetical protein
	1669276	1712223	42947	Predicted by at least one method	Integrated/IslandPath-DIMOB			PBDEFOPI_01661	1687311	1687466	-1	hypothetical protein
	1669276	1712223	42947	Predicted by at least one method	Integrated/IslandPath-DIMOB		tnpR_1	PBDEFOPI_01662	1687466	1688107	-1	Transposon gamma-delta resolvase
	1669276	1712223	42947	Predicted by at least one method	Integrated/IslandPath-DIMOB			PBDEFOPI_01663	1688109	1688855	-1	hypothetical protein
	1669276	1712223	42947	Predicted by at least one method	Integrated/IslandPath-DIMOB			PBDEFOPI_01664	1688867	1689025	-1	hypothetical protein
	1669276	1712223	42947	Predicted by at least one method	Integrated/IslandPath-DIMOB		tnpR_2	PBDEFOPI_01665	1689034	1689387	-1	Transposon Tn3 resolvase
	1669276	1712223	42947	Predicted by at least one method	Integrated/IslandPath-DIMOB			PBDEFOPI_01666	1689389	1690057	-1	hypothetical protein
	1669276	1712223	42947	Predicted by at least one method	Integrated/IslandPath-DIMOB			PBDEFOPI_01667	1690057	1690230	-1	hypothetical protein
	1669276	1712223	42947	Predicted by at least one method	Integrated/IslandPath-DIMOB			PBDEFOPI_01668	1690346	1690702	-1	hypothetical protein
	1669276	1712223	42947	Predicted by at least one method	Integrated/IslandPath-DIMOB			PBDEFOPI_01669	1690777	1690965	-1	hypothetical protein
	1669276	1712223	42947	Predicted by at least one method	Integrated/IslandPath-DIMOB			PBDEFOPI_01670	1691223	1691780	-1	hypothetical protein
	1669276	1712223	42947	Predicted by at least one method	Integrated/IslandPath-DIMOB			PBDEFOPI_01671	1691821	1692207	-1	hypothetical protein
	1669276	1712223	42947	Predicted by at least one method	Integrated/IslandPath-DIMOB			PBDEFOPI_01672	1692219	1692542	-1	hypothetical protein
	1669276	1712223	42947	Predicted by at least one method	Integrated/IslandPath-DIMOB			PBDEFOPI_01673	1692748	1699116	-1	hypothetical protein
	1669276	1712223	42947	Predicted by at least one method	Integrated/IslandPath-DIMOB		dnaG_2	PBDEFOPI_01674	1699192	1700868	-1	DNA primase
	1669276	1712223	42947	Predicted by at least one method	Integrated/IslandPath-DIMOB			PBDEFOPI_01675	1701137	1701586	-1	hypothetical protein
	1669276	1712223	42947	Predicted by at least one method	Integrated/IslandPath-DIMOB			PBDEFOPI_01676	1701583	1702113	-1	hypothetical protein
	1669276	1712223	42947	Predicted by at least one method	Integrated/IslandPath-DIMOB		topB	PBDEFOPI_01677	1702129	1704519	-1	DNA topoisomerase 3
	1669276	1712223	42947	Predicted by at least one method	Integrated/IslandPath-DIMOB			PBDEFOPI_01678	1704596	1705213	-1	hypothetical protein
	1669276	1712223	42947	Predicted by at least one method	Integrated/IslandPath-DIMOB			PBDEFOPI_01679	1705467	1705940	-1	hypothetical protein
	1669276	1712223	42947	Predicted by at least one method	Integrated/IslandPath-DIMOB			PBDEFOPI_01680	1706017	1706958	-1	hypothetical protein
	1669276	1712223	42947	Predicted by at least one method	Integrated/IslandPath-DIMOB			PBDEFOPI_01681	1706971	1707489	-1	hypothetical protein
	1669276	1712223	42947	Predicted by at least one method	Integrated/IslandPath-DIMOB			PBDEFOPI_01682	1707491	1707781	-1	hypothetical protein
	1669276	1712223	42947	Predicted by at least one method	Integrated/IslandPath-DIMOB			PBDEFOPI_01683	1707969	1708178	-1	hypothetical protein
	1669276	1712223	42947	Predicted by at least one method	Integrated/IslandPath-DIMOB			PBDEFOPI_01684	1708422	1708766	-1	hypothetical protein
	1669276	1712223	42947	Predicted by at least one method	Integrated/IslandPath-DIMOB			PBDEFOPI_01685	1708865	1709068	-1	hypothetical protein
	1669276	1712223	42947	Predicted by at least one method	Integrated/IslandPath-DIMOB			PBDEFOPI_01686	1709186	1709362	-1	hypothetical protein
	1669276	1712223	42947	Predicted by at least one method	Integrated/IslandPath-DIMOB			PBDEFOPI_01687	1709497	1709790	-1	hypothetical protein
	1669276	1712223	42947	Predicted by at least one method	Integrated/IslandPath-DIMOB			PBDEFOPI_01688	1709830	1710891	-1	hypothetical protein
	1669276	1712223	42947	Predicted by at least one method	Integrated/IslandPath-DIMOB			PBDEFOPI_01689	1710895	1711353	-1	hypothetical protein
	1669276	1712223	42947	Predicted by at least one method	Integrated/IslandPath-DIMOB			PBDEFOPI_01690	1711375	1712223	-1	hypothetical protein

## Sheet: vincentii_THCT14A3
Island	Island start	Island end	Length	Method	Method2	Gene name	Gene ID	Locus	Gene start	Gene end	Strand	Product	External Annotations
Island-1	883624	907209	23585	Predicted by at least one method	Integrated/IslandPath-DIMOB		pyrE_2	FMFNHNPF_00843	883624	884157	1	Orotate phosphoribosyltransferase
	883624	907209	23585	Predicted by at least one method	Integrated/IslandPath-DIMOB		mleN_3	FMFNHNPF_00844	884353	885780	1	Malate-2H(+)/Na(+)-lactate antiporter
	883624	907209	23585	Predicted by at least one method	Integrated/IslandPath-DIMOB		fhs	FMFNHNPF_00845	885930	887564	-1	Formate--tetrahydrofolate ligase
	883624	907209	23585	Predicted by at least one method	Integrated/IslandPath-DIMOB			FMFNHNPF_00846	887723	888313	-1	hypothetical protein
	883624	907209	23585	Predicted by at least one method	Integrated/IslandPath-DIMOB			FMFNHNPF_00847	888417	889136	1	hypothetical protein
	883624	907209	23585	Predicted by at least one method	Integrated/IslandPath-DIMOB			FMFNHNPF_00848	889217	889501	-1	hypothetical protein
	883624	907209	23585	Predicted by at least one method	Integrated/IslandPath-DIMOB			FMFNHNPF_00849	889859	890026	-1	hypothetical protein
	883624	907209	23585	Predicted by at least one method	Integrated/IslandPath-DIMOB			FMFNHNPF_00850	890087	890986	-1	hypothetical protein
	883624	907209	23585	Predicted by at least one method	Integrated/IslandPath-DIMOB		pulD	FMFNHNPF_00851	891197	892744	-1	Type II secretion system protein D
	883624	907209	23585	Predicted by at least one method	Integrated/IslandPath-DIMOB			FMFNHNPF_00852	892976	893803	-1	hypothetical protein
	883624	907209	23585	Predicted by at least one method	Integrated/IslandPath-DIMOB			FMFNHNPF_00853	894071	895240	-1	hypothetical protein
	883624	907209	23585	Predicted by at least one method	Integrated/IslandPath-DIMOB			FMFNHNPF_00854	895233	895790	-1	hypothetical protein
	883624	907209	23585	Predicted by at least one method	Integrated/IslandPath-DIMOB			FMFNHNPF_00855	895759	896325	-1	hypothetical protein
	883624	907209	23585	Predicted by at least one method	Integrated/IslandPath-DIMOB			FMFNHNPF_00856	896327	896740	-1	hypothetical protein
	883624	907209	23585	Predicted by at least one method	Integrated/IslandPath-DIMOB			FMFNHNPF_00857	896737	897237	-1	hypothetical protein
	883624	907209	23585	Predicted by at least one method	Integrated/IslandPath-DIMOB			FMFNHNPF_00858	897222	897698	-1	hypothetical protein
	883624	907209	23585	Predicted by at least one method	Integrated/IslandPath-DIMOB		epsF	FMFNHNPF_00859	897925	898965	-1	Type II secretion system protein F
	883624	907209	23585	Predicted by at least one method	Integrated/IslandPath-DIMOB		epsE	FMFNHNPF_00860	898962	900206	-1	Type II secretion system protein E
	883624	907209	23585	Predicted by at least one method	Integrated/IslandPath-DIMOB			FMFNHNPF_00861	900466	900648	-1	hypothetical protein
	883624	907209	23585	Predicted by at least one method	Integrated/IslandPath-DIMOB		xerD_1	FMFNHNPF_00862	900820	901890	-1	Tyrosine recombinase XerD
	883624	907209	23585	Predicted by at least one method	Integrated/IslandPath-DIMOB			FMFNHNPF_00863	901912	902148	-1	hypothetical protein
	883624	907209	23585	Predicted by at least one method	Integrated/IslandPath-DIMOB			FMFNHNPF_00864	902165	902398	-1	hypothetical protein
	883624	907209	23585	Predicted by at least one method	Integrated/IslandPath-DIMOB			FMFNHNPF_00865	902398	902601	-1	hypothetical protein
	883624	907209	23585	Predicted by at least one method	Integrated/IslandPath-DIMOB			FMFNHNPF_00866	902798	903031	-1	hypothetical protein
	883624	907209	23585	Predicted by at least one method	Integrated/IslandPath-DIMOB			FMFNHNPF_00867	903193	903795	-1	hypothetical protein
	883624	907209	23585	Predicted by at least one method	Integrated/IslandPath-DIMOB			FMFNHNPF_00868	903797	903916	-1	hypothetical protein
	883624	907209	23585	Predicted by at least one method	Integrated/IslandPath-DIMOB			FMFNHNPF_00869	904041	904193	-1	hypothetical protein
	883624	907209	23585	Predicted by at least one method	Integrated/IslandPath-DIMOB			FMFNHNPF_00870	904763	905212	1	hypothetical protein
	883624	907209	23585	Predicted by at least one method	Integrated/IslandPath-DIMOB			FMFNHNPF_00871	905508	905720	1	hypothetical protein
	883624	907209	23585	Predicted by at least one method	Integrated/IslandPath-DIMOB			FMFNHNPF_00872	905810	905905	-1	hypothetical protein
	883624	907209	23585	Predicted by at least one method	Integrated/IslandPath-DIMOB			FMFNHNPF_00873	905906	907009	1	hypothetical protein
	883624	907209	23585	Predicted by at least one method	Integrated/IslandPath-DIMOB			FMFNHNPF_00874	907006	907209	1	hypothetical protein
Island-2	1173915	1191543	17628	Predicted by at least one method	Integrated/IslandPath-DIMOB		pimB	FMFNHNPF_01129	1173915	1175009	1	GDP-mannose-dependent alpha-(1-6)-phosphatidylinositol monomannoside mannosyltransferase
	1173915	1191543	17628	Predicted by at least one method	Integrated/IslandPath-DIMOB			FMFNHNPF_01130	1175002	1176207	1	hypothetical protein
	1173915	1191543	17628	Predicted by at least one method	Integrated/IslandPath-DIMOB			FMFNHNPF_01131	1176197	1177612	1	hypothetical protein
	1173915	1191543	17628	Predicted by at least one method	Integrated/IslandPath-DIMOB			FMFNHNPF_01132	1177900	1178634	-1	hypothetical protein
	1173915	1191543	17628	Predicted by at least one method	Integrated/IslandPath-DIMOB			FMFNHNPF_01133	1178821	1179723	-1	hypothetical protein
	1173915	1191543	17628	Predicted by at least one method	Integrated/IslandPath-DIMOB			FMFNHNPF_01134	1179739	1180194	-1	hypothetical protein
	1173915	1191543	17628	Predicted by at least one method	Integrated/IslandPath-DIMOB			FMFNHNPF_01135	1180227	1180712	-1	hypothetical protein
	1173915	1191543	17628	Predicted by at least one method	Integrated/IslandPath-DIMOB			FMFNHNPF_01136	1180879	1181580	1	hypothetical protein
	1173915	1191543	17628	Predicted by at least one method	Integrated/IslandPath-DIMOB		rffG	FMFNHNPF_01137	1181595	1182794	1	dTDP-glucose 4,6-dehydratase 2
	1173915	1191543	17628	Predicted by at least one method	Integrated/IslandPath-DIMOB			FMFNHNPF_01138	1182839	1183192	-1	hypothetical protein
	1173915	1191543	17628	Predicted by at least one method	Integrated/IslandPath-DIMOB		higA	FMFNHNPF_01139	1183202	1183573	-1	Antitoxin HigA
	1173915	1191543	17628	Predicted by at least one method	Integrated/IslandPath-DIMOB			FMFNHNPF_01140	1183566	1183901	-1	hypothetical protein
	1173915	1191543	17628	Predicted by at least one method	Integrated/IslandPath-DIMOB			FMFNHNPF_01141	1184281	1185306	1	ATP/GTP phosphatase
	1173915	1191543	17628	Predicted by at least one method	Integrated/IslandPath-DIMOB			FMFNHNPF_01142	1185303	1186004	1	hypothetical protein
	1173915	1191543	17628	Predicted by at least one method	Integrated/IslandPath-DIMOB		pmpR	FMFNHNPF_01143	1186077	1186826	1	Transcriptional regulatory protein PmpR
	1173915	1191543	17628	Predicted by at least one method	Integrated/IslandPath-DIMOB		recG	FMFNHNPF_01144	1187054	1189123	1	ATP-dependent DNA helicase RecG
	1173915	1191543	17628	Predicted by at least one method	Integrated/IslandPath-DIMOB		proS_2	FMFNHNPF_01145	1189193	1190896	1	Proline--tRNA ligase
	1173915	1191543	17628	Predicted by at least one method	Integrated/IslandPath-DIMOB		rpsF	FMFNHNPF_01146	1190995	1191279	1	30S ribosomal protein S6
	1173915	1191543	17628	Predicted by at least one method	Integrated/IslandPath-DIMOB		rpsR	FMFNHNPF_01147	1191325	1191543	1	30S ribosomal protein S18
Island-3	1352368	1371868	19500	Predicted by at least one method	Integrated/IslandPath-DIMOB			FMFNHNPF_01296	1352368	1352664	1	hypothetical protein
	1352368	1371868	19500	Predicted by at least one method	Integrated/IslandPath-DIMOB			FMFNHNPF_01297	1352888	1353037	1	hypothetical protein
	1352368	1371868	19500	Predicted by at least one method	Integrated/IslandPath-DIMOB			FMFNHNPF_01298	1353183	1353401	1	hypothetical protein
	1352368	1371868	19500	Predicted by at least one method	Integrated/IslandPath-DIMOB			FMFNHNPF_01299	1353382	1353954	1	hypothetical protein
	1352368	1371868	19500	Predicted by at least one method	Integrated/IslandPath-DIMOB			FMFNHNPF_01300	1353972	1354217	1	hypothetical protein
	1352368	1371868	19500	Predicted by at least one method	Integrated/IslandPath-DIMOB			FMFNHNPF_01301	1354214	1355965	1	hypothetical protein
	1352368	1371868	19500	Predicted by at least one method	Integrated/IslandPath-DIMOB			FMFNHNPF_01302	1356198	1356464	-1	hypothetical protein
	1352368	1371868	19500	Predicted by at least one method	Integrated/IslandPath-DIMOB			FMFNHNPF_01303	1356840	1357046	-1	hypothetical protein
	1352368	1371868	19500	Predicted by at least one method	Integrated/IslandPath-DIMOB			FMFNHNPF_01304	1357123	1357491	-1	hypothetical protein
	1352368	1371868	19500	Predicted by at least one method	Integrated/IslandPath-DIMOB			FMFNHNPF_01305	1357484	1357723	-1	hypothetical protein
	1352368	1371868	19500	Predicted by at least one method	Integrated/IslandPath-DIMOB			FMFNHNPF_01306	1357757	1357996	-1	hypothetical protein
	1352368	1371868	19500	Predicted by at least one method	Integrated/IslandPath-DIMOB			FMFNHNPF_01307	1358178	1358423	-1	hypothetical protein
	1352368	1371868	19500	Predicted by at least one method	Integrated/IslandPath-DIMOB		guaA	FMFNHNPF_01308	1358774	1360312	-1	GMP synthase [glutamine-hydrolyzing]
	1352368	1371868	19500	Predicted by at least one method	Integrated/IslandPath-DIMOB			FMFNHNPF_01309	1360377	1360904	-1	hypothetical protein
	1352368	1371868	19500	Predicted by at least one method	Integrated/IslandPath-DIMOB		fruA_2	FMFNHNPF_01310	1361024	1362895	-1	PTS system fructose-specific EIIABC component
	1352368	1371868	19500	Predicted by at least one method	Integrated/IslandPath-DIMOB		lacC	FMFNHNPF_01311	1362885	1363814	-1	Tagatose-6-phosphate kinase
	1352368	1371868	19500	Predicted by at least one method	Integrated/IslandPath-DIMOB		glcR	FMFNHNPF_01312	1364029	1364763	-1	HTH-type transcriptional repressor GlcR
	1352368	1371868	19500	Predicted by at least one method	Integrated/IslandPath-DIMOB		rpmB	FMFNHNPF_01313	1365139	1365447	1	50S ribosomal protein L28
	1352368	1371868	19500	Predicted by at least one method	Integrated/IslandPath-DIMOB			FMFNHNPF_01314	1365515	1367314	-1	putative ABC transporter ATP-binding protein
	1352368	1371868	19500	Predicted by at least one method	Integrated/IslandPath-DIMOB			FMFNHNPF_01315	1367326	1369065	-1	putative ABC transporter ATP-binding protein
	1352368	1371868	19500	Predicted by at least one method	Integrated/IslandPath-DIMOB		bepA_2	FMFNHNPF_01316	1369430	1371868	1	Beta-barrel assembly-enhancing protease
Island-4	1980282	1989626	9344	Predicted by at least one method	Integrated/IslandPath-DIMOB			FMFNHNPF_01911	1980282	1981037	1	hypothetical protein
	1980282	1989626	9344	Predicted by at least one method	Integrated/IslandPath-DIMOB		xerC	FMFNHNPF_01912	1981484	1982470	-1	Tyrosine recombinase XerC
	1980282	1989626	9344	Predicted by at least one method	Integrated/IslandPath-DIMOB			FMFNHNPF_01913	1982482	1983810	-1	hypothetical protein
	1980282	1989626	9344	Predicted by at least one method	Integrated/IslandPath-DIMOB			FMFNHNPF_01914	1983823	1984119	-1	hypothetical protein
	1980282	1989626	9344	Predicted by at least one method	Integrated/IslandPath-DIMOB			FMFNHNPF_01915	1984136	1985698	-1	hypothetical protein
	1980282	1989626	9344	Predicted by at least one method	Integrated/IslandPath-DIMOB			FMFNHNPF_01916	1985746	1987440	-1	hypothetical protein
	1980282	1989626	9344	Predicted by at least one method	Integrated/IslandPath-DIMOB			FMFNHNPF_01917	1987441	1989078	-1	hypothetical protein
	1980282	1989626	9344	Predicted by at least one method	Integrated/IslandPath-DIMOB			FMFNHNPF_01918	1989162	1989626	-1	hypothetical protein

## Sheet: FNU
Island	Island start	Island end	Length	Method	Method2	Gene name	Gene ID	Locus	Gene start	Gene end	Strand	Product	External Annotations
Island-1	356323	363104	6781	Predicted by at least one method	Integrated/IslandPath-DIMOB			KBCKMEGG_00333	356323	356712	1	hypothetical protein
	356323	363104	6781	Predicted by at least one method	Integrated/IslandPath-DIMOB			KBCKMEGG_00334	356864	357799	1	hypothetical protein
	356323	363104	6781	Predicted by at least one method	Integrated/IslandPath-DIMOB		envC	KBCKMEGG_00335	357774	358967	1	Murein hydrolase activator EnvC
	356323	363104	6781	Predicted by at least one method	Integrated/IslandPath-DIMOB		nadK	KBCKMEGG_00336	358986	359789	1	NAD kinase
	356323	363104	6781	Predicted by at least one method	Integrated/IslandPath-DIMOB		recN	KBCKMEGG_00337	359783	361444	1	DNA repair protein RecN
	356323	363104	6781	Predicted by at least one method	Integrated/IslandPath-DIMOB		xerD_1	KBCKMEGG_00338	361434	362204	1	Tyrosine recombinase XerD
	356323	363104	6781	Predicted by at least one method	Integrated/IslandPath-DIMOB		era	KBCKMEGG_00339	362208	363104	1	GTPase Era
Island-2	464599	496561	31962	Predicted by at least one method	Integrated/IslandPath-DIMOB		oppA	KBCKMEGG_00448	464599	466023	1	Oligopeptide-binding protein OppA
	464599	496561	31962	Predicted by at least one method	Integrated/IslandPath-DIMOB			KBCKMEGG_00449	466647	467210	-1	hypothetical protein
	464599	496561	31962	Predicted by at least one method	Integrated/IslandPath-DIMOB			KBCKMEGG_00450	467226	468002	-1	GTP cyclohydrolase 1 type 2
	464599	496561	31962	Predicted by at least one method	Integrated/IslandPath-DIMOB		rpoS	KBCKMEGG_00451	467999	468823	-1	RNA polymerase sigma factor RpoS
	464599	496561	31962	Predicted by at least one method	Integrated/IslandPath-DIMOB		sigA	KBCKMEGG_00452	468839	470089	-1	RNA polymerase sigma factor SigA
	464599	496561	31962	Predicted by at least one method	Integrated/IslandPath-DIMOB		dnaG	KBCKMEGG_00453	470120	471931	-1	DNA primase
	464599	496561	31962	Predicted by at least one method	Integrated/IslandPath-DIMOB		cbf2	KBCKMEGG_00454	472000	473691	-1	Putative peptidyl-prolyl cis-trans isomerase Cbf2
	464599	496561	31962	Predicted by at least one method	Integrated/IslandPath-DIMOB		glnG_1	KBCKMEGG_00455	473719	475104	-1	Nitrogen regulation protein NR(I)
	464599	496561	31962	Predicted by at least one method	Integrated/IslandPath-DIMOB		rasP	KBCKMEGG_00456	475193	476212	-1	Regulator of sigma-W protease RasP
	464599	496561	31962	Predicted by at least one method	Integrated/IslandPath-DIMOB		tmk	KBCKMEGG_00457	476213	476890	-1	Thymidylate kinase
	464599	496561	31962	Predicted by at least one method	Integrated/IslandPath-DIMOB		dxr	KBCKMEGG_00458	476878	478041	-1	1-deoxy-D-xylulose 5-phosphate reductoisomerase
	464599	496561	31962	Predicted by at least one method	Integrated/IslandPath-DIMOB		cdsA_2	KBCKMEGG_00459	478060	478944	-1	Phosphatidate cytidylyltransferase
	464599	496561	31962	Predicted by at least one method	Integrated/IslandPath-DIMOB		uppS	KBCKMEGG_00460	478937	479629	-1	Ditrans,polycis-undecaprenyl-diphosphate synthase ((2E,6E)-farnesyl-diphosphate specific)
	464599	496561	31962	Predicted by at least one method	Integrated/IslandPath-DIMOB			KBCKMEGG_00461	480352	480483	-1	Farnesyl diphosphate synthase
	464599	496561	31962	Predicted by at least one method	Integrated/IslandPath-DIMOB		xseB	KBCKMEGG_00462	480682	480879	-1	Exodeoxyribonuclease 7 small subunit
	464599	496561	31962	Predicted by at least one method	Integrated/IslandPath-DIMOB		rsmD	KBCKMEGG_00463	481090	481638	-1	Ribosomal RNA small subunit methyltransferase D
	464599	496561	31962	Predicted by at least one method	Integrated/IslandPath-DIMOB		queA	KBCKMEGG_00464	481651	482682	-1	S-adenosylmethionine:tRNA ribosyltransferase-isomerase
	464599	496561	31962	Predicted by at least one method	Integrated/IslandPath-DIMOB		prmC_1	KBCKMEGG_00465	482719	483813	-1	Release factor glutamine methyltransferase
	464599	496561	31962	Predicted by at least one method	Integrated/IslandPath-DIMOB		prfA	KBCKMEGG_00466	483813	484886	-1	Peptide chain release factor 1
	464599	496561	31962	Predicted by at least one method	Integrated/IslandPath-DIMOB			KBCKMEGG_00467	484911	485357	-1	hypothetical protein
	464599	496561	31962	Predicted by at least one method	Integrated/IslandPath-DIMOB		amiC	KBCKMEGG_00468	485363	486391	-1	N-acetylmuramoyl-L-alanine amidase AmiC
	464599	496561	31962	Predicted by at least one method	Integrated/IslandPath-DIMOB			KBCKMEGG_00469	486489	486797	-1	hypothetical protein
	464599	496561	31962	Predicted by at least one method	Integrated/IslandPath-DIMOB		Int-Tn	KBCKMEGG_00470	487187	488242	-1	Transposase from transposon Tn916
	464599	496561	31962	Predicted by at least one method	Integrated/IslandPath-DIMOB			KBCKMEGG_00471	488445	489011	1	hypothetical protein
	464599	496561	31962	Predicted by at least one method	Integrated/IslandPath-DIMOB			KBCKMEGG_00472	489347	490972	1	hypothetical protein
	464599	496561	31962	Predicted by at least one method	Integrated/IslandPath-DIMOB		ywqK_1	KBCKMEGG_00473	491012	491662	1	Putative antitoxin YwqK
	464599	496561	31962	Predicted by at least one method	Integrated/IslandPath-DIMOB			KBCKMEGG_00474	491689	492018	1	hypothetical protein
	464599	496561	31962	Predicted by at least one method	Integrated/IslandPath-DIMOB			KBCKMEGG_00475	492524	493000	1	hypothetical protein
	464599	496561	31962	Predicted by at least one method	Integrated/IslandPath-DIMOB			KBCKMEGG_00476	493189	493755	-1	hypothetical protein
	464599	496561	31962	Predicted by at least one method	Integrated/IslandPath-DIMOB			KBCKMEGG_00477	493786	494991	-1	hypothetical protein
	464599	496561	31962	Predicted by at least one method	Integrated/IslandPath-DIMOB			KBCKMEGG_00478	495149	496561	-1	hypothetical protein
Island-3	576187	590817	14630	Predicted by at least one method	Integrated/IslandPath-DIMOB			KBCKMEGG_00553	576187	576762	-1	hypothetical protein
	576187	590817	14630	Predicted by at least one method	Integrated/IslandPath-DIMOB			KBCKMEGG_00554	577003	577566	-1	hypothetical protein
	576187	590817	14630	Predicted by at least one method	Integrated/IslandPath-DIMOB			KBCKMEGG_00555	577752	578228	-1	hypothetical protein
	576187	590817	14630	Predicted by at least one method	Integrated/IslandPath-DIMOB			KBCKMEGG_00556	578299	578829	-1	hypothetical protein
	576187	590817	14630	Predicted by at least one method	Integrated/IslandPath-DIMOB			KBCKMEGG_00557	578974	579315	-1	hypothetical protein
	576187	590817	14630	Predicted by at least one method	Integrated/IslandPath-DIMOB		ddrA	KBCKMEGG_00558	579339	579959	-1	Single-stranded DNA-binding protein DdrA
	576187	590817	14630	Predicted by at least one method	Integrated/IslandPath-DIMOB			KBCKMEGG_00559	579968	580249	-1	hypothetical protein
	576187	590817	14630	Predicted by at least one method	Integrated/IslandPath-DIMOB			KBCKMEGG_00560	580267	580761	-1	hypothetical protein
	576187	590817	14630	Predicted by at least one method	Integrated/IslandPath-DIMOB			KBCKMEGG_00561	580917	582710	-1	hypothetical protein
	576187	590817	14630	Predicted by at least one method	Integrated/IslandPath-DIMOB			KBCKMEGG_00562	582856	583419	1	hypothetical protein
	576187	590817	14630	Predicted by at least one method	Integrated/IslandPath-DIMOB			KBCKMEGG_00563	583432	585111	1	hypothetical protein
	576187	590817	14630	Predicted by at least one method	Integrated/IslandPath-DIMOB			KBCKMEGG_00564	585144	585356	1	hypothetical protein
	576187	590817	14630	Predicted by at least one method	Integrated/IslandPath-DIMOB		xerH	KBCKMEGG_00565	585466	586494	1	Tyrosine recombinase XerH
	576187	590817	14630	Predicted by at least one method	Integrated/IslandPath-DIMOB		rpsI	KBCKMEGG_00566	586722	587111	-1	30S ribosomal protein S9
	576187	590817	14630	Predicted by at least one method	Integrated/IslandPath-DIMOB		rplM	KBCKMEGG_00567	587139	587573	-1	50S ribosomal protein L13
	576187	590817	14630	Predicted by at least one method	Integrated/IslandPath-DIMOB		alsT_2	KBCKMEGG_00568	588061	589410	1	Amino-acid carrier protein AlsT
	576187	590817	14630	Predicted by at least one method	Integrated/IslandPath-DIMOB		infC	KBCKMEGG_00569	589733	590158	1	Translation initiation factor IF-3
	576187	590817	14630	Predicted by at least one method	Integrated/IslandPath-DIMOB		rpmI	KBCKMEGG_00570	590236	590442	1	50S ribosomal protein L35
	576187	590817	14630	Predicted by at least one method	Integrated/IslandPath-DIMOB		rplT	KBCKMEGG_00571	590467	590817	1	50S ribosomal protein L20
Island-4	965427	974055	8628	Predicted by at least one method	Integrated/IslandPath-DIMOB			KBCKMEGG_00910	965427	965687	1	hypothetical protein
	965427	974055	8628	Predicted by at least one method	Integrated/IslandPath-DIMOB			KBCKMEGG_00911	965677	966297	1	hypothetical protein
	965427	974055	8628	Predicted by at least one method	Integrated/IslandPath-DIMOB			KBCKMEGG_00912	966281	967042	1	hypothetical protein
	965427	974055	8628	Predicted by at least one method	Integrated/IslandPath-DIMOB			KBCKMEGG_00913	967123	967254	1	hypothetical protein
	965427	974055	8628	Predicted by at least one method	Integrated/IslandPath-DIMOB			KBCKMEGG_00914	967223	967627	1	hypothetical protein
	965427	974055	8628	Predicted by at least one method	Integrated/IslandPath-DIMOB			KBCKMEGG_00915	967640	969493	1	hypothetical protein
	965427	974055	8628	Predicted by at least one method	Integrated/IslandPath-DIMOB			KBCKMEGG_00916	969502	970449	1	hypothetical protein
	965427	974055	8628	Predicted by at least one method	Integrated/IslandPath-DIMOB			KBCKMEGG_00917	970461	970697	1	hypothetical protein
	965427	974055	8628	Predicted by at least one method	Integrated/IslandPath-DIMOB			KBCKMEGG_00918	970807	970989	1	hypothetical protein
	965427	974055	8628	Predicted by at least one method	Integrated/IslandPath-DIMOB			KBCKMEGG_00919	970986	971291	1	hypothetical protein
	965427	974055	8628	Predicted by at least one method	Integrated/IslandPath-DIMOB			KBCKMEGG_00920	971294	971449	1	hypothetical protein
	965427	974055	8628	Predicted by at least one method	Integrated/IslandPath-DIMOB			KBCKMEGG_00921	971436	971678	1	hypothetical protein
	965427	974055	8628	Predicted by at least one method	Integrated/IslandPath-DIMOB			KBCKMEGG_00922	971688	972371	1	hypothetical protein
	965427	974055	8628	Predicted by at least one method	Integrated/IslandPath-DIMOB			KBCKMEGG_00923	972343	972747	1	hypothetical protein
	965427	974055	8628	Predicted by at least one method	Integrated/IslandPath-DIMOB			KBCKMEGG_00924	972744	972902	1	hypothetical protein
	965427	974055	8628	Predicted by at least one method	Integrated/IslandPath-DIMOB			KBCKMEGG_00925	972918	973031	1	hypothetical protein
	965427	974055	8628	Predicted by at least one method	Integrated/IslandPath-DIMOB			KBCKMEGG_00926	973003	973281	1	hypothetical protein
	965427	974055	8628	Predicted by at least one method	Integrated/IslandPath-DIMOB			KBCKMEGG_00927	973283	973471	1	hypothetical protein
	965427	974055	8628	Predicted by at least one method	Integrated/IslandPath-DIMOB			KBCKMEGG_00928	973471	974055	1	hypothetical protein
Island-5	1533893	1558526	24633	Predicted by at least one method	Integrated/IslandPath-DIMOB			KBCKMEGG_01470	1533893	1534780	-1	hypothetical protein
	1533893	1558526	24633	Predicted by at least one method	Integrated/IslandPath-DIMOB			KBCKMEGG_01471	1534802	1535404	-1	hypothetical protein
	1533893	1558526	24633	Predicted by at least one method	Integrated/IslandPath-DIMOB			KBCKMEGG_01472	1535566	1535712	1	hypothetical protein
	1533893	1558526	24633	Predicted by at least one method	Integrated/IslandPath-DIMOB			KBCKMEGG_01473	1535769	1536839	1	Putative prophage phiRv2 integrase
	1533893	1558526	24633	Predicted by at least one method	Integrated/IslandPath-DIMOB			KBCKMEGG_01474	1536850	1537233	1	hypothetical protein
	1533893	1558526	24633	Predicted by at least one method	Integrated/IslandPath-DIMOB			KBCKMEGG_01475	1537616	1538236	1	hypothetical protein
	1533893	1558526	24633	Predicted by at least one method	Integrated/IslandPath-DIMOB			KBCKMEGG_01476	1538233	1539174	1	hypothetical protein
	1533893	1558526	24633	Predicted by at least one method	Integrated/IslandPath-DIMOB			KBCKMEGG_01477	1539441	1539821	1	hypothetical protein
	1533893	1558526	24633	Predicted by at least one method	Integrated/IslandPath-DIMOB			KBCKMEGG_01478	1539821	1540309	1	hypothetical protein
	1533893	1558526	24633	Predicted by at least one method	Integrated/IslandPath-DIMOB			KBCKMEGG_01479	1540436	1541278	1	hypothetical protein
	1533893	1558526	24633	Predicted by at least one method	Integrated/IslandPath-DIMOB		fokIM	KBCKMEGG_01480	1541404	1543593	1	Modification methylase FokI
	1533893	1558526	24633	Predicted by at least one method	Integrated/IslandPath-DIMOB			KBCKMEGG_01481	1543594	1545576	1	hypothetical protein
	1533893	1558526	24633	Predicted by at least one method	Integrated/IslandPath-DIMOB			KBCKMEGG_01482	1545635	1547770	1	hypothetical protein
	1533893	1558526	24633	Predicted by at least one method	Integrated/IslandPath-DIMOB			KBCKMEGG_01483	1547758	1548066	1	hypothetical protein
	1533893	1558526	24633	Predicted by at least one method	Integrated/IslandPath-DIMOB			KBCKMEGG_01484	1548394	1549323	1	hypothetical protein
	1533893	1558526	24633	Predicted by at least one method	Integrated/IslandPath-DIMOB			KBCKMEGG_01485	1549400	1549993	-1	hypothetical protein
	1533893	1558526	24633	Predicted by at least one method	Integrated/IslandPath-DIMOB		hgdB	KBCKMEGG_01486	1550004	1551152	-1	(R)-2-hydroxyglutaryl-CoA dehydratase subunit beta
	1533893	1558526	24633	Predicted by at least one method	Integrated/IslandPath-DIMOB		fldB	KBCKMEGG_01487	1551174	1552502	-1	(R)-phenyllactyl-CoA dehydratase alpha subunit
	1533893	1558526	24633	Predicted by at least one method	Integrated/IslandPath-DIMOB		hgdC	KBCKMEGG_01488	1552792	1553589	-1	Activator of (R)-2-hydroxyglutaryl-CoA dehydratase
	1533893	1558526	24633	Predicted by at least one method	Integrated/IslandPath-DIMOB		gltS_3	KBCKMEGG_01489	1553624	1554880	-1	Sodium/glutamate symporter
	1533893	1558526	24633	Predicted by at least one method	Integrated/IslandPath-DIMOB		gcdA	KBCKMEGG_01490	1554997	1556751	-1	Glutaconyl-CoA decarboxylase subunit alpha
	1533893	1558526	24633	Predicted by at least one method	Integrated/IslandPath-DIMOB		gctB	KBCKMEGG_01491	1556767	1557570	-1	Glutaconate CoA-transferase subunit B
	1533893	1558526	24633	Predicted by at least one method	Integrated/IslandPath-DIMOB		gctA	KBCKMEGG_01492	1557573	1558526	-1	Glutaconate CoA-transferase subunit A
Island-6	1533893	1541278	7385	Predicted by at least one method	Integrated/SIGI-HMM			KBCKMEGG_01470	1533893	1534780	-1	hypothetical protein
	1533893	1541278	7385	Predicted by at least one method	Integrated/SIGI-HMM			KBCKMEGG_01471	1534802	1535404	-1	hypothetical protein
	1533893	1541278	7385	Predicted by at least one method	Integrated/SIGI-HMM			KBCKMEGG_01472	1535566	1535712	1	hypothetical protein
	1533893	1541278	7385	Predicted by at least one method	Integrated/SIGI-HMM			KBCKMEGG_01473	1535769	1536839	1	Putative prophage phiRv2 integrase
	1533893	1541278	7385	Predicted by at least one method	Integrated/SIGI-HMM			KBCKMEGG_01474	1536850	1537233	1	hypothetical protein
	1533893	1541278	7385	Predicted by at least one method	Integrated/SIGI-HMM			KBCKMEGG_01475	1537616	1538236	1	hypothetical protein
	1533893	1541278	7385	Predicted by at least one method	Integrated/SIGI-HMM			KBCKMEGG_01476	1538233	1539174	1	hypothetical protein
	1533893	1541278	7385	Predicted by at least one method	Integrated/SIGI-HMM			KBCKMEGG_01477	1539441	1539821	1	hypothetical protein
	1533893	1541278	7385	Predicted by at least one method	Integrated/SIGI-HMM			KBCKMEGG_01478	1539821	1540309	1	hypothetical protein
	1533893	1541278	7385	Predicted by at least one method	Integrated/SIGI-HMM			KBCKMEGG_01479	1540436	1541278	1	hypothetical protein
Island-7	1849537	1856888	7351	Predicted by at least one method	Integrated/IslandPath-DIMOB			KBCKMEGG_01782	1849537	1850073	-1	hypothetical protein
	1849537	1856888	7351	Predicted by at least one method	Integrated/IslandPath-DIMOB			KBCKMEGG_01783	1850063	1851022	-1	hypothetical protein
	1849537	1856888	7351	Predicted by at least one method	Integrated/IslandPath-DIMOB			KBCKMEGG_01784	1851182	1851775	-1	hypothetical protein
	1849537	1856888	7351	Predicted by at least one method	Integrated/IslandPath-DIMOB			KBCKMEGG_01785	1851714	1852472	-1	hypothetical protein
	1849537	1856888	7351	Predicted by at least one method	Integrated/IslandPath-DIMOB			KBCKMEGG_01786	1852465	1852809	-1	hypothetical protein
	1849537	1856888	7351	Predicted by at least one method	Integrated/IslandPath-DIMOB		soj	KBCKMEGG_01787	1852986	1853675	1	Sporulation initiation inhibitor protein Soj
	1849537	1856888	7351	Predicted by at least one method	Integrated/IslandPath-DIMOB			KBCKMEGG_01788	1853722	1854369	1	hypothetical protein
	1849537	1856888	7351	Predicted by at least one method	Integrated/IslandPath-DIMOB			KBCKMEGG_01789	1854414	1854572	1	hypothetical protein
	1849537	1856888	7351	Predicted by at least one method	Integrated/IslandPath-DIMOB			KBCKMEGG_01790	1854579	1854800	1	hypothetical protein
	1849537	1856888	7351	Predicted by at least one method	Integrated/IslandPath-DIMOB			KBCKMEGG_01791	1854793	1854951	1	hypothetical protein
	1849537	1856888	7351	Predicted by at least one method	Integrated/IslandPath-DIMOB			KBCKMEGG_01792	1854964	1855791	1	hypothetical protein
	1849537	1856888	7351	Predicted by at least one method	Integrated/IslandPath-DIMOB			KBCKMEGG_01793	1855802	1856017	1	hypothetical protein
	1849537	1856888	7351	Predicted by at least one method	Integrated/IslandPath-DIMOB		xerD_3	KBCKMEGG_01794	1856130	1856888	1	Tyrosine recombinase XerD

## Sheet: animalis_FNA
Island	Island start	Island end	Length	Method	Method2	Gene name	Gene ID	Locus	Gene start	Gene end	Strand	Product	External Annotations
Island-1	52014	60454	8440	Predicted by at least one method	Integrated/IslandPath-DIMOB			GLGCDJBK_00063	52014	52427	1	hypothetical protein
	52014	60454	8440	Predicted by at least one method	Integrated/IslandPath-DIMOB			GLGCDJBK_00064	52429	52986	1	hypothetical protein
	52014	60454	8440	Predicted by at least one method	Integrated/IslandPath-DIMOB			GLGCDJBK_00065	52955	53512	1	hypothetical protein
	52014	60454	8440	Predicted by at least one method	Integrated/IslandPath-DIMOB			GLGCDJBK_00066	53505	54677	1	hypothetical protein
	52014	60454	8440	Predicted by at least one method	Integrated/IslandPath-DIMOB			GLGCDJBK_00067	54977	55783	1	hypothetical protein
	52014	60454	8440	Predicted by at least one method	Integrated/IslandPath-DIMOB		pulD	GLGCDJBK_00068	55925	57472	1	Type II secretion system protein D
	52014	60454	8440	Predicted by at least one method	Integrated/IslandPath-DIMOB			GLGCDJBK_00069	57991	58275	1	hypothetical protein
	52014	60454	8440	Predicted by at least one method	Integrated/IslandPath-DIMOB			GLGCDJBK_00070	58606	58770	1	hypothetical protein
	52014	60454	8440	Predicted by at least one method	Integrated/IslandPath-DIMOB			GLGCDJBK_00071	59351	60454	1	hypothetical protein
Island-2	206435	221132	14697	Predicted by at least one method	Integrated/IslandPath-DIMOB			GLGCDJBK_00205	206435	208363	1	hypothetical protein
	206435	221132	14697	Predicted by at least one method	Integrated/IslandPath-DIMOB		yqaB	GLGCDJBK_00206	208344	208907	1	Fructose-1-phosphate phosphatase YqaB
	206435	221132	14697	Predicted by at least one method	Integrated/IslandPath-DIMOB			GLGCDJBK_00207	208926	211841	1	hypothetical protein
	206435	221132	14697	Predicted by at least one method	Integrated/IslandPath-DIMOB			GLGCDJBK_00208	211844	212266	1	hypothetical protein
	206435	221132	14697	Predicted by at least one method	Integrated/IslandPath-DIMOB		gtaB_1	GLGCDJBK_00209	212413	212868	1	UTP--glucose-1-phosphate uridylyltransferase
	206435	221132	14697	Predicted by at least one method	Integrated/IslandPath-DIMOB		rfbB_1	GLGCDJBK_00210	212907	213533	1	dTDP-glucose 4,6-dehydratase
	206435	221132	14697	Predicted by at least one method	Integrated/IslandPath-DIMOB		patA	GLGCDJBK_00211	213701	215131	1	Peptidoglycan O-acetyltransferase
	206435	221132	14697	Predicted by at least one method	Integrated/IslandPath-DIMOB			GLGCDJBK_00212	215146	215532	1	hypothetical protein
	206435	221132	14697	Predicted by at least one method	Integrated/IslandPath-DIMOB			GLGCDJBK_00213	215579	216088	1	hypothetical protein
	206435	221132	14697	Predicted by at least one method	Integrated/IslandPath-DIMOB			GLGCDJBK_00214	216331	216942	1	hypothetical protein
	206435	221132	14697	Predicted by at least one method	Integrated/IslandPath-DIMOB			GLGCDJBK_00215	217219	217992	1	hypothetical protein
	206435	221132	14697	Predicted by at least one method	Integrated/IslandPath-DIMOB		rffG_1	GLGCDJBK_00216	218230	218649	1	dTDP-glucose 4,6-dehydratase 2
	206435	221132	14697	Predicted by at least one method	Integrated/IslandPath-DIMOB		rfbB_2	GLGCDJBK_00217	218654	218890	1	dTDP-glucose 4,6-dehydratase
	206435	221132	14697	Predicted by at least one method	Integrated/IslandPath-DIMOB		rfbB_3	GLGCDJBK_00218	218894	219079	1	dTDP-glucose 4,6-dehydratase
	206435	221132	14697	Predicted by at least one method	Integrated/IslandPath-DIMOB			GLGCDJBK_00219	219109	220074	1	hypothetical protein
	206435	221132	14697	Predicted by at least one method	Integrated/IslandPath-DIMOB			GLGCDJBK_00220	220455	221132	1	hypothetical protein
Island-3	287500	298687	11187	Predicted by at least one method	Integrated/IslandPath-DIMOB		rhmD	GLGCDJBK_00292	287500	288690	1	L-rhamnonate dehydratase
	287500	298687	11187	Predicted by at least one method	Integrated/IslandPath-DIMOB		gntT_1	GLGCDJBK_00293	288847	289629	1	High-affinity gluconate transporter
	287500	298687	11187	Predicted by at least one method	Integrated/IslandPath-DIMOB			GLGCDJBK_00294	289677	290714	1	hypothetical protein
	287500	298687	11187	Predicted by at least one method	Integrated/IslandPath-DIMOB		linA	GLGCDJBK_00295	290738	291232	1	Lincosamide resistance protein
	287500	298687	11187	Predicted by at least one method	Integrated/IslandPath-DIMOB		dsdX_1	GLGCDJBK_00296	291396	291929	1	DsdX permease
	287500	298687	11187	Predicted by at least one method	Integrated/IslandPath-DIMOB		fucO	GLGCDJBK_00297	291952	293100	1	Lactaldehyde reductase
	287500	298687	11187	Predicted by at least one method	Integrated/IslandPath-DIMOB			GLGCDJBK_00298	293136	293405	-1	hypothetical protein
	287500	298687	11187	Predicted by at least one method	Integrated/IslandPath-DIMOB			GLGCDJBK_00299	293457	293663	-1	hypothetical protein
	287500	298687	11187	Predicted by at least one method	Integrated/IslandPath-DIMOB		rpsL	GLGCDJBK_00300	293850	294218	1	30S ribosomal protein S12
	287500	298687	11187	Predicted by at least one method	Integrated/IslandPath-DIMOB		rpsG	GLGCDJBK_00301	294246	294716	1	30S ribosomal protein S7
	287500	298687	11187	Predicted by at least one method	Integrated/IslandPath-DIMOB		fusA_1	GLGCDJBK_00302	294767	296848	1	Elongation factor G
	287500	298687	11187	Predicted by at least one method	Integrated/IslandPath-DIMOB		tufA	GLGCDJBK_00303	296936	298120	1	Elongation factor Tu
	287500	298687	11187	Predicted by at least one method	Integrated/IslandPath-DIMOB			GLGCDJBK_00304	298397	298687	1	hypothetical protein
Island-4	641339	650587	9248	Predicted by at least one method	Integrated/IslandPath-DIMOB		pflB	GLGCDJBK_00612	641339	643570	-1	Formate acetyltransferase
	641339	650587	9248	Predicted by at least one method	Integrated/IslandPath-DIMOB			GLGCDJBK_00613	643886	644569	1	hypothetical protein
	641339	650587	9248	Predicted by at least one method	Integrated/IslandPath-DIMOB			GLGCDJBK_00614	644674	645063	1	hypothetical protein
	641339	650587	9248	Predicted by at least one method	Integrated/IslandPath-DIMOB			GLGCDJBK_00615	645215	646159	1	hypothetical protein
	641339	650587	9248	Predicted by at least one method	Integrated/IslandPath-DIMOB		envC	GLGCDJBK_00616	646110	647351	1	Murein hydrolase activator EnvC
	641339	650587	9248	Predicted by at least one method	Integrated/IslandPath-DIMOB		nadK	GLGCDJBK_00617	647369	648172	1	NAD kinase
	641339	650587	9248	Predicted by at least one method	Integrated/IslandPath-DIMOB		recN	GLGCDJBK_00618	648166	649827	1	DNA repair protein RecN
	641339	650587	9248	Predicted by at least one method	Integrated/IslandPath-DIMOB		xerD_1	GLGCDJBK_00619	649817	650587	1	Tyrosine recombinase XerD
Island-5	1817138	1824386	7248	Predicted by at least one method	Integrated/IslandPath-DIMOB		rplM	GLGCDJBK_01750	1817138	1817572	-1	50S ribosomal protein L13
	1817138	1824386	7248	Predicted by at least one method	Integrated/IslandPath-DIMOB		alsT_3	GLGCDJBK_01751	1817944	1819407	1	Amino-acid carrier protein AlsT
	1817138	1824386	7248	Predicted by at least one method	Integrated/IslandPath-DIMOB		infC	GLGCDJBK_01752	1819740	1820165	1	Translation initiation factor IF-3
	1817138	1824386	7248	Predicted by at least one method	Integrated/IslandPath-DIMOB		rpmI	GLGCDJBK_01753	1820242	1820448	1	50S ribosomal protein L35
	1817138	1824386	7248	Predicted by at least one method	Integrated/IslandPath-DIMOB		rplT	GLGCDJBK_01754	1820473	1820823	1	50S ribosomal protein L20
	1817138	1824386	7248	Predicted by at least one method	Integrated/IslandPath-DIMOB			GLGCDJBK_01757	1821182	1821337	-1	hypothetical protein
	1817138	1824386	7248	Predicted by at least one method	Integrated/IslandPath-DIMOB		tnpR	GLGCDJBK_01758	1821340	1821969	-1	Transposon gamma-delta resolvase
	1817138	1824386	7248	Predicted by at least one method	Integrated/IslandPath-DIMOB			GLGCDJBK_01759	1821966	1823198	-1	hypothetical protein
	1817138	1824386	7248	Predicted by at least one method	Integrated/IslandPath-DIMOB			GLGCDJBK_01760	1823214	1823327	-1	hypothetical protein
	1817138	1824386	7248	Predicted by at least one method	Integrated/IslandPath-DIMOB			GLGCDJBK_01761	1823297	1823974	-1	hypothetical protein
	1817138	1824386	7248	Predicted by at least one method	Integrated/IslandPath-DIMOB			GLGCDJBK_01762	1823940	1824386	-1	hypothetical protein
Island-6	1970710	1979286	8576	Predicted by at least one method	Integrated/IslandPath-DIMOB			GLGCDJBK_01889	1970710	1971210	-1	hypothetical protein
	1970710	1979286	8576	Predicted by at least one method	Integrated/IslandPath-DIMOB			GLGCDJBK_01890	1971279	1972112	-1	hypothetical protein
	1970710	1979286	8576	Predicted by at least one method	Integrated/IslandPath-DIMOB			GLGCDJBK_01891	1972130	1973098	-1	hypothetical protein
	1970710	1979286	8576	Predicted by at least one method	Integrated/IslandPath-DIMOB			GLGCDJBK_01892	1973079	1973669	-1	hypothetical protein
	1970710	1979286	8576	Predicted by at least one method	Integrated/IslandPath-DIMOB			GLGCDJBK_01893	1973657	1974148	-1	hypothetical protein
	1970710	1979286	8576	Predicted by at least one method	Integrated/IslandPath-DIMOB			GLGCDJBK_01894	1974398	1974925	-1	hypothetical protein
	1970710	1979286	8576	Predicted by at least one method	Integrated/IslandPath-DIMOB			GLGCDJBK_01895	1974982	1975266	-1	hypothetical protein
	1970710	1979286	8576	Predicted by at least one method	Integrated/IslandPath-DIMOB			GLGCDJBK_01896	1975371	1975880	1	hypothetical protein
	1970710	1979286	8576	Predicted by at least one method	Integrated/IslandPath-DIMOB			GLGCDJBK_01897	1976123	1976734	1	hypothetical protein
	1970710	1979286	8576	Predicted by at least one method	Integrated/IslandPath-DIMOB			GLGCDJBK_01898	1976817	1977767	-1	hypothetical protein
	1970710	1979286	8576	Predicted by at least one method	Integrated/IslandPath-DIMOB		recF_4	GLGCDJBK_01899	1977785	1979140	-1	DNA replication and repair protein RecF
	1970710	1979286	8576	Predicted by at least one method	Integrated/IslandPath-DIMOB			GLGCDJBK_01900	1979173	1979286	-1	hypothetical protein

## Sheet: animalis_4_8
Island	Island start	Island end	Length	Method	Method2	Gene name	Gene ID	Locus	Gene start	Gene end	Strand	Product	External Annotations
Island-1	230621	242796	12175	Predicted by at least one method	Integrated/IslandPath-DIMOB		rsbW	IAHCMLBJ_00244	230621	231031	1	Serine-protein kinase RsbW
	230621	242796	12175	Predicted by at least one method	Integrated/IslandPath-DIMOB		rsbV	IAHCMLBJ_00245	231033	231380	1	Anti-sigma-B factor antagonist
	230621	242796	12175	Predicted by at least one method	Integrated/IslandPath-DIMOB		rny_1	IAHCMLBJ_00246	231407	232972	1	Ribonuclease Y
	230621	242796	12175	Predicted by at least one method	Integrated/IslandPath-DIMOB			IAHCMLBJ_00247	233017	233763	-1	hypothetical protein
	230621	242796	12175	Predicted by at least one method	Integrated/IslandPath-DIMOB		secA	IAHCMLBJ_00248	233776	236418	-1	Protein translocase subunit SecA
	230621	242796	12175	Predicted by at least one method	Integrated/IslandPath-DIMOB		ligA	IAHCMLBJ_00249	236478	238568	-1	DNA ligase
	230621	242796	12175	Predicted by at least one method	Integrated/IslandPath-DIMOB			IAHCMLBJ_00250	238661	239233	-1	hypothetical protein
	230621	242796	12175	Predicted by at least one method	Integrated/IslandPath-DIMOB			IAHCMLBJ_00251	239367	239513	-1	hypothetical protein
	230621	242796	12175	Predicted by at least one method	Integrated/IslandPath-DIMOB			IAHCMLBJ_00252	239988	240194	-1	hypothetical protein
	230621	242796	12175	Predicted by at least one method	Integrated/IslandPath-DIMOB			IAHCMLBJ_00253	240272	240382	-1	hypothetical protein
	230621	242796	12175	Predicted by at least one method	Integrated/IslandPath-DIMOB			IAHCMLBJ_00254	240539	240820	-1	hypothetical protein
	230621	242796	12175	Predicted by at least one method	Integrated/IslandPath-DIMOB			IAHCMLBJ_00255	240967	241188	-1	hypothetical protein
	230621	242796	12175	Predicted by at least one method	Integrated/IslandPath-DIMOB			IAHCMLBJ_00256	241309	242796	-1	hypothetical protein
Island-2	589358	598875	9517	Predicted by at least one method	Integrated/IslandPath-DIMOB		fda	IAHCMLBJ_00591	589358	590245	1	Fructose-bisphosphate aldolase class 1
	589358	598875	9517	Predicted by at least one method	Integrated/IslandPath-DIMOB			IAHCMLBJ_00592	590475	590714	1	hypothetical protein
	589358	598875	9517	Predicted by at least one method	Integrated/IslandPath-DIMOB			IAHCMLBJ_00593	590718	591614	1	Toxin zeta
	589358	598875	9517	Predicted by at least one method	Integrated/IslandPath-DIMOB			IAHCMLBJ_00594	591637	592383	1	hypothetical protein
	589358	598875	9517	Predicted by at least one method	Integrated/IslandPath-DIMOB			IAHCMLBJ_00595	592399	593631	1	hypothetical protein
	589358	598875	9517	Predicted by at least one method	Integrated/IslandPath-DIMOB		tnpR	IAHCMLBJ_00596	593628	594257	1	Transposon gamma-delta resolvase
	589358	598875	9517	Predicted by at least one method	Integrated/IslandPath-DIMOB		rplT	IAHCMLBJ_00599	594774	595124	-1	50S ribosomal protein L20
	589358	598875	9517	Predicted by at least one method	Integrated/IslandPath-DIMOB		rpmI	IAHCMLBJ_00600	595149	595355	-1	50S ribosomal protein L35
	589358	598875	9517	Predicted by at least one method	Integrated/IslandPath-DIMOB		infC	IAHCMLBJ_00601	595437	595856	-1	Translation initiation factor IF-3
	589358	598875	9517	Predicted by at least one method	Integrated/IslandPath-DIMOB		alsT_2	IAHCMLBJ_00602	596189	597652	-1	Amino-acid carrier protein AlsT
	589358	598875	9517	Predicted by at least one method	Integrated/IslandPath-DIMOB		rplM	IAHCMLBJ_00603	598024	598458	1	50S ribosomal protein L13
	589358	598875	9517	Predicted by at least one method	Integrated/IslandPath-DIMOB		rpsI	IAHCMLBJ_00604	598486	598875	1	30S ribosomal protein S9
Island-3	646889	678564	31675	Predicted by at least one method	Integrated/IslandPath-DIMOB			IAHCMLBJ_00652	646889	647776	1	hypothetical protein
	646889	678564	31675	Predicted by at least one method	Integrated/IslandPath-DIMOB			IAHCMLBJ_00653	647748	649613	1	hypothetical protein
	646889	678564	31675	Predicted by at least one method	Integrated/IslandPath-DIMOB			IAHCMLBJ_00654	649600	650079	1	hypothetical protein
	646889	678564	31675	Predicted by at least one method	Integrated/IslandPath-DIMOB			IAHCMLBJ_00655	650072	650527	1	hypothetical protein
	646889	678564	31675	Predicted by at least one method	Integrated/IslandPath-DIMOB		bshA	IAHCMLBJ_00656	650535	651956	1	N-acetyl-alpha-D-glucosaminyl L-malate synthase
	646889	678564	31675	Predicted by at least one method	Integrated/IslandPath-DIMOB			IAHCMLBJ_00657	652150	654276	1	hypothetical protein
	646889	678564	31675	Predicted by at least one method	Integrated/IslandPath-DIMOB			IAHCMLBJ_00658	654277	655227	1	hypothetical protein
	646889	678564	31675	Predicted by at least one method	Integrated/IslandPath-DIMOB			IAHCMLBJ_00659	655237	656202	1	hypothetical protein
	646889	678564	31675	Predicted by at least one method	Integrated/IslandPath-DIMOB			IAHCMLBJ_00660	656253	662951	1	hypothetical protein
	646889	678564	31675	Predicted by at least one method	Integrated/IslandPath-DIMOB			IAHCMLBJ_00661	662985	663782	-1	hypothetical protein
	646889	678564	31675	Predicted by at least one method	Integrated/IslandPath-DIMOB			IAHCMLBJ_00662	663972	664208	1	hypothetical protein
	646889	678564	31675	Predicted by at least one method	Integrated/IslandPath-DIMOB		lexA_1	IAHCMLBJ_00663	664778	665395	-1	LexA repressor
	646889	678564	31675	Predicted by at least one method	Integrated/IslandPath-DIMOB			IAHCMLBJ_00664	665801	666019	1	hypothetical protein
	646889	678564	31675	Predicted by at least one method	Integrated/IslandPath-DIMOB			IAHCMLBJ_00665	665988	666695	-1	hypothetical protein
	646889	678564	31675	Predicted by at least one method	Integrated/IslandPath-DIMOB			IAHCMLBJ_00666	666827	667417	1	hypothetical protein
	646889	678564	31675	Predicted by at least one method	Integrated/IslandPath-DIMOB			IAHCMLBJ_00667	667407	668162	1	hypothetical protein
	646889	678564	31675	Predicted by at least one method	Integrated/IslandPath-DIMOB			IAHCMLBJ_00668	668236	668373	1	hypothetical protein
	646889	678564	31675	Predicted by at least one method	Integrated/IslandPath-DIMOB			IAHCMLBJ_00669	668339	668746	1	hypothetical protein
	646889	678564	31675	Predicted by at least one method	Integrated/IslandPath-DIMOB			IAHCMLBJ_00670	668758	670065	1	hypothetical protein
	646889	678564	31675	Predicted by at least one method	Integrated/IslandPath-DIMOB			IAHCMLBJ_00671	670104	670619	1	hypothetical protein
	646889	678564	31675	Predicted by at least one method	Integrated/IslandPath-DIMOB			IAHCMLBJ_00672	670633	671595	1	hypothetical protein
	646889	678564	31675	Predicted by at least one method	Integrated/IslandPath-DIMOB			IAHCMLBJ_00673	671608	671835	1	hypothetical protein
	646889	678564	31675	Predicted by at least one method	Integrated/IslandPath-DIMOB			IAHCMLBJ_00674	671905	672210	1	hypothetical protein
	646889	678564	31675	Predicted by at least one method	Integrated/IslandPath-DIMOB			IAHCMLBJ_00675	672213	672368	1	hypothetical protein
	646889	678564	31675	Predicted by at least one method	Integrated/IslandPath-DIMOB			IAHCMLBJ_00676	672346	672687	1	hypothetical protein
	646889	678564	31675	Predicted by at least one method	Integrated/IslandPath-DIMOB			IAHCMLBJ_00677	672696	673376	1	hypothetical protein
	646889	678564	31675	Predicted by at least one method	Integrated/IslandPath-DIMOB			IAHCMLBJ_00678	673348	673734	1	hypothetical protein
	646889	678564	31675	Predicted by at least one method	Integrated/IslandPath-DIMOB			IAHCMLBJ_00679	673727	674023	1	hypothetical protein
	646889	678564	31675	Predicted by at least one method	Integrated/IslandPath-DIMOB			IAHCMLBJ_00680	674025	674231	1	hypothetical protein
	646889	678564	31675	Predicted by at least one method	Integrated/IslandPath-DIMOB			IAHCMLBJ_00681	674231	674815	1	hypothetical protein
	646889	678564	31675	Predicted by at least one method	Integrated/IslandPath-DIMOB		uviA	IAHCMLBJ_00682	674825	675391	1	Bacteriocin UviA
	646889	678564	31675	Predicted by at least one method	Integrated/IslandPath-DIMOB			IAHCMLBJ_00683	675401	675589	-1	hypothetical protein
	646889	678564	31675	Predicted by at least one method	Integrated/IslandPath-DIMOB			IAHCMLBJ_00684	675991	676761	1	hypothetical protein
	646889	678564	31675	Predicted by at least one method	Integrated/IslandPath-DIMOB			IAHCMLBJ_00685	676804	677031	1	hypothetical protein
	646889	678564	31675	Predicted by at least one method	Integrated/IslandPath-DIMOB			IAHCMLBJ_00686	677050	678057	1	hypothetical protein
	646889	678564	31675	Predicted by at least one method	Integrated/IslandPath-DIMOB			IAHCMLBJ_00687	678184	678564	1	hypothetical protein
	646889	678564	31675	Predicted by at least one method	Integrated/IslandPath-DIMOB			IAHCMLBJ_00688	678554	679819	1	hypothetical protein
Island-4	1015374	1023922	8548	Predicted by at least one method	Integrated/IslandPath-DIMOB		sepF_1	IAHCMLBJ_01035	1015374	1015670	1	Cell division protein SepF
	1015374	1023922	8548	Predicted by at least one method	Integrated/IslandPath-DIMOB			IAHCMLBJ_01036	1016331	1017434	1	hypothetical protein
	1015374	1023922	8548	Predicted by at least one method	Integrated/IslandPath-DIMOB			IAHCMLBJ_01037	1017628	1018578	1	hypothetical protein
	1015374	1023922	8548	Predicted by at least one method	Integrated/IslandPath-DIMOB			IAHCMLBJ_01038	1018582	1018953	1	hypothetical protein
	1015374	1023922	8548	Predicted by at least one method	Integrated/IslandPath-DIMOB			IAHCMLBJ_01039	1018969	1019787	1	hypothetical protein
	1015374	1023922	8548	Predicted by at least one method	Integrated/IslandPath-DIMOB			IAHCMLBJ_01040	1019793	1020329	1	hypothetical protein
	1015374	1023922	8548	Predicted by at least one method	Integrated/IslandPath-DIMOB			IAHCMLBJ_01041	1020383	1020481	1	hypothetical protein
	1015374	1023922	8548	Predicted by at least one method	Integrated/IslandPath-DIMOB			IAHCMLBJ_01042	1020614	1021012	1	hypothetical protein
	1015374	1023922	8548	Predicted by at least one method	Integrated/IslandPath-DIMOB		gadC	IAHCMLBJ_01043	1021085	1022524	-1	Glutamate/gamma-aminobutyrate antiporter
	1015374	1023922	8548	Predicted by at least one method	Integrated/IslandPath-DIMOB		gadB	IAHCMLBJ_01044	1022543	1023922	-1	Glutamate decarboxylase
Island-5	1159602	1167539	7937	Predicted by at least one method	Integrated/IslandPath-DIMOB			IAHCMLBJ_01178	1159602	1160360	1	hypothetical protein
	1159602	1167539	7937	Predicted by at least one method	Integrated/IslandPath-DIMOB		xerD_1	IAHCMLBJ_01179	1160804	1161790	-1	Tyrosine recombinase XerD
	1159602	1167539	7937	Predicted by at least one method	Integrated/IslandPath-DIMOB			IAHCMLBJ_01180	1161825	1162121	-1	hypothetical protein
	1159602	1167539	7937	Predicted by at least one method	Integrated/IslandPath-DIMOB			IAHCMLBJ_01181	1162276	1163145	-1	hypothetical protein
	1159602	1167539	7937	Predicted by at least one method	Integrated/IslandPath-DIMOB			IAHCMLBJ_01182	1163146	1164765	-1	hypothetical protein
	1159602	1167539	7937	Predicted by at least one method	Integrated/IslandPath-DIMOB			IAHCMLBJ_01183	1164766	1166385	-1	hypothetical protein
	1159602	1167539	7937	Predicted by at least one method	Integrated/IslandPath-DIMOB			IAHCMLBJ_01184	1166474	1166938	-1	hypothetical protein
	1159602	1167539	7937	Predicted by at least one method	Integrated/IslandPath-DIMOB			IAHCMLBJ_01185	1166965	1167090	-1	hypothetical protein
	1159602	1167539	7937	Predicted by at least one method	Integrated/IslandPath-DIMOB			IAHCMLBJ_01186	1167240	1167539	1	hypothetical protein
Island-6	1671084	1677792	6708	Predicted by at least one method	Integrated/IslandPath-DIMOB		xerD_3	IAHCMLBJ_01650	1671084	1671854	-1	Tyrosine recombinase XerD
	1671084	1677792	6708	Predicted by at least one method	Integrated/IslandPath-DIMOB		recN	IAHCMLBJ_01651	1671844	1673508	-1	DNA repair protein RecN
	1671084	1677792	6708	Predicted by at least one method	Integrated/IslandPath-DIMOB		nadK	IAHCMLBJ_01652	1673502	1674305	-1	NAD kinase
	1671084	1677792	6708	Predicted by at least one method	Integrated/IslandPath-DIMOB		envC	IAHCMLBJ_01653	1674323	1675570	-1	Murein hydrolase activator EnvC
	1671084	1677792	6708	Predicted by at least one method	Integrated/IslandPath-DIMOB			IAHCMLBJ_01654	1675521	1676465	-1	hypothetical protein
	1671084	1677792	6708	Predicted by at least one method	Integrated/IslandPath-DIMOB			IAHCMLBJ_01655	1676616	1677005	-1	hypothetical protein
	1671084	1677792	6708	Predicted by at least one method	Integrated/IslandPath-DIMOB			IAHCMLBJ_01656	1677109	1677792	-1	hypothetical protein

[truncated: 20 more sheets: animalis_7_1, animalis_KCOM_1325, animalis_KCOM_1279, animalis_ChDCF332, animalis_THCT5A4, animalis_THCT6B3, animalis_THCT7A2, polymorphum_FNP, polymorphum_ChDCF_306, polymorphum_Fn12230, polymorphum_NCTC10562, polymorphum_THCT15E1, polymorphum_KCOM_1275, polymorphum_THCT7E2, nucleatum_25586, nucleatum_ATCC_25586, nucleatum_KCOM_1322, nucleatum_ChDC_F317, nucleatum_KCOM_1250, nucleatum_ATCC_23726]
