# Supplementary material for: Pangenomic Study of Fusobacterium nucleatum Reveals the Distribution of Pathogenic Genes and Functional Clusters at the Subspecies and Strain Levels
Source: Microbiol Spectr. 2023 Apr 12;11(3):e05184-22. doi: 10.1128/spectrum.05184-22 (PMC10269558; doi:10.1128/spectrum.05184-22)
Supplement: Supplemental file 7 — Table S7. Download spectrum.05184-22-s0007.xlsx, XLSX file, 0.2 MB [file spectrum.05184-22-s0007.xlsx]

## Sheet: CRISPRDetect
25586	CRISPRDetect	repeat_region	1843801	1844826	1026	+	.	ID=CRISPR2_1843801_1844826;Note=ATTTAAATTCTAATATAGAAATACATAAAT;Dbxref=SO:0001459;Ontology_term=CRISPR;Array_quality_score=7.70
25586	CRISPRDetect	direct_repeat	1843801	1843831	30	+	.	ID=CRISPR2_REPEAT1_1843801_1843831;Name=CRISPR2_REPEAT1_1843801_1843831;Parent=CRISPR2_1843801_1844826;Note=ATTTAAATTCTAATATAGAAATACATAAAT;Dbxref=SO:0001459;Ontology_term=CRISPR
25586	CRISPRDetect	Spacer	1843831	1843866	35	+	.	ID=CRISPR2_SPACER1_1843831_1843866;Name=CRISPR2_SPACER1_1843831_1843866;Parent=CRISPR2_1843801_1844826;Note=TTCTATAAATTTCAAATGTCTTACTATCTTTCCAT;Dbxref=SO:0001459;Ontology_term=CRISPR
25586	CRISPRDetect	direct_repeat	1843866	1843896	30	+	.	ID=CRISPR2_REPEAT2_1843866_1843896;Name=CRISPR2_REPEAT2_1843866_1843896;Parent=CRISPR2_1843801_1844826;Note=ATTTAAATTCTAATATAGAAATACATAAAT;Dbxref=SO:0001459;Ontology_term=CRISPR
25586	CRISPRDetect	Spacer	1843896	1843932	36	+	.	ID=CRISPR2_SPACER2_1843896_1843932;Name=CRISPR2_SPACER2_1843896_1843932;Parent=CRISPR2_1843801_1844826;Note=TAAAAAACTCCTATCAGAAAAATTACCTTTTTTAAT;Dbxref=SO:0001459;Ontology_term=CRISPR
25586	CRISPRDetect	direct_repeat	1843932	1843962	30	+	.	ID=CRISPR2_REPEAT3_1843932_1843962;Name=CRISPR2_REPEAT3_1843932_1843962;Parent=CRISPR2_1843801_1844826;Note=ATTTAAATTCTAATATAGAAATACATAAAT;Dbxref=SO:0001459;Ontology_term=CRISPR
25586	CRISPRDetect	Spacer	1843962	1843997	35	+	.	ID=CRISPR2_SPACER3_1843962_1843997;Name=CRISPR2_SPACER3_1843962_1843997;Parent=CRISPR2_1843801_1844826;Note=GAAGTGCTTTTGTAGAATATTTAAAGTATTGAAAA;Dbxref=SO:0001459;Ontology_term=CRISPR
25586	CRISPRDetect	direct_repeat	1843997	1844027	30	+	.	ID=CRISPR2_REPEAT4_1843997_1844027;Name=CRISPR2_REPEAT4_1843997_1844027;Parent=CRISPR2_1843801_1844826;Note=ATTTAAATTCTAATATAGAAATACATAAAT;Dbxref=SO:0001459;Ontology_term=CRISPR
25586	CRISPRDetect	Spacer	1844027	1844062	35	+	.	ID=CRISPR2_SPACER4_1844027_1844062;Name=CRISPR2_SPACER4_1844027_1844062;Parent=CRISPR2_1843801_1844826;Note=CTTAGAACAAAGAGCAGAATTATTAAAAAATTCTC;Dbxref=SO:0001459;Ontology_term=CRISPR
25586	CRISPRDetect	direct_repeat	1844062	1844092	30	+	.	ID=CRISPR2_REPEAT5_1844062_1844092;Name=CRISPR2_REPEAT5_1844062_1844092;Parent=CRISPR2_1843801_1844826;Note=ATTTAAATTCTAATATAGAAATACATAAAT;Dbxref=SO:0001459;Ontology_term=CRISPR
25586	CRISPRDetect	Spacer	1844092	1844127	35	+	.	ID=CRISPR2_SPACER5_1844092_1844127;Name=CRISPR2_SPACER5_1844092_1844127;Parent=CRISPR2_1843801_1844826;Note=TTTATCAGAAGCTTTTGAATTACCAGTTGTAGTAT;Dbxref=SO:0001459;Ontology_term=CRISPR
25586	CRISPRDetect	direct_repeat	1844127	1844157	30	+	.	ID=CRISPR2_REPEAT6_1844127_1844157;Name=CRISPR2_REPEAT6_1844127_1844157;Parent=CRISPR2_1843801_1844826;Note=ATTTAAATTCTAATATAGAAATACATAAAT;Dbxref=SO:0001459;Ontology_term=CRISPR
25586	CRISPRDetect	Spacer	1844157	1844193	36	+	.	ID=CRISPR2_SPACER6_1844157_1844193;Name=CRISPR2_SPACER6_1844157_1844193;Parent=CRISPR2_1843801_1844826;Note=AAATTGAACAGGAAAATTTAAAAAATAAAGAAAAAA;Dbxref=SO:0001459;Ontology_term=CRISPR
25586	CRISPRDetect	direct_repeat	1844193	1844223	30	+	.	ID=CRISPR2_REPEAT7_1844193_1844223;Name=CRISPR2_REPEAT7_1844193_1844223;Parent=CRISPR2_1843801_1844826;Note=ATTTAAATTCTAATATAGAAATACATAAAT;Dbxref=SO:0001459;Ontology_term=CRISPR
25586	CRISPRDetect	Spacer	1844223	1844261	38	+	.	ID=CRISPR2_SPACER7_1844223_1844261;Name=CRISPR2_SPACER7_1844223_1844261;Parent=CRISPR2_1843801_1844826;Note=TTGCTCTGTATCTTTTATTAGCTTTGTTTTGTTGTTCC;Dbxref=SO:0001459;Ontology_term=CRISPR
25586	CRISPRDetect	direct_repeat	1844261	1844291	30	+	.	ID=CRISPR2_REPEAT8_1844261_1844291;Name=CRISPR2_REPEAT8_1844261_1844291;Parent=CRISPR2_1843801_1844826;Note=ATTTAAATTCTAATATAGAAATACATAAAT;Dbxref=SO:0001459;Ontology_term=CRISPR
25586	CRISPRDetect	Spacer	1844291	1844326	35	+	.	ID=CRISPR2_SPACER8_1844291_1844326;Name=CRISPR2_SPACER8_1844291_1844326;Parent=CRISPR2_1843801_1844826;Note=ATATAGTATGTATCATCAATTAAATACGCTTCTTC;Dbxref=SO:0001459;Ontology_term=CRISPR
25586	CRISPRDetect	direct_repeat	1844326	1844356	30	+	.	ID=CRISPR2_REPEAT9_1844326_1844356;Name=CRISPR2_REPEAT9_1844326_1844356;Parent=CRISPR2_1843801_1844826;Note=ATTTAAATTCTAATATAGAAATACATAAAT;Dbxref=SO:0001459;Ontology_term=CRISPR
25586	CRISPRDetect	Spacer	1844356	1844395	39	+	.	ID=CRISPR2_SPACER9_1844356_1844395;Name=CRISPR2_SPACER9_1844356_1844395;Parent=CRISPR2_1843801_1844826;Note=GAGAACTTACTACAAAGGTGGGAATCCAGTCAAAAAAAT;Dbxref=SO:0001459;Ontology_term=CRISPR
25586	CRISPRDetect	direct_repeat	1844395	1844425	30	+	.	ID=CRISPR2_REPEAT10_1844395_1844425;Name=CRISPR2_REPEAT10_1844395_1844425;Parent=CRISPR2_1843801_1844826;Note=ATTTAAATTCTAATATAGAAATACATAAAT;Dbxref=SO:0001459;Ontology_term=CRISPR
25586	CRISPRDetect	Spacer	1844425	1844461	36	+	.	ID=CRISPR2_SPACER10_1844425_1844461;Name=CRISPR2_SPACER10_1844425_1844461;Parent=CRISPR2_1843801_1844826;Note=AAGAGATTTTTTATTTGAATTAGCTAATGAAGCTAC;Dbxref=SO:0001459;Ontology_term=CRISPR
25586	CRISPRDetect	direct_repeat	1844461	1844491	30	+	.	ID=CRISPR2_REPEAT11_1844461_1844491;Name=CRISPR2_REPEAT11_1844461_1844491;Parent=CRISPR2_1843801_1844826;Note=ATTTAAATTCTAATATAGAAATACATAAAT;Dbxref=SO:0001459;Ontology_term=CRISPR
25586	CRISPRDetect	Spacer	1844491	1844527	36	+	.	ID=CRISPR2_SPACER11_1844491_1844527;Name=CRISPR2_SPACER11_1844491_1844527;Parent=CRISPR2_1843801_1844826;Note=TAGATTATTGACTTCATTTAATCCTGGAATAGTTAC;Dbxref=SO:0001459;Ontology_term=CRISPR
25586	CRISPRDetect	direct_repeat	1844527	1844557	30	+	.	ID=CRISPR2_REPEAT12_1844527_1844557;Name=CRISPR2_REPEAT12_1844527_1844557;Parent=CRISPR2_1843801_1844826;Note=ATTTAAATTCTAATATAGAAATACATAAAT;Dbxref=SO:0001459;Ontology_term=CRISPR
25586	CRISPRDetect	Spacer	1844557	1844595	38	+	.	ID=CRISPR2_SPACER12_1844557_1844595;Name=CRISPR2_SPACER12_1844557_1844595;Parent=CRISPR2_1843801_1844826;Note=TAAAAAACTTCTTTGAAATTATAACCACTGTCAGATTT;Dbxref=SO:0001459;Ontology_term=CRISPR
25586	CRISPRDetect	direct_repeat	1844595	1844625	30	+	.	ID=CRISPR2_REPEAT13_1844595_1844625;Name=CRISPR2_REPEAT13_1844595_1844625;Parent=CRISPR2_1843801_1844826;Note=ATTTAAATTCTAATATAGAAATACATAAAT;Dbxref=SO:0001459;Ontology_term=CRISPR
25586	CRISPRDetect	Spacer	1844625	1844664	39	+	.	ID=CRISPR2_SPACER13_1844625_1844664;Name=CRISPR2_SPACER13_1844625_1844664;Parent=CRISPR2_1843801_1844826;Note=GAATACTTGAATCTTTTAACTTAAACATCTGTAATACTT;Dbxref=SO:0001459;Ontology_term=CRISPR
25586	CRISPRDetect	direct_repeat	1844664	1844694	30	+	.	ID=CRISPR2_REPEAT14_1844664_1844694;Name=CRISPR2_REPEAT14_1844664_1844694;Parent=CRISPR2_1843801_1844826;Note=ATTTAAATTCTAATATAGAAATACATAAAT;Dbxref=SO:0001459;Ontology_term=CRISPR
25586	CRISPRDetect	Spacer	1844694	1844728	34	+	.	ID=CRISPR2_SPACER14_1844694_1844728;Name=CRISPR2_SPACER14_1844694_1844728;Parent=CRISPR2_1843801_1844826;Note=CTGTTGATTCAAATAATAAATTAGTTGGAAGTAG;Dbxref=SO:0001459;Ontology_term=CRISPR
25586	CRISPRDetect	direct_repeat	1844728	1844758	30	+	.	ID=CRISPR2_REPEAT15_1844728_1844758;Name=CRISPR2_REPEAT15_1844728_1844758;Parent=CRISPR2_1843801_1844826;Note=ATTTAAATTCTAATATAGAAATACATAAAT;Dbxref=SO:0001459;Ontology_term=CRISPR
25586	CRISPRDetect	Spacer	1844758	1844796	38	+	.	ID=CRISPR2_SPACER15_1844758_1844796;Name=CRISPR2_SPACER15_1844758_1844796;Parent=CRISPR2_1843801_1844826;Note=TCAAAAATACATTATGTCAATGAATTAACTCAAAACTC;Dbxref=SO:0001459;Ontology_term=CRISPR
25586	CRISPRDetect	direct_repeat	1844796	1844826	30	+	.	ID=CRISPR2_REPEAT16_1844796_1844826;Name=CRISPR2_REPEAT16_1844796_1844826;Parent=CRISPR2_1843801_1844826;Note=ATTTAAATTCTAATATAGAAATACATAAAT;Dbxref=SO:0001459;Ontology_term=CRISPR
3_1_27	CRISPRDetect	repeat_region	1306923	1308281	1359	-	.	ID=CRISPR1_1306923_1308281;Note=GTTTGAGAGTAATGTTATTTTAAATAGATTCAAAAC;Dbxref=SO:0001459;Ontology_term=CRISPR;Array_quality_score=7.23
3_1_27	CRISPRDetect	direct_repeat	1306923	1306962	37	-	.	ID=CRISPR1_REPEAT1_1306923_1306962;Name=CRISPR1_REPEAT1_1306923_1306962;Parent=CRISPR1_1306923_1308281;Note=GTTAGACTATGTTTTTAAAGCAACATTACTCTCAAAC;Dbxref=SO:0001459;Ontology_term=CRISPR
3_1_27	CRISPRDetect	Spacer	1306962	1306992	30	-	.	ID=CRISPR1_SPACER1_1306962_1306992;Name=CRISPR1_SPACER1_1306962_1306992;Parent=CRISPR1_1306923_1308281;Note=AGAATTCTTAATACTTTCAAATTCAATTTC;Dbxref=SO:0001459;Ontology_term=CRISPR
3_1_27	CRISPRDetect	direct_repeat	1306990	1307026	36	-	.	ID=CRISPR1_REPEAT2_1306990_1307026;Name=CRISPR1_REPEAT2_1306990_1307026;Parent=CRISPR1_1306923_1308281;Note=GTTTTGAATCTATTTAAAATAACATTACTCTCAAAC;Dbxref=SO:0001459;Ontology_term=CRISPR
3_1_27	CRISPRDetect	Spacer	1307026	1307056	30	-	.	ID=CRISPR1_SPACER2_1307026_1307056;Name=CRISPR1_SPACER2_1307026_1307056;Parent=CRISPR1_1306923_1308281;Note=GAGTTCCTACCATTTATAATCCCATTGTTA;Dbxref=SO:0001459;Ontology_term=CRISPR
3_1_27	CRISPRDetect	direct_repeat	1307056	1307092	36	-	.	ID=CRISPR1_REPEAT3_1307056_1307092;Name=CRISPR1_REPEAT3_1307056_1307092;Parent=CRISPR1_1306923_1308281;Note=GTTTTGAATCTATTTAAAATAACATTACTCTCAAAC;Dbxref=SO:0001459;Ontology_term=CRISPR
3_1_27	CRISPRDetect	Spacer	1307092	1307122	30	-	.	ID=CRISPR1_SPACER3_1307092_1307122;Name=CRISPR1_SPACER3_1307092_1307122;Parent=CRISPR1_1306923_1308281;Note=CACCAGGACCGTTTATTTTTTGATTTAAGT;Dbxref=SO:0001459;Ontology_term=CRISPR
3_1_27	CRISPRDetect	direct_repeat	1307122	1307158	36	-	.	ID=CRISPR1_REPEAT4_1307122_1307158;Name=CRISPR1_REPEAT4_1307122_1307158;Parent=CRISPR1_1306923_1308281;Note=GTTTTGAATCTATTTAAAATAACATTACTCTCAAAC;Dbxref=SO:0001459;Ontology_term=CRISPR
3_1_27	CRISPRDetect	Spacer	1307158	1307188	30	-	.	ID=CRISPR1_SPACER4_1307158_1307188;Name=CRISPR1_SPACER4_1307158_1307188;Parent=CRISPR1_1306923_1308281;Note=ACTTTAATGAAAGATTTTACAGTAAAAGAA;Dbxref=SO:0001459;Ontology_term=CRISPR
3_1_27	CRISPRDetect	direct_repeat	1307188	1307224	36	-	.	ID=CRISPR1_REPEAT5_1307188_1307224;Name=CRISPR1_REPEAT5_1307188_1307224;Parent=CRISPR1_1306923_1308281;Note=GTTTTGAATCTATTTAAAATAACATTACTCTCAAAC;Dbxref=SO:0001459;Ontology_term=CRISPR
3_1_27	CRISPRDetect	Spacer	1307224	1307254	30	-	.	ID=CRISPR1_SPACER5_1307224_1307254;Name=CRISPR1_SPACER5_1307224_1307254;Parent=CRISPR1_1306923_1308281;Note=TAGAGTAAATAGATTATAAAAAATTCAATT;Dbxref=SO:0001459;Ontology_term=CRISPR
3_1_27	CRISPRDetect	direct_repeat	1307254	1307290	36	-	.	ID=CRISPR1_REPEAT6_1307254_1307290;Name=CRISPR1_REPEAT6_1307254_1307290;Parent=CRISPR1_1306923_1308281;Note=GTTTTGAATCTATTTAAAATAACATTACTCTCAAAC;Dbxref=SO:0001459;Ontology_term=CRISPR
3_1_27	CRISPRDetect	Spacer	1307290	1307320	30	-	.	ID=CRISPR1_SPACER6_1307290_1307320;Name=CRISPR1_SPACER6_1307290_1307320;Parent=CRISPR1_1306923_1308281;Note=AATATTCTACCATATGTTTTAACATAAATA;Dbxref=SO:0001459;Ontology_term=CRISPR
3_1_27	CRISPRDetect	direct_repeat	1307320	1307356	36	-	.	ID=CRISPR1_REPEAT7_1307320_1307356;Name=CRISPR1_REPEAT7_1307320_1307356;Parent=CRISPR1_1306923_1308281;Note=GTTTTGAATCTATTTAAAATAACATTACTCTCAAAC;Dbxref=SO:0001459;Ontology_term=CRISPR
3_1_27	CRISPRDetect	Spacer	1307356	1307386	30	-	.	ID=CRISPR1_SPACER7_1307356_1307386;Name=CRISPR1_SPACER7_1307356_1307386;Parent=CRISPR1_1306923_1308281;Note=AAAAGAATTAGTAGATAAAGATTTTGATTT;Dbxref=SO:0001459;Ontology_term=CRISPR
3_1_27	CRISPRDetect	direct_repeat	1307386	1307422	36	-	.	ID=CRISPR1_REPEAT8_1307386_1307422;Name=CRISPR1_REPEAT8_1307386_1307422;Parent=CRISPR1_1306923_1308281;Note=GTTTTGAATCTATTTAAAATAACATTACTCTCAAAC;Dbxref=SO:0001459;Ontology_term=CRISPR
3_1_27	CRISPRDetect	Spacer	1307422	1307452	30	-	.	ID=CRISPR1_SPACER8_1307422_1307452;Name=CRISPR1_SPACER8_1307422_1307452;Parent=CRISPR1_1306923_1308281;Note=GTAAAGCTGAAGAAAAATATAAAAATAAAA;Dbxref=SO:0001459;Ontology_term=CRISPR
3_1_27	CRISPRDetect	direct_repeat	1307452	1307488	36	-	.	ID=CRISPR1_REPEAT9_1307452_1307488;Name=CRISPR1_REPEAT9_1307452_1307488;Parent=CRISPR1_1306923_1308281;Note=GTTTTGAATCTATTTAAAATAACATTACTCTCAAAC;Dbxref=SO:0001459;Ontology_term=CRISPR
3_1_27	CRISPRDetect	Spacer	1307488	1307518	30	-	.	ID=CRISPR1_SPACER9_1307488_1307518;Name=CRISPR1_SPACER9_1307488_1307518;Parent=CRISPR1_1306923_1308281;Note=GGCTAAGAACTTAAATAAGACACAAACTCA;Dbxref=SO:0001459;Ontology_term=CRISPR
3_1_27	CRISPRDetect	direct_repeat	1307518	1307554	36	-	.	ID=CRISPR1_REPEAT10_1307518_1307554;Name=CRISPR1_REPEAT10_1307518_1307554;Parent=CRISPR1_1306923_1308281;Note=GTTTTGAATCTATTTAAAATAACATTACTCTCAAAC;Dbxref=SO:0001459;Ontology_term=CRISPR
3_1_27	CRISPRDetect	Spacer	1307554	1307585	31	-	.	ID=CRISPR1_SPACER10_1307554_1307585;Name=CRISPR1_SPACER10_1307554_1307585;Parent=CRISPR1_1306923_1308281;Note=TTAAGATAACCTATTATAGCATAGAAATTAA;Dbxref=SO:0001459;Ontology_term=CRISPR
3_1_27	CRISPRDetect	direct_repeat	1307585	1307621	36	-	.	ID=CRISPR1_REPEAT11_1307585_1307621;Name=CRISPR1_REPEAT11_1307585_1307621;Parent=CRISPR1_1306923_1308281;Note=GTTTTGAATCTATTTAAAATAACATTACTCTCAAAC;Dbxref=SO:0001459;Ontology_term=CRISPR
3_1_27	CRISPRDetect	Spacer	1307621	1307651	30	-	.	ID=CRISPR1_SPACER11_1307621_1307651;Name=CRISPR1_SPACER11_1307621_1307651;Parent=CRISPR1_1306923_1308281;Note=TCTTTCAAGGCTTTGCTCTTTTGAAGATAC;Dbxref=SO:0001459;Ontology_term=CRISPR
3_1_27	CRISPRDetect	direct_repeat	1307651	1307687	36	-	.	ID=CRISPR1_REPEAT12_1307651_1307687;Name=CRISPR1_REPEAT12_1307651_1307687;Parent=CRISPR1_1306923_1308281;Note=GTTTTGAATCTATTTAAAATAACATTACTCTCAAAC;Dbxref=SO:0001459;Ontology_term=CRISPR
3_1_27	CRISPRDetect	Spacer	1307687	1307717	30	-	.	ID=CRISPR1_SPACER12_1307687_1307717;Name=CRISPR1_SPACER12_1307687_1307717;Parent=CRISPR1_1306923_1308281;Note=AACTCTTTATATCTTTTTTATAAAAAAATG;Dbxref=SO:0001459;Ontology_term=CRISPR
3_1_27	CRISPRDetect	direct_repeat	1307717	1307753	36	-	.	ID=CRISPR1_REPEAT13_1307717_1307753;Name=CRISPR1_REPEAT13_1307717_1307753;Parent=CRISPR1_1306923_1308281;Note=GTTTTGAATCTATTTAAAATAACATTACTCTCAAAC;Dbxref=SO:0001459;Ontology_term=CRISPR
3_1_27	CRISPRDetect	Spacer	1307753	1307783	30	-	.	ID=CRISPR1_SPACER13_1307753_1307783;Name=CRISPR1_SPACER13_1307753_1307783;Parent=CRISPR1_1306923_1308281;Note=CAAATGTTAAAATGTCCTTTACCACTTCAA;Dbxref=SO:0001459;Ontology_term=CRISPR
3_1_27	CRISPRDetect	direct_repeat	1307783	1307819	36	-	.	ID=CRISPR1_REPEAT14_1307783_1307819;Name=CRISPR1_REPEAT14_1307783_1307819;Parent=CRISPR1_1306923_1308281;Note=GTTTTGAATCTATTTAAAATAACATTACTCTCAAAC;Dbxref=SO:0001459;Ontology_term=CRISPR
3_1_27	CRISPRDetect	Spacer	1307819	1307849	30	-	.	ID=CRISPR1_SPACER14_1307819_1307849;Name=CRISPR1_SPACER14_1307819_1307849;Parent=CRISPR1_1306923_1308281;Note=TGTCTTCACTATAAATCACTCCTTTTTAAT;Dbxref=SO:0001459;Ontology_term=CRISPR
3_1_27	CRISPRDetect	direct_repeat	1307849	1307885	36	-	.	ID=CRISPR1_REPEAT15_1307849_1307885;Name=CRISPR1_REPEAT15_1307849_1307885;Parent=CRISPR1_1306923_1308281;Note=GTTTTGAATCTATTTAAAATAACATTACTCTCAAAC;Dbxref=SO:0001459;Ontology_term=CRISPR
3_1_27	CRISPRDetect	Spacer	1307885	1307915	30	-	.	ID=CRISPR1_SPACER15_1307885_1307915;Name=CRISPR1_SPACER15_1307885_1307915;Parent=CRISPR1_1306923_1308281;Note=ATAGTATGAATGTAATTAGCTTAAAAGCTG;Dbxref=SO:0001459;Ontology_term=CRISPR
3_1_27	CRISPRDetect	direct_repeat	1307915	1307951	36	-	.	ID=CRISPR1_REPEAT16_1307915_1307951;Name=CRISPR1_REPEAT16_1307915_1307951;Parent=CRISPR1_1306923_1308281;Note=GTTTTGAATCTATTTAAAATAACATTACTCTCAAAC;Dbxref=SO:0001459;Ontology_term=CRISPR
3_1_27	CRISPRDetect	Spacer	1307951	1307981	30	-	.	ID=CRISPR1_SPACER16_1307951_1307981;Name=CRISPR1_SPACER16_1307951_1307981;Parent=CRISPR1_1306923_1308281;Note=TAAAATCATATATTAAAGGAAAAGAAAGTA;Dbxref=SO:0001459;Ontology_term=CRISPR
3_1_27	CRISPRDetect	direct_repeat	1307981	1308017	36	-	.	ID=CRISPR1_REPEAT17_1307981_1308017;Name=CRISPR1_REPEAT17_1307981_1308017;Parent=CRISPR1_1306923_1308281;Note=GTTTTGAATCTATTTAAAATAACATTACTCTCAAAC;Dbxref=SO:0001459;Ontology_term=CRISPR
3_1_27	CRISPRDetect	Spacer	1308017	1308047	30	-	.	ID=CRISPR1_SPACER17_1308017_1308047;Name=CRISPR1_SPACER17_1308017_1308047;Parent=CRISPR1_1306923_1308281;Note=ACATTATACTCTTTTTAGATAAAATGTCAA;Dbxref=SO:0001459;Ontology_term=CRISPR
3_1_27	CRISPRDetect	direct_repeat	1308047	1308083	36	-	.	ID=CRISPR1_REPEAT18_1308047_1308083;Name=CRISPR1_REPEAT18_1308047_1308083;Parent=CRISPR1_1306923_1308281;Note=GTTTTGAATCTATTTAAAATAACATTACTCTCAAAC;Dbxref=SO:0001459;Ontology_term=CRISPR
3_1_27	CRISPRDetect	Spacer	1308083	1308113	30	-	.	ID=CRISPR1_SPACER18_1308083_1308113;Name=CRISPR1_SPACER18_1308083_1308113;Parent=CRISPR1_1306923_1308281;Note=TATATTTTCCCGTAGTCTTAGAAGCTTGGT;Dbxref=SO:0001459;Ontology_term=CRISPR
3_1_27	CRISPRDetect	direct_repeat	1308113	1308149	36	-	.	ID=CRISPR1_REPEAT19_1308113_1308149;Name=CRISPR1_REPEAT19_1308113_1308149;Parent=CRISPR1_1306923_1308281;Note=GTTTTGAATCTATTTAAAATAACATTACTCTCAAAC;Dbxref=SO:0001459;Ontology_term=CRISPR
3_1_27	CRISPRDetect	Spacer	1308149	1308179	30	-	.	ID=CRISPR1_SPACER19_1308149_1308179;Name=CRISPR1_SPACER19_1308149_1308179;Parent=CRISPR1_1306923_1308281;Note=TACCTAGTGCATTGACGCTGGTAATAATAG;Dbxref=SO:0001459;Ontology_term=CRISPR
3_1_27	CRISPRDetect	direct_repeat	1308179	1308215	36	-	.	ID=CRISPR1_REPEAT20_1308179_1308215;Name=CRISPR1_REPEAT20_1308179_1308215;Parent=CRISPR1_1306923_1308281;Note=GTTTTGAATCTATTTAAAATAACATTACTCTCAAAC;Dbxref=SO:0001459;Ontology_term=CRISPR
3_1_27	CRISPRDetect	Spacer	1308215	1308245	30	-	.	ID=CRISPR1_SPACER20_1308215_1308245;Name=CRISPR1_SPACER20_1308215_1308245;Parent=CRISPR1_1306923_1308281;Note=TACATAGATAGTTATGGAAATTTCTCAAGT;Dbxref=SO:0001459;Ontology_term=CRISPR
3_1_27	CRISPRDetect	direct_repeat	1308245	1308281	36	-	.	ID=CRISPR1_REPEAT21_1308245_1308281;Name=CRISPR1_REPEAT21_1308245_1308281;Parent=CRISPR1_1306923_1308281;Note=GTTTTGAATCTATTTAAAATAACATTACTCTCAAAC;Dbxref=SO:0001459;Ontology_term=CRISPR
3_1_36A	CRISPRDetect	repeat_region	944985	946274	1290	+	.	ID=CRISPR1_944985_946274;Note=GTTTGAGAGTAATGTTATTTTAAATAGATTCAAAAC;Dbxref=SO:0001459;Ontology_term=CRISPR;Array_quality_score=7.24
3_1_36A	CRISPRDetect	direct_repeat	944985	945021	36	+	.	ID=CRISPR1_REPEAT1_944985_945021;Name=CRISPR1_REPEAT1_944985_945021;Parent=CRISPR1_944985_946274;Note=GTTTGAGAGTAATGTTATTTTAAATAGATTCAAAAC;Dbxref=SO:0001459;Ontology_term=CRISPR
3_1_36A	CRISPRDetect	Spacer	945021	945051	30	+	.	ID=CRISPR1_SPACER1_945021_945051;Name=CRISPR1_SPACER1_945021_945051;Parent=CRISPR1_944985_946274;Note=TTTTTCTTTTCTCGTAAACAATAAAATTCA;Dbxref=SO:0001459;Ontology_term=CRISPR
3_1_36A	CRISPRDetect	direct_repeat	945051	945087	36	+	.	ID=CRISPR1_REPEAT2_945051_945087;Name=CRISPR1_REPEAT2_945051_945087;Parent=CRISPR1_944985_946274;Note=GTTTGAGAGTAATGTTATTTTAAATAGATTCAAAAC;Dbxref=SO:0001459;Ontology_term=CRISPR
3_1_36A	CRISPRDetect	Spacer	945087	945117	30	+	.	ID=CRISPR1_SPACER2_945087_945117;Name=CRISPR1_SPACER2_945087_945117;Parent=CRISPR1_944985_946274;Note=TGCTTAAAACTTATAAAGAGACTATGGGTG;Dbxref=SO:0001459;Ontology_term=CRISPR
3_1_36A	CRISPRDetect	direct_repeat	945117	945153	36	+	.	ID=CRISPR1_REPEAT3_945117_945153;Name=CRISPR1_REPEAT3_945117_945153;Parent=CRISPR1_944985_946274;Note=GTTTGAGAGTAATGTTATTTTAAATAGATTCAAAAC;Dbxref=SO:0001459;Ontology_term=CRISPR
3_1_36A	CRISPRDetect	Spacer	945153	945183	30	+	.	ID=CRISPR1_SPACER3_945153_945183;Name=CRISPR1_SPACER3_945153_945183;Parent=CRISPR1_944985_946274;Note=ACATTATTGGAAGTTGTGAAGGTGGCTACG;Dbxref=SO:0001459;Ontology_term=CRISPR
3_1_36A	CRISPRDetect	direct_repeat	945183	945219	36	+	.	ID=CRISPR1_REPEAT4_945183_945219;Name=CRISPR1_REPEAT4_945183_945219;Parent=CRISPR1_944985_946274;Note=GTTTGAGAGTAATGTTATTTTAAATAGATTCAAAAC;Dbxref=SO:0001459;Ontology_term=CRISPR
3_1_36A	CRISPRDetect	Spacer	945219	945249	30	+	.	ID=CRISPR1_SPACER4_945219_945249;Name=CRISPR1_SPACER4_945219_945249;Parent=CRISPR1_944985_946274;Note=GAAAAGGAGACAATAAATTTGTAATGTTAA;Dbxref=SO:0001459;Ontology_term=CRISPR
3_1_36A	CRISPRDetect	direct_repeat	945249	945285	36	+	.	ID=CRISPR1_REPEAT5_945249_945285;Name=CRISPR1_REPEAT5_945249_945285;Parent=CRISPR1_944985_946274;Note=GTTTGAGAGTAATGTTATTTTAAATAGATTCAAAAC;Dbxref=SO:0001459;Ontology_term=CRISPR
3_1_36A	CRISPRDetect	Spacer	945285	945315	30	+	.	ID=CRISPR1_SPACER5_945285_945315;Name=CRISPR1_SPACER5_945285_945315;Parent=CRISPR1_944985_946274;Note=TTTGTTTTCTTAAATCATCATATCTTCTTT;Dbxref=SO:0001459;Ontology_term=CRISPR
3_1_36A	CRISPRDetect	direct_repeat	945315	945351	36	+	.	ID=CRISPR1_REPEAT6_945315_945351;Name=CRISPR1_REPEAT6_945315_945351;Parent=CRISPR1_944985_946274;Note=GTTTGAGAGTAATGTTATTTTAAATAGATTCAAAAC;Dbxref=SO:0001459;Ontology_term=CRISPR
3_1_36A	CRISPRDetect	Spacer	945351	945381	30	+	.	ID=CRISPR1_SPACER6_945351_945381;Name=CRISPR1_SPACER6_945351_945381;Parent=CRISPR1_944985_946274;Note=CTAAAAACTTACAAAAAAATACATTGAATA;Dbxref=SO:0001459;Ontology_term=CRISPR
3_1_36A	CRISPRDetect	direct_repeat	945381	945417	36	+	.	ID=CRISPR1_REPEAT7_945381_945417;Name=CRISPR1_REPEAT7_945381_945417;Parent=CRISPR1_944985_946274;Note=GTTTGAGAGTAATGTTATTTTAAATAGATTCAAAAC;Dbxref=SO:0001459;Ontology_term=CRISPR
3_1_36A	CRISPRDetect	Spacer	945417	945447	30	+	.	ID=CRISPR1_SPACER7_945417_945447;Name=CRISPR1_SPACER7_945417_945447;Parent=CRISPR1_944985_946274;Note=AAAAAATAGCATTTTTCTAAAATCTTATAA;Dbxref=SO:0001459;Ontology_term=CRISPR
3_1_36A	CRISPRDetect	direct_repeat	945447	945483	36	+	.	ID=CRISPR1_REPEAT8_945447_945483;Name=CRISPR1_REPEAT8_945447_945483;Parent=CRISPR1_944985_946274;Note=GTTTGAGAGTAATGTTATTTTAAATAGATTCAAAAC;Dbxref=SO:0001459;Ontology_term=CRISPR
3_1_36A	CRISPRDetect	Spacer	945483	945513	30	+	.	ID=CRISPR1_SPACER8_945483_945513;Name=CRISPR1_SPACER8_945483_945513;Parent=CRISPR1_944985_946274;Note=AAAAAAGAAGTAAATTACAGAGGTCAAAAA;Dbxref=SO:0001459;Ontology_term=CRISPR
3_1_36A	CRISPRDetect	direct_repeat	945513	945549	36	+	.	ID=CRISPR1_REPEAT9_945513_945549;Name=CRISPR1_REPEAT9_945513_945549;Parent=CRISPR1_944985_946274;Note=GTTTGAGAGTAATGTTATTTTAAATAGATTCAAAAC;Dbxref=SO:0001459;Ontology_term=CRISPR
3_1_36A	CRISPRDetect	Spacer	945549	945579	30	+	.	ID=CRISPR1_SPACER9_945549_945579;Name=CRISPR1_SPACER9_945549_945579;Parent=CRISPR1_944985_946274;Note=GTGTACCTTTTGATTTAAGATACAGTTATT;Dbxref=SO:0001459;Ontology_term=CRISPR
3_1_36A	CRISPRDetect	direct_repeat	945579	945615	36	+	.	ID=CRISPR1_REPEAT10_945579_945615;Name=CRISPR1_REPEAT10_945579_945615;Parent=CRISPR1_944985_946274;Note=GTTTGAGAGTAATGTTATTTTAAATAGATTCAAAAC;Dbxref=SO:0001459;Ontology_term=CRISPR
3_1_36A	CRISPRDetect	Spacer	945615	945645	30	+	.	ID=CRISPR1_SPACER10_945615_945645;Name=CRISPR1_SPACER10_945615_945645;Parent=CRISPR1_944985_946274;Note=TCAAGAGATTGAATATTAGAAGAACATTGG;Dbxref=SO:0001459;Ontology_term=CRISPR
3_1_36A	CRISPRDetect	direct_repeat	945645	945681	36	+	.	ID=CRISPR1_REPEAT11_945645_945681;Name=CRISPR1_REPEAT11_945645_945681;Parent=CRISPR1_944985_946274;Note=GTTTGAGAGTAATGTTATTTTAAATAGATTCAAAAC;Dbxref=SO:0001459;Ontology_term=CRISPR
3_1_36A	CRISPRDetect	Spacer	945681	945711	30	+	.	ID=CRISPR1_SPACER11_945681_945711;Name=CRISPR1_SPACER11_945681_945711;Parent=CRISPR1_944985_946274;Note=AGAAATTCTTAGCACATCTTAAATCAATGG;Dbxref=SO:0001459;Ontology_term=CRISPR
3_1_36A	CRISPRDetect	direct_repeat	945711	945747	36	+	.	ID=CRISPR1_REPEAT12_945711_945747;Name=CRISPR1_REPEAT12_945711_945747;Parent=CRISPR1_944985_946274;Note=GTTTGAGAGTAATGTTATTTTAAATAGATTCAAAAC;Dbxref=SO:0001459;Ontology_term=CRISPR
3_1_36A	CRISPRDetect	Spacer	945747	945777	30	+	.	ID=CRISPR1_SPACER12_945747_945777;Name=CRISPR1_SPACER12_945747_945777;Parent=CRISPR1_944985_946274;Note=TAATGATGTAAACGATATGTAAACACCTAG;Dbxref=SO:0001459;Ontology_term=CRISPR
3_1_36A	CRISPRDetect	direct_repeat	945777	945813	36	+	.	ID=CRISPR1_REPEAT13_945777_945813;Name=CRISPR1_REPEAT13_945777_945813;Parent=CRISPR1_944985_946274;Note=GTTTGAGAGTAATGTTATTTTAAATAGATTCAAAAC;Dbxref=SO:0001459;Ontology_term=CRISPR
3_1_36A	CRISPRDetect	Spacer	945813	945843	30	+	.	ID=CRISPR1_SPACER13_945813_945843;Name=CRISPR1_SPACER13_945813_945843;Parent=CRISPR1_944985_946274;Note=AAATAATTGACCTATTAAAAACTTTATGTT;Dbxref=SO:0001459;Ontology_term=CRISPR
3_1_36A	CRISPRDetect	direct_repeat	945843	945879	36	+	.	ID=CRISPR1_REPEAT14_945843_945879;Name=CRISPR1_REPEAT14_945843_945879;Parent=CRISPR1_944985_946274;Note=GTTTGAGAGTAATGTTATTTTAAATAGATTCAAAAC;Dbxref=SO:0001459;Ontology_term=CRISPR
3_1_36A	CRISPRDetect	Spacer	945879	945909	30	+	.	ID=CRISPR1_SPACER14_945879_945909;Name=CRISPR1_SPACER14_945879_945909;Parent=CRISPR1_944985_946274;Note=ATAGAAGTTGTAAAACATAGAGCAAGAGAT;Dbxref=SO:0001459;Ontology_term=CRISPR
3_1_36A	CRISPRDetect	direct_repeat	945909	945945	36	+	.	ID=CRISPR1_REPEAT15_945909_945945;Name=CRISPR1_REPEAT15_945909_945945;Parent=CRISPR1_944985_946274;Note=GTTTGAGAGTAATGTTATTTTAAATAGATTCAAAAC;Dbxref=SO:0001459;Ontology_term=CRISPR
3_1_36A	CRISPRDetect	Spacer	945945	945975	30	+	.	ID=CRISPR1_SPACER15_945945_945975;Name=CRISPR1_SPACER15_945945_945975;Parent=CRISPR1_944985_946274;Note=TTTAGATACTTTATAAGTTTCGACTTCTAC;Dbxref=SO:0001459;Ontology_term=CRISPR
3_1_36A	CRISPRDetect	direct_repeat	945975	946011	36	+	.	ID=CRISPR1_REPEAT16_945975_946011;Name=CRISPR1_REPEAT16_945975_946011;Parent=CRISPR1_944985_946274;Note=GTTTGAGAGTAATGTTATTTTAAATAGATTCAAAAC;Dbxref=SO:0001459;Ontology_term=CRISPR
3_1_36A	CRISPRDetect	Spacer	946011	946041	30	+	.	ID=CRISPR1_SPACER16_946011_946041;Name=CRISPR1_SPACER16_946011_946041;Parent=CRISPR1_944985_946274;Note=CCAGTAATCATATTCAGAGCCTACTATTTG;Dbxref=SO:0001459;Ontology_term=CRISPR
3_1_36A	CRISPRDetect	direct_repeat	946041	946077	36	+	.	ID=CRISPR1_REPEAT17_946041_946077;Name=CRISPR1_REPEAT17_946041_946077;Parent=CRISPR1_944985_946274;Note=GTTTGAGAGTAATGTTATTTTAAATAGATTCAAAAC;Dbxref=SO:0001459;Ontology_term=CRISPR
3_1_36A	CRISPRDetect	Spacer	946077	946107	30	+	.	ID=CRISPR1_SPACER17_946077_946107;Name=CRISPR1_SPACER17_946077_946107;Parent=CRISPR1_944985_946274;Note=TCATTACTCCAAGTTGTCCTTGTCTGTTCT;Dbxref=SO:0001459;Ontology_term=CRISPR
3_1_36A	CRISPRDetect	direct_repeat	946107	946143	36	+	.	ID=CRISPR1_REPEAT18_946107_946143;Name=CRISPR1_REPEAT18_946107_946143;Parent=CRISPR1_944985_946274;Note=GTTTGAGAGTAATGTTATTTTAAATAGATTCAAAAC;Dbxref=SO:0001459;Ontology_term=CRISPR
3_1_36A	CRISPRDetect	Spacer	946143	946173	30	+	.	ID=CRISPR1_SPACER18_946143_946173;Name=CRISPR1_SPACER18_946143_946173;Parent=CRISPR1_944985_946274;Note=GTTTTGCTGGGTTTACTGTATACCAGCTAT;Dbxref=SO:0001459;Ontology_term=CRISPR
3_1_36A	CRISPRDetect	direct_repeat	946173	946209	36	+	.	ID=CRISPR1_REPEAT19_946173_946209;Name=CRISPR1_REPEAT19_946173_946209;Parent=CRISPR1_944985_946274;Note=GTTTGAGAGTAATGTTATTTTAAATAGATTCAAAAC;Dbxref=SO:0001459;Ontology_term=CRISPR
3_1_36A	CRISPRDetect	Spacer	946209	946239	30	+	.	ID=CRISPR1_SPACER19_946209_946239;Name=CRISPR1_SPACER19_946209_946239;Parent=CRISPR1_944985_946274;Note=GAAATTGAATTTGAAAGTATTAAGAATTCT;Dbxref=SO:0001459;Ontology_term=CRISPR
3_1_36A	CRISPRDetect	direct_repeat	946239	946278	37	+	.	ID=CRISPR1_REPEAT20_946239_946278;Name=CRISPR1_REPEAT20_946239_946278;Parent=CRISPR1_944985_946274;Note=GTTTGAGAGTAATGTTATCTTAAAAATACAGTCTAAC;Dbxref=SO:0001459;Ontology_term=CRISPR
4_8	CRISPRDetect	repeat_region	176304	176470	167	-	.	ID=CRISPR1_176304_176470;Note=GTTTATAGTTCATTAAAGAAAATTATAGGG;Dbxref=SO:0001459;Ontology_term=CRISPR;Array_quality_score=4.48
4_8	CRISPRDetect	direct_repeat	176304	176340	33	-	.	ID=CRISPR1_REPEAT1_176304_176340;Name=CRISPR1_REPEAT1_176304_176340;Parent=CRISPR1_176304_176470;Note=AGCTTTTCTCTTCTATTTGGATGAACTATAAAC;Dbxref=SO:0001459;Ontology_term=CRISPR
4_8	CRISPRDetect	Spacer	176340	176376	36	-	.	ID=CRISPR1_SPACER1_176340_176376;Name=CRISPR1_SPACER1_176340_176376;Parent=CRISPR1_176304_176470;Note=TTGAAAAGTTTTGAAATCTTATAGCATTATATGAAA;Dbxref=SO:0001459;Ontology_term=CRISPR
4_8	CRISPRDetect	direct_repeat	176373	176403	30	-	.	ID=CRISPR1_REPEAT2_176373_176403;Name=CRISPR1_REPEAT2_176373_176403;Parent=CRISPR1_176304_176470;Note=CCCTATAATTTTCTTTAATGAACTATAAAC;Dbxref=SO:0001459;Ontology_term=CRISPR
4_8	CRISPRDetect	Spacer	176403	176440	37	-	.	ID=CRISPR1_SPACER2_176403_176440;Name=CRISPR1_SPACER2_176403_176440;Parent=CRISPR1_176304_176470;Note=AGAAAATTAGTAATATCAGAAGCAAATAACAGATTAT;Dbxref=SO:0001459;Ontology_term=CRISPR
4_8	CRISPRDetect	direct_repeat	176440	176470	30	-	.	ID=CRISPR1_REPEAT3_176440_176470;Name=CRISPR1_REPEAT3_176440_176470;Parent=CRISPR1_176304_176470;Note=CCCTATAATTTTCTTTAATGAACTATAAAC;Dbxref=SO:0001459;Ontology_term=CRISPR
4_8	CRISPRDetect	repeat_region	172969	176487	3519	+	.	ID=CRISPR2_172969_176487;Note=ATGAACTGTAAACTTGAAAAGTTTTGAAAT;Dbxref=SO:0001459;Ontology_term=CRISPR;Array_quality_score=7.63
4_8	CRISPRDetect	direct_repeat	172969	172999	30	+	.	ID=CRISPR2_REPEAT1_172969_172999;Name=CRISPR2_REPEAT1_172969_172999;Parent=CRISPR2_172969_176487;Note=ATGAACTGTAAACTTGAAAAGTTTTGAAAT;Dbxref=SO:0001459;Ontology_term=CRISPR
4_8	CRISPRDetect	Spacer	172999	173036	37	+	.	ID=CRISPR2_SPACER1_172999_173036;Name=CRISPR2_SPACER1_172999_173036;Parent=CRISPR2_172969_176487;Note=TAAATATTCCCTATTACTTCTATTCTTTTATTATTGT;Dbxref=SO:0001459;Ontology_term=CRISPR
4_8	CRISPRDetect	direct_repeat	173036	173066	30	+	.	ID=CRISPR2_REPEAT2_173036_173066;Name=CRISPR2_REPEAT2_173036_173066;Parent=CRISPR2_172969_176487;Note=ATGAACTGTAAACTTGAAAAGTTTTGAAAT;Dbxref=SO:0001459;Ontology_term=CRISPR
4_8	CRISPRDetect	Spacer	173066	173101	35	+	.	ID=CRISPR2_SPACER2_173066_173101;Name=CRISPR2_SPACER2_173066_173101;Parent=CRISPR2_172969_176487;Note=ATTTTTGTCATTATAACTTACCTCCATATATTTAA;Dbxref=SO:0001459;Ontology_term=CRISPR
4_8	CRISPRDetect	direct_repeat	173101	173131	30	+	.	ID=CRISPR2_REPEAT3_173101_173131;Name=CRISPR2_REPEAT3_173101_173131;Parent=CRISPR2_172969_176487;Note=ATGAACTGTAAACTTGAAAAGTTTTGAAAT;Dbxref=SO:0001459;Ontology_term=CRISPR
4_8	CRISPRDetect	Spacer	173131	173167	36	+	.	ID=CRISPR2_SPACER3_173131_173167;Name=CRISPR2_SPACER3_173131_173167;Parent=CRISPR2_172969_176487;Note=CCTAAATATAGTTCAATGCTTGTGAATGCAGTAGAC;Dbxref=SO:0001459;Ontology_term=CRISPR
4_8	CRISPRDetect	direct_repeat	173167	173197	30	+	.	ID=CRISPR2_REPEAT4_173167_173197;Name=CRISPR2_REPEAT4_173167_173197;Parent=CRISPR2_172969_176487;Note=ATGAACTGTAAACTTGAAAAGTTTTGAAAT;Dbxref=SO:0001459;Ontology_term=CRISPR
4_8	CRISPRDetect	Spacer	173197	173234	37	+	.	ID=CRISPR2_SPACER4_173197_173234;Name=CRISPR2_SPACER4_173197_173234;Parent=CRISPR2_172969_176487;Note=AAAATACAAGCCATTAATACTGTTAATAAAAATATCA;Dbxref=SO:0001459;Ontology_term=CRISPR
4_8	CRISPRDetect	direct_repeat	173234	173264	30	+	.	ID=CRISPR2_REPEAT5_173234_173264;Name=CRISPR2_REPEAT5_173234_173264;Parent=CRISPR2_172969_176487;Note=ATGAACTGTAAACTTGAAAAGTTTTGAAAT;Dbxref=SO:0001459;Ontology_term=CRISPR
4_8	CRISPRDetect	Spacer	173264	173300	36	+	.	ID=CRISPR2_SPACER5_173264_173300;Name=CRISPR2_SPACER5_173264_173300;Parent=CRISPR2_172969_176487;Note=AATTAATTCTCATATTTTCTACCTCCTAATTTTTAT;Dbxref=SO:0001459;Ontology_term=CRISPR
4_8	CRISPRDetect	direct_repeat	173300	173330	30	+	.	ID=CRISPR2_REPEAT6_173300_173330;Name=CRISPR2_REPEAT6_173300_173330;Parent=CRISPR2_172969_176487;Note=ATGAACTGTAAACTTGAAAAGTTTTGAAAT;Dbxref=SO:0001459;Ontology_term=CRISPR
4_8	CRISPRDetect	Spacer	173330	173366	36	+	.	ID=CRISPR2_SPACER6_173330_173366;Name=CRISPR2_SPACER6_173330_173366;Parent=CRISPR2_172969_176487;Note=TTTTTGCCTCCTCTAGTGCAACTTTTTATTGCACCT;Dbxref=SO:0001459;Ontology_term=CRISPR
4_8	CRISPRDetect	direct_repeat	173366	173396	30	+	.	ID=CRISPR2_REPEAT7_173366_173396;Name=CRISPR2_REPEAT7_173366_173396;Parent=CRISPR2_172969_176487;Note=ATGAACTGTAAACTTGAAAAGTTTTGAAAT;Dbxref=SO:0001459;Ontology_term=CRISPR
4_8	CRISPRDetect	Spacer	173396	173431	35	+	.	ID=CRISPR2_SPACER7_173396_173431;Name=CRISPR2_SPACER7_173396_173431;Parent=CRISPR2_172969_176487;Note=TTTTTGCCTCCTCTAGTGCAACTTTTTATTGCACC;Dbxref=SO:0001459;Ontology_term=CRISPR
4_8	CRISPRDetect	direct_repeat	173431	173461	30	+	.	ID=CRISPR2_REPEAT8_173431_173461;Name=CRISPR2_REPEAT8_173431_173461;Parent=CRISPR2_172969_176487;Note=ATGAACTGTAAACTTGAAAAGTTTTGAAAT;Dbxref=SO:0001459;Ontology_term=CRISPR
4_8	CRISPRDetect	Spacer	173461	173497	36	+	.	ID=CRISPR2_SPACER8_173461_173497;Name=CRISPR2_SPACER8_173461_173497;Parent=CRISPR2_172969_176487;Note=TATTTTAAAAATAATGTCAATACACTTTTTAAAATA;Dbxref=SO:0001459;Ontology_term=CRISPR
4_8	CRISPRDetect	direct_repeat	173497	173527	30	+	.	ID=CRISPR2_REPEAT9_173497_173527;Name=CRISPR2_REPEAT9_173497_173527;Parent=CRISPR2_172969_176487;Note=ATGAACTGTAAACTTGAAAAGTTTTGAAAT;Dbxref=SO:0001459;Ontology_term=CRISPR
4_8	CRISPRDetect	Spacer	173527	173562	35	+	.	ID=CRISPR2_SPACER9_173527_173562;Name=CRISPR2_SPACER9_173527_173562;Parent=CRISPR2_172969_176487;Note=AGTGATGATGTTAGTGGATTTATGCAAGTTGAAGA;Dbxref=SO:0001459;Ontology_term=CRISPR
4_8	CRISPRDetect	direct_repeat	173562	173592	30	+	.	ID=CRISPR2_REPEAT10_173562_173592;Name=CRISPR2_REPEAT10_173562_173592;Parent=CRISPR2_172969_176487;Note=ATGAACTGTAAACTTGAAAAGTTTTGAAAT;Dbxref=SO:0001459;Ontology_term=CRISPR
4_8	CRISPRDetect	Spacer	173592	173628	36	+	.	ID=CRISPR2_SPACER10_173592_173628;Name=CRISPR2_SPACER10_173592_173628;Parent=CRISPR2_172969_176487;Note=CCATGTTTGGTCATCTTCAGATGGGAGCGAAGTTAT;Dbxref=SO:0001459;Ontology_term=CRISPR
4_8	CRISPRDetect	direct_repeat	173628	173658	30	+	.	ID=CRISPR2_REPEAT11_173628_173658;Name=CRISPR2_REPEAT11_173628_173658;Parent=CRISPR2_172969_176487;Note=ATGAACTGTAAACTTGAAAAGTTTTGAAAT;Dbxref=SO:0001459;Ontology_term=CRISPR
4_8	CRISPRDetect	Spacer	173658	173694	36	+	.	ID=CRISPR2_SPACER11_173658_173694;Name=CRISPR2_SPACER11_173658_173694;Parent=CRISPR2_172969_176487;Note=TCTTTTACTTCAAGAAATTCTTTTACAATTTCTTTC;Dbxref=SO:0001459;Ontology_term=CRISPR
4_8	CRISPRDetect	direct_repeat	173694	173724	30	+	.	ID=CRISPR2_REPEAT12_173694_173724;Name=CRISPR2_REPEAT12_173694_173724;Parent=CRISPR2_172969_176487;Note=ATGAACTGTAAACTTGAAAAGTTTTGAAAT;Dbxref=SO:0001459;Ontology_term=CRISPR
4_8	CRISPRDetect	Spacer	173724	173759	35	+	.	ID=CRISPR2_SPACER12_173724_173759;Name=CRISPR2_SPACER12_173724_173759;Parent=CRISPR2_172969_176487;Note=ATAACTGATACTACAAACATATCAGAAGTATCAGA;Dbxref=SO:0001459;Ontology_term=CRISPR
4_8	CRISPRDetect	direct_repeat	173759	173789	30	+	.	ID=CRISPR2_REPEAT13_173759_173789;Name=CRISPR2_REPEAT13_173759_173789;Parent=CRISPR2_172969_176487;Note=ATGAACTGTAAACTTGAAAAGTTTTGAAAT;Dbxref=SO:0001459;Ontology_term=CRISPR
4_8	CRISPRDetect	Spacer	173789	173827	38	+	.	ID=CRISPR2_SPACER13_173789_173827;Name=CRISPR2_SPACER13_173789_173827;Parent=CRISPR2_172969_176487;Note=TATATAAGTCAAGGCTCTCATGATGTTATGGATTCAAA;Dbxref=SO:0001459;Ontology_term=CRISPR
4_8	CRISPRDetect	direct_repeat	173827	173857	30	+	.	ID=CRISPR2_REPEAT14_173827_173857;Name=CRISPR2_REPEAT14_173827_173857;Parent=CRISPR2_172969_176487;Note=ATGAACTGTAAACTTGAAAAGTTTTGAAAT;Dbxref=SO:0001459;Ontology_term=CRISPR
4_8	CRISPRDetect	Spacer	173857	173892	35	+	.	ID=CRISPR2_SPACER14_173857_173892;Name=CRISPR2_SPACER14_173857_173892;Parent=CRISPR2_172969_176487;Note=AGCTAAAAATATTCTCTATAAGTATGTGAGGAAAA;Dbxref=SO:0001459;Ontology_term=CRISPR
4_8	CRISPRDetect	direct_repeat	173892	173922	30	+	.	ID=CRISPR2_REPEAT15_173892_173922;Name=CRISPR2_REPEAT15_173892_173922;Parent=CRISPR2_172969_176487;Note=ATGAACTGTAAACTTGAAAAGTTTTGAAAT;Dbxref=SO:0001459;Ontology_term=CRISPR
4_8	CRISPRDetect	Spacer	173922	173957	35	+	.	ID=CRISPR2_SPACER15_173922_173957;Name=CRISPR2_SPACER15_173922_173957;Parent=CRISPR2_172969_176487;Note=ACTTAACGGAAAGATACTTAAAAGCTATGGATTAA;Dbxref=SO:0001459;Ontology_term=CRISPR
4_8	CRISPRDetect	direct_repeat	173957	173987	30	+	.	ID=CRISPR2_REPEAT16_173957_173987;Name=CRISPR2_REPEAT16_173957_173987;Parent=CRISPR2_172969_176487;Note=ATGAACTGTAAACTTGAAAAGTTTTGAAAT;Dbxref=SO:0001459;Ontology_term=CRISPR
4_8	CRISPRDetect	Spacer	173987	174022	35	+	.	ID=CRISPR2_SPACER16_173987_174022;Name=CRISPR2_SPACER16_173987_174022;Parent=CRISPR2_172969_176487;Note=ATTTTAGAGGTTCATTGTTATAATGCTGGTAAAAT;Dbxref=SO:0001459;Ontology_term=CRISPR
4_8	CRISPRDetect	direct_repeat	174022	174052	30	+	.	ID=CRISPR2_REPEAT17_174022_174052;Name=CRISPR2_REPEAT17_174022_174052;Parent=CRISPR2_172969_176487;Note=ATGAACTGTAAACTTGAAAAGTTTTGAAAT;Dbxref=SO:0001459;Ontology_term=CRISPR
4_8	CRISPRDetect	Spacer	174052	174087	35	+	.	ID=CRISPR2_SPACER17_174052_174087;Name=CRISPR2_SPACER17_174052_174087;Parent=CRISPR2_172969_176487;Note=TTTATAAATGTCAATATATTTTTATAACATTACAA;Dbxref=SO:0001459;Ontology_term=CRISPR
4_8	CRISPRDetect	direct_repeat	174087	174117	30	+	.	ID=CRISPR2_REPEAT18_174087_174117;Name=CRISPR2_REPEAT18_174087_174117;Parent=CRISPR2_172969_176487;Note=ATGAACTGTAAACTTGAAAAGTTTTGAAAT;Dbxref=SO:0001459;Ontology_term=CRISPR
4_8	CRISPRDetect	Spacer	174117	174155	38	+	.	ID=CRISPR2_SPACER18_174117_174155;Name=CRISPR2_SPACER18_174117_174155;Parent=CRISPR2_172969_176487;Note=AATTTATGTACAACCACACATTGAAATTCTTTCTTTTT;Dbxref=SO:0001459;Ontology_term=CRISPR
4_8	CRISPRDetect	direct_repeat	174155	174185	30	+	.	ID=CRISPR2_REPEAT19_174155_174185;Name=CRISPR2_REPEAT19_174155_174185;Parent=CRISPR2_172969_176487;Note=ATGAACTGTAAACTTGAAAAGTTTTGAAAT;Dbxref=SO:0001459;Ontology_term=CRISPR
4_8	CRISPRDetect	Spacer	174185	174220	35	+	.	ID=CRISPR2_SPACER19_174185_174220;Name=CRISPR2_SPACER19_174185_174220;Parent=CRISPR2_172969_176487;Note=TAGAAAAAAAAGAAATTCTCTTAATAGTTAAATCT;Dbxref=SO:0001459;Ontology_term=CRISPR
4_8	CRISPRDetect	direct_repeat	174220	174250	30	+	.	ID=CRISPR2_REPEAT20_174220_174250;Name=CRISPR2_REPEAT20_174220_174250;Parent=CRISPR2_172969_176487;Note=ATGAACTGTAAACTTGAAAAGTTTTGAAAT;Dbxref=SO:0001459;Ontology_term=CRISPR
4_8	CRISPRDetect	Spacer	174250	174286	36	+	.	ID=CRISPR2_SPACER20_174250_174286;Name=CRISPR2_SPACER20_174250_174286;Parent=CRISPR2_172969_176487;Note=GCTGAGGAGGCAAAAATGAAACAAATAAGAAAAAAT;Dbxref=SO:0001459;Ontology_term=CRISPR
4_8	CRISPRDetect	direct_repeat	174286	174316	30	+	.	ID=CRISPR2_REPEAT21_174286_174316;Name=CRISPR2_REPEAT21_174286_174316;Parent=CRISPR2_172969_176487;Note=ATGAACTGTAAACTTGAAAAGTTTTGAAAT;Dbxref=SO:0001459;Ontology_term=CRISPR
4_8	CRISPRDetect	Spacer	174316	174352	36	+	.	ID=CRISPR2_SPACER21_174316_174352;Name=CRISPR2_SPACER21_174316_174352;Parent=CRISPR2_172969_176487;Note=TTTTATTCTATTAACATACATAAATAATAATTACTA;Dbxref=SO:0001459;Ontology_term=CRISPR
4_8	CRISPRDetect	direct_repeat	174352	174382	30	+	.	ID=CRISPR2_REPEAT22_174352_174382;Name=CRISPR2_REPEAT22_174352_174382;Parent=CRISPR2_172969_176487;Note=ATGAACTGTAAACTTGAAAAGTTTTGAAAT;Dbxref=SO:0001459;Ontology_term=CRISPR
4_8	CRISPRDetect	Spacer	174382	174418	36	+	.	ID=CRISPR2_SPACER22_174382_174418;Name=CRISPR2_SPACER22_174382_174418;Parent=CRISPR2_172969_176487;Note=CAGAAAAAAAAGAACTTCTTTTAATACTTAAAAGTA;Dbxref=SO:0001459;Ontology_term=CRISPR
4_8	CRISPRDetect	direct_repeat	174418	174448	30	+	.	ID=CRISPR2_REPEAT23_174418_174448;Name=CRISPR2_REPEAT23_174418_174448;Parent=CRISPR2_172969_176487;Note=ATGAACTGTAAACTTGAAAAGTTTTGAAAT;Dbxref=SO:0001459;Ontology_term=CRISPR
4_8	CRISPRDetect	Spacer	174448	174484	36	+	.	ID=CRISPR2_SPACER23_174448_174484;Name=CRISPR2_SPACER23_174448_174484;Parent=CRISPR2_172969_176487;Note=TTCTTAGAGGCTATAAATCTGAAATTATCTATCTTT;Dbxref=SO:0001459;Ontology_term=CRISPR
4_8	CRISPRDetect	direct_repeat	174484	174514	30	+	.	ID=CRISPR2_REPEAT24_174484_174514;Name=CRISPR2_REPEAT24_174484_174514;Parent=CRISPR2_172969_176487;Note=ATGAACTGTAAACTTGAAAAGTTTTGAAAT;Dbxref=SO:0001459;Ontology_term=CRISPR
4_8	CRISPRDetect	Spacer	174514	174549	35	+	.	ID=CRISPR2_SPACER24_174514_174549;Name=CRISPR2_SPACER24_174514_174549;Parent=CRISPR2_172969_176487;Note=AAGTTTGGTACACTATGTTTTTTCATATATCATTT;Dbxref=SO:0001459;Ontology_term=CRISPR
4_8	CRISPRDetect	direct_repeat	174549	174579	30	+	.	ID=CRISPR2_REPEAT25_174549_174579;Name=CRISPR2_REPEAT25_174549_174579;Parent=CRISPR2_172969_176487;Note=ATGAACTGTAAACTTGAAAAGTTTTGAAAT;Dbxref=SO:0001459;Ontology_term=CRISPR
4_8	CRISPRDetect	Spacer	174579	174615	36	+	.	ID=CRISPR2_SPACER25_174579_174615;Name=CRISPR2_SPACER25_174579_174615;Parent=CRISPR2_172969_176487;Note=TTCAGTAAAATTGAAAAAATGATAGCCTTAAAGCTA;Dbxref=SO:0001459;Ontology_term=CRISPR
4_8	CRISPRDetect	direct_repeat	174615	174645	30	+	.	ID=CRISPR2_REPEAT26_174615_174645;Name=CRISPR2_REPEAT26_174615_174645;Parent=CRISPR2_172969_176487;Note=ATGAACTGTAAACTTGAAAAGTTTTGAAAT;Dbxref=SO:0001459;Ontology_term=CRISPR
4_8	CRISPRDetect	Spacer	174645	174680	35	+	.	ID=CRISPR2_SPACER26_174645_174680;Name=CRISPR2_SPACER26_174645_174680;Parent=CRISPR2_172969_176487;Note=GGATTTGATTATAAATGGTGTTCATTTTGATAAGA;Dbxref=SO:0001459;Ontology_term=CRISPR
4_8	CRISPRDetect	direct_repeat	174680	174710	30	+	.	ID=CRISPR2_REPEAT27_174680_174710;Name=CRISPR2_REPEAT27_174680_174710;Parent=CRISPR2_172969_176487;Note=ATGAACTGTAAACTTGAAAAGTTTTGAAAT;Dbxref=SO:0001459;Ontology_term=CRISPR
4_8	CRISPRDetect	Spacer	174710	174745	35	+	.	ID=CRISPR2_SPACER27_174710_174745;Name=CRISPR2_SPACER27_174710_174745;Parent=CRISPR2_172969_176487;Note=ATAAAAAAAATGATAGCCTTTTAAGCTACCACTTT;Dbxref=SO:0001459;Ontology_term=CRISPR
4_8	CRISPRDetect	direct_repeat	174745	174775	30	+	.	ID=CRISPR2_REPEAT28_174745_174775;Name=CRISPR2_REPEAT28_174745_174775;Parent=CRISPR2_172969_176487;Note=ATGAACTGTAAACTTGAAAAGTTTTGAAAT;Dbxref=SO:0001459;Ontology_term=CRISPR
4_8	CRISPRDetect	Spacer	174775	174810	35	+	.	ID=CRISPR2_SPACER28_174775_174810;Name=CRISPR2_SPACER28_174775_174810;Parent=CRISPR2_172969_176487;Note=TTAAAATTGATTTCCTCTTCTCTTTTGAATTTATA;Dbxref=SO:0001459;Ontology_term=CRISPR
4_8	CRISPRDetect	direct_repeat	174810	174840	30	+	.	ID=CRISPR2_REPEAT29_174810_174840;Name=CRISPR2_REPEAT29_174810_174840;Parent=CRISPR2_172969_176487;Note=ATGAACTGTAAACTTGAAAAGTTTTGAAAT;Dbxref=SO:0001459;Ontology_term=CRISPR
4_8	CRISPRDetect	Spacer	174840	174875	35	+	.	ID=CRISPR2_SPACER29_174840_174875;Name=CRISPR2_SPACER29_174840_174875;Parent=CRISPR2_172969_176487;Note=CTATAAACAATTTTATTGGATTATTGGATATTTAC;Dbxref=SO:0001459;Ontology_term=CRISPR
4_8	CRISPRDetect	direct_repeat	174875	174905	30	+	.	ID=CRISPR2_REPEAT30_174875_174905;Name=CRISPR2_REPEAT30_174875_174905;Parent=CRISPR2_172969_176487;Note=ATGAACTGTAAACTTGAAAAGTTTTGAAAT;Dbxref=SO:0001459;Ontology_term=CRISPR
4_8	CRISPRDetect	Spacer	174905	174941	36	+	.	ID=CRISPR2_SPACER30_174905_174941;Name=CRISPR2_SPACER30_174905_174941;Parent=CRISPR2_172969_176487;Note=TGATATCAGATATGATATCTGATCATATGAATGCTT;Dbxref=SO:0001459;Ontology_term=CRISPR
4_8	CRISPRDetect	direct_repeat	174941	174971	30	+	.	ID=CRISPR2_REPEAT31_174941_174971;Name=CRISPR2_REPEAT31_174941_174971;Parent=CRISPR2_172969_176487;Note=ATGAACTGTAAACTTGAAAAGTTTTGAAAT;Dbxref=SO:0001459;Ontology_term=CRISPR
4_8	CRISPRDetect	Spacer	174971	175009	38	+	.	ID=CRISPR2_SPACER31_174971_175009;Name=CRISPR2_SPACER31_174971_175009;Parent=CRISPR2_172969_176487;Note=ATAAAATATATAACAATAAAAGACATAAAAGATTGCAT;Dbxref=SO:0001459;Ontology_term=CRISPR
4_8	CRISPRDetect	direct_repeat	175009	175039	30	+	.	ID=CRISPR2_REPEAT32_175009_175039;Name=CRISPR2_REPEAT32_175009_175039;Parent=CRISPR2_172969_176487;Note=ATGAACTGTAAACTTGAAAAGTTTTGAAAT;Dbxref=SO:0001459;Ontology_term=CRISPR
4_8	CRISPRDetect	Spacer	175039	175075	36	+	.	ID=CRISPR2_SPACER32_175039_175075;Name=CRISPR2_SPACER32_175039_175075;Parent=CRISPR2_172969_176487;Note=GTTGGTTGAACTATTAACATTGGACAAGGATCTAAA;Dbxref=SO:0001459;Ontology_term=CRISPR
4_8	CRISPRDetect	direct_repeat	175075	175105	30	+	.	ID=CRISPR2_REPEAT33_175075_175105;Name=CRISPR2_REPEAT33_175075_175105;Parent=CRISPR2_172969_176487;Note=ATGAACTGTAAACTTGAAAAGTTTTGAAAT;Dbxref=SO:0001459;Ontology_term=CRISPR
4_8	CRISPRDetect	Spacer	175105	175141	36	+	.	ID=CRISPR2_SPACER33_175105_175141;Name=CRISPR2_SPACER33_175105_175141;Parent=CRISPR2_172969_176487;Note=GGAAGTACATTGATTGCAGCAGAGCAATTAAACAGA;Dbxref=SO:0001459;Ontology_term=CRISPR
4_8	CRISPRDetect	direct_repeat	175141	175171	30	+	.	ID=CRISPR2_REPEAT34_175141_175171;Name=CRISPR2_REPEAT34_175141_175171;Parent=CRISPR2_172969_176487;Note=ATGAACTGTAAACTTGAAAAGTTTTGAAAT;Dbxref=SO:0001459;Ontology_term=CRISPR
4_8	CRISPRDetect	Spacer	175171	175207	36	+	.	ID=CRISPR2_SPACER34_175171_175207;Name=CRISPR2_SPACER34_175171_175207;Parent=CRISPR2_172969_176487;Note=AACAATGGTTTTAAAAAGAAATGGAATTGTCTTATC;Dbxref=SO:0001459;Ontology_term=CRISPR
4_8	CRISPRDetect	direct_repeat	175207	175237	30	+	.	ID=CRISPR2_REPEAT35_175207_175237;Name=CRISPR2_REPEAT35_175207_175237;Parent=CRISPR2_172969_176487;Note=ATGAACTGTAAACTTGAAAAGTTTTGAAAT;Dbxref=SO:0001459;Ontology_term=CRISPR
4_8	CRISPRDetect	Spacer	175237	175272	35	+	.	ID=CRISPR2_SPACER35_175237_175272;Name=CRISPR2_SPACER35_175237_175272;Parent=CRISPR2_172969_176487;Note=GTTTATGATACTGAACACTTTTTTAAGACAAAAGT;Dbxref=SO:0001459;Ontology_term=CRISPR
4_8	CRISPRDetect	direct_repeat	175272	175302	30	+	.	ID=CRISPR2_REPEAT36_175272_175302;Name=CRISPR2_REPEAT36_175272_175302;Parent=CRISPR2_172969_176487;Note=ATGAACTGTAAACTTGAAAAGTTTTGAAAT;Dbxref=SO:0001459;Ontology_term=CRISPR
4_8	CRISPRDetect	Spacer	175302	175338	36	+	.	ID=CRISPR2_SPACER36_175302_175338;Name=CRISPR2_SPACER36_175302_175338;Parent=CRISPR2_172969_176487;Note=TGACGATTCTGCTAGGCAGTTTAGTAAGATAGAAGT;Dbxref=SO:0001459;Ontology_term=CRISPR
4_8	CRISPRDetect	direct_repeat	175338	175368	30	+	.	ID=CRISPR2_REPEAT37_175338_175368;Name=CRISPR2_REPEAT37_175338_175368;Parent=CRISPR2_172969_176487;Note=ATGAACTGTAAACTTGAAAAGTTTTGAAAT;Dbxref=SO:0001459;Ontology_term=CRISPR
4_8	CRISPRDetect	Spacer	175368	175403	35	+	.	ID=CRISPR2_SPACER37_175368_175403;Name=CRISPR2_SPACER37_175368_175403;Parent=CRISPR2_172969_176487;Note=AATGAAGATGTTGATTGTTATGAACATACAGATTT;Dbxref=SO:0001459;Ontology_term=CRISPR
4_8	CRISPRDetect	direct_repeat	175403	175433	30	+	.	ID=CRISPR2_REPEAT38_175403_175433;Name=CRISPR2_REPEAT38_175403_175433;Parent=CRISPR2_172969_176487;Note=ATGAACTATAAACTTGAAAAGTTTTGAAAT;Dbxref=SO:0001459;Ontology_term=CRISPR
4_8	CRISPRDetect	Spacer	175433	175469	36	+	.	ID=CRISPR2_SPACER38_175433_175469;Name=CRISPR2_SPACER38_175433_175469;Parent=CRISPR2_172969_176487;Note=ACTCTTCCACCAAGTAACTTATTATCATTAGTTAAA;Dbxref=SO:0001459;Ontology_term=CRISPR
4_8	CRISPRDetect	direct_repeat	175469	175499	30	+	.	ID=CRISPR2_REPEAT39_175469_175499;Name=CRISPR2_REPEAT39_175469_175499;Parent=CRISPR2_172969_176487;Note=ATGAACTATAAACTTGAAAAGTTTTGAAAT;Dbxref=SO:0001459;Ontology_term=CRISPR
4_8	CRISPRDetect	Spacer	175499	175535	36	+	.	ID=CRISPR2_SPACER39_175499_175535;Name=CRISPR2_SPACER39_175499_175535;Parent=CRISPR2_172969_176487;Note=ACACAACTTACTAATGAAATAGATAGTTTTGTTGAT;Dbxref=SO:0001459;Ontology_term=CRISPR
4_8	CRISPRDetect	direct_repeat	175535	175565	30	+	.	ID=CRISPR2_REPEAT40_175535_175565;Name=CRISPR2_REPEAT40_175535_175565;Parent=CRISPR2_172969_176487;Note=ATGAACTATAAACTTGAAAAGTTTTGAAAT;Dbxref=SO:0001459;Ontology_term=CRISPR
4_8	CRISPRDetect	Spacer	175565	175602	37	+	.	ID=CRISPR2_SPACER40_175565_175602;Name=CRISPR2_SPACER40_175565_175602;Parent=CRISPR2_172969_176487;Note=CTGTATTTAGTGTCTCCTAGCTTCAATCTTAATGTCT;Dbxref=SO:0001459;Ontology_term=CRISPR
4_8	CRISPRDetect	direct_repeat	175602	175632	30	+	.	ID=CRISPR2_REPEAT41_175602_175632;Name=CRISPR2_REPEAT41_175602_175632;Parent=CRISPR2_172969_176487;Note=ATGAACTATAAACTTGAAAAGTTTTGAAAT;Dbxref=SO:0001459;Ontology_term=CRISPR
4_8	CRISPRDetect	Spacer	175632	175667	35	+	.	ID=CRISPR2_SPACER41_175632_175667;Name=CRISPR2_SPACER41_175632_175667;Parent=CRISPR2_172969_176487;Note=TATGCAACTGTAAACTTCACATCTTCCCCAAAGTC;Dbxref=SO:0001459;Ontology_term=CRISPR
4_8	CRISPRDetect	direct_repeat	175667	175697	30	+	.	ID=CRISPR2_REPEAT42_175667_175697;Name=CRISPR2_REPEAT42_175667_175697;Parent=CRISPR2_172969_176487;Note=ATGAACTATAAACTTGAAAAGTTTTGAAAT;Dbxref=SO:0001459;Ontology_term=CRISPR
4_8	CRISPRDetect	Spacer	175697	175732	35	+	.	ID=CRISPR2_SPACER42_175697_175732;Name=CRISPR2_SPACER42_175697_175732;Parent=CRISPR2_172969_176487;Note=TAAGTTGCCCCTGCTGTTGTTCCAAGTTGTGCTCT;Dbxref=SO:0001459;Ontology_term=CRISPR
4_8	CRISPRDetect	direct_repeat	175732	175762	30	+	.	ID=CRISPR2_REPEAT43_175732_175762;Name=CRISPR2_REPEAT43_175732_175762;Parent=CRISPR2_172969_176487;Note=ATGAACTATAAACTTGAAAAGTTTTGAAAT;Dbxref=SO:0001459;Ontology_term=CRISPR
4_8	CRISPRDetect	Spacer	175762	175799	37	+	.	ID=CRISPR2_SPACER43_175762_175799;Name=CRISPR2_SPACER43_175762_175799;Parent=CRISPR2_172969_176487;Note=AATTAGAGACTTCTATCATATAGCTTTACCACTTTAT;Dbxref=SO:0001459;Ontology_term=CRISPR
4_8	CRISPRDetect	direct_repeat	175799	175829	30	+	.	ID=CRISPR2_REPEAT44_175799_175829;Name=CRISPR2_REPEAT44_175799_175829;Parent=CRISPR2_172969_176487;Note=ATGAACTATAAACTTGAAAAGTTTTGAAAT;Dbxref=SO:0001459;Ontology_term=CRISPR
4_8	CRISPRDetect	Spacer	175829	175864	35	+	.	ID=CRISPR2_SPACER44_175829_175864;Name=CRISPR2_SPACER44_175829_175864;Parent=CRISPR2_172969_176487;Note=TCAAGTTAGTTTCAAGCAACTTATCAGCTTTTAAT;Dbxref=SO:0001459;Ontology_term=CRISPR
4_8	CRISPRDetect	direct_repeat	175864	175894	30	+	.	ID=CRISPR2_REPEAT45_175864_175894;Name=CRISPR2_REPEAT45_175864_175894;Parent=CRISPR2_172969_176487;Note=ATGAACTATAAACTTGAAAAGTTTTGAAAT;Dbxref=SO:0001459;Ontology_term=CRISPR
4_8	CRISPRDetect	Spacer	175894	175930	36	+	.	ID=CRISPR2_SPACER45_175894_175930;Name=CRISPR2_SPACER45_175894_175930;Parent=CRISPR2_172969_176487;Note=CTGATATACAAACAGCAGATATGCTAAACTTACCTA;Dbxref=SO:0001459;Ontology_term=CRISPR
4_8	CRISPRDetect	direct_repeat	175930	175960	30	+	.	ID=CRISPR2_REPEAT46_175930_175960;Name=CRISPR2_REPEAT46_175930_175960;Parent=CRISPR2_172969_176487;Note=ATGAACTATAAACTTGAAAAGTTTTGAAAT;Dbxref=SO:0001459;Ontology_term=CRISPR
4_8	CRISPRDetect	Spacer	175960	175994	34	+	.	ID=CRISPR2_SPACER46_175960_175994;Name=CRISPR2_SPACER46_175960_175994;Parent=CRISPR2_172969_176487;Note=GGATATACTCCCGACATCATATAAGTGCTTTCTC;Dbxref=SO:0001459;Ontology_term=CRISPR
4_8	CRISPRDetect	direct_repeat	175994	176024	30	+	.	ID=CRISPR2_REPEAT47_175994_176024;Name=CRISPR2_REPEAT47_175994_176024;Parent=CRISPR2_172969_176487;Note=ATGAACTATAAACTTGAAAAGTTTTGAAAT;Dbxref=SO:0001459;Ontology_term=CRISPR
4_8	CRISPRDetect	Spacer	176024	176060	36	+	.	ID=CRISPR2_SPACER47_176024_176060;Name=CRISPR2_SPACER47_176024_176060;Parent=CRISPR2_172969_176487;Note=ACTCTTCCACCAAGTAACTTATTATCATTAGTTAAA;Dbxref=SO:0001459;Ontology_term=CRISPR
4_8	CRISPRDetect	direct_repeat	176060	176090	30	+	.	ID=CRISPR2_REPEAT48_176060_176090;Name=CRISPR2_REPEAT48_176060_176090;Parent=CRISPR2_172969_176487;Note=ATGAACTATAAACTTGAAAAGTTTTGAAAT;Dbxref=SO:0001459;Ontology_term=CRISPR
4_8	CRISPRDetect	Spacer	176090	176126	36	+	.	ID=CRISPR2_SPACER48_176090_176126;Name=CRISPR2_SPACER48_176090_176126;Parent=CRISPR2_172969_176487;Note=TATATTCGTTGAATTTCTCAACTGCTTGATAGCCTG;Dbxref=SO:0001459;Ontology_term=CRISPR
4_8	CRISPRDetect	direct_repeat	176126	176156	30	+	.	ID=CRISPR2_REPEAT49_176126_176156;Name=CRISPR2_REPEAT49_176126_176156;Parent=CRISPR2_172969_176487;Note=ATGAACTATAAACTTGAAAAGTTTTGAAAT;Dbxref=SO:0001459;Ontology_term=CRISPR
4_8	CRISPRDetect	Spacer	176156	176193	37	+	.	ID=CRISPR2_SPACER49_176156_176193;Name=CRISPR2_SPACER49_176156_176193;Parent=CRISPR2_172969_176487;Note=ATATTCTAATCCAGGAAGAGTTGGTGTAGCATTTGCA;Dbxref=SO:0001459;Ontology_term=CRISPR
4_8	CRISPRDetect	direct_repeat	176193	176223	30	+	.	ID=CRISPR2_REPEAT50_176193_176223;Name=CRISPR2_REPEAT50_176193_176223;Parent=CRISPR2_172969_176487;Note=ATGAACTAGAAACTTGAAAAGTTTTGAAAT;Dbxref=SO:0001459;Ontology_term=CRISPR
4_8	CRISPRDetect	Spacer	176223	176259	36	+	.	ID=CRISPR2_SPACER50_176223_176259;Name=CRISPR2_SPACER50_176223_176259;Parent=CRISPR2_172969_176487;Note=CACACAAAAATATCCAACCTACAAAAACTAAAATGC;Dbxref=SO:0001459;Ontology_term=CRISPR
4_8	CRISPRDetect	direct_repeat	176259	176289	30	+	.	ID=CRISPR2_REPEAT51_176259_176289;Name=CRISPR2_REPEAT51_176259_176289;Parent=CRISPR2_172969_176487;Note=ATGAACTATAAACTTGAAAAGTTTTGAAAT;Dbxref=SO:0001459;Ontology_term=CRISPR
4_8	CRISPRDetect	Spacer	176289	176324	35	+	.	ID=CRISPR2_SPACER51_176289_176324;Name=CRISPR2_SPACER51_176289_176324;Parent=CRISPR2_172969_176487;Note=TTATATATCTTTACAAGCTTTTCTCTTCTATTTGG;Dbxref=SO:0001459;Ontology_term=CRISPR
4_8	CRISPRDetect	direct_repeat	176324	176354	30	+	.	ID=CRISPR2_REPEAT52_176324_176354;Name=CRISPR2_REPEAT52_176324_176354;Parent=CRISPR2_172969_176487;Note=ATGAACTATAAACTTGAAAAGTTTTGAAAT;Dbxref=SO:0001459;Ontology_term=CRISPR
4_8	CRISPRDetect	Spacer	176354	176457	103	+	.	ID=CRISPR2_SPACER52_176354_176457;Name=CRISPR2_SPACER52_176354_176457;Parent=CRISPR2_172969_176487;Note=CTTATAGCATTATATGAAACCCTATAATTTTCTTTAATGAACTATAAACAGAAAATTAGTAATATCAGAAGCAAATAACAGATTATCCCTATAATTTTCTTTA;Dbxref=SO:0001459;Ontology_term=CRISPR
4_8	CRISPRDetect	direct_repeat	176457	176487	30	+	.	ID=CRISPR2_REPEAT53_176457_176487;Name=CRISPR2_REPEAT53_176457_176487;Parent=CRISPR2_172969_176487;Note=ATGAACTATAAACTAAAAAAATTTTGTTGT;Dbxref=SO:0001459;Ontology_term=CRISPR
7_1	CRISPRDetect	repeat_region	175445	176729	1285	+	.	ID=CRISPR1_175445_176729;Note=ATGAACTAAAAACTTGAAAAGTTTTGAAAT;Dbxref=SO:0001459;Ontology_term=CRISPR;Array_quality_score=7.74
7_1	CRISPRDetect	direct_repeat	175445	175475	30	+	.	ID=CRISPR1_REPEAT1_175445_175475;Name=CRISPR1_REPEAT1_175445_175475;Parent=CRISPR1_175445_176729;Note=ATGAACTATAAACTTGAAAAGTTTTGAAAT;Dbxref=SO:0001459;Ontology_term=CRISPR
7_1	CRISPRDetect	Spacer	175475	175510	35	+	.	ID=CRISPR1_SPACER1_175475_175510;Name=CRISPR1_SPACER1_175475_175510;Parent=CRISPR1_175445_176729;Note=ATCTCCACAGGTTTTTTAATGTATTTCTTAATCAT;Dbxref=SO:0001459;Ontology_term=CRISPR
7_1	CRISPRDetect	direct_repeat	175510	175540	30	+	.	ID=CRISPR1_REPEAT2_175510_175540;Name=CRISPR1_REPEAT2_175510_175540;Parent=CRISPR1_175445_176729;Note=ATGAACTATAAACTTGAAAAGTTTTGAAAT;Dbxref=SO:0001459;Ontology_term=CRISPR
7_1	CRISPRDetect	Spacer	175540	175575	35	+	.	ID=CRISPR1_SPACER2_175540_175575;Name=CRISPR1_SPACER2_175540_175575;Parent=CRISPR1_175445_176729;Note=AAGAAATTAGGATAATTATATTTTCCACCTTTTTT;Dbxref=SO:0001459;Ontology_term=CRISPR
7_1	CRISPRDetect	direct_repeat	175575	175605	30	+	.	ID=CRISPR1_REPEAT3_175575_175605;Name=CRISPR1_REPEAT3_175575_175605;Parent=CRISPR1_175445_176729;Note=ATGAACTATAAACTTGAAAAGTTTTGAAAT;Dbxref=SO:0001459;Ontology_term=CRISPR
7_1	CRISPRDetect	Spacer	175605	175641	36	+	.	ID=CRISPR1_SPACER3_175605_175641;Name=CRISPR1_SPACER3_175605_175641;Parent=CRISPR1_175445_176729;Note=ATTCCACTCCTTACCTATTCTTTTCATATTCTTTTG;Dbxref=SO:0001459;Ontology_term=CRISPR
7_1	CRISPRDetect	direct_repeat	175641	175671	30	+	.	ID=CRISPR1_REPEAT4_175641_175671;Name=CRISPR1_REPEAT4_175641_175671;Parent=CRISPR1_175445_176729;Note=ATGAACTATAAACTTGAAAAGTTTTGAAAT;Dbxref=SO:0001459;Ontology_term=CRISPR
7_1	CRISPRDetect	Spacer	175671	175708	37	+	.	ID=CRISPR1_SPACER4_175671_175708;Name=CRISPR1_SPACER4_175671_175708;Parent=CRISPR1_175445_176729;Note=CTGGTAAAGATTATGCTTGTATAAATGGAGAACTTAC;Dbxref=SO:0001459;Ontology_term=CRISPR
7_1	CRISPRDetect	direct_repeat	175708	175738	30	+	.	ID=CRISPR1_REPEAT5_175708_175738;Name=CRISPR1_REPEAT5_175708_175738;Parent=CRISPR1_175445_176729;Note=ATGAACTATAAACTTGAAAAGTTTTGAAAT;Dbxref=SO:0001459;Ontology_term=CRISPR
7_1	CRISPRDetect	Spacer	175738	175774	36	+	.	ID=CRISPR1_SPACER5_175738_175774;Name=CRISPR1_SPACER5_175738_175774;Parent=CRISPR1_175445_176729;Note=TATAGCAGAATGTGTGGAGTTCAATGAAGAAACAAA;Dbxref=SO:0001459;Ontology_term=CRISPR
7_1	CRISPRDetect	direct_repeat	175774	175804	30	+	.	ID=CRISPR1_REPEAT6_175774_175804;Name=CRISPR1_REPEAT6_175774_175804;Parent=CRISPR1_175445_176729;Note=ATGAACTATAAACTTGAAAAGTTTTGAAAT;Dbxref=SO:0001459;Ontology_term=CRISPR
7_1	CRISPRDetect	Spacer	175804	175840	36	+	.	ID=CRISPR1_SPACER6_175804_175840;Name=CRISPR1_SPACER6_175804_175840;Parent=CRISPR1_175445_176729;Note=ATCCTGTATGATAAGACTTACTGCTTCCATATCCTC;Dbxref=SO:0001459;Ontology_term=CRISPR
7_1	CRISPRDetect	direct_repeat	175840	175870	30	+	.	ID=CRISPR1_REPEAT7_175840_175870;Name=CRISPR1_REPEAT7_175840_175870;Parent=CRISPR1_175445_176729;Note=ATGAACTAAAAACTTGAAAAGTTTTGAAAT;Dbxref=SO:0001459;Ontology_term=CRISPR
7_1	CRISPRDetect	Spacer	175870	175906	36	+	.	ID=CRISPR1_SPACER7_175870_175906;Name=CRISPR1_SPACER7_175870_175906;Parent=CRISPR1_175445_176729;Note=CCACTTGTGCTATTTTCTGATTTACTACTTTGAGTA;Dbxref=SO:0001459;Ontology_term=CRISPR
7_1	CRISPRDetect	direct_repeat	175906	175936	30	+	.	ID=CRISPR1_REPEAT8_175906_175936;Name=CRISPR1_REPEAT8_175906_175936;Parent=CRISPR1_175445_176729;Note=ATGAACTAAAAACTTGAAAAGTTTTGAAAT;Dbxref=SO:0001459;Ontology_term=CRISPR
7_1	CRISPRDetect	Spacer	175936	175972	36	+	.	ID=CRISPR1_SPACER8_175936_175972;Name=CRISPR1_SPACER8_175936_175972;Parent=CRISPR1_175445_176729;Note=GTTAATACAACAAAAGGAGTATCTGTAAAAGACTCA;Dbxref=SO:0001459;Ontology_term=CRISPR
7_1	CRISPRDetect	direct_repeat	175972	176002	30	+	.	ID=CRISPR1_REPEAT9_175972_176002;Name=CRISPR1_REPEAT9_175972_176002;Parent=CRISPR1_175445_176729;Note=ATGAACTAAAAACTTGAAAAGTTTTGAAAT;Dbxref=SO:0001459;Ontology_term=CRISPR
7_1	CRISPRDetect	Spacer	176002	176038	36	+	.	ID=CRISPR1_SPACER9_176002_176038;Name=CRISPR1_SPACER9_176002_176038;Parent=CRISPR1_175445_176729;Note=TCTTTATATAGTAAAGAAGATAAAAAAGGAGCAGAA;Dbxref=SO:0001459;Ontology_term=CRISPR
7_1	CRISPRDetect	direct_repeat	176038	176068	30	+	.	ID=CRISPR1_REPEAT10_176038_176068;Name=CRISPR1_REPEAT10_176038_176068;Parent=CRISPR1_175445_176729;Note=ATGAACTAAAAACTTGAAAAGTTTTGAAAT;Dbxref=SO:0001459;Ontology_term=CRISPR
7_1	CRISPRDetect	Spacer	176068	176104	36	+	.	ID=CRISPR1_SPACER10_176068_176104;Name=CRISPR1_SPACER10_176068_176104;Parent=CRISPR1_175445_176729;Note=ATAGGTACTTCAACACTTCCAGCAGCAGATATTATT;Dbxref=SO:0001459;Ontology_term=CRISPR
7_1	CRISPRDetect	direct_repeat	176104	176134	30	+	.	ID=CRISPR1_REPEAT11_176104_176134;Name=CRISPR1_REPEAT11_176104_176134;Parent=CRISPR1_175445_176729;Note=ATGAACTAAAAACTTGAAAAGTTTTGAAAT;Dbxref=SO:0001459;Ontology_term=CRISPR
7_1	CRISPRDetect	Spacer	176134	176169	35	+	.	ID=CRISPR1_SPACER11_176134_176169;Name=CRISPR1_SPACER11_176134_176169;Parent=CRISPR1_175445_176729;Note=CTCAGAAGCAAGAAAATTAGCTTTTGAAATATAAA;Dbxref=SO:0001459;Ontology_term=CRISPR
7_1	CRISPRDetect	direct_repeat	176169	176199	30	+	.	ID=CRISPR1_REPEAT12_176169_176199;Name=CRISPR1_REPEAT12_176169_176199;Parent=CRISPR1_175445_176729;Note=ATGAACTAAAAACTTGAAAAGTTTTGAAAT;Dbxref=SO:0001459;Ontology_term=CRISPR
7_1	CRISPRDetect	Spacer	176199	176235	36	+	.	ID=CRISPR1_SPACER12_176199_176235;Name=CRISPR1_SPACER12_176199_176235;Parent=CRISPR1_175445_176729;Note=GCTAACCACTTCTCACCACTTTCTACACTACCTTTT;Dbxref=SO:0001459;Ontology_term=CRISPR
7_1	CRISPRDetect	direct_repeat	176235	176265	30	+	.	ID=CRISPR1_REPEAT13_176235_176265;Name=CRISPR1_REPEAT13_176235_176265;Parent=CRISPR1_175445_176729;Note=ATGAACTAAAAACTTGAAAAGTTTTGAAAT;Dbxref=SO:0001459;Ontology_term=CRISPR
7_1	CRISPRDetect	Spacer	176265	176301	36	+	.	ID=CRISPR1_SPACER13_176265_176301;Name=CRISPR1_SPACER13_176265_176301;Parent=CRISPR1_175445_176729;Note=TCAGTTAAAGTTCTCCAACTTTTAAAGACTTCTTTA;Dbxref=SO:0001459;Ontology_term=CRISPR
7_1	CRISPRDetect	direct_repeat	176301	176331	30	+	.	ID=CRISPR1_REPEAT14_176301_176331;Name=CRISPR1_REPEAT14_176301_176331;Parent=CRISPR1_175445_176729;Note=ATGAACTAAAAACTTGAAAAGTTTTGAAAT;Dbxref=SO:0001459;Ontology_term=CRISPR
7_1	CRISPRDetect	Spacer	176331	176367	36	+	.	ID=CRISPR1_SPACER14_176331_176367;Name=CRISPR1_SPACER14_176331_176367;Parent=CRISPR1_175445_176729;Note=GCTAACCACTTCTCACCACTTTCTACACTACCTTTT;Dbxref=SO:0001459;Ontology_term=CRISPR
7_1	CRISPRDetect	direct_repeat	176367	176397	30	+	.	ID=CRISPR1_REPEAT15_176367_176397;Name=CRISPR1_REPEAT15_176367_176397;Parent=CRISPR1_175445_176729;Note=ATGAACTAAAAACTTGAAAAGTTTTGAAAT;Dbxref=SO:0001459;Ontology_term=CRISPR
7_1	CRISPRDetect	Spacer	176397	176434	37	+	.	ID=CRISPR1_SPACER15_176397_176434;Name=CRISPR1_SPACER15_176397_176434;Parent=CRISPR1_175445_176729;Note=ATCTTTGGAATTTCTTTGGATAGAGCTGAGTGGTATT;Dbxref=SO:0001459;Ontology_term=CRISPR
7_1	CRISPRDetect	direct_repeat	176434	176464	30	+	.	ID=CRISPR1_REPEAT16_176434_176464;Name=CRISPR1_REPEAT16_176434_176464;Parent=CRISPR1_175445_176729;Note=ATGAACTAAAAACTTGAAAAGTTTTGAAAT;Dbxref=SO:0001459;Ontology_term=CRISPR
7_1	CRISPRDetect	Spacer	176464	176499	35	+	.	ID=CRISPR1_SPACER16_176464_176499;Name=CRISPR1_SPACER16_176464_176499;Parent=CRISPR1_175445_176729;Note=TCATAAACTGTTACATATAACAAGCCTTCACTTCC;Dbxref=SO:0001459;Ontology_term=CRISPR
7_1	CRISPRDetect	direct_repeat	176499	176529	30	+	.	ID=CRISPR1_REPEAT17_176499_176529;Name=CRISPR1_REPEAT17_176499_176529;Parent=CRISPR1_175445_176729;Note=ATGAACTATAAACTTGAAAAGTTTTGAAAT;Dbxref=SO:0001459;Ontology_term=CRISPR
7_1	CRISPRDetect	Spacer	176529	176566	37	+	.	ID=CRISPR1_SPACER17_176529_176566;Name=CRISPR1_SPACER17_176529_176566;Parent=CRISPR1_175445_176729;Note=ATTGTTCTAGTATATTTTATATTAATTCTTATATTGC;Dbxref=SO:0001459;Ontology_term=CRISPR
7_1	CRISPRDetect	direct_repeat	176566	176596	30	+	.	ID=CRISPR1_REPEAT18_176566_176596;Name=CRISPR1_REPEAT18_176566_176596;Parent=CRISPR1_175445_176729;Note=ATGAACTAAAAACTTGAAAAGTTTTGAAAT;Dbxref=SO:0001459;Ontology_term=CRISPR
7_1	CRISPRDetect	Spacer	176596	176633	37	+	.	ID=CRISPR1_SPACER18_176596_176633;Name=CRISPR1_SPACER18_176596_176633;Parent=CRISPR1_175445_176729;Note=GGCTGTGTAGATGATATATTTGTTCTAAAATCTTTAA;Dbxref=SO:0001459;Ontology_term=CRISPR
7_1	CRISPRDetect	direct_repeat	176633	176663	30	+	.	ID=CRISPR1_REPEAT19_176633_176663;Name=CRISPR1_REPEAT19_176633_176663;Parent=CRISPR1_175445_176729;Note=ATGAACTGTAAACTTGAAAAGTTTTGAAAT;Dbxref=SO:0001459;Ontology_term=CRISPR
7_1	CRISPRDetect	Spacer	176663	176699	36	+	.	ID=CRISPR1_SPACER19_176663_176699;Name=CRISPR1_SPACER19_176663_176699;Parent=CRISPR1_175445_176729;Note=AAAAATAGAATATTTTTAAACTTTCTAAAAATACTC;Dbxref=SO:0001459;Ontology_term=CRISPR
7_1	CRISPRDetect	direct_repeat	176699	176729	30	+	.	ID=CRISPR1_REPEAT20_176699_176729;Name=CRISPR1_REPEAT20_176699_176729;Parent=CRISPR1_175445_176729;Note=ATGAACTATAAACTTAAAAAATTTTGTTGT;Dbxref=SO:0001459;Ontology_term=CRISPR
ATCC_23726	CRISPRDetect	repeat_region	1292060	1293632	1573	+	.	ID=CRISPR1_1292060_1293632;Note=ATTTATGTATTTCTATATTAGAATTTAAAT;Dbxref=SO:0001459;Ontology_term=CRISPR;Array_quality_score=7.74
ATCC_23726	CRISPRDetect	direct_repeat	1292060	1292090	30	+	.	ID=CRISPR1_REPEAT1_1292060_1292090;Name=CRISPR1_REPEAT1_1292060_1292090;Parent=CRISPR1_1292060_1293632;Note=ATTTATGTATTTCTATATTAGAATTTAAAT;Dbxref=SO:0001459;Ontology_term=CRISPR
ATCC_23726	CRISPRDetect	Spacer	1292090	1292127	37	+	.	ID=CRISPR1_SPACER1_1292090_1292127;Name=CRISPR1_SPACER1_1292090_1292127;Parent=CRISPR1_1292060_1293632;Note=GCAACAGCCCCTGCAACTGTTTCATCATTTTTGCTAA;Dbxref=SO:0001459;Ontology_term=CRISPR
ATCC_23726	CRISPRDetect	direct_repeat	1292127	1292157	30	+	.	ID=CRISPR1_REPEAT2_1292127_1292157;Name=CRISPR1_REPEAT2_1292127_1292157;Parent=CRISPR1_1292060_1293632;Note=ATTTATGTATTTCTATATTAGAATTTAAAT;Dbxref=SO:0001459;Ontology_term=CRISPR
ATCC_23726	CRISPRDetect	Spacer	1292157	1292193	36	+	.	ID=CRISPR1_SPACER2_1292157_1292193;Name=CRISPR1_SPACER2_1292157_1292193;Parent=CRISPR1_1292060_1293632;Note=GGGCTAAAAGTGGAGACTTAAAAAAGTTAGCAAAAA;Dbxref=SO:0001459;Ontology_term=CRISPR
ATCC_23726	CRISPRDetect	direct_repeat	1292193	1292223	30	+	.	ID=CRISPR1_REPEAT3_1292193_1292223;Name=CRISPR1_REPEAT3_1292193_1292223;Parent=CRISPR1_1292060_1293632;Note=ATTTATGTATTTCTATATTAGAATTTAAAT;Dbxref=SO:0001459;Ontology_term=CRISPR
ATCC_23726	CRISPRDetect	Spacer	1292223	1292258	35	+	.	ID=CRISPR1_SPACER3_1292223_1292258;Name=CRISPR1_SPACER3_1292223_1292258;Parent=CRISPR1_1292060_1293632;Note=CAATGTTTAGTACATTGTTAGGAAATAAAGATAGA;Dbxref=SO:0001459;Ontology_term=CRISPR
ATCC_23726	CRISPRDetect	direct_repeat	1292258	1292288	30	+	.	ID=CRISPR1_REPEAT4_1292258_1292288;Name=CRISPR1_REPEAT4_1292258_1292288;Parent=CRISPR1_1292060_1293632;Note=ATTTATGTATTTCTATATTAGAATTTAAAT;Dbxref=SO:0001459;Ontology_term=CRISPR
ATCC_23726	CRISPRDetect	Spacer	1292288	1292324	36	+	.	ID=CRISPR1_SPACER4_1292288_1292324;Name=CRISPR1_SPACER4_1292288_1292324;Parent=CRISPR1_1292060_1293632;Note=AAGCTATTAAATGCTGGATAAGCCTTTATAGAATAA;Dbxref=SO:0001459;Ontology_term=CRISPR
ATCC_23726	CRISPRDetect	direct_repeat	1292324	1292354	30	+	.	ID=CRISPR1_REPEAT5_1292324_1292354;Name=CRISPR1_REPEAT5_1292324_1292354;Parent=CRISPR1_1292060_1293632;Note=ATTTATGTATTTCTATATTAGAATTTAAAT;Dbxref=SO:0001459;Ontology_term=CRISPR
ATCC_23726	CRISPRDetect	Spacer	1292354	1292392	38	+	.	ID=CRISPR1_SPACER5_1292354_1292392;Name=CRISPR1_SPACER5_1292354_1292392;Parent=CRISPR1_1292060_1293632;Note=TCATAAATTATTGTTATTTCAGTTCTTCTTGCATTTTC;Dbxref=SO:0001459;Ontology_term=CRISPR
ATCC_23726	CRISPRDetect	direct_repeat	1292392	1292422	30	+	.	ID=CRISPR1_REPEAT6_1292392_1292422;Name=CRISPR1_REPEAT6_1292392_1292422;Parent=CRISPR1_1292060_1293632;Note=ATTTATGTATTTCTATATTAGAATTTAAAT;Dbxref=SO:0001459;Ontology_term=CRISPR
ATCC_23726	CRISPRDetect	Spacer	1292422	1292459	37	+	.	ID=CRISPR1_SPACER6_1292422_1292459;Name=CRISPR1_SPACER6_1292422_1292459;Parent=CRISPR1_1292060_1293632;Note=GCTGTTAATATAACCACATCATCATGTAGTTCAGCTC;Dbxref=SO:0001459;Ontology_term=CRISPR
ATCC_23726	CRISPRDetect	direct_repeat	1292459	1292489	30	+	.	ID=CRISPR1_REPEAT7_1292459_1292489;Name=CRISPR1_REPEAT7_1292459_1292489;Parent=CRISPR1_1292060_1293632;Note=ATTTATGTATTTCTATATTAGAATTTAAAT;Dbxref=SO:0001459;Ontology_term=CRISPR
ATCC_23726	CRISPRDetect	Spacer	1292489	1292525	36	+	.	ID=CRISPR1_SPACER7_1292489_1292525;Name=CRISPR1_SPACER7_1292489_1292525;Parent=CRISPR1_1292060_1293632;Note=GATGAAATTTTAAAGAAAATTTTATAAAATTTGCGA;Dbxref=SO:0001459;Ontology_term=CRISPR
ATCC_23726	CRISPRDetect	direct_repeat	1292525	1292555	30	+	.	ID=CRISPR1_REPEAT8_1292525_1292555;Name=CRISPR1_REPEAT8_1292525_1292555;Parent=CRISPR1_1292060_1293632;Note=ATTTATGTATTTCTATATTAGAATTTAAAT;Dbxref=SO:0001459;Ontology_term=CRISPR
ATCC_23726	CRISPRDetect	Spacer	1292555	1292592	37	+	.	ID=CRISPR1_SPACER8_1292555_1292592;Name=CRISPR1_SPACER8_1292555_1292592;Parent=CRISPR1_1292060_1293632;Note=AATCAATGGATGGTTTTGGAAATATTCTGGCCATATG;Dbxref=SO:0001459;Ontology_term=CRISPR
ATCC_23726	CRISPRDetect	direct_repeat	1292592	1292622	30	+	.	ID=CRISPR1_REPEAT9_1292592_1292622;Name=CRISPR1_REPEAT9_1292592_1292622;Parent=CRISPR1_1292060_1293632;Note=ATTTATGTATTTCTATATTAGAATTTAAAT;Dbxref=SO:0001459;Ontology_term=CRISPR
ATCC_23726	CRISPRDetect	Spacer	1292622	1292659	37	+	.	ID=CRISPR1_SPACER9_1292622_1292659;Name=CRISPR1_SPACER9_1292622_1292659;Parent=CRISPR1_1292060_1293632;Note=TTTATTGATTAAATCAAGCCATTCTTCAACAGCTTCA;Dbxref=SO:0001459;Ontology_term=CRISPR
ATCC_23726	CRISPRDetect	direct_repeat	1292659	1292689	30	+	.	ID=CRISPR1_REPEAT10_1292659_1292689;Name=CRISPR1_REPEAT10_1292659_1292689;Parent=CRISPR1_1292060_1293632;Note=ATTTATGTATTTCTATATTAGAATTTAAAT;Dbxref=SO:0001459;Ontology_term=CRISPR
ATCC_23726	CRISPRDetect	Spacer	1292689	1292725	36	+	.	ID=CRISPR1_SPACER10_1292689_1292725;Name=CRISPR1_SPACER10_1292689_1292725;Parent=CRISPR1_1292060_1293632;Note=TATTTTTTATTTGAAGAAGATGGTATTACACCAAAT;Dbxref=SO:0001459;Ontology_term=CRISPR
ATCC_23726	CRISPRDetect	direct_repeat	1292725	1292755	30	+	.	ID=CRISPR1_REPEAT11_1292725_1292755;Name=CRISPR1_REPEAT11_1292725_1292755;Parent=CRISPR1_1292060_1293632;Note=ATTTATGTATTTCTATATTAGAATTTAAAT;Dbxref=SO:0001459;Ontology_term=CRISPR
ATCC_23726	CRISPRDetect	Spacer	1292755	1292791	36	+	.	ID=CRISPR1_SPACER11_1292755_1292791;Name=CRISPR1_SPACER11_1292755_1292791;Parent=CRISPR1_1292060_1293632;Note=GGAGTTAAATACTTAGTTGGAGAAAAAGAAAATGTA;Dbxref=SO:0001459;Ontology_term=CRISPR
ATCC_23726	CRISPRDetect	direct_repeat	1292791	1292821	30	+	.	ID=CRISPR1_REPEAT12_1292791_1292821;Name=CRISPR1_REPEAT12_1292791_1292821;Parent=CRISPR1_1292060_1293632;Note=ATTTATGTATTTCTATATTAGAATTTAAAT;Dbxref=SO:0001459;Ontology_term=CRISPR
ATCC_23726	CRISPRDetect	Spacer	1292821	1292859	38	+	.	ID=CRISPR1_SPACER12_1292821_1292859;Name=CRISPR1_SPACER12_1292821_1292859;Parent=CRISPR1_1292060_1293632;Note=CCATAATTTTTTGAATTTCATTATCTAATGGATAAATG;Dbxref=SO:0001459;Ontology_term=CRISPR
ATCC_23726	CRISPRDetect	direct_repeat	1292859	1292889	30	+	.	ID=CRISPR1_REPEAT13_1292859_1292889;Name=CRISPR1_REPEAT13_1292859_1292889;Parent=CRISPR1_1292060_1293632;Note=ATTTATGTATTTCTATATTAGAATTTAAAT;Dbxref=SO:0001459;Ontology_term=CRISPR
ATCC_23726	CRISPRDetect	Spacer	1292889	1292927	38	+	.	ID=CRISPR1_SPACER13_1292889_1292927;Name=CRISPR1_SPACER13_1292889_1292927;Parent=CRISPR1_1292060_1293632;Note=TAAATATCATCTATACCATCATTGAATTTAATTACATC;Dbxref=SO:0001459;Ontology_term=CRISPR
ATCC_23726	CRISPRDetect	direct_repeat	1292927	1292957	30	+	.	ID=CRISPR1_REPEAT14_1292927_1292957;Name=CRISPR1_REPEAT14_1292927_1292957;Parent=CRISPR1_1292060_1293632;Note=ATTTATGTATTTCTATATTAGAATTTAAAT;Dbxref=SO:0001459;Ontology_term=CRISPR
ATCC_23726	CRISPRDetect	Spacer	1292957	1292996	39	+	.	ID=CRISPR1_SPACER14_1292957_1292996;Name=CRISPR1_SPACER14_1292957_1292996;Parent=CRISPR1_1292060_1293632;Note=TATAGGTATCAGTATTTTTTTCTTTATCTAATAATTCTA;Dbxref=SO:0001459;Ontology_term=CRISPR
ATCC_23726	CRISPRDetect	direct_repeat	1292996	1293026	30	+	.	ID=CRISPR1_REPEAT15_1292996_1293026;Name=CRISPR1_REPEAT15_1292996_1293026;Parent=CRISPR1_1292060_1293632;Note=ATTTATGTATTTCTATATTAGAATTTAAAT;Dbxref=SO:0001459;Ontology_term=CRISPR
ATCC_23726	CRISPRDetect	Spacer	1293026	1293062	36	+	.	ID=CRISPR1_SPACER15_1293026_1293062;Name=CRISPR1_SPACER15_1293026_1293062;Parent=CRISPR1_1292060_1293632;Note=AAGAAAGAGAGAAATATATCTTATCATGTTGCTGAA;Dbxref=SO:0001459;Ontology_term=CRISPR
ATCC_23726	CRISPRDetect	direct_repeat	1293062	1293092	30	+	.	ID=CRISPR1_REPEAT16_1293062_1293092;Name=CRISPR1_REPEAT16_1293062_1293092;Parent=CRISPR1_1292060_1293632;Note=ATTTATGTATTTCTATATTAGAATTTAAAT;Dbxref=SO:0001459;Ontology_term=CRISPR
ATCC_23726	CRISPRDetect	Spacer	1293092	1293130	38	+	.	ID=CRISPR1_SPACER16_1293092_1293130;Name=CRISPR1_SPACER16_1293092_1293130;Parent=CRISPR1_1292060_1293632;Note=AACAAAGTCTATTCGAGTGTTTTACATTTAGGTGGAGA;Dbxref=SO:0001459;Ontology_term=CRISPR
ATCC_23726	CRISPRDetect	direct_repeat	1293130	1293160	30	+	.	ID=CRISPR1_REPEAT17_1293130_1293160;Name=CRISPR1_REPEAT17_1293130_1293160;Parent=CRISPR1_1292060_1293632;Note=ATTTATGTATTTCTATATTAGAATTTAAAT;Dbxref=SO:0001459;Ontology_term=CRISPR
ATCC_23726	CRISPRDetect	Spacer	1293160	1293198	38	+	.	ID=CRISPR1_SPACER17_1293160_1293198;Name=CRISPR1_SPACER17_1293160_1293198;Parent=CRISPR1_1292060_1293632;Note=TAGGTATAGCTTTTTATAATGTTTCAATCTATTTCTAA;Dbxref=SO:0001459;Ontology_term=CRISPR
ATCC_23726	CRISPRDetect	direct_repeat	1293198	1293228	30	+	.	ID=CRISPR1_REPEAT18_1293198_1293228;Name=CRISPR1_REPEAT18_1293198_1293228;Parent=CRISPR1_1292060_1293632;Note=ATTTATGTATTTCTATATTAGAATTTAAAT;Dbxref=SO:0001459;Ontology_term=CRISPR
ATCC_23726	CRISPRDetect	Spacer	1293228	1293265	37	+	.	ID=CRISPR1_SPACER18_1293228_1293265;Name=CRISPR1_SPACER18_1293228_1293265;Parent=CRISPR1_1292060_1293632;Note=GAAGAAAATTTTATATGGCAGTTAAATGTTTTGGTGA;Dbxref=SO:0001459;Ontology_term=CRISPR
ATCC_23726	CRISPRDetect	direct_repeat	1293265	1293295	30	+	.	ID=CRISPR1_REPEAT19_1293265_1293295;Name=CRISPR1_REPEAT19_1293265_1293295;Parent=CRISPR1_1292060_1293632;Note=ATTTATGTATTTCTATATTAGAATTTAAAT;Dbxref=SO:0001459;Ontology_term=CRISPR
ATCC_23726	CRISPRDetect	Spacer	1293295	1293333	38	+	.	ID=CRISPR1_SPACER19_1293295_1293333;Name=CRISPR1_SPACER19_1293295_1293333;Parent=CRISPR1_1292060_1293632;Note=GTGAGTGTGAATAATTGGACTTATGAAAGATTTATAAA;Dbxref=SO:0001459;Ontology_term=CRISPR
ATCC_23726	CRISPRDetect	direct_repeat	1293333	1293363	30	+	.	ID=CRISPR1_REPEAT20_1293333_1293363;Name=CRISPR1_REPEAT20_1293333_1293363;Parent=CRISPR1_1292060_1293632;Note=ATTTATGTATTTCTATATTAGAATTTAAAT;Dbxref=SO:0001459;Ontology_term=CRISPR
ATCC_23726	CRISPRDetect	Spacer	1293363	1293402	39	+	.	ID=CRISPR1_SPACER20_1293363_1293402;Name=CRISPR1_SPACER20_1293363_1293402;Parent=CRISPR1_1292060_1293632;Note=TGAAATTGTTTCTAAAATTGAAGCTGATGATCTTCATAT;Dbxref=SO:0001459;Ontology_term=CRISPR
ATCC_23726	CRISPRDetect	direct_repeat	1293402	1293432	30	+	.	ID=CRISPR1_REPEAT21_1293402_1293432;Name=CRISPR1_REPEAT21_1293402_1293432;Parent=CRISPR1_1292060_1293632;Note=ATTTATGTATTTCTATATTAGAATTTAAAT;Dbxref=SO:0001459;Ontology_term=CRISPR
ATCC_23726	CRISPRDetect	Spacer	1293432	1293469	37	+	.	ID=CRISPR1_SPACER21_1293432_1293469;Name=CRISPR1_SPACER21_1293432_1293469;Parent=CRISPR1_1292060_1293632;Note=GGAAACATTTTGTGTGTAACAGTATTTCCAGAGTCCT;Dbxref=SO:0001459;Ontology_term=CRISPR
ATCC_23726	CRISPRDetect	direct_repeat	1293469	1293499	30	+	.	ID=CRISPR1_REPEAT22_1293469_1293499;Name=CRISPR1_REPEAT22_1293469_1293499;Parent=CRISPR1_1292060_1293632;Note=ATTTATGTATTTCTATATTAGAATTTAAAT;Dbxref=SO:0001459;Ontology_term=CRISPR
ATCC_23726	CRISPRDetect	Spacer	1293499	1293535	36	+	.	ID=CRISPR1_SPACER22_1293499_1293535;Name=CRISPR1_SPACER22_1293499_1293535;Parent=CRISPR1_1292060_1293632;Note=TTTAATAAAAGTTTTCCTCCATAGCTTTGAATTGCA;Dbxref=SO:0001459;Ontology_term=CRISPR
ATCC_23726	CRISPRDetect	direct_repeat	1293535	1293565	30	+	.	ID=CRISPR1_REPEAT23_1293535_1293565;Name=CRISPR1_REPEAT23_1293535_1293565;Parent=CRISPR1_1292060_1293632;Note=ATTTATGTATTTCTATATTAGAATTTAAAT;Dbxref=SO:0001459;Ontology_term=CRISPR
ATCC_23726	CRISPRDetect	Spacer	1293565	1293602	37	+	.	ID=CRISPR1_SPACER23_1293565_1293602;Name=CRISPR1_SPACER23_1293565_1293602;Parent=CRISPR1_1292060_1293632;Note=AAAGCAGCAAAGATAACAACAGAATCTCGTCCTGTTT;Dbxref=SO:0001459;Ontology_term=CRISPR
ATCC_23726	CRISPRDetect	direct_repeat	1293602	1293634	31	+	.	ID=CRISPR1_REPEAT24_1293602_1293634;Name=CRISPR1_REPEAT24_1293602_1293634;Parent=CRISPR1_1292060_1293632;Note=ATTTATGTATTTCTATATTAGAATTTAAAAT;Dbxref=SO:0001459;Ontology_term=CRISPR
ATCC_25586	CRISPRDetect	repeat_region	1836377	1837402	1026	+	.	ID=CRISPR1_1836377_1837402;Note=ATTTAAATTCTAATATAGAAATACATAAAT;Dbxref=SO:0001459;Ontology_term=CRISPR;Array_quality_score=7.70
ATCC_25586	CRISPRDetect	direct_repeat	1836377	1836407	30	+	.	ID=CRISPR1_REPEAT1_1836377_1836407;Name=CRISPR1_REPEAT1_1836377_1836407;Parent=CRISPR1_1836377_1837402;Note=ATTTAAATTCTAATATAGAAATACATAAAT;Dbxref=SO:0001459;Ontology_term=CRISPR
ATCC_25586	CRISPRDetect	Spacer	1836407	1836442	35	+	.	ID=CRISPR1_SPACER1_1836407_1836442;Name=CRISPR1_SPACER1_1836407_1836442;Parent=CRISPR1_1836377_1837402;Note=TTCTATAAATTTCAAATGTCTTACTATCTTTCCAT;Dbxref=SO:0001459;Ontology_term=CRISPR
ATCC_25586	CRISPRDetect	direct_repeat	1836442	1836472	30	+	.	ID=CRISPR1_REPEAT2_1836442_1836472;Name=CRISPR1_REPEAT2_1836442_1836472;Parent=CRISPR1_1836377_1837402;Note=ATTTAAATTCTAATATAGAAATACATAAAT;Dbxref=SO:0001459;Ontology_term=CRISPR
ATCC_25586	CRISPRDetect	Spacer	1836472	1836508	36	+	.	ID=CRISPR1_SPACER2_1836472_1836508;Name=CRISPR1_SPACER2_1836472_1836508;Parent=CRISPR1_1836377_1837402;Note=TAAAAAACTCCTATCAGAAAAATTACCTTTTTTAAT;Dbxref=SO:0001459;Ontology_term=CRISPR
ATCC_25586	CRISPRDetect	direct_repeat	1836508	1836538	30	+	.	ID=CRISPR1_REPEAT3_1836508_1836538;Name=CRISPR1_REPEAT3_1836508_1836538;Parent=CRISPR1_1836377_1837402;Note=ATTTAAATTCTAATATAGAAATACATAAAT;Dbxref=SO:0001459;Ontology_term=CRISPR
ATCC_25586	CRISPRDetect	Spacer	1836538	1836573	35	+	.	ID=CRISPR1_SPACER3_1836538_1836573;Name=CRISPR1_SPACER3_1836538_1836573;Parent=CRISPR1_1836377_1837402;Note=GAAGTGCTTTTGTAGAATATTTAAAGTATTGAAAA;Dbxref=SO:0001459;Ontology_term=CRISPR
ATCC_25586	CRISPRDetect	direct_repeat	1836573	1836603	30	+	.	ID=CRISPR1_REPEAT4_1836573_1836603;Name=CRISPR1_REPEAT4_1836573_1836603;Parent=CRISPR1_1836377_1837402;Note=ATTTAAATTCTAATATAGAAATACATAAAT;Dbxref=SO:0001459;Ontology_term=CRISPR
ATCC_25586	CRISPRDetect	Spacer	1836603	1836638	35	+	.	ID=CRISPR1_SPACER4_1836603_1836638;Name=CRISPR1_SPACER4_1836603_1836638;Parent=CRISPR1_1836377_1837402;Note=CTTAGAACAAAGAGCAGAATTATTAAAAAATTCTC;Dbxref=SO:0001459;Ontology_term=CRISPR
ATCC_25586	CRISPRDetect	direct_repeat	1836638	1836668	30	+	.	ID=CRISPR1_REPEAT5_1836638_1836668;Name=CRISPR1_REPEAT5_1836638_1836668;Parent=CRISPR1_1836377_1837402;Note=ATTTAAATTCTAATATAGAAATACATAAAT;Dbxref=SO:0001459;Ontology_term=CRISPR
ATCC_25586	CRISPRDetect	Spacer	1836668	1836703	35	+	.	ID=CRISPR1_SPACER5_1836668_1836703;Name=CRISPR1_SPACER5_1836668_1836703;Parent=CRISPR1_1836377_1837402;Note=TTTATCAGAAGCTTTTGAATTACCAGTTGTAGTAT;Dbxref=SO:0001459;Ontology_term=CRISPR
ATCC_25586	CRISPRDetect	direct_repeat	1836703	1836733	30	+	.	ID=CRISPR1_REPEAT6_1836703_1836733;Name=CRISPR1_REPEAT6_1836703_1836733;Parent=CRISPR1_1836377_1837402;Note=ATTTAAATTCTAATATAGAAATACATAAAT;Dbxref=SO:0001459;Ontology_term=CRISPR
ATCC_25586	CRISPRDetect	Spacer	1836733	1836769	36	+	.	ID=CRISPR1_SPACER6_1836733_1836769;Name=CRISPR1_SPACER6_1836733_1836769;Parent=CRISPR1_1836377_1837402;Note=AAATTGAACAGGAAAATTTAAAAAATAAAGAAAAAA;Dbxref=SO:0001459;Ontology_term=CRISPR
ATCC_25586	CRISPRDetect	direct_repeat	1836769	1836799	30	+	.	ID=CRISPR1_REPEAT7_1836769_1836799;Name=CRISPR1_REPEAT7_1836769_1836799;Parent=CRISPR1_1836377_1837402;Note=ATTTAAATTCTAATATAGAAATACATAAAT;Dbxref=SO:0001459;Ontology_term=CRISPR
ATCC_25586	CRISPRDetect	Spacer	1836799	1836837	38	+	.	ID=CRISPR1_SPACER7_1836799_1836837;Name=CRISPR1_SPACER7_1836799_1836837;Parent=CRISPR1_1836377_1837402;Note=TTGCTCTGTATCTTTTATTAGCTTTGTTTTGTTGTTCC;Dbxref=SO:0001459;Ontology_term=CRISPR
ATCC_25586	CRISPRDetect	direct_repeat	1836837	1836867	30	+	.	ID=CRISPR1_REPEAT8_1836837_1836867;Name=CRISPR1_REPEAT8_1836837_1836867;Parent=CRISPR1_1836377_1837402;Note=ATTTAAATTCTAATATAGAAATACATAAAT;Dbxref=SO:0001459;Ontology_term=CRISPR
ATCC_25586	CRISPRDetect	Spacer	1836867	1836902	35	+	.	ID=CRISPR1_SPACER8_1836867_1836902;Name=CRISPR1_SPACER8_1836867_1836902;Parent=CRISPR1_1836377_1837402;Note=ATATAGTATGTATCATCAATTAAATACGCTTCTTC;Dbxref=SO:0001459;Ontology_term=CRISPR
ATCC_25586	CRISPRDetect	direct_repeat	1836902	1836932	30	+	.	ID=CRISPR1_REPEAT9_1836902_1836932;Name=CRISPR1_REPEAT9_1836902_1836932;Parent=CRISPR1_1836377_1837402;Note=ATTTAAATTCTAATATAGAAATACATAAAT;Dbxref=SO:0001459;Ontology_term=CRISPR
ATCC_25586	CRISPRDetect	Spacer	1836932	1836971	39	+	.	ID=CRISPR1_SPACER9_1836932_1836971;Name=CRISPR1_SPACER9_1836932_1836971;Parent=CRISPR1_1836377_1837402;Note=GAGAACTTACTACAAAGGTGGGAATCCAGTCAAAAAAAT;Dbxref=SO:0001459;Ontology_term=CRISPR
ATCC_25586	CRISPRDetect	direct_repeat	1836971	1837001	30	+	.	ID=CRISPR1_REPEAT10_1836971_1837001;Name=CRISPR1_REPEAT10_1836971_1837001;Parent=CRISPR1_1836377_1837402;Note=ATTTAAATTCTAATATAGAAATACATAAAT;Dbxref=SO:0001459;Ontology_term=CRISPR
ATCC_25586	CRISPRDetect	Spacer	1837001	1837037	36	+	.	ID=CRISPR1_SPACER10_1837001_1837037;Name=CRISPR1_SPACER10_1837001_1837037;Parent=CRISPR1_1836377_1837402;Note=AAGAGATTTTTTATTTGAATTAGCTAATGAAGCTAC;Dbxref=SO:0001459;Ontology_term=CRISPR
ATCC_25586	CRISPRDetect	direct_repeat	1837037	1837067	30	+	.	ID=CRISPR1_REPEAT11_1837037_1837067;Name=CRISPR1_REPEAT11_1837037_1837067;Parent=CRISPR1_1836377_1837402;Note=ATTTAAATTCTAATATAGAAATACATAAAT;Dbxref=SO:0001459;Ontology_term=CRISPR
ATCC_25586	CRISPRDetect	Spacer	1837067	1837103	36	+	.	ID=CRISPR1_SPACER11_1837067_1837103;Name=CRISPR1_SPACER11_1837067_1837103;Parent=CRISPR1_1836377_1837402;Note=TAGATTATTGACTTCATTTAATCCTGGAATAGTTAC;Dbxref=SO:0001459;Ontology_term=CRISPR
ATCC_25586	CRISPRDetect	direct_repeat	1837103	1837133	30	+	.	ID=CRISPR1_REPEAT12_1837103_1837133;Name=CRISPR1_REPEAT12_1837103_1837133;Parent=CRISPR1_1836377_1837402;Note=ATTTAAATTCTAATATAGAAATACATAAAT;Dbxref=SO:0001459;Ontology_term=CRISPR
ATCC_25586	CRISPRDetect	Spacer	1837133	1837171	38	+	.	ID=CRISPR1_SPACER12_1837133_1837171;Name=CRISPR1_SPACER12_1837133_1837171;Parent=CRISPR1_1836377_1837402;Note=TAAAAAACTTCTTTGAAATTATAACCACTGTCAGATTT;Dbxref=SO:0001459;Ontology_term=CRISPR
ATCC_25586	CRISPRDetect	direct_repeat	1837171	1837201	30	+	.	ID=CRISPR1_REPEAT13_1837171_1837201;Name=CRISPR1_REPEAT13_1837171_1837201;Parent=CRISPR1_1836377_1837402;Note=ATTTAAATTCTAATATAGAAATACATAAAT;Dbxref=SO:0001459;Ontology_term=CRISPR
ATCC_25586	CRISPRDetect	Spacer	1837201	1837240	39	+	.	ID=CRISPR1_SPACER13_1837201_1837240;Name=CRISPR1_SPACER13_1837201_1837240;Parent=CRISPR1_1836377_1837402;Note=GAATACTTGAATCTTTTAACTTAAACATCTGTAATACTT;Dbxref=SO:0001459;Ontology_term=CRISPR
ATCC_25586	CRISPRDetect	direct_repeat	1837240	1837270	30	+	.	ID=CRISPR1_REPEAT14_1837240_1837270;Name=CRISPR1_REPEAT14_1837240_1837270;Parent=CRISPR1_1836377_1837402;Note=ATTTAAATTCTAATATAGAAATACATAAAT;Dbxref=SO:0001459;Ontology_term=CRISPR
ATCC_25586	CRISPRDetect	Spacer	1837270	1837304	34	+	.	ID=CRISPR1_SPACER14_1837270_1837304;Name=CRISPR1_SPACER14_1837270_1837304;Parent=CRISPR1_1836377_1837402;Note=CTGTTGATTCAAATAATAAATTAGTTGGAAGTAG;Dbxref=SO:0001459;Ontology_term=CRISPR
ATCC_25586	CRISPRDetect	direct_repeat	1837304	1837334	30	+	.	ID=CRISPR1_REPEAT15_1837304_1837334;Name=CRISPR1_REPEAT15_1837304_1837334;Parent=CRISPR1_1836377_1837402;Note=ATTTAAATTCTAATATAGAAATACATAAAT;Dbxref=SO:0001459;Ontology_term=CRISPR
ATCC_25586	CRISPRDetect	Spacer	1837334	1837372	38	+	.	ID=CRISPR1_SPACER15_1837334_1837372;Name=CRISPR1_SPACER15_1837334_1837372;Parent=CRISPR1_1836377_1837402;Note=TCAAAAATACATTATGTCAATGAATTAACTCAAAACTC;Dbxref=SO:0001459;Ontology_term=CRISPR
ATCC_25586	CRISPRDetect	direct_repeat	1837372	1837402	30	+	.	ID=CRISPR1_REPEAT16_1837372_1837402;Name=CRISPR1_REPEAT16_1837372_1837402;Parent=CRISPR1_1836377_1837402;Note=ATTTAAATTCTAATATAGAAATACATAAAT;Dbxref=SO:0001459;Ontology_term=CRISPR
ChDC_F306	CRISPRDetect	repeat_region	1067797	1069971	2175	-	.	ID=CRISPR1_1067797_1069971;Note=ATTTATGTATTTCTATATTAGAATTTAAAT;Dbxref=SO:0001459;Ontology_term=CRISPR;Array_quality_score=7.82
ChDC_F306	CRISPRDetect	direct_repeat	1067797	1067827	30	-	.	ID=CRISPR1_REPEAT1_1067797_1067827;Name=CRISPR1_REPEAT1_1067797_1067827;Parent=CRISPR1_1067797_1069971;Note=ATTTTTTTTCTAATATAGAAATACATAAAT;Dbxref=SO:0001459;Ontology_term=CRISPR
ChDC_F306	CRISPRDetect	Spacer	1067827	1067863	36	-	.	ID=CRISPR1_SPACER1_1067827_1067863;Name=CRISPR1_SPACER1_1067827_1067863;Parent=CRISPR1_1067797_1069971;Note=GACATTTGGATATACAAGCAGAAGTTAATACTCCTG;Dbxref=SO:0001459;Ontology_term=CRISPR
ChDC_F306	CRISPRDetect	direct_repeat	1067863	1067893	30	-	.	ID=CRISPR1_REPEAT2_1067863_1067893;Name=CRISPR1_REPEAT2_1067863_1067893;Parent=CRISPR1_1067797_1069971;Note=ATTTAAATTCTAATATAGAAATACATAAAT;Dbxref=SO:0001459;Ontology_term=CRISPR
ChDC_F306	CRISPRDetect	Spacer	1067893	1067930	37	-	.	ID=CRISPR1_SPACER2_1067893_1067930;Name=CRISPR1_SPACER2_1067893_1067930;Parent=CRISPR1_1067797_1069971;Note=TAAAAGATGATAATAAAATAAAACAACTTTTAAAAAT;Dbxref=SO:0001459;Ontology_term=CRISPR
ChDC_F306	CRISPRDetect	direct_repeat	1067930	1067960	30	-	.	ID=CRISPR1_REPEAT3_1067930_1067960;Name=CRISPR1_REPEAT3_1067930_1067960;Parent=CRISPR1_1067797_1069971;Note=ATTTAAATTCTAATATAGAAATACATAAAT;Dbxref=SO:0001459;Ontology_term=CRISPR
ChDC_F306	CRISPRDetect	Spacer	1067960	1067998	38	-	.	ID=CRISPR1_SPACER3_1067960_1067998;Name=CRISPR1_SPACER3_1067960_1067998;Parent=CRISPR1_1067797_1069971;Note=TCGCCATTTTTCATTAAAGGAATTATTTTAACTACACC;Dbxref=SO:0001459;Ontology_term=CRISPR
ChDC_F306	CRISPRDetect	direct_repeat	1067998	1068028	30	-	.	ID=CRISPR1_REPEAT4_1067998_1068028;Name=CRISPR1_REPEAT4_1067998_1068028;Parent=CRISPR1_1067797_1069971;Note=ATTTAAATTCTAATATAGAAATACATAAAT;Dbxref=SO:0001459;Ontology_term=CRISPR
ChDC_F306	CRISPRDetect	Spacer	1068028	1068065	37	-	.	ID=CRISPR1_SPACER4_1068028_1068065;Name=CRISPR1_SPACER4_1068028_1068065;Parent=CRISPR1_1067797_1069971;Note=GAAACCAAACAATAATTAATACCTTAATTAATTTCAT;Dbxref=SO:0001459;Ontology_term=CRISPR
ChDC_F306	CRISPRDetect	direct_repeat	1068065	1068095	30	-	.	ID=CRISPR1_REPEAT5_1068065_1068095;Name=CRISPR1_REPEAT5_1068065_1068095;Parent=CRISPR1_1067797_1069971;Note=ATTTAAATTCTAATATAGAAGTACATAAAT;Dbxref=SO:0001459;Ontology_term=CRISPR
ChDC_F306	CRISPRDetect	Spacer	1068095	1068130	35	-	.	ID=CRISPR1_SPACER5_1068095_1068130;Name=CRISPR1_SPACER5_1068095_1068130;Parent=CRISPR1_1067797_1069971;Note=GAAGAGGGGACTGTTCAAGAAAAAATGTTTCCAGG;Dbxref=SO:0001459;Ontology_term=CRISPR
ChDC_F306	CRISPRDetect	direct_repeat	1068130	1068160	30	-	.	ID=CRISPR1_REPEAT6_1068130_1068160;Name=CRISPR1_REPEAT6_1068130_1068160;Parent=CRISPR1_1067797_1069971;Note=ATTTAAATTCTAATATAGAAATACATAAAT;Dbxref=SO:0001459;Ontology_term=CRISPR
ChDC_F306	CRISPRDetect	Spacer	1068160	1068196	36	-	.	ID=CRISPR1_SPACER6_1068160_1068196;Name=CRISPR1_SPACER6_1068160_1068196;Parent=CRISPR1_1067797_1069971;Note=GAGGCAACAAAGAGAATTTCTTAATTATAGTCAATC;Dbxref=SO:0001459;Ontology_term=CRISPR
ChDC_F306	CRISPRDetect	direct_repeat	1068196	1068226	30	-	.	ID=CRISPR1_REPEAT7_1068196_1068226;Name=CRISPR1_REPEAT7_1068196_1068226;Parent=CRISPR1_1067797_1069971;Note=ATTTAAATTCTAATATAGAAATACATAAAT;Dbxref=SO:0001459;Ontology_term=CRISPR
ChDC_F306	CRISPRDetect	Spacer	1068226	1068262	36	-	.	ID=CRISPR1_SPACER7_1068226_1068262;Name=CRISPR1_SPACER7_1068226_1068262;Parent=CRISPR1_1067797_1069971;Note=AAAGAACCTTATTTCCAAGTTCCTAAAAGCCTTTTT;Dbxref=SO:0001459;Ontology_term=CRISPR
ChDC_F306	CRISPRDetect	direct_repeat	1068262	1068292	30	-	.	ID=CRISPR1_REPEAT8_1068262_1068292;Name=CRISPR1_REPEAT8_1068262_1068292;Parent=CRISPR1_1067797_1069971;Note=ATTTAAATTCTAATATAGAAATACATAAAT;Dbxref=SO:0001459;Ontology_term=CRISPR
ChDC_F306	CRISPRDetect	Spacer	1068292	1068330	38	-	.	ID=CRISPR1_SPACER8_1068292_1068330;Name=CRISPR1_SPACER8_1068292_1068330;Parent=CRISPR1_1067797_1069971;Note=GATAATGTTGCAGATAAAGATGCAGTTATAAAAATGAT;Dbxref=SO:0001459;Ontology_term=CRISPR
ChDC_F306	CRISPRDetect	direct_repeat	1068330	1068360	30	-	.	ID=CRISPR1_REPEAT9_1068330_1068360;Name=CRISPR1_REPEAT9_1068330_1068360;Parent=CRISPR1_1067797_1069971;Note=ATTTAAATTCTAATATAGAAATACATAAAT;Dbxref=SO:0001459;Ontology_term=CRISPR
ChDC_F306	CRISPRDetect	Spacer	1068360	1068396	36	-	.	ID=CRISPR1_SPACER9_1068360_1068396;Name=CRISPR1_SPACER9_1068360_1068396;Parent=CRISPR1_1067797_1069971;Note=TGGAAGAACTTAACAAGAATGATTATAAGTTTTGTA;Dbxref=SO:0001459;Ontology_term=CRISPR
ChDC_F306	CRISPRDetect	direct_repeat	1068396	1068426	30	-	.	ID=CRISPR1_REPEAT10_1068396_1068426;Name=CRISPR1_REPEAT10_1068396_1068426;Parent=CRISPR1_1067797_1069971;Note=ATTTAAATTCTAATATAGAAATACATAAAT;Dbxref=SO:0001459;Ontology_term=CRISPR
ChDC_F306	CRISPRDetect	Spacer	1068426	1068462	36	-	.	ID=CRISPR1_SPACER10_1068426_1068462;Name=CRISPR1_SPACER10_1068426_1068462;Parent=CRISPR1_1067797_1069971;Note=AAAGAACCTTATTTCCAAGTTCCTAAAAGCCTTTTT;Dbxref=SO:0001459;Ontology_term=CRISPR
ChDC_F306	CRISPRDetect	direct_repeat	1068462	1068492	30	-	.	ID=CRISPR1_REPEAT11_1068462_1068492;Name=CRISPR1_REPEAT11_1068462_1068492;Parent=CRISPR1_1067797_1069971;Note=ATTTAAATTCTAATATAGAAATACATAAAT;Dbxref=SO:0001459;Ontology_term=CRISPR
ChDC_F306	CRISPRDetect	Spacer	1068492	1068528	36	-	.	ID=CRISPR1_SPACER11_1068492_1068528;Name=CRISPR1_SPACER11_1068492_1068528;Parent=CRISPR1_1067797_1069971;Note=AAAGAACCTTATTTCCAAGTTCCTAAAAGCCTTTTT;Dbxref=SO:0001459;Ontology_term=CRISPR
ChDC_F306	CRISPRDetect	direct_repeat	1068528	1068558	30	-	.	ID=CRISPR1_REPEAT12_1068528_1068558;Name=CRISPR1_REPEAT12_1068528_1068558;Parent=CRISPR1_1067797_1069971;Note=ATTTAAATTCTAATATAGAAATACATAAAT;Dbxref=SO:0001459;Ontology_term=CRISPR
ChDC_F306	CRISPRDetect	Spacer	1068558	1068594	36	-	.	ID=CRISPR1_SPACER12_1068558_1068594;Name=CRISPR1_SPACER12_1068558_1068594;Parent=CRISPR1_1067797_1069971;Note=AAAGAACCTTATTTCCAAGTTCCTAAAAGCCTTTTT;Dbxref=SO:0001459;Ontology_term=CRISPR
ChDC_F306	CRISPRDetect	direct_repeat	1068594	1068624	30	-	.	ID=CRISPR1_REPEAT13_1068594_1068624;Name=CRISPR1_REPEAT13_1068594_1068624;Parent=CRISPR1_1067797_1069971;Note=ATTTAAATTCTAATATAGAAATACATAAAT;Dbxref=SO:0001459;Ontology_term=CRISPR
ChDC_F306	CRISPRDetect	Spacer	1068624	1068660	36	-	.	ID=CRISPR1_SPACER13_1068624_1068660;Name=CRISPR1_SPACER13_1068624_1068660;Parent=CRISPR1_1067797_1069971;Note=AAAGAACCTTATTTCCAAGTTCCTAAAAGCCTTTTT;Dbxref=SO:0001459;Ontology_term=CRISPR
ChDC_F306	CRISPRDetect	direct_repeat	1068660	1068690	30	-	.	ID=CRISPR1_REPEAT14_1068660_1068690;Name=CRISPR1_REPEAT14_1068660_1068690;Parent=CRISPR1_1067797_1069971;Note=ATTTAAATTCTAATATAGAAATACATAAAT;Dbxref=SO:0001459;Ontology_term=CRISPR
ChDC_F306	CRISPRDetect	Spacer	1068690	1068726	36	-	.	ID=CRISPR1_SPACER14_1068690_1068726;Name=CRISPR1_SPACER14_1068690_1068726;Parent=CRISPR1_1067797_1069971;Note=AAAGAACCTTATTTCCAAGTTCCTAAAAGCCTTTTT;Dbxref=SO:0001459;Ontology_term=CRISPR
ChDC_F306	CRISPRDetect	direct_repeat	1068726	1068756	30	-	.	ID=CRISPR1_REPEAT15_1068726_1068756;Name=CRISPR1_REPEAT15_1068726_1068756;Parent=CRISPR1_1067797_1069971;Note=ATTTAAATTCTAATATAGAAATACATAAAT;Dbxref=SO:0001459;Ontology_term=CRISPR
ChDC_F306	CRISPRDetect	Spacer	1068756	1068792	36	-	.	ID=CRISPR1_SPACER15_1068756_1068792;Name=CRISPR1_SPACER15_1068756_1068792;Parent=CRISPR1_1067797_1069971;Note=AAAGAACCTTATTTCCAAGTTCCTAAAAGCCTTTTT;Dbxref=SO:0001459;Ontology_term=CRISPR
ChDC_F306	CRISPRDetect	direct_repeat	1068792	1068822	30	-	.	ID=CRISPR1_REPEAT16_1068792_1068822;Name=CRISPR1_REPEAT16_1068792_1068822;Parent=CRISPR1_1067797_1069971;Note=ATTTAAATTCTAATATAGAAATACATAAAT;Dbxref=SO:0001459;Ontology_term=CRISPR
ChDC_F306	CRISPRDetect	Spacer	1068822	1068858	36	-	.	ID=CRISPR1_SPACER16_1068822_1068858;Name=CRISPR1_SPACER16_1068822_1068858;Parent=CRISPR1_1067797_1069971;Note=AAAGAACCTTATTTCCAAGTTCCTAAAAGCTTTATC;Dbxref=SO:0001459;Ontology_term=CRISPR
ChDC_F306	CRISPRDetect	direct_repeat	1068858	1068888	30	-	.	ID=CRISPR1_REPEAT17_1068858_1068888;Name=CRISPR1_REPEAT17_1068858_1068888;Parent=CRISPR1_1067797_1069971;Note=ATTTAAATTCTAATATAGAAATACATAAAT;Dbxref=SO:0001459;Ontology_term=CRISPR
ChDC_F306	CRISPRDetect	Spacer	1068888	1068924	36	-	.	ID=CRISPR1_SPACER17_1068888_1068924;Name=CRISPR1_SPACER17_1068888_1068924;Parent=CRISPR1_1067797_1069971;Note=TAAATTATTAAGAGATAATGCTGAGTTAACAAATAT;Dbxref=SO:0001459;Ontology_term=CRISPR
ChDC_F306	CRISPRDetect	direct_repeat	1068924	1068954	30	-	.	ID=CRISPR1_REPEAT18_1068924_1068954;Name=CRISPR1_REPEAT18_1068924_1068954;Parent=CRISPR1_1067797_1069971;Note=ATTTAAATTCTAATATAGAAATACATAAAT;Dbxref=SO:0001459;Ontology_term=CRISPR
ChDC_F306	CRISPRDetect	Spacer	1068954	1068991	37	-	.	ID=CRISPR1_SPACER18_1068954_1068991;Name=CRISPR1_SPACER18_1068954_1068991;Parent=CRISPR1_1067797_1069971;Note=TTAAAAATTTTTTTATACTTTTTTTCATTGATATTAT;Dbxref=SO:0001459;Ontology_term=CRISPR
ChDC_F306	CRISPRDetect	direct_repeat	1068991	1069021	30	-	.	ID=CRISPR1_REPEAT19_1068991_1069021;Name=CRISPR1_REPEAT19_1068991_1069021;Parent=CRISPR1_1067797_1069971;Note=ATTTAAATTCTAATATAGAAATACATAAAT;Dbxref=SO:0001459;Ontology_term=CRISPR
ChDC_F306	CRISPRDetect	Spacer	1069021	1069058	37	-	.	ID=CRISPR1_SPACER19_1069021_1069058;Name=CRISPR1_SPACER19_1069021_1069058;Parent=CRISPR1_1067797_1069971;Note=TTTAACTTCCATTTCTTTTTATTTATTAGTTTTATAT;Dbxref=SO:0001459;Ontology_term=CRISPR
ChDC_F306	CRISPRDetect	direct_repeat	1069058	1069088	30	-	.	ID=CRISPR1_REPEAT20_1069058_1069088;Name=CRISPR1_REPEAT20_1069058_1069088;Parent=CRISPR1_1067797_1069971;Note=ATTTAAATTCTAATATAGAAATACATAAAT;Dbxref=SO:0001459;Ontology_term=CRISPR
ChDC_F306	CRISPRDetect	Spacer	1069088	1069124	36	-	.	ID=CRISPR1_SPACER20_1069088_1069124;Name=CRISPR1_SPACER20_1069088_1069124;Parent=CRISPR1_1067797_1069971;Note=TTCAACAATAATTTCTGTCAATAAGTTACAGAAATA;Dbxref=SO:0001459;Ontology_term=CRISPR
ChDC_F306	CRISPRDetect	direct_repeat	1069124	1069154	30	-	.	ID=CRISPR1_REPEAT21_1069124_1069154;Name=CRISPR1_REPEAT21_1069124_1069154;Parent=CRISPR1_1067797_1069971;Note=ATTTAAATTCTAATATAGAAATACATAAAT;Dbxref=SO:0001459;Ontology_term=CRISPR
ChDC_F306	CRISPRDetect	Spacer	1069154	1069191	37	-	.	ID=CRISPR1_SPACER21_1069154_1069191;Name=CRISPR1_SPACER21_1069154_1069191;Parent=CRISPR1_1067797_1069971;Note=CTGATGCTGTAACTTCTTTTACAGGGTCTATTTGTCC;Dbxref=SO:0001459;Ontology_term=CRISPR
ChDC_F306	CRISPRDetect	direct_repeat	1069191	1069221	30	-	.	ID=CRISPR1_REPEAT22_1069191_1069221;Name=CRISPR1_REPEAT22_1069191_1069221;Parent=CRISPR1_1067797_1069971;Note=ATTTAAATTCTAATATAGAAATACATAAAT;Dbxref=SO:0001459;Ontology_term=CRISPR
ChDC_F306	CRISPRDetect	Spacer	1069221	1069259	38	-	.	ID=CRISPR1_SPACER22_1069221_1069259;Name=CRISPR1_SPACER22_1069221_1069259;Parent=CRISPR1_1067797_1069971;Note=TCCAATAACTCTGCTCTGCTATGAAAAAACTAGAACTC;Dbxref=SO:0001459;Ontology_term=CRISPR
ChDC_F306	CRISPRDetect	direct_repeat	1069259	1069289	30	-	.	ID=CRISPR1_REPEAT23_1069259_1069289;Name=CRISPR1_REPEAT23_1069259_1069289;Parent=CRISPR1_1067797_1069971;Note=ATTTAAATTCTAATATAGAAATACATAAAT;Dbxref=SO:0001459;Ontology_term=CRISPR
ChDC_F306	CRISPRDetect	Spacer	1069289	1069325	36	-	.	ID=CRISPR1_SPACER23_1069289_1069325;Name=CRISPR1_SPACER23_1069289_1069325;Parent=CRISPR1_1067797_1069971;Note=GACATGGAATGACACATATATATGCACAAAAATATG;Dbxref=SO:0001459;Ontology_term=CRISPR
ChDC_F306	CRISPRDetect	direct_repeat	1069325	1069355	30	-	.	ID=CRISPR1_REPEAT24_1069325_1069355;Name=CRISPR1_REPEAT24_1069325_1069355;Parent=CRISPR1_1067797_1069971;Note=ATTTAAATTCTAATATAGAAATACATAAAT;Dbxref=SO:0001459;Ontology_term=CRISPR
ChDC_F306	CRISPRDetect	Spacer	1069355	1069393	38	-	.	ID=CRISPR1_SPACER24_1069355_1069393;Name=CRISPR1_SPACER24_1069355_1069393;Parent=CRISPR1_1067797_1069971;Note=TGGATGTCTACTCCTGCTGTTAAAATTAAAGCTTTATC;Dbxref=SO:0001459;Ontology_term=CRISPR
ChDC_F306	CRISPRDetect	direct_repeat	1069393	1069423	30	-	.	ID=CRISPR1_REPEAT25_1069393_1069423;Name=CRISPR1_REPEAT25_1069393_1069423;Parent=CRISPR1_1067797_1069971;Note=ATTTAAATTCTAATATAGAAATACATAAAT;Dbxref=SO:0001459;Ontology_term=CRISPR
ChDC_F306	CRISPRDetect	Spacer	1069423	1069461	38	-	.	ID=CRISPR1_SPACER25_1069423_1069461;Name=CRISPR1_SPACER25_1069423_1069461;Parent=CRISPR1_1067797_1069971;Note=TAAACATGTGCTCCACAATGTGCACAGATAAATTCACG;Dbxref=SO:0001459;Ontology_term=CRISPR
ChDC_F306	CRISPRDetect	direct_repeat	1069461	1069491	30	-	.	ID=CRISPR1_REPEAT26_1069461_1069491;Name=CRISPR1_REPEAT26_1069461_1069491;Parent=CRISPR1_1067797_1069971;Note=ATTTAAATTCTAATATAGAAATACATAAAT;Dbxref=SO:0001459;Ontology_term=CRISPR
ChDC_F306	CRISPRDetect	Spacer	1069491	1069526	35	-	.	ID=CRISPR1_SPACER26_1069491_1069526;Name=CRISPR1_SPACER26_1069491_1069526;Parent=CRISPR1_1067797_1069971;Note=GAAGCTGTTTTAAAAGGTCAAGAATACACAATAGA;Dbxref=SO:0001459;Ontology_term=CRISPR
ChDC_F306	CRISPRDetect	direct_repeat	1069526	1069556	30	-	.	ID=CRISPR1_REPEAT27_1069526_1069556;Name=CRISPR1_REPEAT27_1069526_1069556;Parent=CRISPR1_1067797_1069971;Note=ATTTAAATTCTAATATAGAAATACATAAAT;Dbxref=SO:0001459;Ontology_term=CRISPR
ChDC_F306	CRISPRDetect	Spacer	1069556	1069594	38	-	.	ID=CRISPR1_SPACER27_1069556_1069594;Name=CRISPR1_SPACER27_1069556_1069594;Parent=CRISPR1_1067797_1069971;Note=ATTTAATAAAAAATCTAGTAAGGATCTCAGCTATAATC;Dbxref=SO:0001459;Ontology_term=CRISPR
ChDC_F306	CRISPRDetect	direct_repeat	1069594	1069624	30	-	.	ID=CRISPR1_REPEAT28_1069594_1069624;Name=CRISPR1_REPEAT28_1069594_1069624;Parent=CRISPR1_1067797_1069971;Note=ATTTAAATTCTAATATAGAAATACATAAAT;Dbxref=SO:0001459;Ontology_term=CRISPR
ChDC_F306	CRISPRDetect	Spacer	1069624	1069660	36	-	.	ID=CRISPR1_SPACER28_1069624_1069660;Name=CRISPR1_SPACER28_1069624_1069660;Parent=CRISPR1_1067797_1069971;Note=ATCCTTATTTACTCTCCTTCCTGATATTGTTCCATT;Dbxref=SO:0001459;Ontology_term=CRISPR
ChDC_F306	CRISPRDetect	direct_repeat	1069660	1069690	30	-	.	ID=CRISPR1_REPEAT29_1069660_1069690;Name=CRISPR1_REPEAT29_1069660_1069690;Parent=CRISPR1_1067797_1069971;Note=ATTTAAATTCTAATATAGAAATACATAAAT;Dbxref=SO:0001459;Ontology_term=CRISPR
ChDC_F306	CRISPRDetect	Spacer	1069690	1069726	36	-	.	ID=CRISPR1_SPACER29_1069690_1069726;Name=CRISPR1_SPACER29_1069690_1069726;Parent=CRISPR1_1067797_1069971;Note=TAAAATACTTTGATACTAAAAAACAAAAAGAAGAAA;Dbxref=SO:0001459;Ontology_term=CRISPR
ChDC_F306	CRISPRDetect	direct_repeat	1069726	1069756	30	-	.	ID=CRISPR1_REPEAT30_1069726_1069756;Name=CRISPR1_REPEAT30_1069726_1069756;Parent=CRISPR1_1067797_1069971;Note=ATTTAAATTCTAATATAGAAATACATAAAT;Dbxref=SO:0001459;Ontology_term=CRISPR
ChDC_F306	CRISPRDetect	Spacer	1069756	1069794	38	-	.	ID=CRISPR1_SPACER30_1069756_1069794;Name=CRISPR1_SPACER30_1069756_1069794;Parent=CRISPR1_1067797_1069971;Note=TTGATAAAGAAGCAGTTGATGAGAAAGGTAACCCTGTT;Dbxref=SO:0001459;Ontology_term=CRISPR
ChDC_F306	CRISPRDetect	direct_repeat	1069794	1069824	30	-	.	ID=CRISPR1_REPEAT31_1069794_1069824;Name=CRISPR1_REPEAT31_1069794_1069824;Parent=CRISPR1_1067797_1069971;Note=ATTTAAATTCTAATATAGAAATACATAAAT;Dbxref=SO:0001459;Ontology_term=CRISPR
ChDC_F306	CRISPRDetect	Spacer	1069824	1069859	35	-	.	ID=CRISPR1_SPACER31_1069824_1069859;Name=CRISPR1_SPACER31_1069824_1069859;Parent=CRISPR1_1067797_1069971;Note=TTAAAAAAGATAAGTAATTTATCCCCCTCTCCCAG;Dbxref=SO:0001459;Ontology_term=CRISPR
ChDC_F306	CRISPRDetect	direct_repeat	1069859	1069889	30	-	.	ID=CRISPR1_REPEAT32_1069859_1069889;Name=CRISPR1_REPEAT32_1069859_1069889;Parent=CRISPR1_1067797_1069971;Note=ATTTAAATTCTAATATAGAAATACATAAAT;Dbxref=SO:0001459;Ontology_term=CRISPR
ChDC_F306	CRISPRDetect	Spacer	1069889	1069942	53	-	.	ID=CRISPR1_SPACER32_1069889_1069942;Name=CRISPR1_SPACER32_1069889_1069942;Parent=CRISPR1_1067797_1069971;Note=AGCTACCTAAAAAAGCTACTCCCATATAATACTTTTTTAATATCCTTTTGTCA;Dbxref=SO:0001459;Ontology_term=CRISPR
ChDC_F306	CRISPRDetect	direct_repeat	1069942	1069975	31	-	.	ID=CRISPR1_REPEAT33_1069942_1069975;Name=CRISPR1_REPEAT33_1069942_1069975;Parent=CRISPR1_1067797_1069971;Note=ATATAAGTTTTTTAGTAAAAAATAAAAAAAT;Dbxref=SO:0001459;Ontology_term=CRISPR
ChDC_F317	CRISPRDetect	repeat_region	893827	894855	1029	+	.	ID=CRISPR1_893827_894855;Note=ATTTATGTATTTCTATATTAGAATTTAAAT;Dbxref=SO:0001459;Ontology_term=CRISPR;Array_quality_score=7.85
ChDC_F317	CRISPRDetect	direct_repeat	893827	893857	30	+	.	ID=CRISPR1_REPEAT1_893827_893857;Name=CRISPR1_REPEAT1_893827_893857;Parent=CRISPR1_893827_894855;Note=ATTTATGTATTTCTATATTAGAATTTAAAT;Dbxref=SO:0001459;Ontology_term=CRISPR
ChDC_F317	CRISPRDetect	Spacer	893857	893892	35	+	.	ID=CRISPR1_SPACER1_893857_893892;Name=CRISPR1_SPACER1_893857_893892;Parent=CRISPR1_893827_894855;Note=TAAAAAAAATTCAAAATGATGTATATAAATTAAAA;Dbxref=SO:0001459;Ontology_term=CRISPR
ChDC_F317	CRISPRDetect	direct_repeat	893892	893922	30	+	.	ID=CRISPR1_REPEAT2_893892_893922;Name=CRISPR1_REPEAT2_893892_893922;Parent=CRISPR1_893827_894855;Note=ATTTATGTATTTCTATATTAGAATTTAAAT;Dbxref=SO:0001459;Ontology_term=CRISPR
ChDC_F317	CRISPRDetect	Spacer	893922	893958	36	+	.	ID=CRISPR1_SPACER2_893922_893958;Name=CRISPR1_SPACER2_893922_893958;Parent=CRISPR1_893827_894855;Note=AGCAAATGATGAAAAAGTTATATAATCCAGATTTGA;Dbxref=SO:0001459;Ontology_term=CRISPR
ChDC_F317	CRISPRDetect	direct_repeat	893958	893988	30	+	.	ID=CRISPR1_REPEAT3_893958_893988;Name=CRISPR1_REPEAT3_893958_893988;Parent=CRISPR1_893827_894855;Note=ATTTATGTATTTCTATATTAGAATTTAAAT;Dbxref=SO:0001459;Ontology_term=CRISPR
ChDC_F317	CRISPRDetect	Spacer	893988	894024	36	+	.	ID=CRISPR1_SPACER3_893988_894024;Name=CRISPR1_SPACER3_893988_894024;Parent=CRISPR1_893827_894855;Note=CAAGGTTACACATTTAGCCGTGATTGTGCTTGTGTT;Dbxref=SO:0001459;Ontology_term=CRISPR
ChDC_F317	CRISPRDetect	direct_repeat	894024	894054	30	+	.	ID=CRISPR1_REPEAT4_894024_894054;Name=CRISPR1_REPEAT4_894024_894054;Parent=CRISPR1_893827_894855;Note=ATTTATGTATTTCTATATTAGAATTTAAAT;Dbxref=SO:0001459;Ontology_term=CRISPR
ChDC_F317	CRISPRDetect	Spacer	894054	894091	37	+	.	ID=CRISPR1_SPACER4_894054_894091;Name=CRISPR1_SPACER4_894054_894091;Parent=CRISPR1_893827_894855;Note=GAGCAAAGGAACTTGTTAATCAAATTAAAATTTGATT;Dbxref=SO:0001459;Ontology_term=CRISPR
ChDC_F317	CRISPRDetect	direct_repeat	894091	894121	30	+	.	ID=CRISPR1_REPEAT5_894091_894121;Name=CRISPR1_REPEAT5_894091_894121;Parent=CRISPR1_893827_894855;Note=ATTTATGTATTTCTATATTAGAATTTAAAT;Dbxref=SO:0001459;Ontology_term=CRISPR
ChDC_F317	CRISPRDetect	Spacer	894121	894157	36	+	.	ID=CRISPR1_SPACER5_894121_894157;Name=CRISPR1_SPACER5_894121_894157;Parent=CRISPR1_893827_894855;Note=TAAAGTAAATTTACAATCTTCATCTATACATTTATA;Dbxref=SO:0001459;Ontology_term=CRISPR
ChDC_F317	CRISPRDetect	direct_repeat	894157	894187	30	+	.	ID=CRISPR1_REPEAT6_894157_894187;Name=CRISPR1_REPEAT6_894157_894187;Parent=CRISPR1_893827_894855;Note=ATTTATGTATTTCTATATTAGAATTTAAAT;Dbxref=SO:0001459;Ontology_term=CRISPR
ChDC_F317	CRISPRDetect	Spacer	894187	894224	37	+	.	ID=CRISPR1_SPACER6_894187_894224;Name=CRISPR1_SPACER6_894187_894224;Parent=CRISPR1_893827_894855;Note=GATGATTACATAACTCTTTCAACTTCTGAAATCTTTA;Dbxref=SO:0001459;Ontology_term=CRISPR
ChDC_F317	CRISPRDetect	direct_repeat	894224	894254	30	+	.	ID=CRISPR1_REPEAT7_894224_894254;Name=CRISPR1_REPEAT7_894224_894254;Parent=CRISPR1_893827_894855;Note=ATTTATGTATTTCTATATTAGAATTTAAAT;Dbxref=SO:0001459;Ontology_term=CRISPR
ChDC_F317	CRISPRDetect	Spacer	894254	894291	37	+	.	ID=CRISPR1_SPACER7_894254_894291;Name=CRISPR1_SPACER7_894254_894291;Parent=CRISPR1_893827_894855;Note=CAAGGCATAAAAGAAGAATTAAACAAGCATTTAACTT;Dbxref=SO:0001459;Ontology_term=CRISPR
ChDC_F317	CRISPRDetect	direct_repeat	894291	894321	30	+	.	ID=CRISPR1_REPEAT8_894291_894321;Name=CRISPR1_REPEAT8_894291_894321;Parent=CRISPR1_893827_894855;Note=ATTTATGTATTTCTATATTAGAATTTAAAT;Dbxref=SO:0001459;Ontology_term=CRISPR
ChDC_F317	CRISPRDetect	Spacer	894321	894356	35	+	.	ID=CRISPR1_SPACER8_894321_894356;Name=CRISPR1_SPACER8_894321_894356;Parent=CRISPR1_893827_894855;Note=TTCAAAAATTAAGTATTTTAGGTAGCTTGTTCCAA;Dbxref=SO:0001459;Ontology_term=CRISPR
ChDC_F317	CRISPRDetect	direct_repeat	894356	894386	30	+	.	ID=CRISPR1_REPEAT9_894356_894386;Name=CRISPR1_REPEAT9_894356_894386;Parent=CRISPR1_893827_894855;Note=ATTTATGTATTTCTATATTAGAATTTAAAT;Dbxref=SO:0001459;Ontology_term=CRISPR
ChDC_F317	CRISPRDetect	Spacer	894386	894423	37	+	.	ID=CRISPR1_SPACER9_894386_894423;Name=CRISPR1_SPACER9_894386_894423;Parent=CRISPR1_893827_894855;Note=TACATCATTTTTATATGAACCTTTTCTATATTTTTCT;Dbxref=SO:0001459;Ontology_term=CRISPR
ChDC_F317	CRISPRDetect	direct_repeat	894423	894453	30	+	.	ID=CRISPR1_REPEAT10_894423_894453;Name=CRISPR1_REPEAT10_894423_894453;Parent=CRISPR1_893827_894855;Note=ATTTATGTATTTCTATATTAGAATTTAAAT;Dbxref=SO:0001459;Ontology_term=CRISPR
ChDC_F317	CRISPRDetect	Spacer	894453	894489	36	+	.	ID=CRISPR1_SPACER10_894453_894489;Name=CRISPR1_SPACER10_894453_894489;Parent=CRISPR1_893827_894855;Note=GGTGTTAATAACAAAAATACTCAAAATAATGTAGCA;Dbxref=SO:0001459;Ontology_term=CRISPR
ChDC_F317	CRISPRDetect	direct_repeat	894489	894519	30	+	.	ID=CRISPR1_REPEAT11_894489_894519;Name=CRISPR1_REPEAT11_894489_894519;Parent=CRISPR1_893827_894855;Note=ATTTATGTATTTCTATATTAGAATTTAAAT;Dbxref=SO:0001459;Ontology_term=CRISPR
ChDC_F317	CRISPRDetect	Spacer	894519	894557	38	+	.	ID=CRISPR1_SPACER11_894519_894557;Name=CRISPR1_SPACER11_894519_894557;Parent=CRISPR1_893827_894855;Note=TATCTCTTTTCACTAATAATTGCTCTTTTATATTTTGA;Dbxref=SO:0001459;Ontology_term=CRISPR
ChDC_F317	CRISPRDetect	direct_repeat	894557	894587	30	+	.	ID=CRISPR1_REPEAT12_894557_894587;Name=CRISPR1_REPEAT12_894557_894587;Parent=CRISPR1_893827_894855;Note=ATTTATGTATTTCTATATTAGAATTTAAAT;Dbxref=SO:0001459;Ontology_term=CRISPR
ChDC_F317	CRISPRDetect	Spacer	894587	894625	38	+	.	ID=CRISPR1_SPACER12_894587_894625;Name=CRISPR1_SPACER12_894587_894625;Parent=CRISPR1_893827_894855;Note=GTGAGTGTGAATAATTGGACTTATGAAAGATTTATAAA;Dbxref=SO:0001459;Ontology_term=CRISPR
ChDC_F317	CRISPRDetect	direct_repeat	894625	894655	30	+	.	ID=CRISPR1_REPEAT13_894625_894655;Name=CRISPR1_REPEAT13_894625_894655;Parent=CRISPR1_893827_894855;Note=ATTTATGTATTTCTATATTAGAATTTAAAT;Dbxref=SO:0001459;Ontology_term=CRISPR
ChDC_F317	CRISPRDetect	Spacer	894655	894692	37	+	.	ID=CRISPR1_SPACER13_894655_894692;Name=CRISPR1_SPACER13_894655_894692;Parent=CRISPR1_893827_894855;Note=CAAGGCATAAAAGAAGAATTAAACAAGCATTTAACTT;Dbxref=SO:0001459;Ontology_term=CRISPR
ChDC_F317	CRISPRDetect	direct_repeat	894692	894722	30	+	.	ID=CRISPR1_REPEAT14_894692_894722;Name=CRISPR1_REPEAT14_894692_894722;Parent=CRISPR1_893827_894855;Note=ATTTATGTATTTCTATATTAGAATTTAAAT;Dbxref=SO:0001459;Ontology_term=CRISPR
ChDC_F317	CRISPRDetect	Spacer	894722	894758	36	+	.	ID=CRISPR1_SPACER14_894722_894758;Name=CRISPR1_SPACER14_894722_894758;Parent=CRISPR1_893827_894855;Note=AAAGATGACTTTATAGATTTATTAAAATCTGAAAGA;Dbxref=SO:0001459;Ontology_term=CRISPR
ChDC_F317	CRISPRDetect	direct_repeat	894758	894788	30	+	.	ID=CRISPR1_REPEAT15_894758_894788;Name=CRISPR1_REPEAT15_894758_894788;Parent=CRISPR1_893827_894855;Note=ATTTATGTATTTCTATATTAGAATTTAAAT;Dbxref=SO:0001459;Ontology_term=CRISPR
ChDC_F317	CRISPRDetect	Spacer	894788	894825	37	+	.	ID=CRISPR1_SPACER15_894788_894825;Name=CRISPR1_SPACER15_894788_894825;Parent=CRISPR1_893827_894855;Note=AAAGCAGCAAAGATAACAACAGAATCTCGTCCTGTTT;Dbxref=SO:0001459;Ontology_term=CRISPR
ChDC_F317	CRISPRDetect	direct_repeat	894825	894857	31	+	.	ID=CRISPR1_REPEAT16_894825_894857;Name=CRISPR1_REPEAT16_894825_894857;Parent=CRISPR1_893827_894855;Note=ATTTATGTATTTCTATATTAGAATTTAAAAT;Dbxref=SO:0001459;Ontology_term=CRISPR
ChDC_F332	CRISPRDetect	repeat_region	805982	808716	2735	+	.	ID=CRISPR1_805982_808716;Note=ATGAACTATAAACTTGAAAAGTTTTGAAAT;Dbxref=SO:0001459;Ontology_term=CRISPR;Array_quality_score=7.77
ChDC_F332	CRISPRDetect	direct_repeat	805982	806012	30	+	.	ID=CRISPR1_REPEAT1_805982_806012;Name=CRISPR1_REPEAT1_805982_806012;Parent=CRISPR1_805982_808716;Note=ATGAACTATAAACTTGAAAAGTTTTGAAAT;Dbxref=SO:0001459;Ontology_term=CRISPR
ChDC_F332	CRISPRDetect	Spacer	806012	806048	36	+	.	ID=CRISPR1_SPACER1_806012_806048;Name=CRISPR1_SPACER1_806012_806048;Parent=CRISPR1_805982_808716;Note=AGCATTTAAGGAGGAGTAATGAAAGTAAAAATAATT;Dbxref=SO:0001459;Ontology_term=CRISPR
ChDC_F332	CRISPRDetect	direct_repeat	806048	806078	30	+	.	ID=CRISPR1_REPEAT2_806048_806078;Name=CRISPR1_REPEAT2_806048_806078;Parent=CRISPR1_805982_808716;Note=ATGAACTATAAACTTGAAAAGTTTTGAAAT;Dbxref=SO:0001459;Ontology_term=CRISPR
ChDC_F332	CRISPRDetect	Spacer	806078	806114	36	+	.	ID=CRISPR1_SPACER2_806078_806114;Name=CRISPR1_SPACER2_806078_806114;Parent=CRISPR1_805982_808716;Note=AGCCAAACAGTTTAAGGTTGGAGATACAGCAGGAGT;Dbxref=SO:0001459;Ontology_term=CRISPR
ChDC_F332	CRISPRDetect	direct_repeat	806114	806144	30	+	.	ID=CRISPR1_REPEAT3_806114_806144;Name=CRISPR1_REPEAT3_806114_806144;Parent=CRISPR1_805982_808716;Note=ATGAACTATAAACTTGAAAAGTTTTGAAAT;Dbxref=SO:0001459;Ontology_term=CRISPR
ChDC_F332	CRISPRDetect	Spacer	806144	806180	36	+	.	ID=CRISPR1_SPACER3_806144_806180;Name=CRISPR1_SPACER3_806144_806180;Parent=CRISPR1_805982_808716;Note=TCATTATGCTAATACAGATAAGGCAACAATACATTA;Dbxref=SO:0001459;Ontology_term=CRISPR
ChDC_F332	CRISPRDetect	direct_repeat	806180	806210	30	+	.	ID=CRISPR1_REPEAT4_806180_806210;Name=CRISPR1_REPEAT4_806180_806210;Parent=CRISPR1_805982_808716;Note=ATGAACTATAAACTTGAAAAGTTTTGAAAT;Dbxref=SO:0001459;Ontology_term=CRISPR
ChDC_F332	CRISPRDetect	Spacer	806210	806245	35	+	.	ID=CRISPR1_SPACER4_806210_806245;Name=CRISPR1_SPACER4_806210_806245;Parent=CRISPR1_805982_808716;Note=ACAATTTTAATCTCTGTGTCTAAAATCACAATTTT;Dbxref=SO:0001459;Ontology_term=CRISPR
ChDC_F332	CRISPRDetect	direct_repeat	806245	806275	30	+	.	ID=CRISPR1_REPEAT5_806245_806275;Name=CRISPR1_REPEAT5_806245_806275;Parent=CRISPR1_805982_808716;Note=ATGAACTATAAACTTGAAAAGTTTTGAAAT;Dbxref=SO:0001459;Ontology_term=CRISPR
ChDC_F332	CRISPRDetect	Spacer	806275	806310	35	+	.	ID=CRISPR1_SPACER5_806275_806310;Name=CRISPR1_SPACER5_806275_806310;Parent=CRISPR1_805982_808716;Note=ATTTCAATTTGCTTTTCTTCTGGAAGTCCATTAAA;Dbxref=SO:0001459;Ontology_term=CRISPR
ChDC_F332	CRISPRDetect	direct_repeat	806310	806340	30	+	.	ID=CRISPR1_REPEAT6_806310_806340;Name=CRISPR1_REPEAT6_806310_806340;Parent=CRISPR1_805982_808716;Note=ATGAACTATAAACTTGAAAAGTTTTGAAAT;Dbxref=SO:0001459;Ontology_term=CRISPR
ChDC_F332	CRISPRDetect	Spacer	806340	806375	35	+	.	ID=CRISPR1_SPACER6_806340_806375;Name=CRISPR1_SPACER6_806340_806375;Parent=CRISPR1_805982_808716;Note=ATCTCCACAGGTTTTTTAATGTATTTCTTAATCAT;Dbxref=SO:0001459;Ontology_term=CRISPR
ChDC_F332	CRISPRDetect	direct_repeat	806375	806405	30	+	.	ID=CRISPR1_REPEAT7_806375_806405;Name=CRISPR1_REPEAT7_806375_806405;Parent=CRISPR1_805982_808716;Note=ATGAACTATAAACTTGAAAAGTTTTGAAAT;Dbxref=SO:0001459;Ontology_term=CRISPR
ChDC_F332	CRISPRDetect	Spacer	806405	806440	35	+	.	ID=CRISPR1_SPACER7_806405_806440;Name=CRISPR1_SPACER7_806405_806440;Parent=CRISPR1_805982_808716;Note=AAGAAATTAGGATAATTATATTTTCCACCTTTTTT;Dbxref=SO:0001459;Ontology_term=CRISPR
ChDC_F332	CRISPRDetect	direct_repeat	806440	806470	30	+	.	ID=CRISPR1_REPEAT8_806440_806470;Name=CRISPR1_REPEAT8_806440_806470;Parent=CRISPR1_805982_808716;Note=ATGAACTATAAACTTGAAAAGTTTTGAAAT;Dbxref=SO:0001459;Ontology_term=CRISPR
ChDC_F332	CRISPRDetect	Spacer	806470	806506	36	+	.	ID=CRISPR1_SPACER8_806470_806506;Name=CRISPR1_SPACER8_806470_806506;Parent=CRISPR1_805982_808716;Note=ATTCCACTCCTTACCTATTCTTTTCATATTCTTTTG;Dbxref=SO:0001459;Ontology_term=CRISPR
ChDC_F332	CRISPRDetect	direct_repeat	806506	806536	30	+	.	ID=CRISPR1_REPEAT9_806506_806536;Name=CRISPR1_REPEAT9_806506_806536;Parent=CRISPR1_805982_808716;Note=ATGAACTATAAACTTGAAAAGTTTTGAAAT;Dbxref=SO:0001459;Ontology_term=CRISPR
ChDC_F332	CRISPRDetect	Spacer	806536	806573	37	+	.	ID=CRISPR1_SPACER9_806536_806573;Name=CRISPR1_SPACER9_806536_806573;Parent=CRISPR1_805982_808716;Note=CTGGTAAAGATTATGCTTGTATAAATGGAGAACTTAC;Dbxref=SO:0001459;Ontology_term=CRISPR
ChDC_F332	CRISPRDetect	direct_repeat	806573	806603	30	+	.	ID=CRISPR1_REPEAT10_806573_806603;Name=CRISPR1_REPEAT10_806573_806603;Parent=CRISPR1_805982_808716;Note=ATGAACTATAAACTTGAAAAGTTTTGAAAT;Dbxref=SO:0001459;Ontology_term=CRISPR
ChDC_F332	CRISPRDetect	Spacer	806603	806639	36	+	.	ID=CRISPR1_SPACER10_806603_806639;Name=CRISPR1_SPACER10_806603_806639;Parent=CRISPR1_805982_808716;Note=TATAGCAGAATGTGTGGAGTTCAATGAAGAAACAAA;Dbxref=SO:0001459;Ontology_term=CRISPR
ChDC_F332	CRISPRDetect	direct_repeat	806639	806669	30	+	.	ID=CRISPR1_REPEAT11_806639_806669;Name=CRISPR1_REPEAT11_806639_806669;Parent=CRISPR1_805982_808716;Note=ATGAACTATAAACTTGAAAAGTTTTGAAAT;Dbxref=SO:0001459;Ontology_term=CRISPR
ChDC_F332	CRISPRDetect	Spacer	806669	806707	38	+	.	ID=CRISPR1_SPACER11_806669_806707;Name=CRISPR1_SPACER11_806669_806707;Parent=CRISPR1_805982_808716;Note=GAAATTGGAACTTTTCTAATTCCTGCAATAGTCTTGCT;Dbxref=SO:0001459;Ontology_term=CRISPR
ChDC_F332	CRISPRDetect	direct_repeat	806707	806737	30	+	.	ID=CRISPR1_REPEAT12_806707_806737;Name=CRISPR1_REPEAT12_806707_806737;Parent=CRISPR1_805982_808716;Note=ATGAACTATAAGCTTGAAAAGTTTTGAAAT;Dbxref=SO:0001459;Ontology_term=CRISPR
ChDC_F332	CRISPRDetect	Spacer	806737	806773	36	+	.	ID=CRISPR1_SPACER12_806737_806773;Name=CRISPR1_SPACER12_806737_806773;Parent=CRISPR1_805982_808716;Note=TAAGTTACAACATATATTTTATTTTTTTCATATTCA;Dbxref=SO:0001459;Ontology_term=CRISPR
ChDC_F332	CRISPRDetect	direct_repeat	806773	806803	30	+	.	ID=CRISPR1_REPEAT13_806773_806803;Name=CRISPR1_REPEAT13_806773_806803;Parent=CRISPR1_805982_808716;Note=ATGAACTATAAACTTGAAAAGTTTTGAAAT;Dbxref=SO:0001459;Ontology_term=CRISPR
ChDC_F332	CRISPRDetect	Spacer	806803	806839	36	+	.	ID=CRISPR1_SPACER13_806803_806839;Name=CRISPR1_SPACER13_806803_806839;Parent=CRISPR1_805982_808716;Note=AATGAAGATGTTGATTGTTATGAACATACAGATTTT;Dbxref=SO:0001459;Ontology_term=CRISPR
ChDC_F332	CRISPRDetect	direct_repeat	806839	806869	30	+	.	ID=CRISPR1_REPEAT14_806839_806869;Name=CRISPR1_REPEAT14_806839_806869;Parent=CRISPR1_805982_808716;Note=ATGAACTATAAACTTGAAAAGTTTTGAAAT;Dbxref=SO:0001459;Ontology_term=CRISPR
ChDC_F332	CRISPRDetect	Spacer	806869	806904	35	+	.	ID=CRISPR1_SPACER14_806869_806904;Name=CRISPR1_SPACER14_806869_806904;Parent=CRISPR1_805982_808716;Note=TCATTAACTGTTAAATATCTTTTCAAATTATCCTT;Dbxref=SO:0001459;Ontology_term=CRISPR
ChDC_F332	CRISPRDetect	direct_repeat	806904	806934	30	+	.	ID=CRISPR1_REPEAT15_806904_806934;Name=CRISPR1_REPEAT15_806904_806934;Parent=CRISPR1_805982_808716;Note=ATGAACTATAAACTTGAAAAGTTTTGAAAT;Dbxref=SO:0001459;Ontology_term=CRISPR
ChDC_F332	CRISPRDetect	Spacer	806934	806970	36	+	.	ID=CRISPR1_SPACER15_806934_806970;Name=CRISPR1_SPACER15_806934_806970;Parent=CRISPR1_805982_808716;Note=GAAAATAGGAATAATAACTATTAATCCTATGTTGAA;Dbxref=SO:0001459;Ontology_term=CRISPR
ChDC_F332	CRISPRDetect	direct_repeat	806970	807000	30	+	.	ID=CRISPR1_REPEAT16_806970_807000;Name=CRISPR1_REPEAT16_806970_807000;Parent=CRISPR1_805982_808716;Note=ATGAACTATAAACTTGAAAAGTTTTGAAAT;Dbxref=SO:0001459;Ontology_term=CRISPR
ChDC_F332	CRISPRDetect	Spacer	807000	807037	37	+	.	ID=CRISPR1_SPACER16_807000_807037;Name=CRISPR1_SPACER16_807000_807037;Parent=CRISPR1_805982_808716;Note=CTATACAGCTACTAGAATAATGAATTTTGTGATATTA;Dbxref=SO:0001459;Ontology_term=CRISPR
ChDC_F332	CRISPRDetect	direct_repeat	807037	807067	30	+	.	ID=CRISPR1_REPEAT17_807037_807067;Name=CRISPR1_REPEAT17_807037_807067;Parent=CRISPR1_805982_808716;Note=ATGAACTATAAACTTGAAAAGTTTTGAAAT;Dbxref=SO:0001459;Ontology_term=CRISPR
ChDC_F332	CRISPRDetect	Spacer	807067	807104	37	+	.	ID=CRISPR1_SPACER17_807067_807104;Name=CRISPR1_SPACER17_807067_807104;Parent=CRISPR1_805982_808716;Note=TCAGCTTCATGAATATCACTATTTACTACAACTACCT;Dbxref=SO:0001459;Ontology_term=CRISPR
ChDC_F332	CRISPRDetect	direct_repeat	807104	807134	30	+	.	ID=CRISPR1_REPEAT18_807104_807134;Name=CRISPR1_REPEAT18_807104_807134;Parent=CRISPR1_805982_808716;Note=ATGAACTATAAACTTGAAAAGTTTTGAAAT;Dbxref=SO:0001459;Ontology_term=CRISPR
ChDC_F332	CRISPRDetect	Spacer	807134	807169	35	+	.	ID=CRISPR1_SPACER18_807134_807169;Name=CRISPR1_SPACER18_807134_807169;Parent=CRISPR1_805982_808716;Note=ATTTCTTCCTGTTCATTTAAGGAAAGTTCAAAGAA;Dbxref=SO:0001459;Ontology_term=CRISPR
ChDC_F332	CRISPRDetect	direct_repeat	807169	807199	30	+	.	ID=CRISPR1_REPEAT19_807169_807199;Name=CRISPR1_REPEAT19_807169_807199;Parent=CRISPR1_805982_808716;Note=ATGAACTATAAACTTGAAAAGTTTTGAAAT;Dbxref=SO:0001459;Ontology_term=CRISPR
ChDC_F332	CRISPRDetect	Spacer	807199	807235	36	+	.	ID=CRISPR1_SPACER19_807199_807235;Name=CRISPR1_SPACER19_807199_807235;Parent=CRISPR1_805982_808716;Note=TCAATTTCCCCTACTTTTGATTTAAATAGTCCTTTT;Dbxref=SO:0001459;Ontology_term=CRISPR
ChDC_F332	CRISPRDetect	direct_repeat	807235	807265	30	+	.	ID=CRISPR1_REPEAT20_807235_807265;Name=CRISPR1_REPEAT20_807235_807265;Parent=CRISPR1_805982_808716;Note=ATGAACTATAAACTTGAAAAGTTTTGAAAT;Dbxref=SO:0001459;Ontology_term=CRISPR
ChDC_F332	CRISPRDetect	Spacer	807265	807300	35	+	.	ID=CRISPR1_SPACER20_807265_807300;Name=CRISPR1_SPACER20_807265_807300;Parent=CRISPR1_805982_808716;Note=TTTTTTAAAGCAAATTCAAATATCATATTCAAGGC;Dbxref=SO:0001459;Ontology_term=CRISPR
ChDC_F332	CRISPRDetect	direct_repeat	807300	807330	30	+	.	ID=CRISPR1_REPEAT21_807300_807330;Name=CRISPR1_REPEAT21_807300_807330;Parent=CRISPR1_805982_808716;Note=ATGAACTATAAACTTGAAAAGTTTTGAAAT;Dbxref=SO:0001459;Ontology_term=CRISPR
ChDC_F332	CRISPRDetect	Spacer	807330	807366	36	+	.	ID=CRISPR1_SPACER21_807330_807366;Name=CRISPR1_SPACER21_807330_807366;Parent=CRISPR1_805982_808716;Note=GATTATACTGCAAGAGGAAATATAACTTTTTCTTGT;Dbxref=SO:0001459;Ontology_term=CRISPR
ChDC_F332	CRISPRDetect	direct_repeat	807366	807396	30	+	.	ID=CRISPR1_REPEAT22_807366_807396;Name=CRISPR1_REPEAT22_807366_807396;Parent=CRISPR1_805982_808716;Note=ATGAACTATAAACTTGAAAAGTTTTGAAAT;Dbxref=SO:0001459;Ontology_term=CRISPR
ChDC_F332	CRISPRDetect	Spacer	807396	807433	37	+	.	ID=CRISPR1_SPACER22_807396_807433;Name=CRISPR1_SPACER22_807396_807433;Parent=CRISPR1_805982_808716;Note=CATACTAATTTATGCAAAAAGAACTGGCAAATTTAAA;Dbxref=SO:0001459;Ontology_term=CRISPR
ChDC_F332	CRISPRDetect	direct_repeat	807433	807463	30	+	.	ID=CRISPR1_REPEAT23_807433_807463;Name=CRISPR1_REPEAT23_807433_807463;Parent=CRISPR1_805982_808716;Note=ATGAACTATAAACTTGAAAAGTTTTGAAAT;Dbxref=SO:0001459;Ontology_term=CRISPR
ChDC_F332	CRISPRDetect	Spacer	807463	807499	36	+	.	ID=CRISPR1_SPACER23_807463_807499;Name=CRISPR1_SPACER23_807463_807499;Parent=CRISPR1_805982_808716;Note=ATCCTGTATGATAAGACTTACTGCTTCCATATCCTC;Dbxref=SO:0001459;Ontology_term=CRISPR
ChDC_F332	CRISPRDetect	direct_repeat	807499	807529	30	+	.	ID=CRISPR1_REPEAT24_807499_807529;Name=CRISPR1_REPEAT24_807499_807529;Parent=CRISPR1_805982_808716;Note=ATGAACTATAAACTTGAAAAGTTTTGAAAT;Dbxref=SO:0001459;Ontology_term=CRISPR
ChDC_F332	CRISPRDetect	Spacer	807529	807565	36	+	.	ID=CRISPR1_SPACER24_807529_807565;Name=CRISPR1_SPACER24_807529_807565;Parent=CRISPR1_805982_808716;Note=AAAGAATTAGAAAATTATACAACAAGTAGAAGTATC;Dbxref=SO:0001459;Ontology_term=CRISPR
ChDC_F332	CRISPRDetect	direct_repeat	807565	807595	30	+	.	ID=CRISPR1_REPEAT25_807565_807595;Name=CRISPR1_REPEAT25_807565_807595;Parent=CRISPR1_805982_808716;Note=ATGAACTAAAAACTTGAAAAGTTTTGAAAT;Dbxref=SO:0001459;Ontology_term=CRISPR
ChDC_F332	CRISPRDetect	Spacer	807595	807631	36	+	.	ID=CRISPR1_SPACER25_807595_807631;Name=CRISPR1_SPACER25_807595_807631;Parent=CRISPR1_805982_808716;Note=AGAGATTGTAAATTTAAAAGATAGTCAGTCTTTACT;Dbxref=SO:0001459;Ontology_term=CRISPR
ChDC_F332	CRISPRDetect	direct_repeat	807631	807661	30	+	.	ID=CRISPR1_REPEAT26_807631_807661;Name=CRISPR1_REPEAT26_807631_807661;Parent=CRISPR1_805982_808716;Note=ATGAACTAAAAACTTGAAAAGTTTTGAAAT;Dbxref=SO:0001459;Ontology_term=CRISPR
ChDC_F332	CRISPRDetect	Spacer	807661	807697	36	+	.	ID=CRISPR1_SPACER26_807661_807697;Name=CRISPR1_SPACER26_807661_807697;Parent=CRISPR1_805982_808716;Note=CCACTTGTGCTATTTTCTGATTTACTACTTTGAGTA;Dbxref=SO:0001459;Ontology_term=CRISPR
ChDC_F332	CRISPRDetect	direct_repeat	807697	807727	30	+	.	ID=CRISPR1_REPEAT27_807697_807727;Name=CRISPR1_REPEAT27_807697_807727;Parent=CRISPR1_805982_808716;Note=ATGAACTAAAAACTTGAAAAGTTTTGAAAT;Dbxref=SO:0001459;Ontology_term=CRISPR
ChDC_F332	CRISPRDetect	Spacer	807727	807763	36	+	.	ID=CRISPR1_SPACER27_807727_807763;Name=CRISPR1_SPACER27_807727_807763;Parent=CRISPR1_805982_808716;Note=GTTAATACAACAAAAGGAGTATCTGTAAAAGACTCA;Dbxref=SO:0001459;Ontology_term=CRISPR
ChDC_F332	CRISPRDetect	direct_repeat	807763	807793	30	+	.	ID=CRISPR1_REPEAT28_807763_807793;Name=CRISPR1_REPEAT28_807763_807793;Parent=CRISPR1_805982_808716;Note=ATGAACTAAAAACTTGAAAAGTTTTGAAAT;Dbxref=SO:0001459;Ontology_term=CRISPR
ChDC_F332	CRISPRDetect	Spacer	807793	807829	36	+	.	ID=CRISPR1_SPACER28_807793_807829;Name=CRISPR1_SPACER28_807793_807829;Parent=CRISPR1_805982_808716;Note=TCTTTATATAGTAAAGAAGATAAAAAAGGAGCAGAA;Dbxref=SO:0001459;Ontology_term=CRISPR
ChDC_F332	CRISPRDetect	direct_repeat	807829	807859	30	+	.	ID=CRISPR1_REPEAT29_807829_807859;Name=CRISPR1_REPEAT29_807829_807859;Parent=CRISPR1_805982_808716;Note=ATGAACTAAAAACTTGAAAAGTTTTGAAAT;Dbxref=SO:0001459;Ontology_term=CRISPR
ChDC_F332	CRISPRDetect	Spacer	807859	807895	36	+	.	ID=CRISPR1_SPACER29_807859_807895;Name=CRISPR1_SPACER29_807859_807895;Parent=CRISPR1_805982_808716;Note=ATAGGTACTTCAACACTTCCAGCAGCAGATATTATT;Dbxref=SO:0001459;Ontology_term=CRISPR
ChDC_F332	CRISPRDetect	direct_repeat	807895	807925	30	+	.	ID=CRISPR1_REPEAT30_807895_807925;Name=CRISPR1_REPEAT30_807895_807925;Parent=CRISPR1_805982_808716;Note=ATGAACTAAAAACTTGAAAAGTTTTGAAAT;Dbxref=SO:0001459;Ontology_term=CRISPR
ChDC_F332	CRISPRDetect	Spacer	807925	807960	35	+	.	ID=CRISPR1_SPACER30_807925_807960;Name=CRISPR1_SPACER30_807925_807960;Parent=CRISPR1_805982_808716;Note=CTCAGAAGCAAGAAAATTAGCTTTTGAAATATAAA;Dbxref=SO:0001459;Ontology_term=CRISPR
ChDC_F332	CRISPRDetect	direct_repeat	807960	807990	30	+	.	ID=CRISPR1_REPEAT31_807960_807990;Name=CRISPR1_REPEAT31_807960_807990;Parent=CRISPR1_805982_808716;Note=ATGAACTAAAAACTTGAAAAGTTTTGAAAT;Dbxref=SO:0001459;Ontology_term=CRISPR
ChDC_F332	CRISPRDetect	Spacer	807990	808025	35	+	.	ID=CRISPR1_SPACER31_807990_808025;Name=CRISPR1_SPACER31_807990_808025;Parent=CRISPR1_805982_808716;Note=CTCAGAAGCAAGAAAATTAGCTTTTGAAATATAAA;Dbxref=SO:0001459;Ontology_term=CRISPR
ChDC_F332	CRISPRDetect	direct_repeat	808025	808055	30	+	.	ID=CRISPR1_REPEAT32_808025_808055;Name=CRISPR1_REPEAT32_808025_808055;Parent=CRISPR1_805982_808716;Note=ATGAACTAAAAACTTGAAAAGTTTTGAAAT;Dbxref=SO:0001459;Ontology_term=CRISPR
ChDC_F332	CRISPRDetect	Spacer	808055	808091	36	+	.	ID=CRISPR1_SPACER32_808055_808091;Name=CRISPR1_SPACER32_808055_808091;Parent=CRISPR1_805982_808716;Note=TCAGTTAAAGTTCTCCAACTTTTAAAGACTTCTTTA;Dbxref=SO:0001459;Ontology_term=CRISPR
ChDC_F332	CRISPRDetect	direct_repeat	808091	808121	30	+	.	ID=CRISPR1_REPEAT33_808091_808121;Name=CRISPR1_REPEAT33_808091_808121;Parent=CRISPR1_805982_808716;Note=ATGAACTAAAAACTTGAAAAGTTTTGAAAT;Dbxref=SO:0001459;Ontology_term=CRISPR
ChDC_F332	CRISPRDetect	Spacer	808121	808157	36	+	.	ID=CRISPR1_SPACER33_808121_808157;Name=CRISPR1_SPACER33_808121_808157;Parent=CRISPR1_805982_808716;Note=GCTAACCACTTCTCACCACTTTCTACACTACCTTTT;Dbxref=SO:0001459;Ontology_term=CRISPR
ChDC_F332	CRISPRDetect	direct_repeat	808157	808187	30	+	.	ID=CRISPR1_REPEAT34_808157_808187;Name=CRISPR1_REPEAT34_808157_808187;Parent=CRISPR1_805982_808716;Note=ATGAACTAAAAACTTGAAAAGTTTTGAAAT;Dbxref=SO:0001459;Ontology_term=CRISPR
ChDC_F332	CRISPRDetect	Spacer	808187	808224	37	+	.	ID=CRISPR1_SPACER34_808187_808224;Name=CRISPR1_SPACER34_808187_808224;Parent=CRISPR1_805982_808716;Note=ATCTTTGGAATTTCTTTGGATAGAGCTGAGTGGTATT;Dbxref=SO:0001459;Ontology_term=CRISPR
ChDC_F332	CRISPRDetect	direct_repeat	808224	808254	30	+	.	ID=CRISPR1_REPEAT35_808224_808254;Name=CRISPR1_REPEAT35_808224_808254;Parent=CRISPR1_805982_808716;Note=ATGAACTAAAAACTTGAAAAGTTTTGAAAT;Dbxref=SO:0001459;Ontology_term=CRISPR
ChDC_F332	CRISPRDetect	Spacer	808254	808289	35	+	.	ID=CRISPR1_SPACER35_808254_808289;Name=CRISPR1_SPACER35_808254_808289;Parent=CRISPR1_805982_808716;Note=TCATAAACTGTTACATATAACAAGCCTTCACTTCC;Dbxref=SO:0001459;Ontology_term=CRISPR
ChDC_F332	CRISPRDetect	direct_repeat	808289	808319	30	+	.	ID=CRISPR1_REPEAT36_808289_808319;Name=CRISPR1_REPEAT36_808289_808319;Parent=CRISPR1_805982_808716;Note=ATGAACTATAAACTTGAAAAGTTTTGAAAT;Dbxref=SO:0001459;Ontology_term=CRISPR
ChDC_F332	CRISPRDetect	Spacer	808319	808356	37	+	.	ID=CRISPR1_SPACER36_808319_808356;Name=CRISPR1_SPACER36_808319_808356;Parent=CRISPR1_805982_808716;Note=ATTGTTCTAGTATATTTTATATTAATTCTTATATTGC;Dbxref=SO:0001459;Ontology_term=CRISPR
ChDC_F332	CRISPRDetect	direct_repeat	808356	808386	30	+	.	ID=CRISPR1_REPEAT37_808356_808386;Name=CRISPR1_REPEAT37_808356_808386;Parent=CRISPR1_805982_808716;Note=ATGAACTAAAAACTTGAAAAGTTTTGAAAT;Dbxref=SO:0001459;Ontology_term=CRISPR
ChDC_F332	CRISPRDetect	Spacer	808386	808423	37	+	.	ID=CRISPR1_SPACER37_808386_808423;Name=CRISPR1_SPACER37_808386_808423;Parent=CRISPR1_805982_808716;Note=GGCTGTGTAGATGATATATTTGTTCTAAAATCTTTAA;Dbxref=SO:0001459;Ontology_term=CRISPR
ChDC_F332	CRISPRDetect	direct_repeat	808423	808453	30	+	.	ID=CRISPR1_REPEAT38_808423_808453;Name=CRISPR1_REPEAT38_808423_808453;Parent=CRISPR1_805982_808716;Note=ATGAACTATAAACTTGAAAAGTTTTGAAAT;Dbxref=SO:0001459;Ontology_term=CRISPR
ChDC_F332	CRISPRDetect	Spacer	808453	808489	36	+	.	ID=CRISPR1_SPACER38_808453_808489;Name=CRISPR1_SPACER38_808453_808489;Parent=CRISPR1_805982_808716;Note=TTTTCTGCCTCCTCTACTAGTTCAATGTAACTTTGT;Dbxref=SO:0001459;Ontology_term=CRISPR
ChDC_F332	CRISPRDetect	direct_repeat	808489	808519	30	+	.	ID=CRISPR1_REPEAT39_808489_808519;Name=CRISPR1_REPEAT39_808489_808519;Parent=CRISPR1_805982_808716;Note=ATGAACTAAAAACTTGAAAAGTTTTGAAAT;Dbxref=SO:0001459;Ontology_term=CRISPR
ChDC_F332	CRISPRDetect	Spacer	808519	808555	36	+	.	ID=CRISPR1_SPACER39_808519_808555;Name=CRISPR1_SPACER39_808519_808555;Parent=CRISPR1_805982_808716;Note=TCTAATAGCTCCTGGTATTCTTCTTTCACTTTATTA;Dbxref=SO:0001459;Ontology_term=CRISPR
ChDC_F332	CRISPRDetect	direct_repeat	808555	808585	30	+	.	ID=CRISPR1_REPEAT40_808555_808585;Name=CRISPR1_REPEAT40_808555_808585;Parent=CRISPR1_805982_808716;Note=ATGAACTATAAATTTGAAAAGTTTTGAAAT;Dbxref=SO:0001459;Ontology_term=CRISPR
ChDC_F332	CRISPRDetect	Spacer	808585	808620	35	+	.	ID=CRISPR1_SPACER40_808585_808620;Name=CRISPR1_SPACER40_808585_808620;Parent=CRISPR1_805982_808716;Note=TTTTCTGGAGAAACACATCTAAATAATTCTTTTGT;Dbxref=SO:0001459;Ontology_term=CRISPR
ChDC_F332	CRISPRDetect	direct_repeat	808620	808650	30	+	.	ID=CRISPR1_REPEAT41_808620_808650;Name=CRISPR1_REPEAT41_808620_808650;Parent=CRISPR1_805982_808716;Note=ATGAACTGTAAACTTGAAAAGTTTTGAAAT;Dbxref=SO:0001459;Ontology_term=CRISPR
ChDC_F332	CRISPRDetect	Spacer	808650	808686	36	+	.	ID=CRISPR1_SPACER41_808650_808686;Name=CRISPR1_SPACER41_808650_808686;Parent=CRISPR1_805982_808716;Note=AAAAATAGAATATTTTTAAACTTTCTAAAAATACTC;Dbxref=SO:0001459;Ontology_term=CRISPR
ChDC_F332	CRISPRDetect	direct_repeat	808686	808716	30	+	.	ID=CRISPR1_REPEAT42_808686_808716;Name=CRISPR1_REPEAT42_808686_808716;Parent=CRISPR1_805982_808716;Note=ATGAACTATAAACTTAAAAAATTTTGTTGT;Dbxref=SO:0001459;Ontology_term=CRISPR
ChDC_F332	CRISPRDetect	repeat_region	2175698	2178952	3255	-	.	ID=CRISPR2_2175698_2178952;Note=ATAAGAGAGAATATAACTCCGAGAGGAGACGGAAAC;Dbxref=SO:0001459;Ontology_term=CRISPR;Array_quality_score=4.40
ChDC_F332	CRISPRDetect	direct_repeat	2175698	2175734	36	-	.	ID=CRISPR2_REPEAT1_2175698_2175734;Name=CRISPR2_REPEAT1_2175698_2175734;Parent=CRISPR2_2175698_2178952;Note=ATTTCCATCTCCTCTCGGAGTTATATTCTCTCTTAT;Dbxref=SO:0001459;Ontology_term=CRISPR
ChDC_F332	CRISPRDetect	Spacer	2175734	2175773	39	-	.	ID=CRISPR2_SPACER1_2175734_2175773;Name=CRISPR2_SPACER1_2175734_2175773;Parent=CRISPR2_2175698_2178952;Note=GTAGGAACAGATTATAATTGGAGTAAGACTACGGGAAAA;Dbxref=SO:0001459;Ontology_term=CRISPR
ChDC_F332	CRISPRDetect	direct_repeat	2175773	2175809	36	-	.	ID=CRISPR2_REPEAT2_2175773_2175809;Name=CRISPR2_REPEAT2_2175773_2175809;Parent=CRISPR2_2175698_2178952;Note=GTTTCCGTCTCCTCTCGGAGTTATATTCTCTCTTAT;Dbxref=SO:0001459;Ontology_term=CRISPR
ChDC_F332	CRISPRDetect	Spacer	2175809	2175849	40	-	.	ID=CRISPR2_SPACER2_2175809_2175849;Name=CRISPR2_SPACER2_2175809_2175849;Parent=CRISPR2_2175698_2178952;Note=AAACAAGATTTAATTGATTTGGCTGGAACTTTAAATTTAA;Dbxref=SO:0001459;Ontology_term=CRISPR
ChDC_F332	CRISPRDetect	direct_repeat	2175849	2175885	36	-	.	ID=CRISPR2_REPEAT3_2175849_2175885;Name=CRISPR2_REPEAT3_2175849_2175885;Parent=CRISPR2_2175698_2178952;Note=GTTTCCGTCTCCTCTCGGAGTTATATTCTCTCTTAT;Dbxref=SO:0001459;Ontology_term=CRISPR
ChDC_F332	CRISPRDetect	Spacer	2175885	2175925	40	-	.	ID=CRISPR2_SPACER3_2175885_2175925;Name=CRISPR2_SPACER3_2175885_2175925;Parent=CRISPR2_2175698_2178952;Note=GAAATGAAAATATATTTACAAGATACTGCAATAGCAACTA;Dbxref=SO:0001459;Ontology_term=CRISPR
ChDC_F332	CRISPRDetect	direct_repeat	2175925	2175961	36	-	.	ID=CRISPR2_REPEAT4_2175925_2175961;Name=CRISPR2_REPEAT4_2175925_2175961;Parent=CRISPR2_2175698_2178952;Note=GTTTCCGTCTCCTCTCGGAGTTATATTCTCTCTTAT;Dbxref=SO:0001459;Ontology_term=CRISPR
ChDC_F332	CRISPRDetect	Spacer	2175961	2176002	41	-	.	ID=CRISPR2_SPACER4_2175961_2176002;Name=CRISPR2_SPACER4_2175961_2176002;Parent=CRISPR2_2175698_2178952;Note=TAGAAAATCAAATAAATGAATAAAAGCCCAGCTAATAACTG;Dbxref=SO:0001459;Ontology_term=CRISPR
ChDC_F332	CRISPRDetect	direct_repeat	2176002	2176038	36	-	.	ID=CRISPR2_REPEAT5_2176002_2176038;Name=CRISPR2_REPEAT5_2176002_2176038;Parent=CRISPR2_2175698_2178952;Note=GTTTCCGTCTCCTCTCGGAGTTATATTCTCTCTTAT;Dbxref=SO:0001459;Ontology_term=CRISPR
ChDC_F332	CRISPRDetect	Spacer	2176038	2176076	38	-	.	ID=CRISPR2_SPACER5_2176038_2176076;Name=CRISPR2_SPACER5_2176038_2176076;Parent=CRISPR2_2175698_2178952;Note=CTTTTTTATTTTATCAACAGACATAAACATTTTCCCTT;Dbxref=SO:0001459;Ontology_term=CRISPR
ChDC_F332	CRISPRDetect	direct_repeat	2176076	2176112	36	-	.	ID=CRISPR2_REPEAT6_2176076_2176112;Name=CRISPR2_REPEAT6_2176076_2176112;Parent=CRISPR2_2175698_2178952;Note=GTTTCCGTCTCCTCTCGGAGTTATATTCTCTCTTAT;Dbxref=SO:0001459;Ontology_term=CRISPR
ChDC_F332	CRISPRDetect	Spacer	2176112	2176148	36	-	.	ID=CRISPR2_SPACER6_2176112_2176148;Name=CRISPR2_SPACER6_2176112_2176148;Parent=CRISPR2_2175698_2178952;Note=AAATTTATAAATAAAAGGAGAGGTTTAAAAAATGAA;Dbxref=SO:0001459;Ontology_term=CRISPR
ChDC_F332	CRISPRDetect	direct_repeat	2176148	2176184	36	-	.	ID=CRISPR2_REPEAT7_2176148_2176184;Name=CRISPR2_REPEAT7_2176148_2176184;Parent=CRISPR2_2175698_2178952;Note=GTTTCCGTCTCCTCTCGGAGTTATATTCTCTCTTAT;Dbxref=SO:0001459;Ontology_term=CRISPR
ChDC_F332	CRISPRDetect	Spacer	2176184	2176225	41	-	.	ID=CRISPR2_SPACER7_2176184_2176225;Name=CRISPR2_SPACER7_2176184_2176225;Parent=CRISPR2_2175698_2178952;Note=TGAAAACCATATGTTTAGTATACATAAAAGAATTATGTATA;Dbxref=SO:0001459;Ontology_term=CRISPR
ChDC_F332	CRISPRDetect	direct_repeat	2176225	2176261	36	-	.	ID=CRISPR2_REPEAT8_2176225_2176261;Name=CRISPR2_REPEAT8_2176225_2176261;Parent=CRISPR2_2175698_2178952;Note=GTTTCCGTCTCCTCTCGGAGTTATATTCTCTCTTAT;Dbxref=SO:0001459;Ontology_term=CRISPR
ChDC_F332	CRISPRDetect	Spacer	2176261	2176298	37	-	.	ID=CRISPR2_SPACER8_2176261_2176298;Name=CRISPR2_SPACER8_2176261_2176298;Parent=CRISPR2_2175698_2178952;Note=CTATAAAAGTTTCTTTAATTATATAACTTTTATTAGA;Dbxref=SO:0001459;Ontology_term=CRISPR
ChDC_F332	CRISPRDetect	direct_repeat	2176298	2176334	36	-	.	ID=CRISPR2_REPEAT9_2176298_2176334;Name=CRISPR2_REPEAT9_2176298_2176334;Parent=CRISPR2_2175698_2178952;Note=GTTTCCGTCTCCTCTCGGAGTTATATTCTCTCTTAT;Dbxref=SO:0001459;Ontology_term=CRISPR
ChDC_F332	CRISPRDetect	Spacer	2176334	2176372	38	-	.	ID=CRISPR2_SPACER9_2176334_2176372;Name=CRISPR2_SPACER9_2176334_2176372;Parent=CRISPR2_2175698_2178952;Note=TTTTTCTCTTTCTTTTTTTACAATTTCATAAGCCATAC;Dbxref=SO:0001459;Ontology_term=CRISPR
ChDC_F332	CRISPRDetect	direct_repeat	2176372	2176408	36	-	.	ID=CRISPR2_REPEAT10_2176372_2176408;Name=CRISPR2_REPEAT10_2176372_2176408;Parent=CRISPR2_2175698_2178952;Note=GTTTCCGTCTCCTCTCGGAGTTATATTCTCTCTTAT;Dbxref=SO:0001459;Ontology_term=CRISPR
ChDC_F332	CRISPRDetect	Spacer	2176408	2176445	37	-	.	ID=CRISPR2_SPACER10_2176408_2176445;Name=CRISPR2_SPACER10_2176408_2176445;Parent=CRISPR2_2175698_2178952;Note=GAACTGTGGGAAAATATAAGTATACATTAATGTTTAT;Dbxref=SO:0001459;Ontology_term=CRISPR
ChDC_F332	CRISPRDetect	direct_repeat	2176445	2176481	36	-	.	ID=CRISPR2_REPEAT11_2176445_2176481;Name=CRISPR2_REPEAT11_2176445_2176481;Parent=CRISPR2_2175698_2178952;Note=GTTTCCGTCTCCTCTCGGAGTTATATTCTCTCTTAT;Dbxref=SO:0001459;Ontology_term=CRISPR
ChDC_F332	CRISPRDetect	Spacer	2176481	2176517	36	-	.	ID=CRISPR2_SPACER11_2176481_2176517;Name=CRISPR2_SPACER11_2176481_2176517;Parent=CRISPR2_2175698_2178952;Note=AGAAATAGATTTACAAATAGAAGCACAAGACATATT;Dbxref=SO:0001459;Ontology_term=CRISPR
ChDC_F332	CRISPRDetect	direct_repeat	2176517	2176553	36	-	.	ID=CRISPR2_REPEAT12_2176517_2176553;Name=CRISPR2_REPEAT12_2176517_2176553;Parent=CRISPR2_2175698_2178952;Note=GTTTCCGTCTCCTCTCGGAGTTATATTCTCTCTTAT;Dbxref=SO:0001459;Ontology_term=CRISPR
ChDC_F332	CRISPRDetect	Spacer	2176553	2176593	40	-	.	ID=CRISPR2_SPACER12_2176553_2176593;Name=CRISPR2_SPACER12_2176553_2176593;Parent=CRISPR2_2175698_2178952;Note=TAAGGTAAATAAATTTAGTTTACATCTGGAAATTAAAAAT;Dbxref=SO:0001459;Ontology_term=CRISPR
ChDC_F332	CRISPRDetect	direct_repeat	2176593	2176629	36	-	.	ID=CRISPR2_REPEAT13_2176593_2176629;Name=CRISPR2_REPEAT13_2176593_2176629;Parent=CRISPR2_2175698_2178952;Note=GTTTCCGTCTCCTCTCGGAGTTATATTCTCTCTTAT;Dbxref=SO:0001459;Ontology_term=CRISPR
ChDC_F332	CRISPRDetect	Spacer	2176629	2176669	40	-	.	ID=CRISPR2_SPACER13_2176629_2176669;Name=CRISPR2_SPACER13_2176629_2176669;Parent=CRISPR2_2175698_2178952;Note=AAATGTAAGAAAAACAATATTGAAAATAGGAAATTTAGAA;Dbxref=SO:0001459;Ontology_term=CRISPR
ChDC_F332	CRISPRDetect	direct_repeat	2176669	2176705	36	-	.	ID=CRISPR2_REPEAT14_2176669_2176705;Name=CRISPR2_REPEAT14_2176669_2176705;Parent=CRISPR2_2175698_2178952;Note=GTTTCCGTCTCCTCTCGGAGTTATATTCTCTCTTAT;Dbxref=SO:0001459;Ontology_term=CRISPR
ChDC_F332	CRISPRDetect	Spacer	2176705	2176748	43	-	.	ID=CRISPR2_SPACER14_2176705_2176748;Name=CRISPR2_SPACER14_2176705_2176748;Parent=CRISPR2_2175698_2178952;Note=GGGTAGTGAAAGAGATAGAAATGGAATTGTGAATGCTGTAAAC;Dbxref=SO:0001459;Ontology_term=CRISPR
ChDC_F332	CRISPRDetect	direct_repeat	2176748	2176784	36	-	.	ID=CRISPR2_REPEAT15_2176748_2176784;Name=CRISPR2_REPEAT15_2176748_2176784;Parent=CRISPR2_2175698_2178952;Note=GTTTCCGTCTCCTCTCGGAGTTATATTCTCTCTTAT;Dbxref=SO:0001459;Ontology_term=CRISPR
ChDC_F332	CRISPRDetect	Spacer	2176784	2176825	41	-	.	ID=CRISPR2_SPACER15_2176784_2176825;Name=CRISPR2_SPACER15_2176784_2176825;Parent=CRISPR2_2175698_2178952;Note=ATACCATACTATTTTTATTTCTATCAAAAATAGTCAAAAAA;Dbxref=SO:0001459;Ontology_term=CRISPR
ChDC_F332	CRISPRDetect	direct_repeat	2176825	2176861	36	-	.	ID=CRISPR2_REPEAT16_2176825_2176861;Name=CRISPR2_REPEAT16_2176825_2176861;Parent=CRISPR2_2175698_2178952;Note=GTTTCCGTCTCCTCTCGGAGTTATATTCTCTCTTAT;Dbxref=SO:0001459;Ontology_term=CRISPR
ChDC_F332	CRISPRDetect	Spacer	2176861	2176902	41	-	.	ID=CRISPR2_SPACER16_2176861_2176902;Name=CRISPR2_SPACER16_2176861_2176902;Parent=CRISPR2_2175698_2178952;Note=GTAAGTTTAGTCTACATCTGGAAGTAAAGAATTTAAGTACT;Dbxref=SO:0001459;Ontology_term=CRISPR
ChDC_F332	CRISPRDetect	direct_repeat	2176902	2176938	36	-	.	ID=CRISPR2_REPEAT17_2176902_2176938;Name=CRISPR2_REPEAT17_2176902_2176938;Parent=CRISPR2_2175698_2178952;Note=GTTTCCGTCTCCTCTCGGAGTTATATTCTCTCTTAT;Dbxref=SO:0001459;Ontology_term=CRISPR
ChDC_F332	CRISPRDetect	Spacer	2176938	2176973	35	-	.	ID=CRISPR2_SPACER17_2176938_2176973;Name=CRISPR2_SPACER17_2176938_2176973;Parent=CRISPR2_2175698_2178952;Note=AAATCATTCATTCAAAAATCAATCAATCTATTCTA;Dbxref=SO:0001459;Ontology_term=CRISPR
ChDC_F332	CRISPRDetect	direct_repeat	2176973	2177009	36	-	.	ID=CRISPR2_REPEAT18_2176973_2177009;Name=CRISPR2_REPEAT18_2176973_2177009;Parent=CRISPR2_2175698_2178952;Note=GTTTCCGTCTCCTCTCGGAGTTATATTCTCTCTTAT;Dbxref=SO:0001459;Ontology_term=CRISPR
ChDC_F332	CRISPRDetect	Spacer	2177009	2177049	40	-	.	ID=CRISPR2_SPACER18_2177009_2177049;Name=CRISPR2_SPACER18_2177009_2177049;Parent=CRISPR2_2175698_2178952;Note=GTATTTTCTCTAATTTCCTTTACATTTACTTTATTTTCTG;Dbxref=SO:0001459;Ontology_term=CRISPR
ChDC_F332	CRISPRDetect	direct_repeat	2177049	2177085	36	-	.	ID=CRISPR2_REPEAT19_2177049_2177085;Name=CRISPR2_REPEAT19_2177049_2177085;Parent=CRISPR2_2175698_2178952;Note=GTTTCCGTCTCCTCTCGGAGTTATATTCTCTCTTAT;Dbxref=SO:0001459;Ontology_term=CRISPR
ChDC_F332	CRISPRDetect	Spacer	2177085	2177123	38	-	.	ID=CRISPR2_SPACER19_2177085_2177123;Name=CRISPR2_SPACER19_2177085_2177123;Parent=CRISPR2_2175698_2178952;Note=GTTGCACTAGAGGAGGCAAAAATGAAATTTAAAAATTT;Dbxref=SO:0001459;Ontology_term=CRISPR
ChDC_F332	CRISPRDetect	direct_repeat	2177123	2177159	36	-	.	ID=CRISPR2_REPEAT20_2177123_2177159;Name=CRISPR2_REPEAT20_2177123_2177159;Parent=CRISPR2_2175698_2178952;Note=GTTTCCGTCTCCTCTCGGAGTTATATTCTCTCTTAT;Dbxref=SO:0001459;Ontology_term=CRISPR
ChDC_F332	CRISPRDetect	Spacer	2177159	2177199	40	-	.	ID=CRISPR2_SPACER20_2177159_2177199;Name=CRISPR2_SPACER20_2177159_2177199;Parent=CRISPR2_2175698_2178952;Note=TTTTTACTACTATACAGATAATAAATTACATTATGTACTG;Dbxref=SO:0001459;Ontology_term=CRISPR
ChDC_F332	CRISPRDetect	direct_repeat	2177199	2177235	36	-	.	ID=CRISPR2_REPEAT21_2177199_2177235;Name=CRISPR2_REPEAT21_2177199_2177235;Parent=CRISPR2_2175698_2178952;Note=GTTTCCGTCTCCTCTCGGAGTTATATTCTCTCTTAT;Dbxref=SO:0001459;Ontology_term=CRISPR
ChDC_F332	CRISPRDetect	Spacer	2177235	2177273	38	-	.	ID=CRISPR2_SPACER21_2177235_2177273;Name=CRISPR2_SPACER21_2177235_2177273;Parent=CRISPR2_2175698_2178952;Note=GAGGATTTAGTAAATAGTACATATTACAAACTATTTAA;Dbxref=SO:0001459;Ontology_term=CRISPR
ChDC_F332	CRISPRDetect	direct_repeat	2177273	2177309	36	-	.	ID=CRISPR2_REPEAT22_2177273_2177309;Name=CRISPR2_REPEAT22_2177273_2177309;Parent=CRISPR2_2175698_2178952;Note=GTTTCCGTCTCCTCTCGGAGTTATATTCTCTCTTAT;Dbxref=SO:0001459;Ontology_term=CRISPR
ChDC_F332	CRISPRDetect	Spacer	2177309	2177348	39	-	.	ID=CRISPR2_SPACER22_2177309_2177348;Name=CRISPR2_SPACER22_2177309_2177348;Parent=CRISPR2_2175698_2178952;Note=GAATATCTGATTTTGATGATACAGTTATCTTTACTTGTG;Dbxref=SO:0001459;Ontology_term=CRISPR
ChDC_F332	CRISPRDetect	direct_repeat	2177348	2177384	36	-	.	ID=CRISPR2_REPEAT23_2177348_2177384;Name=CRISPR2_REPEAT23_2177348_2177384;Parent=CRISPR2_2175698_2178952;Note=GTTTCCGTCTCCTCTCGGAGTTATATTCTCTCTTAT;Dbxref=SO:0001459;Ontology_term=CRISPR
ChDC_F332	CRISPRDetect	Spacer	2177384	2177423	39	-	.	ID=CRISPR2_SPACER23_2177384_2177423;Name=CRISPR2_SPACER23_2177384_2177423;Parent=CRISPR2_2175698_2178952;Note=GAATATCTGATTTTGATGATACAGTTATCTTTACTTGTG;Dbxref=SO:0001459;Ontology_term=CRISPR
ChDC_F332	CRISPRDetect	direct_repeat	2177423	2177459	36	-	.	ID=CRISPR2_REPEAT24_2177423_2177459;Name=CRISPR2_REPEAT24_2177423_2177459;Parent=CRISPR2_2175698_2178952;Note=GTTTCCGTCTCCTCTCGGAGTTATATTCTCTCTTAT;Dbxref=SO:0001459;Ontology_term=CRISPR
ChDC_F332	CRISPRDetect	Spacer	2177459	2177500	41	-	.	ID=CRISPR2_SPACER24_2177459_2177500;Name=CRISPR2_SPACER24_2177459_2177500;Parent=CRISPR2_2175698_2178952;Note=TAAAAAACAACATGAGCTATAACTGTGATAGTGAATGTTGG;Dbxref=SO:0001459;Ontology_term=CRISPR
ChDC_F332	CRISPRDetect	direct_repeat	2177500	2177536	36	-	.	ID=CRISPR2_REPEAT25_2177500_2177536;Name=CRISPR2_REPEAT25_2177500_2177536;Parent=CRISPR2_2175698_2178952;Note=GTTTCCGTCTCCTCTCGGAGTTATATTCTCTCTTAT;Dbxref=SO:0001459;Ontology_term=CRISPR
ChDC_F332	CRISPRDetect	Spacer	2177536	2177570	34	-	.	ID=CRISPR2_SPACER25_2177536_2177570;Name=CRISPR2_SPACER25_2177536_2177570;Parent=CRISPR2_2175698_2178952;Note=CAATTAGATGGACATGGTTCTACTTCGTATTCTT;Dbxref=SO:0001459;Ontology_term=CRISPR
ChDC_F332	CRISPRDetect	direct_repeat	2177570	2177606	36	-	.	ID=CRISPR2_REPEAT26_2177570_2177606;Name=CRISPR2_REPEAT26_2177570_2177606;Parent=CRISPR2_2175698_2178952;Note=GTTTCCGTCTCCTCTCGGAGTTATATTCTCTCTTAT;Dbxref=SO:0001459;Ontology_term=CRISPR
ChDC_F332	CRISPRDetect	Spacer	2177606	2177647	41	-	.	ID=CRISPR2_SPACER26_2177606_2177647;Name=CRISPR2_SPACER26_2177606_2177647;Parent=CRISPR2_2175698_2178952;Note=GAAAATATGAAAAAATTAAAAAGAAATAGAAAAGAAGTTTT;Dbxref=SO:0001459;Ontology_term=CRISPR
ChDC_F332	CRISPRDetect	direct_repeat	2177647	2177683	36	-	.	ID=CRISPR2_REPEAT27_2177647_2177683;Name=CRISPR2_REPEAT27_2177647_2177683;Parent=CRISPR2_2175698_2178952;Note=GTTTCCGTCTCCTCTCGGAGTTATATTCTCTCTTAT;Dbxref=SO:0001459;Ontology_term=CRISPR
ChDC_F332	CRISPRDetect	Spacer	2177683	2177723	40	-	.	ID=CRISPR2_SPACER27_2177683_2177723;Name=CRISPR2_SPACER27_2177683_2177723;Parent=CRISPR2_2175698_2178952;Note=AACGAAGTTAGAAAATTTTGTTACTAGAGAAAAATTTAAA;Dbxref=SO:0001459;Ontology_term=CRISPR
ChDC_F332	CRISPRDetect	direct_repeat	2177723	2177759	36	-	.	ID=CRISPR2_REPEAT28_2177723_2177759;Name=CRISPR2_REPEAT28_2177723_2177759;Parent=CRISPR2_2175698_2178952;Note=GTTTCCGTCTCCTCTCGGAGTTATATTCTCTCTTAT;Dbxref=SO:0001459;Ontology_term=CRISPR
ChDC_F332	CRISPRDetect	Spacer	2177759	2177798	39	-	.	ID=CRISPR2_SPACER28_2177759_2177798;Name=CRISPR2_SPACER28_2177759_2177798;Parent=CRISPR2_2175698_2178952;Note=TTTTGAATTTATACATCCAGTAGATGATTATATTTATGA;Dbxref=SO:0001459;Ontology_term=CRISPR
ChDC_F332	CRISPRDetect	direct_repeat	2177798	2177834	36	-	.	ID=CRISPR2_REPEAT29_2177798_2177834;Name=CRISPR2_REPEAT29_2177798_2177834;Parent=CRISPR2_2175698_2178952;Note=GTTTCCGTCTCCTCTCGGAGTTATATTCTCTCTTAT;Dbxref=SO:0001459;Ontology_term=CRISPR
ChDC_F332	CRISPRDetect	Spacer	2177834	2177872	38	-	.	ID=CRISPR2_SPACER29_2177834_2177872;Name=CRISPR2_SPACER29_2177834_2177872;Parent=CRISPR2_2175698_2178952;Note=CCTAATTGTAATAATTCTATATTACTTTTACTCATTAA;Dbxref=SO:0001459;Ontology_term=CRISPR
ChDC_F332	CRISPRDetect	direct_repeat	2177872	2177908	36	-	.	ID=CRISPR2_REPEAT30_2177872_2177908;Name=CRISPR2_REPEAT30_2177872_2177908;Parent=CRISPR2_2175698_2178952;Note=GTTTCCGTCTCCTCTCGGAGTTATATTCTCTCTTAT;Dbxref=SO:0001459;Ontology_term=CRISPR
ChDC_F332	CRISPRDetect	Spacer	2177908	2177944	36	-	.	ID=CRISPR2_SPACER30_2177908_2177944;Name=CRISPR2_SPACER30_2177908_2177944;Parent=CRISPR2_2175698_2178952;Note=TAAAAAAGCAATTAATAACACTGTTTATGAATGGTA;Dbxref=SO:0001459;Ontology_term=CRISPR
ChDC_F332	CRISPRDetect	direct_repeat	2177944	2177980	36	-	.	ID=CRISPR2_REPEAT31_2177944_2177980;Name=CRISPR2_REPEAT31_2177944_2177980;Parent=CRISPR2_2175698_2178952;Note=GTTTCCGTCTCCTCTCGGAGTTATATTCTCTCTTAT;Dbxref=SO:0001459;Ontology_term=CRISPR
ChDC_F332	CRISPRDetect	Spacer	2177980	2178022	42	-	.	ID=CRISPR2_SPACER31_2177980_2178022;Name=CRISPR2_SPACER31_2177980_2178022;Parent=CRISPR2_2175698_2178952;Note=AAATAGTAAATGAATTAGGATTAAAGTATCAAAAAGATTTCA;Dbxref=SO:0001459;Ontology_term=CRISPR
ChDC_F332	CRISPRDetect	direct_repeat	2178022	2178058	36	-	.	ID=CRISPR2_REPEAT32_2178022_2178058;Name=CRISPR2_REPEAT32_2178022_2178058;Parent=CRISPR2_2175698_2178952;Note=GTTTCCGTCTCCTCTCGGAGTTATATTCTCTCTTAT;Dbxref=SO:0001459;Ontology_term=CRISPR
ChDC_F332	CRISPRDetect	Spacer	2178058	2178096	38	-	.	ID=CRISPR2_SPACER32_2178058_2178096;Name=CRISPR2_SPACER32_2178058_2178096;Parent=CRISPR2_2175698_2178952;Note=TTTAAAATAGATGTGGCTATAAAAGTTATATAGTCAAT;Dbxref=SO:0001459;Ontology_term=CRISPR
ChDC_F332	CRISPRDetect	direct_repeat	2178096	2178132	36	-	.	ID=CRISPR2_REPEAT33_2178096_2178132;Name=CRISPR2_REPEAT33_2178096_2178132;Parent=CRISPR2_2175698_2178952;Note=GTTTCCGTCTCCTCTCGGAGTTATATTCTCTCTTAT;Dbxref=SO:0001459;Ontology_term=CRISPR
ChDC_F332	CRISPRDetect	Spacer	2178132	2178174	42	-	.	ID=CRISPR2_SPACER33_2178132_2178174;Name=CRISPR2_SPACER33_2178132_2178174;Parent=CRISPR2_2175698_2178952;Note=ATGAACAAACTATTAGTGAGTTTAAGCAATTAATGATAGCAC;Dbxref=SO:0001459;Ontology_term=CRISPR
ChDC_F332	CRISPRDetect	direct_repeat	2178174	2178210	36	-	.	ID=CRISPR2_REPEAT34_2178174_2178210;Name=CRISPR2_REPEAT34_2178174_2178210;Parent=CRISPR2_2175698_2178952;Note=GTTTCCGTCTCCTCTCGGAGTTATATTCTCTCTTAT;Dbxref=SO:0001459;Ontology_term=CRISPR
ChDC_F332	CRISPRDetect	Spacer	2178210	2178249	39	-	.	ID=CRISPR2_SPACER34_2178210_2178249;Name=CRISPR2_SPACER34_2178210_2178249;Parent=CRISPR2_2175698_2178952;Note=TATATCAATATTTCATTAATTGGAGTTATTTACTACTTC;Dbxref=SO:0001459;Ontology_term=CRISPR
ChDC_F332	CRISPRDetect	direct_repeat	2178249	2178285	36	-	.	ID=CRISPR2_REPEAT35_2178249_2178285;Name=CRISPR2_REPEAT35_2178249_2178285;Parent=CRISPR2_2175698_2178952;Note=GTTTCCGTCTCCTCTCGGAGTTATATTCTCTCTTAT;Dbxref=SO:0001459;Ontology_term=CRISPR
ChDC_F332	CRISPRDetect	Spacer	2178285	2178319	34	-	.	ID=CRISPR2_SPACER35_2178285_2178319;Name=CRISPR2_SPACER35_2178285_2178319;Parent=CRISPR2_2175698_2178952;Note=TTCATTTCTGTATCCACAACAATTACATATTTGA;Dbxref=SO:0001459;Ontology_term=CRISPR
ChDC_F332	CRISPRDetect	direct_repeat	2178319	2178355	36	-	.	ID=CRISPR2_REPEAT36_2178319_2178355;Name=CRISPR2_REPEAT36_2178319_2178355;Parent=CRISPR2_2175698_2178952;Note=GTTTCCGTCTCCTCTCGGAGTTATATTCTCTCTTAT;Dbxref=SO:0001459;Ontology_term=CRISPR
ChDC_F332	CRISPRDetect	Spacer	2178355	2178390	35	-	.	ID=CRISPR2_SPACER36_2178355_2178390;Name=CRISPR2_SPACER36_2178355_2178390;Parent=CRISPR2_2175698_2178952;Note=ATATATGCTACTTCTATAGAAAAGCAAGAAGATGA;Dbxref=SO:0001459;Ontology_term=CRISPR
ChDC_F332	CRISPRDetect	direct_repeat	2178390	2178426	36	-	.	ID=CRISPR2_REPEAT37_2178390_2178426;Name=CRISPR2_REPEAT37_2178390_2178426;Parent=CRISPR2_2175698_2178952;Note=GTTTCCGTCTCCTCTCGGAGTTATATTCTCTCTTAT;Dbxref=SO:0001459;Ontology_term=CRISPR
ChDC_F332	CRISPRDetect	Spacer	2178426	2178468	42	-	.	ID=CRISPR2_SPACER37_2178426_2178468;Name=CRISPR2_SPACER37_2178426_2178468;Parent=CRISPR2_2175698_2178952;Note=TTTTGGTATGATTATGTGACACCAGAAGTATTAGAACATAGA;Dbxref=SO:0001459;Ontology_term=CRISPR
ChDC_F332	CRISPRDetect	direct_repeat	2178468	2178504	36	-	.	ID=CRISPR2_REPEAT38_2178468_2178504;Name=CRISPR2_REPEAT38_2178468_2178504;Parent=CRISPR2_2175698_2178952;Note=GTTTCCGTCTCCTCTCGGAGTTATATTCTCTCTTAT;Dbxref=SO:0001459;Ontology_term=CRISPR
ChDC_F332	CRISPRDetect	Spacer	2178504	2178543	39	-	.	ID=CRISPR2_SPACER38_2178504_2178543;Name=CRISPR2_SPACER38_2178504_2178543;Parent=CRISPR2_2175698_2178952;Note=TTAATGACAGTACAGCATTGGTATTCACAGTAGATAATA;Dbxref=SO:0001459;Ontology_term=CRISPR
ChDC_F332	CRISPRDetect	direct_repeat	2178543	2178579	36	-	.	ID=CRISPR2_REPEAT39_2178543_2178579;Name=CRISPR2_REPEAT39_2178543_2178579;Parent=CRISPR2_2175698_2178952;Note=GTTTCCGTCTCCTCTCGGAGTTATATTCTCTCTTAT;Dbxref=SO:0001459;Ontology_term=CRISPR
ChDC_F332	CRISPRDetect	Spacer	2178579	2178615	36	-	.	ID=CRISPR2_SPACER39_2178579_2178615;Name=CRISPR2_SPACER39_2178579_2178615;Parent=CRISPR2_2175698_2178952;Note=GTCATCATATCTTACCCCTTTAGATGTTTTAGCTGT;Dbxref=SO:0001459;Ontology_term=CRISPR
ChDC_F332	CRISPRDetect	direct_repeat	2178615	2178651	36	-	.	ID=CRISPR2_REPEAT40_2178615_2178651;Name=CRISPR2_REPEAT40_2178615_2178651;Parent=CRISPR2_2175698_2178952;Note=GTTTCCGTCTCCTCTCGGAGTTATATTCTCTCTTAT;Dbxref=SO:0001459;Ontology_term=CRISPR
ChDC_F332	CRISPRDetect	Spacer	2178651	2178689	38	-	.	ID=CRISPR2_SPACER40_2178651_2178689;Name=CRISPR2_SPACER40_2178651_2178689;Parent=CRISPR2_2175698_2178952;Note=GGCTTGAATAAATGGAGGTTATAAAATGATAAAAATTG;Dbxref=SO:0001459;Ontology_term=CRISPR
ChDC_F332	CRISPRDetect	direct_repeat	2178689	2178725	36	-	.	ID=CRISPR2_REPEAT41_2178689_2178725;Name=CRISPR2_REPEAT41_2178689_2178725;Parent=CRISPR2_2175698_2178952;Note=GTTTCCGTCTCCTCTCGGAGTTATATTCTCTCTTAT;Dbxref=SO:0001459;Ontology_term=CRISPR
ChDC_F332	CRISPRDetect	Spacer	2178725	2178765	40	-	.	ID=CRISPR2_SPACER41_2178725_2178765;Name=CRISPR2_SPACER41_2178725_2178765;Parent=CRISPR2_2175698_2178952;Note=TGATTTTGTAAGTAAAGGACATTAAAAATTAAATATTTAG;Dbxref=SO:0001459;Ontology_term=CRISPR
ChDC_F332	CRISPRDetect	direct_repeat	2178765	2178801	36	-	.	ID=CRISPR2_REPEAT42_2178765_2178801;Name=CRISPR2_REPEAT42_2178765_2178801;Parent=CRISPR2_2175698_2178952;Note=GTTTCCGTCTCCTCTCGGAGTTATATTCTCTCTTAT;Dbxref=SO:0001459;Ontology_term=CRISPR
ChDC_F332	CRISPRDetect	Spacer	2178801	2178839	38	-	.	ID=CRISPR2_SPACER42_2178801_2178839;Name=CRISPR2_SPACER42_2178801_2178839;Parent=CRISPR2_2175698_2178952;Note=TCTATTTGAGTATTTTCTATCTCTTCATCTAATATATA;Dbxref=SO:0001459;Ontology_term=CRISPR
ChDC_F332	CRISPRDetect	direct_repeat	2178839	2178875	36	-	.	ID=CRISPR2_REPEAT43_2178839_2178875;Name=CRISPR2_REPEAT43_2178839_2178875;Parent=CRISPR2_2175698_2178952;Note=GTTTCCGTCTCCTCTCGGAGTTATATTCTCTCTTAT;Dbxref=SO:0001459;Ontology_term=CRISPR
ChDC_F332	CRISPRDetect	Spacer	2178875	2178916	41	-	.	ID=CRISPR2_SPACER43_2178875_2178916;Name=CRISPR2_SPACER43_2178875_2178916;Parent=CRISPR2_2175698_2178952;Note=GTTCTACTACACTCCATTCTTTACCATTTATAAACATTTTT;Dbxref=SO:0001459;Ontology_term=CRISPR
ChDC_F332	CRISPRDetect	direct_repeat	2178916	2178952	36	-	.	ID=CRISPR2_REPEAT44_2178916_2178952;Name=CRISPR2_REPEAT44_2178916_2178952;Parent=CRISPR2_2175698_2178952;Note=GTTTCCGTCTCCTCTCGGAGTTATATTCTCTCTTAT;Dbxref=SO:0001459;Ontology_term=CRISPR
Fn12230	CRISPRDetect	repeat_region	1706443	1709278	2836	-	.	ID=CRISPR1_1706443_1709278;Note=ATAAGTGAGAATATAACTCCGATAGGAGACGGAAA;Dbxref=SO:0001459;Ontology_term=CRISPR;Array_quality_score=3.55
Fn12230	CRISPRDetect	direct_repeat	1706443	1706478	35	-	.	ID=CRISPR1_REPEAT1_1706443_1706478;Name=CRISPR1_REPEAT1_1706443_1706478;Parent=CRISPR1_1706443_1709278;Note=TTTTCATCTACTTTTAGAGTTATATTCTCTCTTAT;Dbxref=SO:0001459;Ontology_term=CRISPR
Fn12230	CRISPRDetect	Spacer	1706478	1706519	41	-	.	ID=CRISPR1_SPACER1_1706478_1706519;Name=CRISPR1_SPACER1_1706478_1706519;Parent=CRISPR1_1706443_1709278;Note=GTTACAACAAATTCTATTTTAAACTTACTTAAAAAAACTGG;Dbxref=SO:0001459;Ontology_term=CRISPR
Fn12230	CRISPRDetect	direct_repeat	1706519	1706554	35	-	.	ID=CRISPR1_REPEAT2_1706519_1706554;Name=CRISPR1_REPEAT2_1706519_1706554;Parent=CRISPR1_1706443_1709278;Note=TTTCCGTCTCCTCTCGGAGTTATATTCTTTCTTAT;Dbxref=SO:0001459;Ontology_term=CRISPR
Fn12230	CRISPRDetect	Spacer	1706554	1706596	42	-	.	ID=CRISPR1_SPACER2_1706554_1706596;Name=CRISPR1_SPACER2_1706554_1706596;Parent=CRISPR1_1706443_1709278;Note=AAAGAGAAGGAGCTGATGAATAATGGTAGTGAATAGAGAAAA;Dbxref=SO:0001459;Ontology_term=CRISPR
Fn12230	CRISPRDetect	direct_repeat	1706596	1706631	35	-	.	ID=CRISPR1_REPEAT3_1706596_1706631;Name=CRISPR1_REPEAT3_1706596_1706631;Parent=CRISPR1_1706443_1709278;Note=TTTCCGTCTCCTCTCAGAGTTATATTCTCTCTTAT;Dbxref=SO:0001459;Ontology_term=CRISPR
Fn12230	CRISPRDetect	Spacer	1706631	1706670	39	-	.	ID=CRISPR1_SPACER3_1706631_1706670;Name=CRISPR1_SPACER3_1706631_1706670;Parent=CRISPR1_1706443_1709278;Note=ATAAGCATGTCTTCCATTAAATATTAATCCATAAAGAAG;Dbxref=SO:0001459;Ontology_term=CRISPR
Fn12230	CRISPRDetect	direct_repeat	1706670	1706705	35	-	.	ID=CRISPR1_REPEAT4_1706670_1706705;Name=CRISPR1_REPEAT4_1706670_1706705;Parent=CRISPR1_1706443_1709278;Note=TTTCCGTCTCCTATCGGAGTTATATTCTCTCTTAT;Dbxref=SO:0001459;Ontology_term=CRISPR
Fn12230	CRISPRDetect	Spacer	1706705	1706744	39	-	.	ID=CRISPR1_SPACER4_1706705_1706744;Name=CRISPR1_SPACER4_1706705_1706744;Parent=CRISPR1_1706443_1709278;Note=GTCAACAAGTTAAAAAATGTTGGTCAGATGGTTGTGAAG;Dbxref=SO:0001459;Ontology_term=CRISPR
Fn12230	CRISPRDetect	direct_repeat	1706745	1706780	35	-	.	ID=CRISPR1_REPEAT5_1706745_1706780;Name=CRISPR1_REPEAT5_1706745_1706780;Parent=CRISPR1_1706443_1709278;Note=TTTCCGTCTCCTATCGGAGTTATATTCTCTCTTAT;Dbxref=SO:0001459;Ontology_term=CRISPR
Fn12230	CRISPRDetect	Spacer	1706780	1706816	36	-	.	ID=CRISPR1_SPACER5_1706780_1706816;Name=CRISPR1_SPACER5_1706780_1706816;Parent=CRISPR1_1706443_1709278;Note=GAGAATACAGAGAACATTTAATCAGAATGTATAATA;Dbxref=SO:0001459;Ontology_term=CRISPR
Fn12230	CRISPRDetect	direct_repeat	1706816	1706851	35	-	.	ID=CRISPR1_REPEAT6_1706816_1706851;Name=CRISPR1_REPEAT6_1706816_1706851;Parent=CRISPR1_1706443_1709278;Note=TTTCCGTCTCCTATCGGAGTTATATTCTCTCTTAT;Dbxref=SO:0001459;Ontology_term=CRISPR
Fn12230	CRISPRDetect	Spacer	1706851	1706894	43	-	.	ID=CRISPR1_SPACER6_1706851_1706894;Name=CRISPR1_SPACER6_1706851_1706894;Parent=CRISPR1_1706443_1709278;Note=TATATTATAATTAAAAGGACATTGGAAATTAAATAGCCGTGGG;Dbxref=SO:0001459;Ontology_term=CRISPR
Fn12230	CRISPRDetect	direct_repeat	1706894	1706929	35	-	.	ID=CRISPR1_REPEAT7_1706894_1706929;Name=CRISPR1_REPEAT7_1706894_1706929;Parent=CRISPR1_1706443_1709278;Note=TTTCCGTCTCCTATCGGAGTTATATTTTCTCTTAT;Dbxref=SO:0001459;Ontology_term=CRISPR
Fn12230	CRISPRDetect	Spacer	1706929	1706972	43	-	.	ID=CRISPR1_SPACER7_1706929_1706972;Name=CRISPR1_SPACER7_1706929_1706972;Parent=CRISPR1_1706443_1709278;Note=TGGAAGTAAAGGAAGATTTTATAGTGAAATAAAAGAAATATTG;Dbxref=SO:0001459;Ontology_term=CRISPR
Fn12230	CRISPRDetect	direct_repeat	1706972	1707007	35	-	.	ID=CRISPR1_REPEAT8_1706972_1707007;Name=CRISPR1_REPEAT8_1706972_1707007;Parent=CRISPR1_1706443_1709278;Note=TTTCAGTCTCCTATCGGAGTTATATTCTCTCTTAT;Dbxref=SO:0001459;Ontology_term=CRISPR
Fn12230	CRISPRDetect	Spacer	1707007	1707049	42	-	.	ID=CRISPR1_SPACER8_1707007_1707049;Name=CRISPR1_SPACER8_1707007_1707049;Parent=CRISPR1_1706443_1709278;Note=CTTAGACTTGAACACAGATTAACAAAGAAAATTATAAAAAGG;Dbxref=SO:0001459;Ontology_term=CRISPR
Fn12230	CRISPRDetect	direct_repeat	1707049	1707084	35	-	.	ID=CRISPR1_REPEAT9_1707049_1707084;Name=CRISPR1_REPEAT9_1707049_1707084;Parent=CRISPR1_1706443_1709278;Note=TTTCCGTCTCCTATCAGAGTTATATTCTCTCTTAT;Dbxref=SO:0001459;Ontology_term=CRISPR
Fn12230	CRISPRDetect	Spacer	1707084	1707125	41	-	.	ID=CRISPR1_SPACER9_1707084_1707125;Name=CRISPR1_SPACER9_1707084_1707125;Parent=CRISPR1_1706443_1709278;Note=TTGGAAAATATATAAAAGCAGCAGTTATACATGATTATTTG;Dbxref=SO:0001459;Ontology_term=CRISPR
Fn12230	CRISPRDetect	direct_repeat	1707125	1707160	35	-	.	ID=CRISPR1_REPEAT10_1707125_1707160;Name=CRISPR1_REPEAT10_1707125_1707160;Parent=CRISPR1_1706443_1709278;Note=TTTCCGTCTCCTATTGGAGTTATATTCTCTCTTAT;Dbxref=SO:0001459;Ontology_term=CRISPR
Fn12230	CRISPRDetect	Spacer	1707160	1707196	36	-	.	ID=CRISPR1_SPACER10_1707160_1707196;Name=CRISPR1_SPACER10_1707160_1707196;Parent=CRISPR1_1706443_1709278;Note=TTTAAATAAATAAATTAAAGGAGTGATTTAAATGCG;Dbxref=SO:0001459;Ontology_term=CRISPR
Fn12230	CRISPRDetect	direct_repeat	1707196	1707231	35	-	.	ID=CRISPR1_REPEAT11_1707196_1707231;Name=CRISPR1_REPEAT11_1707196_1707231;Parent=CRISPR1_1706443_1709278;Note=TTTCCGTCTCCTATCGGAGTTATATTCTCTCTTAT;Dbxref=SO:0001459;Ontology_term=CRISPR
Fn12230	CRISPRDetect	Spacer	1707231	1707271	40	-	.	ID=CRISPR1_SPACER11_1707231_1707271;Name=CRISPR1_SPACER11_1707231_1707271;Parent=CRISPR1_1706443_1709278;Note=TGGAGTGATGAAAATGTGGAAGTGTAAAAAGTGCGGTTGG;Dbxref=SO:0001459;Ontology_term=CRISPR
Fn12230	CRISPRDetect	direct_repeat	1707271	1707306	35	-	.	ID=CRISPR1_REPEAT12_1707271_1707306;Name=CRISPR1_REPEAT12_1707271_1707306;Parent=CRISPR1_1706443_1709278;Note=TTTCCGTCTCCTATCGGAGTTATATTCTCTCTTAT;Dbxref=SO:0001459;Ontology_term=CRISPR
Fn12230	CRISPRDetect	Spacer	1707306	1707346	40	-	.	ID=CRISPR1_SPACER12_1707306_1707346;Name=CRISPR1_SPACER12_1707306_1707346;Parent=CRISPR1_1706443_1709278;Note=AAAAATCAGAACTAATTATAATGGAACTAAAACAGCACAG;Dbxref=SO:0001459;Ontology_term=CRISPR
Fn12230	CRISPRDetect	direct_repeat	1707346	1707381	35	-	.	ID=CRISPR1_REPEAT13_1707346_1707381;Name=CRISPR1_REPEAT13_1707346_1707381;Parent=CRISPR1_1706443_1709278;Note=TTTCCGTCTCCTATCGGAGTTATATTCTCACTTAT;Dbxref=SO:0001459;Ontology_term=CRISPR
Fn12230	CRISPRDetect	Spacer	1707381	1707423	42	-	.	ID=CRISPR1_SPACER13_1707381_1707423;Name=CRISPR1_SPACER13_1707381_1707423;Parent=CRISPR1_1706443_1709278;Note=GATATAGAAGATTATATACTAGGTATAACAGAATATGAAAGG;Dbxref=SO:0001459;Ontology_term=CRISPR
Fn12230	CRISPRDetect	direct_repeat	1707423	1707458	35	-	.	ID=CRISPR1_REPEAT14_1707423_1707458;Name=CRISPR1_REPEAT14_1707423_1707458;Parent=CRISPR1_1706443_1709278;Note=TTTCCGTCTCCTATCGGAGTTATATTCTCACTTAT;Dbxref=SO:0001459;Ontology_term=CRISPR
Fn12230	CRISPRDetect	Spacer	1707458	1707504	46	-	.	ID=CRISPR1_SPACER14_1707458_1707504;Name=CRISPR1_SPACER14_1707458_1707504;Parent=CRISPR1_1706443_1709278;Note=TTTTTATAAAAAAGGTATCTTTAAAGAGTGGAAAGAAAAAGGTTAG;Dbxref=SO:0001459;Ontology_term=CRISPR
Fn12230	CRISPRDetect	direct_repeat	1707504	1707539	35	-	.	ID=CRISPR1_REPEAT15_1707504_1707539;Name=CRISPR1_REPEAT15_1707504_1707539;Parent=CRISPR1_1706443_1709278;Note=TTTCCGTCTCCTATCAGAGTTATATTCTCTCTTAT;Dbxref=SO:0001459;Ontology_term=CRISPR
Fn12230	CRISPRDetect	Spacer	1707539	1707583	44	-	.	ID=CRISPR1_SPACER15_1707539_1707583;Name=CRISPR1_SPACER15_1707539_1707583;Parent=CRISPR1_1706443_1709278;Note=TGGAGAAATTAGGATACACAAGACAAACACAAAAATTAATATAG;Dbxref=SO:0001459;Ontology_term=CRISPR
Fn12230	CRISPRDetect	direct_repeat	1707583	1707618	35	-	.	ID=CRISPR1_REPEAT16_1707583_1707618;Name=CRISPR1_REPEAT16_1707583_1707618;Parent=CRISPR1_1706443_1709278;Note=TTTCCGTCTCCTATCGGAGTTATATTCTCTCTTAT;Dbxref=SO:0001459;Ontology_term=CRISPR
Fn12230	CRISPRDetect	Spacer	1707618	1707664	46	-	.	ID=CRISPR1_SPACER16_1707618_1707664;Name=CRISPR1_SPACER16_1707618_1707664;Parent=CRISPR1_1706443_1709278;Note=GAAATGAGAATACCAGAAAATATTAAACTTATAATAGCTCAATTCG;Dbxref=SO:0001459;Ontology_term=CRISPR
Fn12230	CRISPRDetect	direct_repeat	1707664	1707699	35	-	.	ID=CRISPR1_REPEAT17_1707664_1707699;Name=CRISPR1_REPEAT17_1707664_1707699;Parent=CRISPR1_1706443_1709278;Note=TTTCTGTCTCCTATTGGAGTTATATTCTCTCTTAT;Dbxref=SO:0001459;Ontology_term=CRISPR
Fn12230	CRISPRDetect	Spacer	1707699	1707741	42	-	.	ID=CRISPR1_SPACER17_1707699_1707741;Name=CRISPR1_SPACER17_1707699_1707741;Parent=CRISPR1_1706443_1709278;Note=TTAATGGAAGATTTATATTTTAAAAGTGAGGAAGCAAAAATG;Dbxref=SO:0001459;Ontology_term=CRISPR
Fn12230	CRISPRDetect	direct_repeat	1707741	1707776	35	-	.	ID=CRISPR1_REPEAT18_1707741_1707776;Name=CRISPR1_REPEAT18_1707741_1707776;Parent=CRISPR1_1706443_1709278;Note=TTTCCGTCTCCTATCGGAGTTATATTCTCACTTAT;Dbxref=SO:0001459;Ontology_term=CRISPR
Fn12230	CRISPRDetect	Spacer	1707776	1707817	41	-	.	ID=CRISPR1_SPACER18_1707776_1707817;Name=CRISPR1_SPACER18_1707776_1707817;Parent=CRISPR1_1706443_1709278;Note=CACTTAACGAAGACTATGACCAATCAACTCAAATAAGAGAA;Dbxref=SO:0001459;Ontology_term=CRISPR
Fn12230	CRISPRDetect	direct_repeat	1707817	1707852	35	-	.	ID=CRISPR1_REPEAT19_1707817_1707852;Name=CRISPR1_REPEAT19_1707817_1707852;Parent=CRISPR1_1706443_1709278;Note=TTTCCGTCTCCTATCGGAGTTATATTCTCACTTAT;Dbxref=SO:0001459;Ontology_term=CRISPR
Fn12230	CRISPRDetect	Spacer	1707852	1707894	42	-	.	ID=CRISPR1_SPACER19_1707852_1707894;Name=CRISPR1_SPACER19_1707852_1707894;Parent=CRISPR1_1706443_1709278;Note=TTTCTGGTTGAACATTTGCCGTTACTTGTCCATATGCTATCA;Dbxref=SO:0001459;Ontology_term=CRISPR
Fn12230	CRISPRDetect	direct_repeat	1707894	1707929	35	-	.	ID=CRISPR1_REPEAT20_1707894_1707929;Name=CRISPR1_REPEAT20_1707894_1707929;Parent=CRISPR1_1706443_1709278;Note=TTTCCGTCTCCTATCGGAGTTATATTCTCACTTAT;Dbxref=SO:0001459;Ontology_term=CRISPR
Fn12230	CRISPRDetect	Spacer	1707929	1707966	37	-	.	ID=CRISPR1_SPACER20_1707929_1707966;Name=CRISPR1_SPACER20_1707929_1707966;Parent=CRISPR1_1706443_1709278;Note=TTTGTACTTTAATTGAACCAATCATTGAGATTGCAAG;Dbxref=SO:0001459;Ontology_term=CRISPR
Fn12230	CRISPRDetect	direct_repeat	1707967	1708002	35	-	.	ID=CRISPR1_REPEAT21_1707967_1708002;Name=CRISPR1_REPEAT21_1707967_1708002;Parent=CRISPR1_1706443_1709278;Note=TTTCCGTCTCCTATCGGAGTTATATTCTCACTTAT;Dbxref=SO:0001459;Ontology_term=CRISPR
Fn12230	CRISPRDetect	Spacer	1708002	1708043	41	-	.	ID=CRISPR1_SPACER21_1708002_1708043;Name=CRISPR1_SPACER21_1708002_1708043;Parent=CRISPR1_1706443_1709278;Note=GTTTTCCACCGAAAAGCGAAGTGTTACTTTTTGTATTTTCA;Dbxref=SO:0001459;Ontology_term=CRISPR
Fn12230	CRISPRDetect	direct_repeat	1708043	1708078	35	-	.	ID=CRISPR1_REPEAT22_1708043_1708078;Name=CRISPR1_REPEAT22_1708043_1708078;Parent=CRISPR1_1706443_1709278;Note=TTTCCGTCTCCTATCGGAGTTATATTCTCACTTAT;Dbxref=SO:0001459;Ontology_term=CRISPR
Fn12230	CRISPRDetect	Spacer	1708078	1708115	37	-	.	ID=CRISPR1_SPACER22_1708078_1708115;Name=CRISPR1_SPACER22_1708078_1708115;Parent=CRISPR1_1706443_1709278;Note=ATAAATCTAAATTATCTATAGCATTTTCTCTATCTTA;Dbxref=SO:0001459;Ontology_term=CRISPR
Fn12230	CRISPRDetect	direct_repeat	1708115	1708150	35	-	.	ID=CRISPR1_REPEAT23_1708115_1708150;Name=CRISPR1_REPEAT23_1708115_1708150;Parent=CRISPR1_1706443_1709278;Note=TTTCCGTCTCCTATCGGAGTTATATTCTCACTTAT;Dbxref=SO:0001459;Ontology_term=CRISPR
Fn12230	CRISPRDetect	Spacer	1708150	1708188	38	-	.	ID=CRISPR1_SPACER23_1708150_1708188;Name=CRISPR1_SPACER23_1708150_1708188;Parent=CRISPR1_1706443_1709278;Note=TCCTAGATCAATTAGCTGGTATGCTACCAGTTGGAGAA;Dbxref=SO:0001459;Ontology_term=CRISPR
Fn12230	CRISPRDetect	direct_repeat	1708188	1708223	35	-	.	ID=CRISPR1_REPEAT24_1708188_1708223;Name=CRISPR1_REPEAT24_1708188_1708223;Parent=CRISPR1_1706443_1709278;Note=TTTCCGTCTCCTATCGGAGTTATATTCTCACTTAT;Dbxref=SO:0001459;Ontology_term=CRISPR
Fn12230	CRISPRDetect	Spacer	1708223	1708264	41	-	.	ID=CRISPR1_SPACER24_1708223_1708264;Name=CRISPR1_SPACER24_1708223_1708264;Parent=CRISPR1_1706443_1709278;Note=TAATTTATGCAACAACAACAAATGCATAATATGTAAGAAAA;Dbxref=SO:0001459;Ontology_term=CRISPR
Fn12230	CRISPRDetect	direct_repeat	1708264	1708299	35	-	.	ID=CRISPR1_REPEAT25_1708264_1708299;Name=CRISPR1_REPEAT25_1708264_1708299;Parent=CRISPR1_1706443_1709278;Note=TTTCCGTCTCCTATCGGAGTTATATTCTCACTTAT;Dbxref=SO:0001459;Ontology_term=CRISPR
Fn12230	CRISPRDetect	Spacer	1708299	1708337	38	-	.	ID=CRISPR1_SPACER25_1708299_1708337;Name=CRISPR1_SPACER25_1708299_1708337;Parent=CRISPR1_1706443_1709278;Note=TCCTAGATCAATTAGCTGGTATGCTACCAGTTGGAGAA;Dbxref=SO:0001459;Ontology_term=CRISPR
Fn12230	CRISPRDetect	direct_repeat	1708337	1708372	35	-	.	ID=CRISPR1_REPEAT26_1708337_1708372;Name=CRISPR1_REPEAT26_1708337_1708372;Parent=CRISPR1_1706443_1709278;Note=TTTCCGTCTCCTATCGGAGTTATATTCTCACTTAT;Dbxref=SO:0001459;Ontology_term=CRISPR
Fn12230	CRISPRDetect	Spacer	1708372	1708413	41	-	.	ID=CRISPR1_SPACER26_1708372_1708413;Name=CRISPR1_SPACER26_1708372_1708413;Parent=CRISPR1_1706443_1709278;Note=TAATTTATGCAACAACAACAAATGCATAATATGTAAGAAAA;Dbxref=SO:0001459;Ontology_term=CRISPR
Fn12230	CRISPRDetect	direct_repeat	1708413	1708448	35	-	.	ID=CRISPR1_REPEAT27_1708413_1708448;Name=CRISPR1_REPEAT27_1708413_1708448;Parent=CRISPR1_1706443_1709278;Note=TTTCCGTCTCCTATCGGAGTTATATTCTCACTTAT;Dbxref=SO:0001459;Ontology_term=CRISPR
Fn12230	CRISPRDetect	Spacer	1708448	1708487	39	-	.	ID=CRISPR1_SPACER27_1708448_1708487;Name=CRISPR1_SPACER27_1708448_1708487;Parent=CRISPR1_1706443_1709278;Note=TTTGTATTAGGATTAGGATATTTAGGTTATAAGAAATTA;Dbxref=SO:0001459;Ontology_term=CRISPR
Fn12230	CRISPRDetect	direct_repeat	1708487	1708522	35	-	.	ID=CRISPR1_REPEAT28_1708487_1708522;Name=CRISPR1_REPEAT28_1708487_1708522;Parent=CRISPR1_1706443_1709278;Note=TTTCCGTCTCCTATCGGAGTTATATTCTCACTTAT;Dbxref=SO:0001459;Ontology_term=CRISPR
Fn12230	CRISPRDetect	Spacer	1708522	1708562	40	-	.	ID=CRISPR1_SPACER28_1708522_1708562;Name=CRISPR1_SPACER28_1708522_1708562;Parent=CRISPR1_1706443_1709278;Note=TTTGAACAAATTTCTGGTAGAGATGGATATTGTAGTTATA;Dbxref=SO:0001459;Ontology_term=CRISPR
Fn12230	CRISPRDetect	direct_repeat	1708562	1708597	35	-	.	ID=CRISPR1_REPEAT29_1708562_1708597;Name=CRISPR1_REPEAT29_1708562_1708597;Parent=CRISPR1_1706443_1709278;Note=TTTCCGTCTCCTATCGGAGTTATATTCTCACTTAT;Dbxref=SO:0001459;Ontology_term=CRISPR
Fn12230	CRISPRDetect	Spacer	1708597	1708637	40	-	.	ID=CRISPR1_SPACER29_1708597_1708637;Name=CRISPR1_SPACER29_1708597_1708637;Parent=CRISPR1_1706443_1709278;Note=TAAGAGAAATAAAGTTTATATTAAATTTAATAAGATTTGG;Dbxref=SO:0001459;Ontology_term=CRISPR
Fn12230	CRISPRDetect	direct_repeat	1708638	1708673	35	-	.	ID=CRISPR1_REPEAT30_1708638_1708673;Name=CRISPR1_REPEAT30_1708638_1708673;Parent=CRISPR1_1706443_1709278;Note=TTTCCGTCTCCTATCGGAGTTATATTCTCACTTAT;Dbxref=SO:0001459;Ontology_term=CRISPR
Fn12230	CRISPRDetect	Spacer	1708673	1708716	43	-	.	ID=CRISPR1_SPACER30_1708673_1708716;Name=CRISPR1_SPACER30_1708673_1708716;Parent=CRISPR1_1706443_1709278;Note=TCTGTATTTTTCACAATTTCTATGAATATCAGTTTGTATATAA;Dbxref=SO:0001459;Ontology_term=CRISPR
Fn12230	CRISPRDetect	direct_repeat	1708716	1708751	35	-	.	ID=CRISPR1_REPEAT31_1708716_1708751;Name=CRISPR1_REPEAT31_1708716_1708751;Parent=CRISPR1_1706443_1709278;Note=TTTCCGTCTCCTATCGGAGTTATATTCTCACTTAT;Dbxref=SO:0001459;Ontology_term=CRISPR
Fn12230	CRISPRDetect	Spacer	1708751	1708791	40	-	.	ID=CRISPR1_SPACER31_1708751_1708791;Name=CRISPR1_SPACER31_1708751_1708791;Parent=CRISPR1_1706443_1709278;Note=TTCTTTATGTGAACATCATATGTTGCCATTCATTGGAACA;Dbxref=SO:0001459;Ontology_term=CRISPR
Fn12230	CRISPRDetect	direct_repeat	1708791	1708826	35	-	.	ID=CRISPR1_REPEAT32_1708791_1708826;Name=CRISPR1_REPEAT32_1708791_1708826;Parent=CRISPR1_1706443_1709278;Note=TTTCCGTCTCCTATCGGAGTTATATTCTCACTTAT;Dbxref=SO:0001459;Ontology_term=CRISPR
Fn12230	CRISPRDetect	Spacer	1708826	1708864	38	-	.	ID=CRISPR1_SPACER32_1708826_1708864;Name=CRISPR1_SPACER32_1708826_1708864;Parent=CRISPR1_1706443_1709278;Note=TTTATTTCCATTCGTGATTAGTAAATTCTAGTGTGAAG;Dbxref=SO:0001459;Ontology_term=CRISPR
Fn12230	CRISPRDetect	direct_repeat	1708865	1708900	35	-	.	ID=CRISPR1_REPEAT33_1708865_1708900;Name=CRISPR1_REPEAT33_1708865_1708900;Parent=CRISPR1_1706443_1709278;Note=TTTCCGTCTCCTATCGGAGTTATATTCTCACTTAT;Dbxref=SO:0001459;Ontology_term=CRISPR
Fn12230	CRISPRDetect	Spacer	1708900	1708939	39	-	.	ID=CRISPR1_SPACER33_1708900_1708939;Name=CRISPR1_SPACER33_1708900_1708939;Parent=CRISPR1_1706443_1709278;Note=TTCTTATGTCTAGATTATTAAGAGGAAGTTTTCCAAGTG;Dbxref=SO:0001459;Ontology_term=CRISPR
Fn12230	CRISPRDetect	direct_repeat	1708940	1708975	35	-	.	ID=CRISPR1_REPEAT34_1708940_1708975;Name=CRISPR1_REPEAT34_1708940_1708975;Parent=CRISPR1_1706443_1709278;Note=TTTCCGTCTCCTATCGGAGTTATATTCTCACTTAT;Dbxref=SO:0001459;Ontology_term=CRISPR
Fn12230	CRISPRDetect	Spacer	1708975	1709015	40	-	.	ID=CRISPR1_SPACER34_1708975_1709015;Name=CRISPR1_SPACER34_1708975_1709015;Parent=CRISPR1_1706443_1709278;Note=TATGCTACGACGGTTCTCAAGGAACTGACGTACTTGCATA;Dbxref=SO:0001459;Ontology_term=CRISPR
Fn12230	CRISPRDetect	direct_repeat	1709015	1709050	35	-	.	ID=CRISPR1_REPEAT35_1709015_1709050;Name=CRISPR1_REPEAT35_1709015_1709050;Parent=CRISPR1_1706443_1709278;Note=TTTCCGTCTCCTATCGGAGTTATATTCTCACTTAT;Dbxref=SO:0001459;Ontology_term=CRISPR
Fn12230	CRISPRDetect	Spacer	1709050	1709089	39	-	.	ID=CRISPR1_SPACER35_1709050_1709089;Name=CRISPR1_SPACER35_1709050_1709089;Parent=CRISPR1_1706443_1709278;Note=TCTGCTACTTCAGGTGCAACCAACTCTCGTGGTGTGACG;Dbxref=SO:0001459;Ontology_term=CRISPR
Fn12230	CRISPRDetect	direct_repeat	1709090	1709125	35	-	.	ID=CRISPR1_REPEAT36_1709090_1709125;Name=CRISPR1_REPEAT36_1709090_1709125;Parent=CRISPR1_1706443_1709278;Note=TTTCCGTCTCCTATCGGAGTTATATTCTCACTTAT;Dbxref=SO:0001459;Ontology_term=CRISPR
Fn12230	CRISPRDetect	Spacer	1709125	1709164	39	-	.	ID=CRISPR1_SPACER36_1709125_1709164;Name=CRISPR1_SPACER36_1709125_1709164;Parent=CRISPR1_1706443_1709278;Note=TAATAAAAGTTAGCTTAATATGTGTAAAGGAACCATCAA;Dbxref=SO:0001459;Ontology_term=CRISPR
Fn12230	CRISPRDetect	direct_repeat	1709164	1709199	35	-	.	ID=CRISPR1_REPEAT37_1709164_1709199;Name=CRISPR1_REPEAT37_1709164_1709199;Parent=CRISPR1_1706443_1709278;Note=TTTCCGTCTCCTATCGGAGTTATATTCTCACTTAT;Dbxref=SO:0001459;Ontology_term=CRISPR
Fn12230	CRISPRDetect	Spacer	1709199	1709243	44	-	.	ID=CRISPR1_SPACER37_1709199_1709243;Name=CRISPR1_SPACER37_1709199_1709243;Parent=CRISPR1_1706443_1709278;Note=TGGTTCTGATATTTCGGAAGGTTTGGATGTTTGAACTAATTAAA;Dbxref=SO:0001459;Ontology_term=CRISPR
Fn12230	CRISPRDetect	direct_repeat	1709243	1709278	35	-	.	ID=CRISPR1_REPEAT38_1709243_1709278;Name=CRISPR1_REPEAT38_1709243_1709278;Parent=CRISPR1_1706443_1709278;Note=TTTCCGTCTCCTATCGGAGTTATATTCTCACTTAT;Dbxref=SO:0001459;Ontology_term=CRISPR
Fn12230	CRISPRDetect	repeat_region	979594	980708	1115	+	.	ID=CRISPR2_979594_980708;Note=ATTTATGTATTTCTATATTAGAATTTAAAT;Dbxref=SO:0001459;Ontology_term=CRISPR;Array_quality_score=7.76
Fn12230	CRISPRDetect	direct_repeat	979594	979627	31	+	.	ID=CRISPR2_REPEAT1_979594_979627;Name=CRISPR2_REPEAT1_979594_979627;Parent=CRISPR2_979594_980708;Note=ATTTTTTTATTTTTTACTAAAAAACTTATAT;Dbxref=SO:0001459;Ontology_term=CRISPR
Fn12230	CRISPRDetect	Spacer	979627	979680	53	+	.	ID=CRISPR2_SPACER1_979627_979680;Name=CRISPR2_SPACER1_979627_979680;Parent=CRISPR2_979594_980708;Note=TGACAAAAAGATATTAAAAAAGTATTATATGGGAGTAGTTTTTTTAGGTAGCT;Dbxref=SO:0001459;Ontology_term=CRISPR
Fn12230	CRISPRDetect	direct_repeat	979678	979708	30	+	.	ID=CRISPR2_REPEAT2_979678_979708;Name=CRISPR2_REPEAT2_979678_979708;Parent=CRISPR2_979594_980708;Note=ATTTATGTATTTCTATATTAGAATTTAAAT;Dbxref=SO:0001459;Ontology_term=CRISPR
Fn12230	CRISPRDetect	Spacer	979708	979743	35	+	.	ID=CRISPR2_SPACER2_979708_979743;Name=CRISPR2_SPACER2_979708_979743;Parent=CRISPR2_979594_980708;Note=AAAGAATGGGGAAATATTACAGTTGCTGTATCAGC;Dbxref=SO:0001459;Ontology_term=CRISPR
Fn12230	CRISPRDetect	direct_repeat	979743	979773	30	+	.	ID=CRISPR2_REPEAT3_979743_979773;Name=CRISPR2_REPEAT3_979743_979773;Parent=CRISPR2_979594_980708;Note=ATTTATGTATTTCTATATTAGAATTTAAAT;Dbxref=SO:0001459;Ontology_term=CRISPR
Fn12230	CRISPRDetect	Spacer	979773	979808	35	+	.	ID=CRISPR2_SPACER3_979773_979808;Name=CRISPR2_SPACER3_979773_979808;Parent=CRISPR2_979594_980708;Note=TAGTTTTTGAGTAGTCTTTTTCTTTTTCCTGGTCC;Dbxref=SO:0001459;Ontology_term=CRISPR
Fn12230	CRISPRDetect	direct_repeat	979808	979838	30	+	.	ID=CRISPR2_REPEAT4_979808_979838;Name=CRISPR2_REPEAT4_979808_979838;Parent=CRISPR2_979594_980708;Note=ATTTATGTATTTCTATATTAGAATTTAAAT;Dbxref=SO:0001459;Ontology_term=CRISPR
Fn12230	CRISPRDetect	Spacer	979838	979874	36	+	.	ID=CRISPR2_SPACER4_979838_979874;Name=CRISPR2_SPACER4_979838_979874;Parent=CRISPR2_979594_980708;Note=TAAAAATCAACAAATACTGCATTATCATCTATTTTA;Dbxref=SO:0001459;Ontology_term=CRISPR
Fn12230	CRISPRDetect	direct_repeat	979874	979904	30	+	.	ID=CRISPR2_REPEAT5_979874_979904;Name=CRISPR2_REPEAT5_979874_979904;Parent=CRISPR2_979594_980708;Note=ATTTATGTATTTCTATATTAGAATTTAAAT;Dbxref=SO:0001459;Ontology_term=CRISPR
Fn12230	CRISPRDetect	Spacer	979904	979943	39	+	.	ID=CRISPR2_SPACER5_979904_979943;Name=CRISPR2_SPACER5_979904_979943;Parent=CRISPR2_979594_980708;Note=ATTTATTCAGATTCACTTATGATGAAATAAGTACCCTAA;Dbxref=SO:0001459;Ontology_term=CRISPR
Fn12230	CRISPRDetect	direct_repeat	979943	979973	30	+	.	ID=CRISPR2_REPEAT6_979943_979973;Name=CRISPR2_REPEAT6_979943_979973;Parent=CRISPR2_979594_980708;Note=ATTTATGTATTTCTATATTAGAATTTAAAT;Dbxref=SO:0001459;Ontology_term=CRISPR
Fn12230	CRISPRDetect	Spacer	979973	980009	36	+	.	ID=CRISPR2_SPACER6_979973_980009;Name=CRISPR2_SPACER6_979973_980009;Parent=CRISPR2_979594_980708;Note=GATTTTGAGGCTATGGCAAAAGAAAATTTAGAGCTA;Dbxref=SO:0001459;Ontology_term=CRISPR
Fn12230	CRISPRDetect	direct_repeat	980009	980039	30	+	.	ID=CRISPR2_REPEAT7_980009_980039;Name=CRISPR2_REPEAT7_980009_980039;Parent=CRISPR2_979594_980708;Note=ATTTATGTATTTCTATATTAGAATTTAAAT;Dbxref=SO:0001459;Ontology_term=CRISPR
Fn12230	CRISPRDetect	Spacer	980039	980075	36	+	.	ID=CRISPR2_SPACER7_980039_980075;Name=CRISPR2_SPACER7_980039_980075;Parent=CRISPR2_979594_980708;Note=AATAGCTTCTTATAAATAATATTCAACACCATTTAT;Dbxref=SO:0001459;Ontology_term=CRISPR
Fn12230	CRISPRDetect	direct_repeat	980075	980105	30	+	.	ID=CRISPR2_REPEAT8_980075_980105;Name=CRISPR2_REPEAT8_980075_980105;Parent=CRISPR2_979594_980708;Note=ATTTATGTATTTCTATATTAGAATTTAAAT;Dbxref=SO:0001459;Ontology_term=CRISPR
Fn12230	CRISPRDetect	Spacer	980105	980143	38	+	.	ID=CRISPR2_SPACER8_980105_980143;Name=CRISPR2_SPACER8_980105_980143;Parent=CRISPR2_979594_980708;Note=CTTAATATCCATAATAGATATATATGATTAATTTCTCC;Dbxref=SO:0001459;Ontology_term=CRISPR
Fn12230	CRISPRDetect	direct_repeat	980143	980173	30	+	.	ID=CRISPR2_REPEAT9_980143_980173;Name=CRISPR2_REPEAT9_980143_980173;Parent=CRISPR2_979594_980708;Note=ATTTATGTATTTCTATATTAGAATTTAAAT;Dbxref=SO:0001459;Ontology_term=CRISPR
Fn12230	CRISPRDetect	Spacer	980173	980210	37	+	.	ID=CRISPR2_SPACER9_980173_980210;Name=CRISPR2_SPACER9_980173_980210;Parent=CRISPR2_979594_980708;Note=ATTTATTCTCACCAAGTATGGAGAAGATATGCCAATC;Dbxref=SO:0001459;Ontology_term=CRISPR
Fn12230	CRISPRDetect	direct_repeat	980210	980240	30	+	.	ID=CRISPR2_REPEAT10_980210_980240;Name=CRISPR2_REPEAT10_980210_980240;Parent=CRISPR2_979594_980708;Note=ATTTATGTATTTCTATATTAGAATTTAAAT;Dbxref=SO:0001459;Ontology_term=CRISPR
Fn12230	CRISPRDetect	Spacer	980240	980277	37	+	.	ID=CRISPR2_SPACER10_980240_980277;Name=CRISPR2_SPACER10_980240_980277;Parent=CRISPR2_979594_980708;Note=GTTTTTTCATTACCTTTTTTCCACTCTTTTTCAGTGA;Dbxref=SO:0001459;Ontology_term=CRISPR
Fn12230	CRISPRDetect	direct_repeat	980277	980307	30	+	.	ID=CRISPR2_REPEAT11_980277_980307;Name=CRISPR2_REPEAT11_980277_980307;Parent=CRISPR2_979594_980708;Note=ATTTATGTATTTCTATATTAGAATTTAAAT;Dbxref=SO:0001459;Ontology_term=CRISPR
Fn12230	CRISPRDetect	Spacer	980307	980344	37	+	.	ID=CRISPR2_SPACER11_980307_980344;Name=CRISPR2_SPACER11_980307_980344;Parent=CRISPR2_979594_980708;Note=ACATAAGGAAGATAATTTTTAAATACTGCGAATGTAA;Dbxref=SO:0001459;Ontology_term=CRISPR
Fn12230	CRISPRDetect	direct_repeat	980344	980374	30	+	.	ID=CRISPR2_REPEAT12_980344_980374;Name=CRISPR2_REPEAT12_980344_980374;Parent=CRISPR2_979594_980708;Note=ATTTATGTATTTCTATATTAGAATTTAAAT;Dbxref=SO:0001459;Ontology_term=CRISPR
Fn12230	CRISPRDetect	Spacer	980374	980411	37	+	.	ID=CRISPR2_SPACER12_980374_980411;Name=CRISPR2_SPACER12_980374_980411;Parent=CRISPR2_979594_980708;Note=TTATCTGACCATTCAATAAACTATTTTTTTCTAAATA;Dbxref=SO:0001459;Ontology_term=CRISPR
Fn12230	CRISPRDetect	direct_repeat	980411	980441	30	+	.	ID=CRISPR2_REPEAT13_980411_980441;Name=CRISPR2_REPEAT13_980411_980441;Parent=CRISPR2_979594_980708;Note=ATTTATGTATTTCTATATTAGAATTTAAAT;Dbxref=SO:0001459;Ontology_term=CRISPR
Fn12230	CRISPRDetect	Spacer	980441	980478	37	+	.	ID=CRISPR2_SPACER13_980441_980478;Name=CRISPR2_SPACER13_980441_980478;Parent=CRISPR2_979594_980708;Note=TAAAAGCAATGGGAACTTATTGGGGGATGAATAATGG;Dbxref=SO:0001459;Ontology_term=CRISPR
Fn12230	CRISPRDetect	direct_repeat	980478	980508	30	+	.	ID=CRISPR2_REPEAT14_980478_980508;Name=CRISPR2_REPEAT14_980478_980508;Parent=CRISPR2_979594_980708;Note=ATTTATGTATTTCTATATTAGAATTTAAAT;Dbxref=SO:0001459;Ontology_term=CRISPR
Fn12230	CRISPRDetect	Spacer	980508	980544	36	+	.	ID=CRISPR2_SPACER14_980508_980544;Name=CRISPR2_SPACER14_980508_980544;Parent=CRISPR2_979594_980708;Note=ACCAAACAAATCAAGAATATTCCAATCTTTTTTACT;Dbxref=SO:0001459;Ontology_term=CRISPR
Fn12230	CRISPRDetect	direct_repeat	980544	980574	30	+	.	ID=CRISPR2_REPEAT15_980544_980574;Name=CRISPR2_REPEAT15_980544_980574;Parent=CRISPR2_979594_980708;Note=ATTTATGTATTTCTATATTAGAATTTAAAT;Dbxref=SO:0001459;Ontology_term=CRISPR
Fn12230	CRISPRDetect	Spacer	980574	980611	37	+	.	ID=CRISPR2_SPACER15_980574_980611;Name=CRISPR2_SPACER15_980574_980611;Parent=CRISPR2_979594_980708;Note=GAAATAAGACAATTTATTTGGAATGGACTTGTGTCTT;Dbxref=SO:0001459;Ontology_term=CRISPR
Fn12230	CRISPRDetect	direct_repeat	980611	980641	30	+	.	ID=CRISPR2_REPEAT16_980611_980641;Name=CRISPR2_REPEAT16_980611_980641;Parent=CRISPR2_979594_980708;Note=ATTTATGTATTTCTATATTAGAATTTAAAG;Dbxref=SO:0001459;Ontology_term=CRISPR
Fn12230	CRISPRDetect	Spacer	980641	980679	38	+	.	ID=CRISPR2_SPACER16_980641_980679;Name=CRISPR2_SPACER16_980641_980679;Parent=CRISPR2_979594_980708;Note=TGAATTTCTTTAAAATTTAATGTATAATTCAAGTATCA;Dbxref=SO:0001459;Ontology_term=CRISPR
Fn12230	CRISPRDetect	direct_repeat	980679	980708	29	+	.	ID=CRISPR2_REPEAT17_980679_980708;Name=CRISPR2_REPEAT17_980679_980708;Parent=CRISPR2_979594_980708;Note=ATTTATGTATTTCTATATTAGAAAAAAAT;Dbxref=SO:0001459;Ontology_term=CRISPR
FNA	CRISPRDetect	repeat_region	2304838	2305528	691	-	.	ID=CRISPR1_2304838_2305528;Note=ATGAACTATAAACTTGAAAAGTTTTGAAAT;Dbxref=SO:0001459;Ontology_term=CRISPR;Array_quality_score=7.82
FNA	CRISPRDetect	direct_repeat	2304838	2304868	30	-	.	ID=CRISPR1_REPEAT1_2304838_2304868;Name=CRISPR1_REPEAT1_2304838_2304868;Parent=CRISPR1_2304838_2305528;Note=ACAACAAAATTTTTTTAGTTTATAGTTCAT;Dbxref=SO:0001459;Ontology_term=CRISPR
FNA	CRISPRDetect	Spacer	2304868	2304904	36	-	.	ID=CRISPR1_SPACER1_2304868_2304904;Name=CRISPR1_SPACER1_2304868_2304904;Parent=CRISPR1_2304838_2305528;Note=TAAAGAAAATTATAGGGTTTCATATAATGCTATAAG;Dbxref=SO:0001459;Ontology_term=CRISPR
FNA	CRISPRDetect	direct_repeat	2304904	2304934	30	-	.	ID=CRISPR1_REPEAT2_2304904_2304934;Name=CRISPR1_REPEAT2_2304904_2304934;Parent=CRISPR1_2304838_2305528;Note=ATTTCAAAACTTTTCAAGTTTTTAGTTCAT;Dbxref=SO:0001459;Ontology_term=CRISPR
FNA	CRISPRDetect	Spacer	2304934	2304969	35	-	.	ID=CRISPR1_SPACER2_2304934_2304969;Name=CRISPR1_SPACER2_2304934_2304969;Parent=CRISPR1_2304838_2305528;Note=AAAGTTAAATGAACTTCAAAGACAATTAGAAAAAA;Dbxref=SO:0001459;Ontology_term=CRISPR
FNA	CRISPRDetect	direct_repeat	2304969	2304999	30	-	.	ID=CRISPR1_REPEAT3_2304969_2304999;Name=CRISPR1_REPEAT3_2304969_2304999;Parent=CRISPR1_2304838_2305528;Note=ATTTCAAAACTTTTCAAGTTTATAGTTCAT;Dbxref=SO:0001459;Ontology_term=CRISPR
FNA	CRISPRDetect	Spacer	2304999	2305035	36	-	.	ID=CRISPR1_SPACER3_2304999_2305035;Name=CRISPR1_SPACER3_2304999_2305035;Parent=CRISPR1_2304838_2305528;Note=CCAAAGAAGAAATCGTAGCATACAGAAATATAACAG;Dbxref=SO:0001459;Ontology_term=CRISPR
FNA	CRISPRDetect	direct_repeat	2305035	2305065	30	-	.	ID=CRISPR1_REPEAT4_2305035_2305065;Name=CRISPR1_REPEAT4_2305035_2305065;Parent=CRISPR1_2304838_2305528;Note=ATTTCAAAACTTTTCAAGTTTATAGTTCAT;Dbxref=SO:0001459;Ontology_term=CRISPR
FNA	CRISPRDetect	Spacer	2305065	2305100	35	-	.	ID=CRISPR1_SPACER4_2305065_2305100;Name=CRISPR1_SPACER4_2305065_2305100;Parent=CRISPR1_2304838_2305528;Note=GAAAAAGGGATAGATTTATGTTTAAATCTATTAAA;Dbxref=SO:0001459;Ontology_term=CRISPR
FNA	CRISPRDetect	direct_repeat	2305100	2305130	30	-	.	ID=CRISPR1_REPEAT5_2305100_2305130;Name=CRISPR1_REPEAT5_2305100_2305130;Parent=CRISPR1_2304838_2305528;Note=ATTTCAAAACTTTTCAAGTTTATAGTTCAT;Dbxref=SO:0001459;Ontology_term=CRISPR
FNA	CRISPRDetect	Spacer	2305130	2305168	38	-	.	ID=CRISPR1_SPACER5_2305130_2305168;Name=CRISPR1_SPACER5_2305130_2305168;Parent=CRISPR1_2304838_2305528;Note=GTTGTTGTGATGGTAGATGTATTTAGAGTTATAAACGT;Dbxref=SO:0001459;Ontology_term=CRISPR
FNA	CRISPRDetect	direct_repeat	2305168	2305198	30	-	.	ID=CRISPR1_REPEAT6_2305168_2305198;Name=CRISPR1_REPEAT6_2305168_2305198;Parent=CRISPR1_2304838_2305528;Note=ATTTCAAAACTTTTCAAGTTTATAGTTCAT;Dbxref=SO:0001459;Ontology_term=CRISPR
FNA	CRISPRDetect	Spacer	2305198	2305234	36	-	.	ID=CRISPR1_SPACER6_2305198_2305234;Name=CRISPR1_SPACER6_2305198_2305234;Parent=CRISPR1_2304838_2305528;Note=TTTTACAGAGGCATTTGAAGAAATGCTATTTGAGGG;Dbxref=SO:0001459;Ontology_term=CRISPR
FNA	CRISPRDetect	direct_repeat	2305234	2305264	30	-	.	ID=CRISPR1_REPEAT7_2305234_2305264;Name=CRISPR1_REPEAT7_2305234_2305264;Parent=CRISPR1_2304838_2305528;Note=ATTTCAAAACTTTTCAAGTTTATAGTTCAT;Dbxref=SO:0001459;Ontology_term=CRISPR
FNA	CRISPRDetect	Spacer	2305264	2305300	36	-	.	ID=CRISPR1_SPACER7_2305264_2305300;Name=CRISPR1_SPACER7_2305264_2305300;Parent=CRISPR1_2304838_2305528;Note=CAGGCTATCAAGCAGTTGAGAAATTCAACGAATATA;Dbxref=SO:0001459;Ontology_term=CRISPR
FNA	CRISPRDetect	direct_repeat	2305300	2305330	30	-	.	ID=CRISPR1_REPEAT8_2305300_2305330;Name=CRISPR1_REPEAT8_2305300_2305330;Parent=CRISPR1_2304838_2305528;Note=ATTTCAAAACTTTTCAAGTTTATAGTTCAT;Dbxref=SO:0001459;Ontology_term=CRISPR
FNA	CRISPRDetect	Spacer	2305330	2305366	36	-	.	ID=CRISPR1_SPACER8_2305330_2305366;Name=CRISPR1_SPACER8_2305330_2305366;Parent=CRISPR1_2304838_2305528;Note=ATTTGGAAAAGTATCAGCAGATACAGCTGTTGTATA;Dbxref=SO:0001459;Ontology_term=CRISPR
FNA	CRISPRDetect	direct_repeat	2305366	2305396	30	-	.	ID=CRISPR1_REPEAT9_2305366_2305396;Name=CRISPR1_REPEAT9_2305366_2305396;Parent=CRISPR1_2304838_2305528;Note=ATTTCAAAACTTTTCAAGTTTATAGTTCAT;Dbxref=SO:0001459;Ontology_term=CRISPR
FNA	CRISPRDetect	Spacer	2305396	2305433	37	-	.	ID=CRISPR1_SPACER9_2305396_2305433;Name=CRISPR1_SPACER9_2305396_2305433;Parent=CRISPR1_2304838_2305528;Note=TTAAAACATCTTGAATAGCCTTATTTGTTCCCTTAAT;Dbxref=SO:0001459;Ontology_term=CRISPR
FNA	CRISPRDetect	direct_repeat	2305433	2305463	30	-	.	ID=CRISPR1_REPEAT10_2305433_2305463;Name=CRISPR1_REPEAT10_2305433_2305463;Parent=CRISPR1_2304838_2305528;Note=ATTTCAAAACTTTTCAAGTTTATAGTTCAT;Dbxref=SO:0001459;Ontology_term=CRISPR
FNA	CRISPRDetect	Spacer	2305463	2305498	35	-	.	ID=CRISPR1_SPACER10_2305463_2305498;Name=CRISPR1_SPACER10_2305463_2305498;Parent=CRISPR1_2304838_2305528;Note=AAAACAAAAATAAATGGTGTTGAATATTATTTAGA;Dbxref=SO:0001459;Ontology_term=CRISPR
FNA	CRISPRDetect	direct_repeat	2305498	2305528	30	-	.	ID=CRISPR1_REPEAT11_2305498_2305528;Name=CRISPR1_REPEAT11_2305498_2305528;Parent=CRISPR1_2304838_2305528;Note=ATTTCAAAACTTTTCAAGTTTATAGTTCAT;Dbxref=SO:0001459;Ontology_term=CRISPR
FNA	CRISPRDetect	repeat_region	838761	839912	1152	+	.	ID=CRISPR2_838761_839912;Note=ATAAGAGAGAATATAACTCCGAGAGGAGACGGAAAC;Dbxref=SO:0001459;Ontology_term=CRISPR;Array_quality_score=4.43
FNA	CRISPRDetect	direct_repeat	838761	838797	36	+	.	ID=CRISPR2_REPEAT1_838761_838797;Name=CRISPR2_REPEAT1_838761_838797;Parent=CRISPR2_838761_839912;Note=ATAAGAGAGAATATAACTCCGAGAGGAGACGGAAAC;Dbxref=SO:0001459;Ontology_term=CRISPR
FNA	CRISPRDetect	Spacer	838797	838835	38	+	.	ID=CRISPR2_SPACER1_838797_838835;Name=CRISPR2_SPACER1_838797_838835;Parent=CRISPR2_838761_839912;Note=GAGAGTATTAACAGGTGGCTACAATAGATATAAATACG;Dbxref=SO:0001459;Ontology_term=CRISPR
FNA	CRISPRDetect	direct_repeat	838835	838871	36	+	.	ID=CRISPR2_REPEAT2_838835_838871;Name=CRISPR2_REPEAT2_838835_838871;Parent=CRISPR2_838761_839912;Note=ATAAGAGAGAATATAACTCCGAGAGGAGACGGAAAC;Dbxref=SO:0001459;Ontology_term=CRISPR
FNA	CRISPRDetect	Spacer	838871	838904	33	+	.	ID=CRISPR2_SPACER2_838871_838904;Name=CRISPR2_SPACER2_838871_838904;Parent=CRISPR2_838761_839912;Note=ATGATATTATAGTATCATACATTTATTTTTTTG;Dbxref=SO:0001459;Ontology_term=CRISPR
FNA	CRISPRDetect	direct_repeat	838904	838940	36	+	.	ID=CRISPR2_REPEAT3_838904_838940;Name=CRISPR2_REPEAT3_838904_838940;Parent=CRISPR2_838761_839912;Note=TTAAGAGAGAATATAACTCCGAGAGGAGACGGAAAC;Dbxref=SO:0001459;Ontology_term=CRISPR
FNA	CRISPRDetect	Spacer	838940	838977	37	+	.	ID=CRISPR2_SPACER3_838940_838977;Name=CRISPR2_SPACER3_838940_838977;Parent=CRISPR2_838761_839912;Note=TCAATTTTAAAGTTTCCATCATAAAGGATTAAGTTAC;Dbxref=SO:0001459;Ontology_term=CRISPR
FNA	CRISPRDetect	direct_repeat	838977	839013	36	+	.	ID=CRISPR2_REPEAT4_838977_839013;Name=CRISPR2_REPEAT4_838977_839013;Parent=CRISPR2_838761_839912;Note=ATAAGAGAGAATATAACTCCGAGAGGAGACGGAAAC;Dbxref=SO:0001459;Ontology_term=CRISPR
FNA	CRISPRDetect	Spacer	839013	839049	36	+	.	ID=CRISPR2_SPACER4_839013_839049;Name=CRISPR2_SPACER4_839013_839049;Parent=CRISPR2_838761_839912;Note=TTTATAACAGATGTTGCATTACAATAATCATTGTAA;Dbxref=SO:0001459;Ontology_term=CRISPR
FNA	CRISPRDetect	direct_repeat	839049	839085	36	+	.	ID=CRISPR2_REPEAT5_839049_839085;Name=CRISPR2_REPEAT5_839049_839085;Parent=CRISPR2_838761_839912;Note=ATAAGAGAGAATATAACTCCGAGAGGAGACGGAAAC;Dbxref=SO:0001459;Ontology_term=CRISPR
FNA	CRISPRDetect	Spacer	839085	839124	39	+	.	ID=CRISPR2_SPACER5_839085_839124;Name=CRISPR2_SPACER5_839085_839124;Parent=CRISPR2_838761_839912;Note=TTGTTGTGTAAACCAATGTGAACAACCTAAATCTAAACA;Dbxref=SO:0001459;Ontology_term=CRISPR
FNA	CRISPRDetect	direct_repeat	839124	839160	36	+	.	ID=CRISPR2_REPEAT6_839124_839160;Name=CRISPR2_REPEAT6_839124_839160;Parent=CRISPR2_838761_839912;Note=ATAAGAGAGAATATAACTCCGAGAGGAGACGGAAAC;Dbxref=SO:0001459;Ontology_term=CRISPR
FNA	CRISPRDetect	Spacer	839160	839196	36	+	.	ID=CRISPR2_SPACER6_839160_839196;Name=CRISPR2_SPACER6_839160_839196;Parent=CRISPR2_838761_839912;Note=TTATATTCACCATTAGAATGATTTTCTACTAGGTAT;Dbxref=SO:0001459;Ontology_term=CRISPR
FNA	CRISPRDetect	direct_repeat	839196	839232	36	+	.	ID=CRISPR2_REPEAT7_839196_839232;Name=CRISPR2_REPEAT7_839196_839232;Parent=CRISPR2_838761_839912;Note=ATAAGAGAGAATATAACTCCGAGAGGAGACGGAAAC;Dbxref=SO:0001459;Ontology_term=CRISPR
FNA	CRISPRDetect	Spacer	839232	839272	40	+	.	ID=CRISPR2_SPACER7_839232_839272;Name=CRISPR2_SPACER7_839232_839272;Parent=CRISPR2_838761_839912;Note=CTCCAACCGTCAAGCTATTTATTGCTTTTCTATAATATAC;Dbxref=SO:0001459;Ontology_term=CRISPR
FNA	CRISPRDetect	direct_repeat	839272	839308	36	+	.	ID=CRISPR2_REPEAT8_839272_839308;Name=CRISPR2_REPEAT8_839272_839308;Parent=CRISPR2_838761_839912;Note=TTAAGAGAGAATATAACTCCGAGAGGAGACGGAAAC;Dbxref=SO:0001459;Ontology_term=CRISPR
FNA	CRISPRDetect	Spacer	839308	839347	39	+	.	ID=CRISPR2_SPACER8_839308_839347;Name=CRISPR2_SPACER8_839308_839347;Parent=CRISPR2_838761_839912;Note=CAGTGGTCACTGTAAAAGGAGAGTAGATAATATGGGTAT;Dbxref=SO:0001459;Ontology_term=CRISPR
FNA	CRISPRDetect	direct_repeat	839347	839383	36	+	.	ID=CRISPR2_REPEAT9_839347_839383;Name=CRISPR2_REPEAT9_839347_839383;Parent=CRISPR2_838761_839912;Note=ATAAGAGAGAATATAACTCCGAGAGGAGACGGAAAC;Dbxref=SO:0001459;Ontology_term=CRISPR
FNA	CRISPRDetect	Spacer	839383	839424	41	+	.	ID=CRISPR2_SPACER9_839383_839424;Name=CRISPR2_SPACER9_839383_839424;Parent=CRISPR2_838761_839912;Note=TCGTCAAGGTTATTGACTAGGTGTTTACACTTCGTTTACAA;Dbxref=SO:0001459;Ontology_term=CRISPR
FNA	CRISPRDetect	direct_repeat	839424	839460	36	+	.	ID=CRISPR2_REPEAT10_839424_839460;Name=CRISPR2_REPEAT10_839424_839460;Parent=CRISPR2_838761_839912;Note=ATAAGAGAGAATATAACTCCGAGAGGAGACGGAAAC;Dbxref=SO:0001459;Ontology_term=CRISPR
FNA	CRISPRDetect	Spacer	839460	839500	40	+	.	ID=CRISPR2_SPACER10_839460_839500;Name=CRISPR2_SPACER10_839460_839500;Parent=CRISPR2_838761_839912;Note=AAGTATTCGTCTATCATATAATCTTTAAATACATTGTCTG;Dbxref=SO:0001459;Ontology_term=CRISPR
FNA	CRISPRDetect	direct_repeat	839500	839536	36	+	.	ID=CRISPR2_REPEAT11_839500_839536;Name=CRISPR2_REPEAT11_839500_839536;Parent=CRISPR2_838761_839912;Note=ATAAGAGAGAATATAACTCCGAGAGGAGACGGAAAC;Dbxref=SO:0001459;Ontology_term=CRISPR
FNA	CRISPRDetect	Spacer	839536	839576	40	+	.	ID=CRISPR2_SPACER11_839536_839576;Name=CRISPR2_SPACER11_839536_839576;Parent=CRISPR2_838761_839912;Note=TAGGAGAAAGATTAAGTGGTATAAGAGAAAGTGAAATATA;Dbxref=SO:0001459;Ontology_term=CRISPR
FNA	CRISPRDetect	direct_repeat	839576	839612	36	+	.	ID=CRISPR2_REPEAT12_839576_839612;Name=CRISPR2_REPEAT12_839576_839612;Parent=CRISPR2_838761_839912;Note=ATAAGAGAGAATATAACTCCGAGAGGAGACGGAAAC;Dbxref=SO:0001459;Ontology_term=CRISPR
FNA	CRISPRDetect	Spacer	839612	839652	40	+	.	ID=CRISPR2_SPACER12_839612_839652;Name=CRISPR2_SPACER12_839612_839652;Parent=CRISPR2_838761_839912;Note=TTCTTTTATCCATTATTTTATCCCCTCCCCCAGATTTCTG;Dbxref=SO:0001459;Ontology_term=CRISPR
FNA	CRISPRDetect	direct_repeat	839652	839688	36	+	.	ID=CRISPR2_REPEAT13_839652_839688;Name=CRISPR2_REPEAT13_839652_839688;Parent=CRISPR2_838761_839912;Note=ATAAGAGAGAATATAACTCCGAGAGGAGACGGAAAC;Dbxref=SO:0001459;Ontology_term=CRISPR
FNA	CRISPRDetect	Spacer	839688	839721	33	+	.	ID=CRISPR2_SPACER13_839688_839721;Name=CRISPR2_SPACER13_839688_839721;Parent=CRISPR2_838761_839912;Note=TTATATTATTTTCTATCATTATATACATTATGA;Dbxref=SO:0001459;Ontology_term=CRISPR
FNA	CRISPRDetect	direct_repeat	839721	839757	36	+	.	ID=CRISPR2_REPEAT14_839721_839757;Name=CRISPR2_REPEAT14_839721_839757;Parent=CRISPR2_838761_839912;Note=ATAAGAGAGAATATAACTCCGAGAGGAGACGGAAAC;Dbxref=SO:0001459;Ontology_term=CRISPR
FNA	CRISPRDetect	Spacer	839757	839797	40	+	.	ID=CRISPR2_SPACER14_839757_839797;Name=CRISPR2_SPACER14_839757_839797;Parent=CRISPR2_838761_839912;Note=CTACTGGAACAAATCCGATATAATACTAGAAAACAATACA;Dbxref=SO:0001459;Ontology_term=CRISPR
FNA	CRISPRDetect	direct_repeat	839797	839833	36	+	.	ID=CRISPR2_REPEAT15_839797_839833;Name=CRISPR2_REPEAT15_839797_839833;Parent=CRISPR2_838761_839912;Note=ATAAGAGAGAATATAACTCTGAGAGGAGACGGAAAC;Dbxref=SO:0001459;Ontology_term=CRISPR
FNA	CRISPRDetect	Spacer	839833	839877	44	+	.	ID=CRISPR2_SPACER15_839833_839877;Name=CRISPR2_SPACER15_839833_839877;Parent=CRISPR2_838761_839912;Note=AATATAACACTTCCTTTTCCCTCAACATTGTAGTCAAAAACTCC;Dbxref=SO:0001459;Ontology_term=CRISPR
FNA	CRISPRDetect	direct_repeat	839877	839914	36	+	.	ID=CRISPR2_REPEAT16_839877_839914;Name=CRISPR2_REPEAT16_839877_839914;Parent=CRISPR2_838761_839912;Note=ATAAGTGAGGATATAACCCTGTAAAGGGACGGAAAT;Dbxref=SO:0001459;Ontology_term=CRISPR
FNP	CRISPRDetect	repeat_region	797662	798286	625	+	.	ID=CRISPR1_797662_798286;Note=ATGAACCTTAAACATGAAATGTTTTGAAAT;Dbxref=SO:0001459;Ontology_term=CRISPR;Array_quality_score=4.99
FNP	CRISPRDetect	direct_repeat	797662	797692	30	+	.	ID=CRISPR1_REPEAT1_797662_797692;Name=CRISPR1_REPEAT1_797662_797692;Parent=CRISPR1_797662_798286;Note=ATGAACCTTAAACATGAAATGTTTTGAAAT;Dbxref=SO:0001459;Ontology_term=CRISPR
FNP	CRISPRDetect	Spacer	797692	797729	37	+	.	ID=CRISPR1_SPACER1_797692_797729;Name=CRISPR1_SPACER1_797692_797729;Parent=CRISPR1_797662_798286;Note=AGCTTTAAGAAGTGAAAAGTATTCTGATGTAAGAAAA;Dbxref=SO:0001459;Ontology_term=CRISPR
FNP	CRISPRDetect	direct_repeat	797729	797759	30	+	.	ID=CRISPR1_REPEAT2_797729_797759;Name=CRISPR1_REPEAT2_797729_797759;Parent=CRISPR1_797662_798286;Note=ATGAACCTTAAACATGAAATGTTTTGAAAT;Dbxref=SO:0001459;Ontology_term=CRISPR
FNP	CRISPRDetect	Spacer	797759	797795	36	+	.	ID=CRISPR1_SPACER2_797759_797795;Name=CRISPR1_SPACER2_797759_797795;Parent=CRISPR1_797662_798286;Note=CCATACCCAGAAGCTACTAAAATAAGATCAGATAAT;Dbxref=SO:0001459;Ontology_term=CRISPR
FNP	CRISPRDetect	direct_repeat	797795	797825	30	+	.	ID=CRISPR1_REPEAT3_797795_797825;Name=CRISPR1_REPEAT3_797795_797825;Parent=CRISPR1_797662_798286;Note=ATGAACCTTAAACATGAAATGTTTTGAAAT;Dbxref=SO:0001459;Ontology_term=CRISPR
FNP	CRISPRDetect	Spacer	797825	797861	36	+	.	ID=CRISPR1_SPACER3_797825_797861;Name=CRISPR1_SPACER3_797825_797861;Parent=CRISPR1_797662_798286;Note=TATAAACTTAGTGTAAATACATAATGCCCAACTCTG;Dbxref=SO:0001459;Ontology_term=CRISPR
FNP	CRISPRDetect	direct_repeat	797861	797891	30	+	.	ID=CRISPR1_REPEAT4_797861_797891;Name=CRISPR1_REPEAT4_797861_797891;Parent=CRISPR1_797662_798286;Note=ATGAACCTTAAACATGAAATGTTTTGAAAT;Dbxref=SO:0001459;Ontology_term=CRISPR
FNP	CRISPRDetect	Spacer	797891	797927	36	+	.	ID=CRISPR1_SPACER4_797891_797927;Name=CRISPR1_SPACER4_797891_797927;Parent=CRISPR1_797662_798286;Note=ACTGGAAAATCATTTCTATTCATAAAATTTAAAGCT;Dbxref=SO:0001459;Ontology_term=CRISPR
FNP	CRISPRDetect	direct_repeat	797927	797957	30	+	.	ID=CRISPR1_REPEAT5_797927_797957;Name=CRISPR1_REPEAT5_797927_797957;Parent=CRISPR1_797662_798286;Note=ATGAACCTTAAACATGAAATGTTTTGAAAT;Dbxref=SO:0001459;Ontology_term=CRISPR
FNP	CRISPRDetect	Spacer	797957	797993	36	+	.	ID=CRISPR1_SPACER5_797957_797993;Name=CRISPR1_SPACER5_797957_797993;Parent=CRISPR1_797662_798286;Note=AATTAAAGAGTTGGAACAAGAAATATCTAAAACAAT;Dbxref=SO:0001459;Ontology_term=CRISPR
FNP	CRISPRDetect	direct_repeat	797993	798023	30	+	.	ID=CRISPR1_REPEAT6_797993_798023;Name=CRISPR1_REPEAT6_797993_798023;Parent=CRISPR1_797662_798286;Note=ATGAACCTTAAACATGAAATGTTTTGAAAT;Dbxref=SO:0001459;Ontology_term=CRISPR
FNP	CRISPRDetect	Spacer	798023	798060	37	+	.	ID=CRISPR1_SPACER6_798023_798060;Name=CRISPR1_SPACER6_798023_798060;Parent=CRISPR1_797662_798286;Note=GTTAAGGCAGTTCAAGTTTTATATGATAAAAGAAACA;Dbxref=SO:0001459;Ontology_term=CRISPR
FNP	CRISPRDetect	direct_repeat	798060	798090	30	+	.	ID=CRISPR1_REPEAT7_798060_798090;Name=CRISPR1_REPEAT7_798060_798090;Parent=CRISPR1_797662_798286;Note=ATGAACCTTAAACATGAAATGTTTTGAAAT;Dbxref=SO:0001459;Ontology_term=CRISPR
FNP	CRISPRDetect	Spacer	798090	798126	36	+	.	ID=CRISPR1_SPACER7_798090_798126;Name=CRISPR1_SPACER7_798090_798126;Parent=CRISPR1_797662_798286;Note=TCTTGTGGAAAACCTTTTTTTATCATTGCTTTTTCT;Dbxref=SO:0001459;Ontology_term=CRISPR
FNP	CRISPRDetect	direct_repeat	798126	798156	30	+	.	ID=CRISPR1_REPEAT8_798126_798156;Name=CRISPR1_REPEAT8_798126_798156;Parent=CRISPR1_797662_798286;Note=ATGAACCTTAAACATGAAATGTTTTGAAAT;Dbxref=SO:0001459;Ontology_term=CRISPR
FNP	CRISPRDetect	Spacer	798156	798192	36	+	.	ID=CRISPR1_SPACER8_798156_798192;Name=CRISPR1_SPACER8_798156_798192;Parent=CRISPR1_797662_798286;Note=TCAAAAAACAGTTCAAAAAACATTCTAAACTATTAT;Dbxref=SO:0001459;Ontology_term=CRISPR
FNP	CRISPRDetect	direct_repeat	798192	798222	30	+	.	ID=CRISPR1_REPEAT9_798192_798222;Name=CRISPR1_REPEAT9_798192_798222;Parent=CRISPR1_797662_798286;Note=ATGAACCTTAAACATGAAATGTTTTGAAAT;Dbxref=SO:0001459;Ontology_term=CRISPR
FNP	CRISPRDetect	Spacer	798222	798256	34	+	.	ID=CRISPR1_SPACER9_798222_798256;Name=CRISPR1_SPACER9_798222_798256;Parent=CRISPR1_797662_798286;Note=TTGGACAGTAAGAAGAAAAGATAAAAATAATATA;Dbxref=SO:0001459;Ontology_term=CRISPR
FNP	CRISPRDetect	direct_repeat	798256	798288	31	+	.	ID=CRISPR1_REPEAT10_798256_798288;Name=CRISPR1_REPEAT10_798256_798288;Parent=CRISPR1_797662_798286;Note=ATGAACCTTAAACATGAAATGTTTTAAAAGT;Dbxref=SO:0001459;Ontology_term=CRISPR
FNP	CRISPRDetect	repeat_region	2404588	2405540	953	-	.	ID=CRISPR2_2404588_2405540;Note=ATGAACTGTAAACTTGAAAAGTTTTGAAAT;Dbxref=SO:0001459;Ontology_term=CRISPR;Array_quality_score=7.95
FNP	CRISPRDetect	direct_repeat	2404588	2404620	31	-	.	ID=CRISPR2_REPEAT1_2404588_2404620;Name=CRISPR2_REPEAT1_2404588_2404620;Parent=CRISPR2_2404588_2405540;Note=ATTTAAAATACTTTTCAAGTTTATAGTTCAT;Dbxref=SO:0001459;Ontology_term=CRISPR
FNP	CRISPRDetect	Spacer	2404620	2404656	36	-	.	ID=CRISPR2_SPACER1_2404620_2404656;Name=CRISPR2_SPACER1_2404620_2404656;Parent=CRISPR2_2404588_2405540;Note=CAAAGGAAGATTTTATAAAGAAATAAAAGAAATATT;Dbxref=SO:0001459;Ontology_term=CRISPR
FNP	CRISPRDetect	direct_repeat	2404655	2404685	30	-	.	ID=CRISPR2_REPEAT2_2404655_2404685;Name=CRISPR2_REPEAT2_2404655_2404685;Parent=CRISPR2_2404588_2405540;Note=ATTTCAAAACTTTTCAAGTTTACAGTTCAT;Dbxref=SO:0001459;Ontology_term=CRISPR
FNP	CRISPRDetect	Spacer	2404685	2404721	36	-	.	ID=CRISPR2_SPACER2_2404685_2404721;Name=CRISPR2_SPACER2_2404685_2404721;Parent=CRISPR2_2404588_2405540;Note=ACTTTTTAATTGTGCATCTGCATATACTGGGTCAGA;Dbxref=SO:0001459;Ontology_term=CRISPR
FNP	CRISPRDetect	direct_repeat	2404721	2404751	30	-	.	ID=CRISPR2_REPEAT3_2404721_2404751;Name=CRISPR2_REPEAT3_2404721_2404751;Parent=CRISPR2_2404588_2405540;Note=ATTTCAAAACTTTTCAAGTTTACAGTTCAT;Dbxref=SO:0001459;Ontology_term=CRISPR
FNP	CRISPRDetect	Spacer	2404751	2404787	36	-	.	ID=CRISPR2_SPACER3_2404751_2404787;Name=CRISPR2_SPACER3_2404751_2404787;Parent=CRISPR2_2404588_2405540;Note=GTGGCTAAACACAGATATGGAAAAGTATTTATGCCC;Dbxref=SO:0001459;Ontology_term=CRISPR
FNP	CRISPRDetect	direct_repeat	2404787	2404817	30	-	.	ID=CRISPR2_REPEAT4_2404787_2404817;Name=CRISPR2_REPEAT4_2404787_2404817;Parent=CRISPR2_2404588_2405540;Note=ATTTCAAAACTTTTCAAGTTTACAGTTCAT;Dbxref=SO:0001459;Ontology_term=CRISPR
FNP	CRISPRDetect	Spacer	2404817	2404853	36	-	.	ID=CRISPR2_SPACER4_2404817_2404853;Name=CRISPR2_SPACER4_2404817_2404853;Parent=CRISPR2_2404588_2405540;Note=TAATAAAGTGAAAGAAGAATACCAGGAATTATTAAA;Dbxref=SO:0001459;Ontology_term=CRISPR
FNP	CRISPRDetect	direct_repeat	2404853	2404883	30	-	.	ID=CRISPR2_REPEAT5_2404853_2404883;Name=CRISPR2_REPEAT5_2404853_2404883;Parent=CRISPR2_2404588_2405540;Note=ATTTCAAAACTTTTCAAGTTTACAGTTCAT;Dbxref=SO:0001459;Ontology_term=CRISPR
FNP	CRISPRDetect	Spacer	2404883	2404919	36	-	.	ID=CRISPR2_SPACER5_2404883_2404919;Name=CRISPR2_SPACER5_2404883_2404919;Parent=CRISPR2_2404588_2405540;Note=AAAAATAAACTGTCTTTGTGCTTCTGGTACCACTTG;Dbxref=SO:0001459;Ontology_term=CRISPR
FNP	CRISPRDetect	direct_repeat	2404919	2404949	30	-	.	ID=CRISPR2_REPEAT6_2404919_2404949;Name=CRISPR2_REPEAT6_2404919_2404949;Parent=CRISPR2_2404588_2405540;Note=ATTTCAAAACTTTTCAAGTTTACAGTTCAT;Dbxref=SO:0001459;Ontology_term=CRISPR
FNP	CRISPRDetect	Spacer	2404949	2404985	36	-	.	ID=CRISPR2_SPACER6_2404949_2404985;Name=CRISPR2_SPACER6_2404949_2404985;Parent=CRISPR2_2404588_2405540;Note=AAGAGTTGCTTTTTTAATTTCATCTGTCTTTATTTT;Dbxref=SO:0001459;Ontology_term=CRISPR
FNP	CRISPRDetect	direct_repeat	2404985	2405015	30	-	.	ID=CRISPR2_REPEAT7_2404985_2405015;Name=CRISPR2_REPEAT7_2404985_2405015;Parent=CRISPR2_2404588_2405540;Note=ATTTCAAAACTTTTCAAGTTTACAGTTCAT;Dbxref=SO:0001459;Ontology_term=CRISPR
FNP	CRISPRDetect	Spacer	2405015	2405049	34	-	.	ID=CRISPR2_SPACER7_2405015_2405049;Name=CRISPR2_SPACER7_2405015_2405049;Parent=CRISPR2_2404588_2405540;Note=ATTTTCCCCTCAATTTCCTATATATATATAATAT;Dbxref=SO:0001459;Ontology_term=CRISPR
FNP	CRISPRDetect	direct_repeat	2405049	2405079	30	-	.	ID=CRISPR2_REPEAT8_2405049_2405079;Name=CRISPR2_REPEAT8_2405049_2405079;Parent=CRISPR2_2404588_2405540;Note=ATTTCAAAACTTTTCAAGTTTACAGTTCAT;Dbxref=SO:0001459;Ontology_term=CRISPR
FNP	CRISPRDetect	Spacer	2405079	2405115	36	-	.	ID=CRISPR2_SPACER8_2405079_2405115;Name=CRISPR2_SPACER8_2405079_2405115;Parent=CRISPR2_2404588_2405540;Note=GCTTGTAGATAATCAATACATAGAAAAGTCTATCAT;Dbxref=SO:0001459;Ontology_term=CRISPR
FNP	CRISPRDetect	direct_repeat	2405115	2405145	30	-	.	ID=CRISPR2_REPEAT9_2405115_2405145;Name=CRISPR2_REPEAT9_2405115_2405145;Parent=CRISPR2_2404588_2405540;Note=ATTTCAAAACTTTTCAAGTTTACAGTTCAT;Dbxref=SO:0001459;Ontology_term=CRISPR
FNP	CRISPRDetect	Spacer	2405145	2405181	36	-	.	ID=CRISPR2_SPACER9_2405145_2405181;Name=CRISPR2_SPACER9_2405145_2405181;Parent=CRISPR2_2404588_2405540;Note=TGATTTAGCATCTAATGCTACTCTTATTTTTGCTGT;Dbxref=SO:0001459;Ontology_term=CRISPR
FNP	CRISPRDetect	direct_repeat	2405181	2405211	30	-	.	ID=CRISPR2_REPEAT10_2405181_2405211;Name=CRISPR2_REPEAT10_2405181_2405211;Parent=CRISPR2_2404588_2405540;Note=ATTTCAAAACTTTTCAAGTTTACAGTTCAT;Dbxref=SO:0001459;Ontology_term=CRISPR
FNP	CRISPRDetect	Spacer	2405211	2405247	36	-	.	ID=CRISPR2_SPACER10_2405211_2405247;Name=CRISPR2_SPACER10_2405211_2405247;Parent=CRISPR2_2404588_2405540;Note=TAAAAAACTTGATTTAAATGTAATGAATATAAGAAA;Dbxref=SO:0001459;Ontology_term=CRISPR
FNP	CRISPRDetect	direct_repeat	2405247	2405277	30	-	.	ID=CRISPR2_REPEAT11_2405247_2405277;Name=CRISPR2_REPEAT11_2405247_2405277;Parent=CRISPR2_2404588_2405540;Note=ATTTCAAAACTTTTCAAGTTTACAGTTCAT;Dbxref=SO:0001459;Ontology_term=CRISPR
FNP	CRISPRDetect	Spacer	2405277	2405313	36	-	.	ID=CRISPR2_SPACER11_2405277_2405313;Name=CRISPR2_SPACER11_2405277_2405313;Parent=CRISPR2_2404588_2405540;Note=AATATTTCAAAAATGGGTAAATATTATAGTTTTTCC;Dbxref=SO:0001459;Ontology_term=CRISPR
FNP	CRISPRDetect	direct_repeat	2405313	2405343	30	-	.	ID=CRISPR2_REPEAT12_2405313_2405343;Name=CRISPR2_REPEAT12_2405313_2405343;Parent=CRISPR2_2404588_2405540;Note=ATTTCAAAACTTTTCAAGTTTACAGTTCAT;Dbxref=SO:0001459;Ontology_term=CRISPR
FNP	CRISPRDetect	Spacer	2405343	2405377	34	-	.	ID=CRISPR2_SPACER12_2405343_2405377;Name=CRISPR2_SPACER12_2405343_2405377;Parent=CRISPR2_2404588_2405540;Note=TTTAATATTATATCTTTCAATTATTTCTTTTAAA;Dbxref=SO:0001459;Ontology_term=CRISPR
FNP	CRISPRDetect	direct_repeat	2405377	2405407	30	-	.	ID=CRISPR2_REPEAT13_2405377_2405407;Name=CRISPR2_REPEAT13_2405377_2405407;Parent=CRISPR2_2404588_2405540;Note=ATTTCAAAACTTTTCAAGTTTACAGTTCAT;Dbxref=SO:0001459;Ontology_term=CRISPR
FNP	CRISPRDetect	Spacer	2405407	2405444	37	-	.	ID=CRISPR2_SPACER13_2405407_2405444;Name=CRISPR2_SPACER13_2405407_2405444;Parent=CRISPR2_2404588_2405540;Note=ATTGTCAATCAAAGCACAATAATCATCATACTCTTTT;Dbxref=SO:0001459;Ontology_term=CRISPR
FNP	CRISPRDetect	direct_repeat	2405444	2405474	30	-	.	ID=CRISPR2_REPEAT14_2405444_2405474;Name=CRISPR2_REPEAT14_2405444_2405474;Parent=CRISPR2_2404588_2405540;Note=ATTTCAAAACTTTTCAAGTTTACAGTTCAT;Dbxref=SO:0001459;Ontology_term=CRISPR
FNP	CRISPRDetect	Spacer	2405474	2405510	36	-	.	ID=CRISPR2_SPACER14_2405474_2405510;Name=CRISPR2_SPACER14_2405474_2405510;Parent=CRISPR2_2404588_2405540;Note=TATTTTCTCCATTTTTTGTATAGAGAAAAAACTGTT;Dbxref=SO:0001459;Ontology_term=CRISPR
FNP	CRISPRDetect	direct_repeat	2405510	2405540	30	-	.	ID=CRISPR2_REPEAT15_2405510_2405540;Name=CRISPR2_REPEAT15_2405510_2405540;Parent=CRISPR2_2404588_2405540;Note=ATTTCAAAACTTTTCAAGTTTACAGTTCAT;Dbxref=SO:0001459;Ontology_term=CRISPR
FNV	CRISPRDetect	repeat_region	929739	930964	1226	+	.	ID=CRISPR1_929739_930964;Note=GTTTGAGAGTAATGTTATTTTAAATAGATTCAAAAC;Dbxref=SO:0001459;Ontology_term=CRISPR;Array_quality_score=7.21
FNV	CRISPRDetect	direct_repeat	929739	929775	36	+	.	ID=CRISPR1_REPEAT1_929739_929775;Name=CRISPR1_REPEAT1_929739_929775;Parent=CRISPR1_929739_930964;Note=GTTTGAGAGTAATGTTATTTTAAATAGATTCAAAAC;Dbxref=SO:0001459;Ontology_term=CRISPR
FNV	CRISPRDetect	Spacer	929775	929805	30	+	.	ID=CRISPR1_SPACER1_929775_929805;Name=CRISPR1_SPACER1_929775_929805;Parent=CRISPR1_929739_930964;Note=GTTTTACATATTTTTCTTGGACATTTATTA;Dbxref=SO:0001459;Ontology_term=CRISPR
FNV	CRISPRDetect	direct_repeat	929805	929841	36	+	.	ID=CRISPR1_REPEAT2_929805_929841;Name=CRISPR1_REPEAT2_929805_929841;Parent=CRISPR1_929739_930964;Note=GTTTGAGAGTAATGTTATTTTAAATAGATTCAAAAC;Dbxref=SO:0001459;Ontology_term=CRISPR
FNV	CRISPRDetect	Spacer	929841	929871	30	+	.	ID=CRISPR1_SPACER2_929841_929871;Name=CRISPR1_SPACER2_929841_929871;Parent=CRISPR1_929739_930964;Note=ATAGTTGTAAATTGACGGGCTTACAACGAT;Dbxref=SO:0001459;Ontology_term=CRISPR
FNV	CRISPRDetect	direct_repeat	929871	929907	36	+	.	ID=CRISPR1_REPEAT3_929871_929907;Name=CRISPR1_REPEAT3_929871_929907;Parent=CRISPR1_929739_930964;Note=GTTTGAGAGTAATGTTATTTTAAATAGATTCAAAAC;Dbxref=SO:0001459;Ontology_term=CRISPR
FNV	CRISPRDetect	Spacer	929907	929937	30	+	.	ID=CRISPR1_SPACER3_929907_929937;Name=CRISPR1_SPACER3_929907_929937;Parent=CRISPR1_929739_930964;Note=AAAAGAATAAAAGTAAATCCTTAGAAAATG;Dbxref=SO:0001459;Ontology_term=CRISPR
FNV	CRISPRDetect	direct_repeat	929937	929973	36	+	.	ID=CRISPR1_REPEAT4_929937_929973;Name=CRISPR1_REPEAT4_929937_929973;Parent=CRISPR1_929739_930964;Note=GTTTGAGAGTAATGTTATTTTAAATAGATTCAAAAC;Dbxref=SO:0001459;Ontology_term=CRISPR
FNV	CRISPRDetect	Spacer	929973	930003	30	+	.	ID=CRISPR1_SPACER4_929973_930003;Name=CRISPR1_SPACER4_929973_930003;Parent=CRISPR1_929739_930964;Note=AAGCTGAGTTAATCTTTGATTGGAAAGGTT;Dbxref=SO:0001459;Ontology_term=CRISPR
FNV	CRISPRDetect	direct_repeat	930003	930039	36	+	.	ID=CRISPR1_REPEAT5_930003_930039;Name=CRISPR1_REPEAT5_930003_930039;Parent=CRISPR1_929739_930964;Note=GTTTGAGAGTAATGTTATTTTAAATAGATTCAAAAC;Dbxref=SO:0001459;Ontology_term=CRISPR
FNV	CRISPRDetect	Spacer	930039	930069	30	+	.	ID=CRISPR1_SPACER5_930039_930069;Name=CRISPR1_SPACER5_930039_930069;Parent=CRISPR1_929739_930964;Note=TATTAAATGTTTCTGTCTTTCCATTAATAA;Dbxref=SO:0001459;Ontology_term=CRISPR
FNV	CRISPRDetect	direct_repeat	930069	930105	36	+	.	ID=CRISPR1_REPEAT6_930069_930105;Name=CRISPR1_REPEAT6_930069_930105;Parent=CRISPR1_929739_930964;Note=GTTTGAGAGTAATGTTATTTTAAATAGATTCAAAAC;Dbxref=SO:0001459;Ontology_term=CRISPR
FNV	CRISPRDetect	Spacer	930105	930135	30	+	.	ID=CRISPR1_SPACER6_930105_930135;Name=CRISPR1_SPACER6_930105_930135;Parent=CRISPR1_929739_930964;Note=ATAAAATTAAAATAATCAACTAAGGGAGTG;Dbxref=SO:0001459;Ontology_term=CRISPR
FNV	CRISPRDetect	direct_repeat	930135	930171	36	+	.	ID=CRISPR1_REPEAT7_930135_930171;Name=CRISPR1_REPEAT7_930135_930171;Parent=CRISPR1_929739_930964;Note=GTTTGAGAGTAATGTTATTTTAAATAGATTCAAAAC;Dbxref=SO:0001459;Ontology_term=CRISPR
FNV	CRISPRDetect	Spacer	930171	930201	30	+	.	ID=CRISPR1_SPACER7_930171_930201;Name=CRISPR1_SPACER7_930171_930201;Parent=CRISPR1_929739_930964;Note=TTCATAATAGTGAATTAGATATAACGATAA;Dbxref=SO:0001459;Ontology_term=CRISPR
FNV	CRISPRDetect	direct_repeat	930201	930237	36	+	.	ID=CRISPR1_REPEAT8_930201_930237;Name=CRISPR1_REPEAT8_930201_930237;Parent=CRISPR1_929739_930964;Note=GTTTGAGAGTAATGTTATTTTAAATAGATTCAAAAC;Dbxref=SO:0001459;Ontology_term=CRISPR
FNV	CRISPRDetect	Spacer	930237	930268	31	+	.	ID=CRISPR1_SPACER8_930237_930268;Name=CRISPR1_SPACER8_930237_930268;Parent=CRISPR1_929739_930964;Note=CTTTTAAAAATAAGAACTAATGTAGTTGGAG;Dbxref=SO:0001459;Ontology_term=CRISPR
FNV	CRISPRDetect	direct_repeat	930268	930304	36	+	.	ID=CRISPR1_REPEAT9_930268_930304;Name=CRISPR1_REPEAT9_930268_930304;Parent=CRISPR1_929739_930964;Note=GTTTGAGAGTAATGTTATTTTAAATAGATTCAAAAC;Dbxref=SO:0001459;Ontology_term=CRISPR
FNV	CRISPRDetect	Spacer	930304	930334	30	+	.	ID=CRISPR1_SPACER9_930304_930334;Name=CRISPR1_SPACER9_930304_930334;Parent=CRISPR1_929739_930964;Note=TAGCTTCTAGTTATGCTAATCATTCTAGCA;Dbxref=SO:0001459;Ontology_term=CRISPR
FNV	CRISPRDetect	direct_repeat	930334	930370	36	+	.	ID=CRISPR1_REPEAT10_930334_930370;Name=CRISPR1_REPEAT10_930334_930370;Parent=CRISPR1_929739_930964;Note=GTTTGAGAGTAATGTTATTTTAAATAGATTCAAAAC;Dbxref=SO:0001459;Ontology_term=CRISPR
FNV	CRISPRDetect	Spacer	930370	930400	30	+	.	ID=CRISPR1_SPACER10_930370_930400;Name=CRISPR1_SPACER10_930370_930400;Parent=CRISPR1_929739_930964;Note=ATAAAAATGTGATTTAAAAACACATAATAA;Dbxref=SO:0001459;Ontology_term=CRISPR
FNV	CRISPRDetect	direct_repeat	930400	930436	36	+	.	ID=CRISPR1_REPEAT11_930400_930436;Name=CRISPR1_REPEAT11_930400_930436;Parent=CRISPR1_929739_930964;Note=GTTTGAGAGTAATGTTATTTTAAATAGATTCAAAAC;Dbxref=SO:0001459;Ontology_term=CRISPR
FNV	CRISPRDetect	Spacer	930436	930466	30	+	.	ID=CRISPR1_SPACER11_930436_930466;Name=CRISPR1_SPACER11_930436_930466;Parent=CRISPR1_929739_930964;Note=TTACATTTTAAAATTTTGGGGAGTGATTAT;Dbxref=SO:0001459;Ontology_term=CRISPR
FNV	CRISPRDetect	direct_repeat	930466	930502	36	+	.	ID=CRISPR1_REPEAT12_930466_930502;Name=CRISPR1_REPEAT12_930466_930502;Parent=CRISPR1_929739_930964;Note=GTTTGAGAGTAATGTTATTTTAAATAGATTCAAAAC;Dbxref=SO:0001459;Ontology_term=CRISPR
FNV	CRISPRDetect	Spacer	930502	930532	30	+	.	ID=CRISPR1_SPACER12_930502_930532;Name=CRISPR1_SPACER12_930502_930532;Parent=CRISPR1_929739_930964;Note=TGTATTCAGCTAAATTAGGTAAAGTTAAAA;Dbxref=SO:0001459;Ontology_term=CRISPR
FNV	CRISPRDetect	direct_repeat	930532	930568	36	+	.	ID=CRISPR1_REPEAT13_930532_930568;Name=CRISPR1_REPEAT13_930532_930568;Parent=CRISPR1_929739_930964;Note=GTTTGAGAGTAATGTTATTTTAAATAGATTCAAAAC;Dbxref=SO:0001459;Ontology_term=CRISPR
FNV	CRISPRDetect	Spacer	930568	930598	30	+	.	ID=CRISPR1_SPACER13_930568_930598;Name=CRISPR1_SPACER13_930568_930598;Parent=CRISPR1_929739_930964;Note=AATGAATAATGGTAATAATGATGAAGTTCT;Dbxref=SO:0001459;Ontology_term=CRISPR
FNV	CRISPRDetect	direct_repeat	930598	930634	36	+	.	ID=CRISPR1_REPEAT14_930598_930634;Name=CRISPR1_REPEAT14_930598_930634;Parent=CRISPR1_929739_930964;Note=GTTTGAGAGTAATGTTATTTTAAATAGATTCAAAAC;Dbxref=SO:0001459;Ontology_term=CRISPR
FNV	CRISPRDetect	Spacer	930634	930664	30	+	.	ID=CRISPR1_SPACER14_930634_930664;Name=CRISPR1_SPACER14_930634_930664;Parent=CRISPR1_929739_930964;Note=TTTCAACATACATATATAAAGCCAAAGGTA;Dbxref=SO:0001459;Ontology_term=CRISPR
FNV	CRISPRDetect	direct_repeat	930664	930700	36	+	.	ID=CRISPR1_REPEAT15_930664_930700;Name=CRISPR1_REPEAT15_930664_930700;Parent=CRISPR1_929739_930964;Note=GTTTGAGAGTAATGTTATTTTAAATAGATTCAAAAC;Dbxref=SO:0001459;Ontology_term=CRISPR
FNV	CRISPRDetect	Spacer	930700	930730	30	+	.	ID=CRISPR1_SPACER15_930700_930730;Name=CRISPR1_SPACER15_930700_930730;Parent=CRISPR1_929739_930964;Note=AGACAACTTAACTGAAACAGAAAAATTAGA;Dbxref=SO:0001459;Ontology_term=CRISPR
FNV	CRISPRDetect	direct_repeat	930730	930766	36	+	.	ID=CRISPR1_REPEAT16_930730_930766;Name=CRISPR1_REPEAT16_930730_930766;Parent=CRISPR1_929739_930964;Note=GTTTGAGAGTAATGTTATTTTAAATAGATTCAAAAC;Dbxref=SO:0001459;Ontology_term=CRISPR
FNV	CRISPRDetect	Spacer	930766	930796	30	+	.	ID=CRISPR1_SPACER16_930766_930796;Name=CRISPR1_SPACER16_930766_930796;Parent=CRISPR1_929739_930964;Note=AATATATAGTTGCAAATTGACGAACTTACA;Dbxref=SO:0001459;Ontology_term=CRISPR
FNV	CRISPRDetect	direct_repeat	930796	930832	36	+	.	ID=CRISPR1_REPEAT17_930796_930832;Name=CRISPR1_REPEAT17_930796_930832;Parent=CRISPR1_929739_930964;Note=GTTTGAGAGTAATGTTATTTTAAATAGATTCAAAAC;Dbxref=SO:0001459;Ontology_term=CRISPR
FNV	CRISPRDetect	Spacer	930832	930862	30	+	.	ID=CRISPR1_SPACER17_930832_930862;Name=CRISPR1_SPACER17_930832_930862;Parent=CRISPR1_929739_930964;Note=GAAACATTTAGTGCAACAGCAACAGTAGAG;Dbxref=SO:0001459;Ontology_term=CRISPR
FNV	CRISPRDetect	direct_repeat	930862	930898	36	+	.	ID=CRISPR1_REPEAT18_930862_930898;Name=CRISPR1_REPEAT18_930862_930898;Parent=CRISPR1_929739_930964;Note=GTTTGAGAGTAATGTTATTTTAAATAGATTCAAAAC;Dbxref=SO:0001459;Ontology_term=CRISPR
FNV	CRISPRDetect	Spacer	930898	930929	31	+	.	ID=CRISPR1_SPACER18_930898_930929;Name=CRISPR1_SPACER18_930898_930929;Parent=CRISPR1_929739_930964;Note=AGAAAGAAACTCTTACACATTTTAGAGAGAG;Dbxref=SO:0001459;Ontology_term=CRISPR
FNV	CRISPRDetect	direct_repeat	930929	930968	37	+	.	ID=CRISPR1_REPEAT19_930929_930968;Name=CRISPR1_REPEAT19_930929_930968;Parent=CRISPR1_929739_930964;Note=GTTTGAGAGTAATGTTGCTTTAAAAACATAGTCTAAC;Dbxref=SO:0001459;Ontology_term=CRISPR
FNV	CRISPRDetect	repeat_region	801639	802876	1238	+	.	ID=CRISPR2_801639_802876;Note=ATACGAGAAAAGATAACTCCGAGAGGAGACGGAAAC;Dbxref=SO:0001459;Ontology_term=CRISPR;Array_quality_score=4.45
FNV	CRISPRDetect	direct_repeat	801639	801675	36	+	.	ID=CRISPR2_REPEAT1_801639_801675;Name=CRISPR2_REPEAT1_801639_801675;Parent=CRISPR2_801639_802876;Note=ATACGAGAAAAGATAACTCCGAGAGGAGACGGAAAC;Dbxref=SO:0001459;Ontology_term=CRISPR
FNV	CRISPRDetect	Spacer	801675	801717	42	+	.	ID=CRISPR2_SPACER1_801675_801717;Name=CRISPR2_SPACER1_801675_801717;Parent=CRISPR2_801639_802876;Note=TATAGTTTTCTTATTCATTTTCAGTACCTTTTAAGTTTATAA;Dbxref=SO:0001459;Ontology_term=CRISPR
FNV	CRISPRDetect	direct_repeat	801717	801753	36	+	.	ID=CRISPR2_REPEAT2_801717_801753;Name=CRISPR2_REPEAT2_801717_801753;Parent=CRISPR2_801639_802876;Note=ATACGAGAAAAGATAACTCCGAGAGGAGACGGAAAC;Dbxref=SO:0001459;Ontology_term=CRISPR
FNV	CRISPRDetect	Spacer	801753	801793	40	+	.	ID=CRISPR2_SPACER2_801753_801793;Name=CRISPR2_SPACER2_801753_801793;Parent=CRISPR2_801639_802876;Note=TTTTCCTATAATGTTTTTATAAAATATTAAATTGTATTTT;Dbxref=SO:0001459;Ontology_term=CRISPR
FNV	CRISPRDetect	direct_repeat	801793	801829	36	+	.	ID=CRISPR2_REPEAT3_801793_801829;Name=CRISPR2_REPEAT3_801793_801829;Parent=CRISPR2_801639_802876;Note=ATACGAGAAAAGATAACTCCGAGAGGAGACGGAAAC;Dbxref=SO:0001459;Ontology_term=CRISPR
FNV	CRISPRDetect	Spacer	801829	801867	38	+	.	ID=CRISPR2_SPACER3_801829_801867;Name=CRISPR2_SPACER3_801829_801867;Parent=CRISPR2_801639_802876;Note=TTCATTTTAACACTCCCTTTTTAATTTTGTTGCCTTAT;Dbxref=SO:0001459;Ontology_term=CRISPR
FNV	CRISPRDetect	direct_repeat	801867	801903	36	+	.	ID=CRISPR2_REPEAT4_801867_801903;Name=CRISPR2_REPEAT4_801867_801903;Parent=CRISPR2_801639_802876;Note=ATACGAGAAAAGATAACTCCGAGAGGAGACGGAAAC;Dbxref=SO:0001459;Ontology_term=CRISPR
FNV	CRISPRDetect	Spacer	801903	801939	36	+	.	ID=CRISPR2_SPACER4_801903_801939;Name=CRISPR2_SPACER4_801903_801939;Parent=CRISPR2_801639_802876;Note=TGAATATTGCCGAATACTATAAAAATAATTTAGTAA;Dbxref=SO:0001459;Ontology_term=CRISPR
FNV	CRISPRDetect	direct_repeat	801939	801975	36	+	.	ID=CRISPR2_REPEAT5_801939_801975;Name=CRISPR2_REPEAT5_801939_801975;Parent=CRISPR2_801639_802876;Note=ATACGAGAAAAGATAACTCCGAGAGGAGACGGAAAC;Dbxref=SO:0001459;Ontology_term=CRISPR
FNV	CRISPRDetect	Spacer	801975	802018	43	+	.	ID=CRISPR2_SPACER5_801975_802018;Name=CRISPR2_SPACER5_801975_802018;Parent=CRISPR2_801639_802876;Note=ACCTGATGCCTTTTTGCCTGATGGACTTATAGAAAATCCACCA;Dbxref=SO:0001459;Ontology_term=CRISPR
FNV	CRISPRDetect	direct_repeat	802018	802054	36	+	.	ID=CRISPR2_REPEAT6_802018_802054;Name=CRISPR2_REPEAT6_802018_802054;Parent=CRISPR2_801639_802876;Note=ATACGAGAAAAGATAACTCCGAGAGGAGACGGAAAC;Dbxref=SO:0001459;Ontology_term=CRISPR
FNV	CRISPRDetect	Spacer	802054	802095	41	+	.	ID=CRISPR2_SPACER6_802054_802095;Name=CRISPR2_SPACER6_802054_802095;Parent=CRISPR2_801639_802876;Note=ATTATAAGAGTATTGATCTTCATCTAGGTATAAATACACTA;Dbxref=SO:0001459;Ontology_term=CRISPR
FNV	CRISPRDetect	direct_repeat	802095	802131	36	+	.	ID=CRISPR2_REPEAT7_802095_802131;Name=CRISPR2_REPEAT7_802095_802131;Parent=CRISPR2_801639_802876;Note=ATACGAGAAAAGATAACTCCGAGAGGAGACGGAAAC;Dbxref=SO:0001459;Ontology_term=CRISPR
FNV	CRISPRDetect	Spacer	802131	802168	37	+	.	ID=CRISPR2_SPACER7_802131_802168;Name=CRISPR2_SPACER7_802131_802168;Parent=CRISPR2_801639_802876;Note=AGTAACTCCCGAAAGCCACATTTTTCACAAGTTTAAA;Dbxref=SO:0001459;Ontology_term=CRISPR
FNV	CRISPRDetect	direct_repeat	802168	802204	36	+	.	ID=CRISPR2_REPEAT8_802168_802204;Name=CRISPR2_REPEAT8_802168_802204;Parent=CRISPR2_801639_802876;Note=ATACGAGAAAAGATAACTCCGAGAGGAGACGGAAAC;Dbxref=SO:0001459;Ontology_term=CRISPR
FNV	CRISPRDetect	Spacer	802204	802244	40	+	.	ID=CRISPR2_SPACER8_802204_802244;Name=CRISPR2_SPACER8_802204_802244;Parent=CRISPR2_801639_802876;Note=AAAATCAGCAACTGATATGAGGTAAAGCATTTCATACCTA;Dbxref=SO:0001459;Ontology_term=CRISPR
FNV	CRISPRDetect	direct_repeat	802244	802280	36	+	.	ID=CRISPR2_REPEAT9_802244_802280;Name=CRISPR2_REPEAT9_802244_802280;Parent=CRISPR2_801639_802876;Note=ATACGAGAAAAGATAACTCCGAGAGGAGACGGAAAC;Dbxref=SO:0001459;Ontology_term=CRISPR
FNV	CRISPRDetect	Spacer	802280	802316	36	+	.	ID=CRISPR2_SPACER9_802280_802316;Name=CRISPR2_SPACER9_802280_802316;Parent=CRISPR2_801639_802876;Note=CTAAATAACTGGCTTGTTGACTTGCTTGATCCCAGC;Dbxref=SO:0001459;Ontology_term=CRISPR
FNV	CRISPRDetect	direct_repeat	802316	802352	36	+	.	ID=CRISPR2_REPEAT10_802316_802352;Name=CRISPR2_REPEAT10_802316_802352;Parent=CRISPR2_801639_802876;Note=ATACGAGAAAAGATAACTCCGAGAGGAGACGGAAAC;Dbxref=SO:0001459;Ontology_term=CRISPR
FNV	CRISPRDetect	Spacer	802352	802389	37	+	.	ID=CRISPR2_SPACER10_802352_802389;Name=CRISPR2_SPACER10_802352_802389;Parent=CRISPR2_801639_802876;Note=TTTCTGTAGCAATGACATATTGATTTTTAACACCAAA;Dbxref=SO:0001459;Ontology_term=CRISPR
FNV	CRISPRDetect	direct_repeat	802389	802425	36	+	.	ID=CRISPR2_REPEAT11_802389_802425;Name=CRISPR2_REPEAT11_802389_802425;Parent=CRISPR2_801639_802876;Note=ATACGAGAAAAGATAACTCCGAGAGGAGACGGAAAC;Dbxref=SO:0001459;Ontology_term=CRISPR
FNV	CRISPRDetect	Spacer	802425	802468	43	+	.	ID=CRISPR2_SPACER11_802425_802468;Name=CRISPR2_SPACER11_802425_802468;Parent=CRISPR2_801639_802876;Note=GCACTACTAATCATATTATTTACCACTATTTCTTTAACTTCTC;Dbxref=SO:0001459;Ontology_term=CRISPR
FNV	CRISPRDetect	direct_repeat	802468	802504	36	+	.	ID=CRISPR2_REPEAT12_802468_802504;Name=CRISPR2_REPEAT12_802468_802504;Parent=CRISPR2_801639_802876;Note=ATACGAGAAAAGATAACTCCGAGAGGAGACGGAAAC;Dbxref=SO:0001459;Ontology_term=CRISPR
FNV	CRISPRDetect	Spacer	802504	802544	40	+	.	ID=CRISPR2_SPACER12_802504_802544;Name=CRISPR2_SPACER12_802504_802544;Parent=CRISPR2_801639_802876;Note=CCAGTATTAATTAAAATGTTAATGCTTTCAAATATAACTT;Dbxref=SO:0001459;Ontology_term=CRISPR
FNV	CRISPRDetect	direct_repeat	802544	802580	36	+	.	ID=CRISPR2_REPEAT13_802544_802580;Name=CRISPR2_REPEAT13_802544_802580;Parent=CRISPR2_801639_802876;Note=ATACGAGAAAAGATAACTCCGAGAGGAGACGGAAAC;Dbxref=SO:0001459;Ontology_term=CRISPR
FNV	CRISPRDetect	Spacer	802580	802619	39	+	.	ID=CRISPR2_SPACER13_802580_802619;Name=CRISPR2_SPACER13_802580_802619;Parent=CRISPR2_801639_802876;Note=TGCTTGTTAGCTGTAGGAGCTTCATGGTGTGGGTTGTTA;Dbxref=SO:0001459;Ontology_term=CRISPR
FNV	CRISPRDetect	direct_repeat	802619	802655	36	+	.	ID=CRISPR2_REPEAT14_802619_802655;Name=CRISPR2_REPEAT14_802619_802655;Parent=CRISPR2_801639_802876;Note=ATACGAGAAAAGATAACTCCGAGAGGAGACGGAAAC;Dbxref=SO:0001459;Ontology_term=CRISPR
FNV	CRISPRDetect	Spacer	802655	802697	42	+	.	ID=CRISPR2_SPACER14_802655_802697;Name=CRISPR2_SPACER14_802655_802697;Parent=CRISPR2_801639_802876;Note=TGTTATTTGTTCTATCTATGAACAAACTTCTTTTATTCATAT;Dbxref=SO:0001459;Ontology_term=CRISPR
FNV	CRISPRDetect	direct_repeat	802697	802733	36	+	.	ID=CRISPR2_REPEAT15_802697_802733;Name=CRISPR2_REPEAT15_802697_802733;Parent=CRISPR2_801639_802876;Note=ATACGAGAAAAGATAACTCCGAGAGGAGACGGAAAC;Dbxref=SO:0001459;Ontology_term=CRISPR
FNV	CRISPRDetect	Spacer	802733	802770	37	+	.	ID=CRISPR2_SPACER15_802733_802770;Name=CRISPR2_SPACER15_802733_802770;Parent=CRISPR2_801639_802876;Note=TTTAATTCATAGATAGTATTATTTTTTCTATCTATGA;Dbxref=SO:0001459;Ontology_term=CRISPR
FNV	CRISPRDetect	direct_repeat	802770	802806	36	+	.	ID=CRISPR2_REPEAT16_802770_802806;Name=CRISPR2_REPEAT16_802770_802806;Parent=CRISPR2_801639_802876;Note=ATACGAGAAAAGATAACTCCGAGAGGAGACGGAAAC;Dbxref=SO:0001459;Ontology_term=CRISPR
FNV	CRISPRDetect	Spacer	802806	802840	34	+	.	ID=CRISPR2_SPACER16_802806_802840;Name=CRISPR2_SPACER16_802806_802840;Parent=CRISPR2_801639_802876;Note=GTGATATCAATATATCTTTCTTCAAGAAAAACTC;Dbxref=SO:0001459;Ontology_term=CRISPR
FNV	CRISPRDetect	direct_repeat	802840	802876	36	+	.	ID=CRISPR2_REPEAT17_802840_802876;Name=CRISPR2_REPEAT17_802840_802876;Parent=CRISPR2_801639_802876;Note=ATACGAGAAAAGATAACTCCGAGAGGAGACGGAAAC;Dbxref=SO:0001459;Ontology_term=CRISPR
KCOM_1250	CRISPRDetect	repeat_region	834513	835081	569	-	.	ID=CRISPR1_834513_835081;Note=ATTTATGTATTTCTATATTAGAATTTAAAT;Dbxref=SO:0001459;Ontology_term=CRISPR;Array_quality_score=7.79
KCOM_1250	CRISPRDetect	direct_repeat	834513	834545	31	-	.	ID=CRISPR1_REPEAT1_834513_834545;Name=CRISPR1_REPEAT1_834513_834545;Parent=CRISPR1_834513_835081;Note=ATTTTAAATTCTAATATAGAAATACATAAAT;Dbxref=SO:0001459;Ontology_term=CRISPR
KCOM_1250	CRISPRDetect	Spacer	834545	834580	35	-	.	ID=CRISPR1_SPACER1_834545_834580;Name=CRISPR1_SPACER1_834545_834580;Parent=CRISPR1_834513_835081;Note=TCTATGAGTTTAAGTAAAAGATTTAAAGAAGTAAC;Dbxref=SO:0001459;Ontology_term=CRISPR
KCOM_1250	CRISPRDetect	direct_repeat	834579	834609	30	-	.	ID=CRISPR1_REPEAT2_834579_834609;Name=CRISPR1_REPEAT2_834579_834609;Parent=CRISPR1_834513_835081;Note=ATTTAAATTCTAATATAGAAATACATAAAT;Dbxref=SO:0001459;Ontology_term=CRISPR
KCOM_1250	CRISPRDetect	Spacer	834609	834646	37	-	.	ID=CRISPR1_SPACER2_834609_834646;Name=CRISPR1_SPACER2_834609_834646;Parent=CRISPR1_834513_835081;Note=AAACAAAAAAAATAACTATGATGTGTTCTGCACAAAT;Dbxref=SO:0001459;Ontology_term=CRISPR
KCOM_1250	CRISPRDetect	direct_repeat	834646	834676	30	-	.	ID=CRISPR1_REPEAT3_834646_834676;Name=CRISPR1_REPEAT3_834646_834676;Parent=CRISPR1_834513_835081;Note=ATTTAAATTCTAATATAGAAATACATAAAT;Dbxref=SO:0001459;Ontology_term=CRISPR
KCOM_1250	CRISPRDetect	Spacer	834676	834713	37	-	.	ID=CRISPR1_SPACER3_834676_834713;Name=CRISPR1_SPACER3_834676_834713;Parent=CRISPR1_834513_835081;Note=TTAATTTAAATGATTTAACAGTGTTATTTTCTAAAGA;Dbxref=SO:0001459;Ontology_term=CRISPR
KCOM_1250	CRISPRDetect	direct_repeat	834713	834743	30	-	.	ID=CRISPR1_REPEAT4_834713_834743;Name=CRISPR1_REPEAT4_834713_834743;Parent=CRISPR1_834513_835081;Note=ATTTAAATTCTAATATAGAAATACATAAAT;Dbxref=SO:0001459;Ontology_term=CRISPR
KCOM_1250	CRISPRDetect	Spacer	834743	834783	40	-	.	ID=CRISPR1_SPACER4_834743_834783;Name=CRISPR1_SPACER4_834743_834783;Parent=CRISPR1_834513_835081;Note=TTAAATGATCAATAGCGTCTTGTCTATTTCTAGCGTCGTG;Dbxref=SO:0001459;Ontology_term=CRISPR
KCOM_1250	CRISPRDetect	direct_repeat	834783	834813	30	-	.	ID=CRISPR1_REPEAT5_834783_834813;Name=CRISPR1_REPEAT5_834783_834813;Parent=CRISPR1_834513_835081;Note=ATTTAAATTCTAATATAGAAATACATAAAT;Dbxref=SO:0001459;Ontology_term=CRISPR
KCOM_1250	CRISPRDetect	Spacer	834813	834852	39	-	.	ID=CRISPR1_SPACER5_834813_834852;Name=CRISPR1_SPACER5_834813_834852;Parent=CRISPR1_834513_835081;Note=AAAACAAATAATAAACGACAATATATCTATTATAGAGCT;Dbxref=SO:0001459;Ontology_term=CRISPR
KCOM_1250	CRISPRDetect	direct_repeat	834852	834882	30	-	.	ID=CRISPR1_REPEAT6_834852_834882;Name=CRISPR1_REPEAT6_834852_834882;Parent=CRISPR1_834513_835081;Note=ATTTAAATTCTAATATAGAAATACATAAAT;Dbxref=SO:0001459;Ontology_term=CRISPR
KCOM_1250	CRISPRDetect	Spacer	834882	834919	37	-	.	ID=CRISPR1_SPACER6_834882_834919;Name=CRISPR1_SPACER6_834882_834919;Parent=CRISPR1_834513_835081;Note=TCTTCTAAAATTTCATCAAGTTCTTTTTTTATAATTT;Dbxref=SO:0001459;Ontology_term=CRISPR
KCOM_1250	CRISPRDetect	direct_repeat	834919	834949	30	-	.	ID=CRISPR1_REPEAT7_834919_834949;Name=CRISPR1_REPEAT7_834919_834949;Parent=CRISPR1_834513_835081;Note=ATTTAAATTCTAATATAGAAATACATAAAT;Dbxref=SO:0001459;Ontology_term=CRISPR
KCOM_1250	CRISPRDetect	Spacer	834949	834985	36	-	.	ID=CRISPR1_SPACER7_834949_834985;Name=CRISPR1_SPACER7_834949_834985;Parent=CRISPR1_834513_835081;Note=TTTCTTCGTTCATTTCAATTAATTTTTGCGTATCTT;Dbxref=SO:0001459;Ontology_term=CRISPR
KCOM_1250	CRISPRDetect	direct_repeat	834985	835015	30	-	.	ID=CRISPR1_REPEAT8_834985_835015;Name=CRISPR1_REPEAT8_834985_835015;Parent=CRISPR1_834513_835081;Note=ATTTAAATTCTAATATAGAAATACATAAAT;Dbxref=SO:0001459;Ontology_term=CRISPR
KCOM_1250	CRISPRDetect	Spacer	835015	835051	36	-	.	ID=CRISPR1_SPACER8_835015_835051;Name=CRISPR1_SPACER8_835015_835051;Parent=CRISPR1_834513_835081;Note=TGAACTATTTCCACTAAACTCTTTATCCTGCATGTC;Dbxref=SO:0001459;Ontology_term=CRISPR
KCOM_1250	CRISPRDetect	direct_repeat	835051	835081	30	-	.	ID=CRISPR1_REPEAT9_835051_835081;Name=CRISPR1_REPEAT9_835051_835081;Parent=CRISPR1_834513_835081;Note=ATTTAAATTCTAATATAGAAATACATAAAT;Dbxref=SO:0001459;Ontology_term=CRISPR
KCOM_1275	CRISPRDetect	repeat_region	1167211	1170514	3304	-	.	ID=CRISPR1_1167211_1170514;Note=ATATTGAAGGTTATCCATTTATAATAAGGTTTAAAAC;Dbxref=SO:0001459;Ontology_term=CRISPR;Array_quality_score=4.64
KCOM_1275	CRISPRDetect	direct_repeat	1167211	1167248	37	-	.	ID=CRISPR1_REPEAT1_1167211_1167248;Name=CRISPR1_REPEAT1_1167211_1167248;Parent=CRISPR1_1167211_1170514;Note=ATTTTAAACCTTATTATAAATGGATAACCTTCAATAT;Dbxref=SO:0001459;Ontology_term=CRISPR
KCOM_1275	CRISPRDetect	Spacer	1167248	1167287	39	-	.	ID=CRISPR1_SPACER1_1167248_1167287;Name=CRISPR1_SPACER1_1167248_1167287;Parent=CRISPR1_1167211_1170514;Note=TATAAAACATATAAGAGATGGTAAGTTTTTATTTACAGA;Dbxref=SO:0001459;Ontology_term=CRISPR
KCOM_1275	CRISPRDetect	direct_repeat	1167287	1167324	37	-	.	ID=CRISPR1_REPEAT2_1167287_1167324;Name=CRISPR1_REPEAT2_1167287_1167324;Parent=CRISPR1_1167211_1170514;Note=GTTTTAAACCTTATTATAAATGGATAACCTTCAATAT;Dbxref=SO:0001459;Ontology_term=CRISPR
KCOM_1275	CRISPRDetect	Spacer	1167324	1167362	38	-	.	ID=CRISPR1_SPACER2_1167324_1167362;Name=CRISPR1_SPACER2_1167324_1167362;Parent=CRISPR1_1167211_1170514;Note=TTAAATATATAGGTGGTGTTATAAATGGGAATAATGGA;Dbxref=SO:0001459;Ontology_term=CRISPR
KCOM_1275	CRISPRDetect	direct_repeat	1167362	1167399	37	-	.	ID=CRISPR1_REPEAT3_1167362_1167399;Name=CRISPR1_REPEAT3_1167362_1167399;Parent=CRISPR1_1167211_1170514;Note=GTTTTAAACCTTATTATAAATGGATAACCTTCAATAT;Dbxref=SO:0001459;Ontology_term=CRISPR
KCOM_1275	CRISPRDetect	Spacer	1167399	1167438	39	-	.	ID=CRISPR1_SPACER3_1167399_1167438;Name=CRISPR1_SPACER3_1167399_1167438;Parent=CRISPR1_1167211_1170514;Note=TGATGTAACTAATGTATACACAGATATAAGAAAGCCTCA;Dbxref=SO:0001459;Ontology_term=CRISPR
KCOM_1275	CRISPRDetect	direct_repeat	1167438	1167475	37	-	.	ID=CRISPR1_REPEAT4_1167438_1167475;Name=CRISPR1_REPEAT4_1167438_1167475;Parent=CRISPR1_1167211_1170514;Note=GTTTTAAACCTTATTATAAATGGATAACCTTCAATAT;Dbxref=SO:0001459;Ontology_term=CRISPR
KCOM_1275	CRISPRDetect	Spacer	1167475	1167511	36	-	.	ID=CRISPR1_SPACER4_1167475_1167511;Name=CRISPR1_SPACER4_1167475_1167511;Parent=CRISPR1_1167211_1170514;Note=AGTTTTCAGTTATGATTTATGGTGTCTGGATATACT;Dbxref=SO:0001459;Ontology_term=CRISPR
KCOM_1275	CRISPRDetect	direct_repeat	1167511	1167548	37	-	.	ID=CRISPR1_REPEAT5_1167511_1167548;Name=CRISPR1_REPEAT5_1167511_1167548;Parent=CRISPR1_1167211_1170514;Note=GTTTTAAACCTTATTATAAATGGATAACCTTCAATAT;Dbxref=SO:0001459;Ontology_term=CRISPR
KCOM_1275	CRISPRDetect	Spacer	1167548	1167582	34	-	.	ID=CRISPR1_SPACER5_1167548_1167582;Name=CRISPR1_SPACER5_1167548_1167582;Parent=CRISPR1_1167211_1170514;Note=TTAGAAAGAAAGATAAAATAGAAGTAAAAAGACA;Dbxref=SO:0001459;Ontology_term=CRISPR
KCOM_1275	CRISPRDetect	direct_repeat	1167582	1167619	37	-	.	ID=CRISPR1_REPEAT6_1167582_1167619;Name=CRISPR1_REPEAT6_1167582_1167619;Parent=CRISPR1_1167211_1170514;Note=GTTTTAAACCTTATTATAAATGGATAACCTTCAATAT;Dbxref=SO:0001459;Ontology_term=CRISPR
KCOM_1275	CRISPRDetect	Spacer	1167619	1167655	36	-	.	ID=CRISPR1_SPACER6_1167619_1167655;Name=CRISPR1_SPACER6_1167619_1167655;Parent=CRISPR1_1167211_1170514;Note=TGTTATAGATTTAAAAGAACTTGATTCTTTTCAACA;Dbxref=SO:0001459;Ontology_term=CRISPR
KCOM_1275	CRISPRDetect	direct_repeat	1167655	1167692	37	-	.	ID=CRISPR1_REPEAT7_1167655_1167692;Name=CRISPR1_REPEAT7_1167655_1167692;Parent=CRISPR1_1167211_1170514;Note=GTTTTAAACCTTATTATAAATGGATAACCTTCAATAT;Dbxref=SO:0001459;Ontology_term=CRISPR
KCOM_1275	CRISPRDetect	Spacer	1167692	1167730	38	-	.	ID=CRISPR1_SPACER7_1167692_1167730;Name=CRISPR1_SPACER7_1167692_1167730;Parent=CRISPR1_1167211_1170514;Note=TATACTACTAAAAAAATCTCTGATGAAGTTGTTCTTGA;Dbxref=SO:0001459;Ontology_term=CRISPR
KCOM_1275	CRISPRDetect	direct_repeat	1167730	1167767	37	-	.	ID=CRISPR1_REPEAT8_1167730_1167767;Name=CRISPR1_REPEAT8_1167730_1167767;Parent=CRISPR1_1167211_1170514;Note=GTTTTAAACCTTATTATAAATGGATAACCTTCAATAT;Dbxref=SO:0001459;Ontology_term=CRISPR
KCOM_1275	CRISPRDetect	Spacer	1167767	1167803	36	-	.	ID=CRISPR1_SPACER8_1167767_1167803;Name=CRISPR1_SPACER8_1167767_1167803;Parent=CRISPR1_1167211_1170514;Note=ACCAAAAATAGAAGACATTAAGAATAATATTAAAGA;Dbxref=SO:0001459;Ontology_term=CRISPR
KCOM_1275	CRISPRDetect	direct_repeat	1167803	1167840	37	-	.	ID=CRISPR1_REPEAT9_1167803_1167840;Name=CRISPR1_REPEAT9_1167803_1167840;Parent=CRISPR1_1167211_1170514;Note=GTTTTAAACCTTATTATAAATGGATAACCTTCAATAT;Dbxref=SO:0001459;Ontology_term=CRISPR
KCOM_1275	CRISPRDetect	Spacer	1167840	1167876	36	-	.	ID=CRISPR1_SPACER9_1167840_1167876;Name=CRISPR1_SPACER9_1167840_1167876;Parent=CRISPR1_1167211_1170514;Note=GTAAAGCATCTTTAGTAAGTGTAGAACTTACTTTAG;Dbxref=SO:0001459;Ontology_term=CRISPR
KCOM_1275	CRISPRDetect	direct_repeat	1167876	1167913	37	-	.	ID=CRISPR1_REPEAT10_1167876_1167913;Name=CRISPR1_REPEAT10_1167876_1167913;Parent=CRISPR1_1167211_1170514;Note=GTTTTAAACCTTATTATAAATGGATAACCTTCAATAT;Dbxref=SO:0001459;Ontology_term=CRISPR
KCOM_1275	CRISPRDetect	Spacer	1167913	1167952	39	-	.	ID=CRISPR1_SPACER10_1167913_1167952;Name=CRISPR1_SPACER10_1167913_1167952;Parent=CRISPR1_1167211_1170514;Note=AGACGTAGAGAAAGCTAATATCTGGATAAATGGATTAGA;Dbxref=SO:0001459;Ontology_term=CRISPR
KCOM_1275	CRISPRDetect	direct_repeat	1167952	1167989	37	-	.	ID=CRISPR1_REPEAT11_1167952_1167989;Name=CRISPR1_REPEAT11_1167952_1167989;Parent=CRISPR1_1167211_1170514;Note=GTTTTAAACCTTATTATAAATGGATAACCTTCAATAT;Dbxref=SO:0001459;Ontology_term=CRISPR
KCOM_1275	CRISPRDetect	Spacer	1167989	1168027	38	-	.	ID=CRISPR1_SPACER11_1167989_1168027;Name=CRISPR1_SPACER11_1167989_1168027;Parent=CRISPR1_1167211_1170514;Note=TAGGTATGGATAAACTTAGAGGAAAAGAATATATGATG;Dbxref=SO:0001459;Ontology_term=CRISPR
KCOM_1275	CRISPRDetect	direct_repeat	1168027	1168064	37	-	.	ID=CRISPR1_REPEAT12_1168027_1168064;Name=CRISPR1_REPEAT12_1168027_1168064;Parent=CRISPR1_1167211_1170514;Note=GTTTTAAACCTTATTATAAATGGATAACCTTCAATAT;Dbxref=SO:0001459;Ontology_term=CRISPR
KCOM_1275	CRISPRDetect	Spacer	1168064	1168103	39	-	.	ID=CRISPR1_SPACER12_1168064_1168103;Name=CRISPR1_SPACER12_1168064_1168103;Parent=CRISPR1_1167211_1170514;Note=TCAAGATACGCTTCCATTTGGATGTACACTTTCTGTAGA;Dbxref=SO:0001459;Ontology_term=CRISPR
KCOM_1275	CRISPRDetect	direct_repeat	1168103	1168140	37	-	.	ID=CRISPR1_REPEAT13_1168103_1168140;Name=CRISPR1_REPEAT13_1168103_1168140;Parent=CRISPR1_1167211_1170514;Note=GTTTTAAACCTTATTATAAATGGATAACCTTCAATAT;Dbxref=SO:0001459;Ontology_term=CRISPR
KCOM_1275	CRISPRDetect	Spacer	1168140	1168177	37	-	.	ID=CRISPR1_SPACER13_1168140_1168177;Name=CRISPR1_SPACER13_1168140_1168177;Parent=CRISPR1_1167211_1170514;Note=TCAAATGTGAGAGTATGTGAACGTGATTTAGAATTAA;Dbxref=SO:0001459;Ontology_term=CRISPR
KCOM_1275	CRISPRDetect	direct_repeat	1168177	1168214	37	-	.	ID=CRISPR1_REPEAT14_1168177_1168214;Name=CRISPR1_REPEAT14_1168177_1168214;Parent=CRISPR1_1167211_1170514;Note=GTTTTAAACCTTATTATAAATGGATAACCTTCAATAT;Dbxref=SO:0001459;Ontology_term=CRISPR
KCOM_1275	CRISPRDetect	Spacer	1168214	1168251	37	-	.	ID=CRISPR1_SPACER14_1168214_1168251;Name=CRISPR1_SPACER14_1168214_1168251;Parent=CRISPR1_1167211_1170514;Note=TCCGGGGTATATGTTCCTATTGAAGGTTTACTATCAA;Dbxref=SO:0001459;Ontology_term=CRISPR
KCOM_1275	CRISPRDetect	direct_repeat	1168251	1168288	37	-	.	ID=CRISPR1_REPEAT15_1168251_1168288;Name=CRISPR1_REPEAT15_1168251_1168288;Parent=CRISPR1_1167211_1170514;Note=GTTTTAAACCTTATTATAAATGGATAACCTTCAATAT;Dbxref=SO:0001459;Ontology_term=CRISPR
KCOM_1275	CRISPRDetect	Spacer	1168288	1168326	38	-	.	ID=CRISPR1_SPACER15_1168288_1168326;Name=CRISPR1_SPACER15_1168288_1168326;Parent=CRISPR1_1167211_1170514;Note=CCTTCACCTTTCTTTTTTTTTACGCCATTTTGCTTGGA;Dbxref=SO:0001459;Ontology_term=CRISPR
KCOM_1275	CRISPRDetect	direct_repeat	1168326	1168363	37	-	.	ID=CRISPR1_REPEAT16_1168326_1168363;Name=CRISPR1_REPEAT16_1168326_1168363;Parent=CRISPR1_1167211_1170514;Note=GTTTTAAACCTTATTATAAATGGATAACCTTCAATAT;Dbxref=SO:0001459;Ontology_term=CRISPR
KCOM_1275	CRISPRDetect	Spacer	1168363	1168401	38	-	.	ID=CRISPR1_SPACER16_1168363_1168401;Name=CRISPR1_SPACER16_1168363_1168401;Parent=CRISPR1_1167211_1170514;Note=GCTATCAAGAGTTAAGACACTATCAGTCATACTCTTTT;Dbxref=SO:0001459;Ontology_term=CRISPR
KCOM_1275	CRISPRDetect	direct_repeat	1168401	1168438	37	-	.	ID=CRISPR1_REPEAT17_1168401_1168438;Name=CRISPR1_REPEAT17_1168401_1168438;Parent=CRISPR1_1167211_1170514;Note=GTTTTAAACCTTATTATAAATGGATAACCTTCAATAT;Dbxref=SO:0001459;Ontology_term=CRISPR
KCOM_1275	CRISPRDetect	Spacer	1168438	1168477	39	-	.	ID=CRISPR1_SPACER17_1168438_1168477;Name=CRISPR1_SPACER17_1168438_1168477;Parent=CRISPR1_1167211_1170514;Note=AGTAAAGCCTACCACATACCGTCGCCCAAAGCTTTAGGA;Dbxref=SO:0001459;Ontology_term=CRISPR
KCOM_1275	CRISPRDetect	direct_repeat	1168477	1168514	37	-	.	ID=CRISPR1_REPEAT18_1168477_1168514;Name=CRISPR1_REPEAT18_1168477_1168514;Parent=CRISPR1_1167211_1170514;Note=GTTTTAAACCTTATTATAAATGGATAACCTTCAATAT;Dbxref=SO:0001459;Ontology_term=CRISPR
KCOM_1275	CRISPRDetect	Spacer	1168514	1168551	37	-	.	ID=CRISPR1_SPACER18_1168514_1168551;Name=CRISPR1_SPACER18_1168514_1168551;Parent=CRISPR1_1167211_1170514;Note=ATCCAATTTCAAATGGTAAGGCAATTTTGCTAGAAGA;Dbxref=SO:0001459;Ontology_term=CRISPR
KCOM_1275	CRISPRDetect	direct_repeat	1168551	1168588	37	-	.	ID=CRISPR1_REPEAT19_1168551_1168588;Name=CRISPR1_REPEAT19_1168551_1168588;Parent=CRISPR1_1167211_1170514;Note=GTTTTAAACCTTATTATAAATGGATAACCTTCAATAT;Dbxref=SO:0001459;Ontology_term=CRISPR
KCOM_1275	CRISPRDetect	Spacer	1168588	1168624	36	-	.	ID=CRISPR1_SPACER19_1168588_1168624;Name=CRISPR1_SPACER19_1168588_1168624;Parent=CRISPR1_1167211_1170514;Note=GTTTCACGAACTGTATGGTCATTATTTAAACCATAT;Dbxref=SO:0001459;Ontology_term=CRISPR
KCOM_1275	CRISPRDetect	direct_repeat	1168624	1168661	37	-	.	ID=CRISPR1_REPEAT20_1168624_1168661;Name=CRISPR1_REPEAT20_1168624_1168661;Parent=CRISPR1_1167211_1170514;Note=GTTTTAAACCTTATTATAAATGGATAACCTTCAATAT;Dbxref=SO:0001459;Ontology_term=CRISPR
KCOM_1275	CRISPRDetect	Spacer	1168661	1168698	37	-	.	ID=CRISPR1_SPACER20_1168661_1168698;Name=CRISPR1_SPACER20_1168661_1168698;Parent=CRISPR1_1167211_1170514;Note=ATTATTAGAAGAATTCAATATAAATTATTATGAAATT;Dbxref=SO:0001459;Ontology_term=CRISPR
KCOM_1275	CRISPRDetect	direct_repeat	1168698	1168735	37	-	.	ID=CRISPR1_REPEAT21_1168698_1168735;Name=CRISPR1_REPEAT21_1168698_1168735;Parent=CRISPR1_1167211_1170514;Note=GTTTTAAACCTTATTATAAATGGATAACCTTCAATAT;Dbxref=SO:0001459;Ontology_term=CRISPR
KCOM_1275	CRISPRDetect	Spacer	1168735	1168776	41	-	.	ID=CRISPR1_SPACER21_1168735_1168776;Name=CRISPR1_SPACER21_1168735_1168776;Parent=CRISPR1_1167211_1170514;Note=GATCTACGTAGAATGCATGGAGAAAGGCCGTGACGTTCTGA;Dbxref=SO:0001459;Ontology_term=CRISPR
KCOM_1275	CRISPRDetect	direct_repeat	1168776	1168813	37	-	.	ID=CRISPR1_REPEAT22_1168776_1168813;Name=CRISPR1_REPEAT22_1168776_1168813;Parent=CRISPR1_1167211_1170514;Note=GTTTTAAACCTTATTATAAATGGATAACCTTCAATAT;Dbxref=SO:0001459;Ontology_term=CRISPR
KCOM_1275	CRISPRDetect	Spacer	1168813	1168851	38	-	.	ID=CRISPR1_SPACER22_1168813_1168851;Name=CRISPR1_SPACER22_1168813_1168851;Parent=CRISPR1_1167211_1170514;Note=GAAATAGAACTTCATGTCTATAAAGTAAGTGCTTCTGA;Dbxref=SO:0001459;Ontology_term=CRISPR
KCOM_1275	CRISPRDetect	direct_repeat	1168851	1168888	37	-	.	ID=CRISPR1_REPEAT23_1168851_1168888;Name=CRISPR1_REPEAT23_1168851_1168888;Parent=CRISPR1_1167211_1170514;Note=GTTTTAAACCTTATTATAAATGGATAACCTTCAATAT;Dbxref=SO:0001459;Ontology_term=CRISPR
KCOM_1275	CRISPRDetect	Spacer	1168888	1168928	40	-	.	ID=CRISPR1_SPACER23_1168888_1168928;Name=CRISPR1_SPACER23_1168888_1168928;Parent=CRISPR1_1167211_1170514;Note=TTTCAACATATGGAACTAATTTAGTTAAGTTAGTTTCATT;Dbxref=SO:0001459;Ontology_term=CRISPR
KCOM_1275	CRISPRDetect	direct_repeat	1168928	1168965	37	-	.	ID=CRISPR1_REPEAT24_1168928_1168965;Name=CRISPR1_REPEAT24_1168928_1168965;Parent=CRISPR1_1167211_1170514;Note=GTTTTAAACCTTATTATAAATGGATAACCTTCAATAT;Dbxref=SO:0001459;Ontology_term=CRISPR
KCOM_1275	CRISPRDetect	Spacer	1168965	1168999	34	-	.	ID=CRISPR1_SPACER24_1168965_1168999;Name=CRISPR1_SPACER24_1168965_1168999;Parent=CRISPR1_1167211_1170514;Note=TAAAAAATATATGTGAAGAAATGGTATCTGATTT;Dbxref=SO:0001459;Ontology_term=CRISPR
KCOM_1275	CRISPRDetect	direct_repeat	1168999	1169036	37	-	.	ID=CRISPR1_REPEAT25_1168999_1169036;Name=CRISPR1_REPEAT25_1168999_1169036;Parent=CRISPR1_1167211_1170514;Note=GTTTTAAACCTTATTATAAATGGATAACCTTCAATAT;Dbxref=SO:0001459;Ontology_term=CRISPR
KCOM_1275	CRISPRDetect	Spacer	1169036	1169072	36	-	.	ID=CRISPR1_SPACER25_1169036_1169072;Name=CRISPR1_SPACER25_1169036_1169072;Parent=CRISPR1_1167211_1170514;Note=TTTAAATGATAAAATTTTAATTTGAGAAGGAGAATG;Dbxref=SO:0001459;Ontology_term=CRISPR
KCOM_1275	CRISPRDetect	direct_repeat	1169072	1169109	37	-	.	ID=CRISPR1_REPEAT26_1169072_1169109;Name=CRISPR1_REPEAT26_1169072_1169109;Parent=CRISPR1_1167211_1170514;Note=GTTTTAAACCTTATTATAAATGGATAACCTTCAATAT;Dbxref=SO:0001459;Ontology_term=CRISPR
KCOM_1275	CRISPRDetect	Spacer	1169109	1169144	35	-	.	ID=CRISPR1_SPACER26_1169109_1169144;Name=CRISPR1_SPACER26_1169109_1169144;Parent=CRISPR1_1167211_1170514;Note=CAAGAATTCCTTAATACACAAGTGGTTACTATAAT;Dbxref=SO:0001459;Ontology_term=CRISPR
KCOM_1275	CRISPRDetect	direct_repeat	1169144	1169181	37	-	.	ID=CRISPR1_REPEAT27_1169144_1169181;Name=CRISPR1_REPEAT27_1169144_1169181;Parent=CRISPR1_1167211_1170514;Note=GTTTTAAACCTTATTATAAATGGATAACCTTCAATAT;Dbxref=SO:0001459;Ontology_term=CRISPR
KCOM_1275	CRISPRDetect	Spacer	1169181	1169217	36	-	.	ID=CRISPR1_SPACER27_1169181_1169217;Name=CRISPR1_SPACER27_1169181_1169217;Parent=CRISPR1_1167211_1170514;Note=TACAAGGAAGATTATTGTCAAAACTACAGCCTGCAA;Dbxref=SO:0001459;Ontology_term=CRISPR
KCOM_1275	CRISPRDetect	direct_repeat	1169217	1169254	37	-	.	ID=CRISPR1_REPEAT28_1169217_1169254;Name=CRISPR1_REPEAT28_1169217_1169254;Parent=CRISPR1_1167211_1170514;Note=GTTTTAAACCTTATTATAAATGGATAACCTTCAATAT;Dbxref=SO:0001459;Ontology_term=CRISPR
KCOM_1275	CRISPRDetect	Spacer	1169254	1169291	37	-	.	ID=CRISPR1_SPACER28_1169254_1169291;Name=CRISPR1_SPACER28_1169254_1169291;Parent=CRISPR1_1167211_1170514;Note=CCAACAATTCCTGCTCCTCCAACTGCCATATTAGCAT;Dbxref=SO:0001459;Ontology_term=CRISPR
KCOM_1275	CRISPRDetect	direct_repeat	1169291	1169328	37	-	.	ID=CRISPR1_REPEAT29_1169291_1169328;Name=CRISPR1_REPEAT29_1169291_1169328;Parent=CRISPR1_1167211_1170514;Note=GTTTTAAACCTTATTATAAATGGATAACCTTCAATAT;Dbxref=SO:0001459;Ontology_term=CRISPR
KCOM_1275	CRISPRDetect	Spacer	1169328	1169363	35	-	.	ID=CRISPR1_SPACER29_1169328_1169363;Name=CRISPR1_SPACER29_1169328_1169363;Parent=CRISPR1_1167211_1170514;Note=ATAATACTTGTAAGGTTCGGCATTACTTAAACTCA;Dbxref=SO:0001459;Ontology_term=CRISPR
KCOM_1275	CRISPRDetect	direct_repeat	1169363	1169400	37	-	.	ID=CRISPR1_REPEAT30_1169363_1169400;Name=CRISPR1_REPEAT30_1169363_1169400;Parent=CRISPR1_1167211_1170514;Note=GTTTTAAACCTTATTATAAATGGATAACCTTCAATAT;Dbxref=SO:0001459;Ontology_term=CRISPR
KCOM_1275	CRISPRDetect	Spacer	1169400	1169434	34	-	.	ID=CRISPR1_SPACER30_1169400_1169434;Name=CRISPR1_SPACER30_1169400_1169434;Parent=CRISPR1_1167211_1170514;Note=ATTTATGTCAGAATTTGTAGATGACAAGTTTACA;Dbxref=SO:0001459;Ontology_term=CRISPR
KCOM_1275	CRISPRDetect	direct_repeat	1169434	1169471	37	-	.	ID=CRISPR1_REPEAT31_1169434_1169471;Name=CRISPR1_REPEAT31_1169434_1169471;Parent=CRISPR1_1167211_1170514;Note=GTTTTAAACCTTATTATAAATGGATAACCTTCAATAT;Dbxref=SO:0001459;Ontology_term=CRISPR
KCOM_1275	CRISPRDetect	Spacer	1169471	1169508	37	-	.	ID=CRISPR1_SPACER31_1169471_1169508;Name=CRISPR1_SPACER31_1169471_1169508;Parent=CRISPR1_1167211_1170514;Note=TCTAAATGGAAGTACATTCCCATCATTTATTGCATTA;Dbxref=SO:0001459;Ontology_term=CRISPR
KCOM_1275	CRISPRDetect	direct_repeat	1169508	1169545	37	-	.	ID=CRISPR1_REPEAT32_1169508_1169545;Name=CRISPR1_REPEAT32_1169508_1169545;Parent=CRISPR1_1167211_1170514;Note=GTTTTAAACCTTATTATAAATGGATAACCTTCAATAT;Dbxref=SO:0001459;Ontology_term=CRISPR
KCOM_1275	CRISPRDetect	Spacer	1169545	1169583	38	-	.	ID=CRISPR1_SPACER32_1169545_1169583;Name=CRISPR1_SPACER32_1169545_1169583;Parent=CRISPR1_1167211_1170514;Note=AAAATAGCTCAAGTTGTAGTTGCTATACTTACTTCTAA;Dbxref=SO:0001459;Ontology_term=CRISPR
KCOM_1275	CRISPRDetect	direct_repeat	1169583	1169620	37	-	.	ID=CRISPR1_REPEAT33_1169583_1169620;Name=CRISPR1_REPEAT33_1169583_1169620;Parent=CRISPR1_1167211_1170514;Note=GTTTTAAACCTTATTATAAATGGATAACCTTCAATAT;Dbxref=SO:0001459;Ontology_term=CRISPR
KCOM_1275	CRISPRDetect	Spacer	1169620	1169661	41	-	.	ID=CRISPR1_SPACER33_1169620_1169661;Name=CRISPR1_SPACER33_1169620_1169661;Parent=CRISPR1_1167211_1170514;Note=TATCTAATGGACTTCTTGAATTAAACACTGTTGAGTTCAAA;Dbxref=SO:0001459;Ontology_term=CRISPR
KCOM_1275	CRISPRDetect	direct_repeat	1169661	1169698	37	-	.	ID=CRISPR1_REPEAT34_1169661_1169698;Name=CRISPR1_REPEAT34_1169661_1169698;Parent=CRISPR1_1167211_1170514;Note=GTTTTAAACCTTATTATAAATGGATAACCTTCAATAT;Dbxref=SO:0001459;Ontology_term=CRISPR
KCOM_1275	CRISPRDetect	Spacer	1169698	1169736	38	-	.	ID=CRISPR1_SPACER34_1169698_1169736;Name=CRISPR1_SPACER34_1169698_1169736;Parent=CRISPR1_1167211_1170514;Note=GATGAAAGATTAGAATTTGAAACTAAAGAACTTAGAGA;Dbxref=SO:0001459;Ontology_term=CRISPR
KCOM_1275	CRISPRDetect	direct_repeat	1169736	1169773	37	-	.	ID=CRISPR1_REPEAT35_1169736_1169773;Name=CRISPR1_REPEAT35_1169736_1169773;Parent=CRISPR1_1167211_1170514;Note=GTTTTAAACCTTATTATAAATGGATAACCTTCAATAT;Dbxref=SO:0001459;Ontology_term=CRISPR
KCOM_1275	CRISPRDetect	Spacer	1169773	1169810	37	-	.	ID=CRISPR1_SPACER35_1169773_1169810;Name=CRISPR1_SPACER35_1169773_1169810;Parent=CRISPR1_1167211_1170514;Note=TTTAGTGGTTTTGGACTTAAATATGATAATAATGAAA;Dbxref=SO:0001459;Ontology_term=CRISPR
KCOM_1275	CRISPRDetect	direct_repeat	1169810	1169847	37	-	.	ID=CRISPR1_REPEAT36_1169810_1169847;Name=CRISPR1_REPEAT36_1169810_1169847;Parent=CRISPR1_1167211_1170514;Note=GTTTTAAACCTTATTATAAATGGATAACCTTCAATAT;Dbxref=SO:0001459;Ontology_term=CRISPR
KCOM_1275	CRISPRDetect	Spacer	1169847	1169883	36	-	.	ID=CRISPR1_SPACER36_1169847_1169883;Name=CRISPR1_SPACER36_1169847_1169883;Parent=CRISPR1_1167211_1170514;Note=ATAGAACCTCAATATTTCTTCGGAGATATTTATGGT;Dbxref=SO:0001459;Ontology_term=CRISPR
KCOM_1275	CRISPRDetect	direct_repeat	1169883	1169920	37	-	.	ID=CRISPR1_REPEAT37_1169883_1169920;Name=CRISPR1_REPEAT37_1169883_1169920;Parent=CRISPR1_1167211_1170514;Note=GTTTTAAACCTTATTATAAATGGATAACCTTCAATAT;Dbxref=SO:0001459;Ontology_term=CRISPR
KCOM_1275	CRISPRDetect	Spacer	1169920	1169956	36	-	.	ID=CRISPR1_SPACER37_1169920_1169956;Name=CRISPR1_SPACER37_1169920_1169956;Parent=CRISPR1_1167211_1170514;Note=AGTAAGCAGATAGTAGAGAATTTTCTTCTTACATTC;Dbxref=SO:0001459;Ontology_term=CRISPR
KCOM_1275	CRISPRDetect	direct_repeat	1169956	1169993	37	-	.	ID=CRISPR1_REPEAT38_1169956_1169993;Name=CRISPR1_REPEAT38_1169956_1169993;Parent=CRISPR1_1167211_1170514;Note=GTTTTAAACCTTATTATAAATGGATAACCTTCAATAT;Dbxref=SO:0001459;Ontology_term=CRISPR
KCOM_1275	CRISPRDetect	Spacer	1169993	1170034	41	-	.	ID=CRISPR1_SPACER38_1169993_1170034;Name=CRISPR1_SPACER38_1169993_1170034;Parent=CRISPR1_1167211_1170514;Note=TAGCTTGGTTTATTGCACTTTCATGCACATTCTTATCAAGA;Dbxref=SO:0001459;Ontology_term=CRISPR
KCOM_1275	CRISPRDetect	direct_repeat	1170034	1170071	37	-	.	ID=CRISPR1_REPEAT39_1170034_1170071;Name=CRISPR1_REPEAT39_1170034_1170071;Parent=CRISPR1_1167211_1170514;Note=GTTTTAAACCTTATTATAAATGGATAACCTTCAATAT;Dbxref=SO:0001459;Ontology_term=CRISPR
KCOM_1275	CRISPRDetect	Spacer	1170071	1170107	36	-	.	ID=CRISPR1_SPACER39_1170071_1170107;Name=CRISPR1_SPACER39_1170071_1170107;Parent=CRISPR1_1167211_1170514;Note=CAACAGTATCTCCAGTGAAACCTAACATAACTCCAA;Dbxref=SO:0001459;Ontology_term=CRISPR
KCOM_1275	CRISPRDetect	direct_repeat	1170107	1170144	37	-	.	ID=CRISPR1_REPEAT40_1170107_1170144;Name=CRISPR1_REPEAT40_1170107_1170144;Parent=CRISPR1_1167211_1170514;Note=GTTTTAAACCTTATTATAAATGGATAACCTTCAATAT;Dbxref=SO:0001459;Ontology_term=CRISPR
KCOM_1275	CRISPRDetect	Spacer	1170144	1170179	35	-	.	ID=CRISPR1_SPACER40_1170144_1170179;Name=CRISPR1_SPACER40_1170144_1170179;Parent=CRISPR1_1167211_1170514;Note=TCTTAAATAAAGTCATGGACGCTGACGCTTTATCT;Dbxref=SO:0001459;Ontology_term=CRISPR
KCOM_1275	CRISPRDetect	direct_repeat	1170179	1170216	37	-	.	ID=CRISPR1_REPEAT41_1170179_1170216;Name=CRISPR1_REPEAT41_1170179_1170216;Parent=CRISPR1_1167211_1170514;Note=GTTTTAAACCTTATTATAAATGGATAACCTTCAATAT;Dbxref=SO:0001459;Ontology_term=CRISPR
KCOM_1275	CRISPRDetect	Spacer	1170216	1170253	37	-	.	ID=CRISPR1_SPACER41_1170216_1170253;Name=CRISPR1_SPACER41_1170216_1170253;Parent=CRISPR1_1167211_1170514;Note=TAGAAGTAGATCCATTTATAGGTTGCAGCAATGTAGA;Dbxref=SO:0001459;Ontology_term=CRISPR
KCOM_1275	CRISPRDetect	direct_repeat	1170253	1170290	37	-	.	ID=CRISPR1_REPEAT42_1170253_1170290;Name=CRISPR1_REPEAT42_1170253_1170290;Parent=CRISPR1_1167211_1170514;Note=GTTTTAAACCTTATTATAAATGGATAACCTTCAATAT;Dbxref=SO:0001459;Ontology_term=CRISPR
KCOM_1275	CRISPRDetect	Spacer	1170290	1170329	39	-	.	ID=CRISPR1_SPACER42_1170290_1170329;Name=CRISPR1_SPACER42_1170290_1170329;Parent=CRISPR1_1167211_1170514;Note=AGAATTAATAAATTCAATGCAAATGGCTTCTTTGGCCGT;Dbxref=SO:0001459;Ontology_term=CRISPR
KCOM_1275	CRISPRDetect	direct_repeat	1170329	1170366	37	-	.	ID=CRISPR1_REPEAT43_1170329_1170366;Name=CRISPR1_REPEAT43_1170329_1170366;Parent=CRISPR1_1167211_1170514;Note=GTTTTAAACCTTATTATAAATGGATAACCTTCAATAT;Dbxref=SO:0001459;Ontology_term=CRISPR
KCOM_1275	CRISPRDetect	Spacer	1170366	1170403	37	-	.	ID=CRISPR1_SPACER43_1170366_1170403;Name=CRISPR1_SPACER43_1170366_1170403;Parent=CRISPR1_1167211_1170514;Note=GGGATATTATGAAAAATCTAGTAAGATTTTTCAAAGA;Dbxref=SO:0001459;Ontology_term=CRISPR
KCOM_1275	CRISPRDetect	direct_repeat	1170403	1170440	37	-	.	ID=CRISPR1_REPEAT44_1170403_1170440;Name=CRISPR1_REPEAT44_1170403_1170440;Parent=CRISPR1_1167211_1170514;Note=GTTTTAAACCTTATTATAAATGGATAACCTTCAATAT;Dbxref=SO:0001459;Ontology_term=CRISPR
KCOM_1275	CRISPRDetect	Spacer	1170440	1170477	37	-	.	ID=CRISPR1_SPACER44_1170440_1170477;Name=CRISPR1_SPACER44_1170440_1170477;Parent=CRISPR1_1167211_1170514;Note=AAAGGTTTACATTACATAATGAAGCATGAATTTAAAA;Dbxref=SO:0001459;Ontology_term=CRISPR
KCOM_1275	CRISPRDetect	direct_repeat	1170477	1170514	37	-	.	ID=CRISPR1_REPEAT45_1170477_1170514;Name=CRISPR1_REPEAT45_1170477_1170514;Parent=CRISPR1_1167211_1170514;Note=GTTTTAAACCTTATTATAAATGGATAACCTTCAATAT;Dbxref=SO:0001459;Ontology_term=CRISPR
KCOM_1275	CRISPRDetect	repeat_region	213910	217993	4084	+	.	ID=CRISPR2_213910_217993;Note=ATTTATGTATTTCTATATTAGAATTTAAAT;Dbxref=SO:0001459;Ontology_term=CRISPR;Array_quality_score=7.73
KCOM_1275	CRISPRDetect	direct_repeat	213910	213943	31	+	.	ID=CRISPR2_REPEAT1_213910_213943;Name=CRISPR2_REPEAT1_213910_213943;Parent=CRISPR2_213910_217993;Note=ATTTTTTTATTTTTTACTAAAAAGCTTATAT;Dbxref=SO:0001459;Ontology_term=CRISPR
KCOM_1275	CRISPRDetect	Spacer	213943	213996	53	+	.	ID=CRISPR2_SPACER1_213943_213996;Name=CRISPR2_SPACER1_213943_213996;Parent=CRISPR2_213910_217993;Note=TGACAAAAAGATATTAAAAAAGTATTATATGGGAGTAGCTTTTTTAGGTAGCT;Dbxref=SO:0001459;Ontology_term=CRISPR
KCOM_1275	CRISPRDetect	direct_repeat	213994	214024	30	+	.	ID=CRISPR2_REPEAT2_213994_214024;Name=CRISPR2_REPEAT2_213994_214024;Parent=CRISPR2_213910_217993;Note=ATTTATGTATTTCTATATTAGAATTTAAAT;Dbxref=SO:0001459;Ontology_term=CRISPR
KCOM_1275	CRISPRDetect	Spacer	214024	214059	35	+	.	ID=CRISPR2_SPACER2_214024_214059;Name=CRISPR2_SPACER2_214024_214059;Parent=CRISPR2_213910_217993;Note=TTAATATTAAAGATCATATTTATTTTATCTATTTC;Dbxref=SO:0001459;Ontology_term=CRISPR
KCOM_1275	CRISPRDetect	direct_repeat	214059	214089	30	+	.	ID=CRISPR2_REPEAT3_214059_214089;Name=CRISPR2_REPEAT3_214059_214089;Parent=CRISPR2_213910_217993;Note=ATTTATGTATTTCTATATTAGAATTTAAAT;Dbxref=SO:0001459;Ontology_term=CRISPR
KCOM_1275	CRISPRDetect	Spacer	214089	214125	36	+	.	ID=CRISPR2_SPACER3_214089_214125;Name=CRISPR2_SPACER3_214089_214125;Parent=CRISPR2_213910_217993;Note=GTTTAATTTCTTGAGTGAAAAAATTTTTAAAATGAA;Dbxref=SO:0001459;Ontology_term=CRISPR
KCOM_1275	CRISPRDetect	direct_repeat	214125	214155	30	+	.	ID=CRISPR2_REPEAT4_214125_214155;Name=CRISPR2_REPEAT4_214125_214155;Parent=CRISPR2_213910_217993;Note=ATTTATGTATTTCTATATTAGAATTTAAAT;Dbxref=SO:0001459;Ontology_term=CRISPR
KCOM_1275	CRISPRDetect	Spacer	214155	214194	39	+	.	ID=CRISPR2_SPACER4_214155_214194;Name=CRISPR2_SPACER4_214155_214194;Parent=CRISPR2_213910_217993;Note=GAATGCAGTAATAGTTCAAATATTGCTCTATCCCTTTTA;Dbxref=SO:0001459;Ontology_term=CRISPR
KCOM_1275	CRISPRDetect	direct_repeat	214194	214224	30	+	.	ID=CRISPR2_REPEAT5_214194_214224;Name=CRISPR2_REPEAT5_214194_214224;Parent=CRISPR2_213910_217993;Note=ATTTATGTATTTCTATATTAGAATTTAAAT;Dbxref=SO:0001459;Ontology_term=CRISPR
KCOM_1275	CRISPRDetect	Spacer	214224	214259	35	+	.	ID=CRISPR2_SPACER5_214224_214259;Name=CRISPR2_SPACER5_214224_214259;Parent=CRISPR2_213910_217993;Note=AGATTTAATGTAGAAGAAATAAAAATATTAGAAAA;Dbxref=SO:0001459;Ontology_term=CRISPR
KCOM_1275	CRISPRDetect	direct_repeat	214259	214289	30	+	.	ID=CRISPR2_REPEAT6_214259_214289;Name=CRISPR2_REPEAT6_214259_214289;Parent=CRISPR2_213910_217993;Note=ATTTATGTATTTCTATATTAGAATTTAAAT;Dbxref=SO:0001459;Ontology_term=CRISPR
KCOM_1275	CRISPRDetect	Spacer	214289	214326	37	+	.	ID=CRISPR2_SPACER6_214289_214326;Name=CRISPR2_SPACER6_214289_214326;Parent=CRISPR2_213910_217993;Note=CTTTTAAGTATTAGCTTGAACAATGTTGAGGAATTTG;Dbxref=SO:0001459;Ontology_term=CRISPR
KCOM_1275	CRISPRDetect	direct_repeat	214326	214356	30	+	.	ID=CRISPR2_REPEAT7_214326_214356;Name=CRISPR2_REPEAT7_214326_214356;Parent=CRISPR2_213910_217993;Note=ATTTATGTATTTCTATATTAGAATTTAAAT;Dbxref=SO:0001459;Ontology_term=CRISPR
KCOM_1275	CRISPRDetect	Spacer	214356	214393	37	+	.	ID=CRISPR2_SPACER7_214356_214393;Name=CRISPR2_SPACER7_214356_214393;Parent=CRISPR2_213910_217993;Note=GCTGATGATAAAACTATAAATATTACAGAAAACACTA;Dbxref=SO:0001459;Ontology_term=CRISPR
KCOM_1275	CRISPRDetect	direct_repeat	214393	214423	30	+	.	ID=CRISPR2_REPEAT8_214393_214423;Name=CRISPR2_REPEAT8_214393_214423;Parent=CRISPR2_213910_217993;Note=ATTTATGTATTTCTATATTAGAATTTAAAT;Dbxref=SO:0001459;Ontology_term=CRISPR
KCOM_1275	CRISPRDetect	Spacer	214423	214459	36	+	.	ID=CRISPR2_SPACER8_214423_214459;Name=CRISPR2_SPACER8_214423_214459;Parent=CRISPR2_213910_217993;Note=AGACTTTTACAAATGGAGAAATTGAGGTTGTAGAAG;Dbxref=SO:0001459;Ontology_term=CRISPR
KCOM_1275	CRISPRDetect	direct_repeat	214459	214489	30	+	.	ID=CRISPR2_REPEAT9_214459_214489;Name=CRISPR2_REPEAT9_214459_214489;Parent=CRISPR2_213910_217993;Note=ATTTATGTATTTCTATATTAGAATTTAAAT;Dbxref=SO:0001459;Ontology_term=CRISPR
KCOM_1275	CRISPRDetect	Spacer	214489	214526	37	+	.	ID=CRISPR2_SPACER9_214489_214526;Name=CRISPR2_SPACER9_214489_214526;Parent=CRISPR2_213910_217993;Note=AATTTTGATGAAAGAGGAGAAATAAAAGGCTTTTATG;Dbxref=SO:0001459;Ontology_term=CRISPR
KCOM_1275	CRISPRDetect	direct_repeat	214526	214556	30	+	.	ID=CRISPR2_REPEAT10_214526_214556;Name=CRISPR2_REPEAT10_214526_214556;Parent=CRISPR2_213910_217993;Note=ATTTATGTATTTCTATATTAGAATTTAAAT;Dbxref=SO:0001459;Ontology_term=CRISPR
KCOM_1275	CRISPRDetect	Spacer	214556	214593	37	+	.	ID=CRISPR2_SPACER10_214556_214593;Name=CRISPR2_SPACER10_214556_214593;Parent=CRISPR2_213910_217993;Note=GGAACTATTAAATGAAGTTGAGATAAAAAATGATGAT;Dbxref=SO:0001459;Ontology_term=CRISPR
KCOM_1275	CRISPRDetect	direct_repeat	214593	214623	30	+	.	ID=CRISPR2_REPEAT11_214593_214623;Name=CRISPR2_REPEAT11_214593_214623;Parent=CRISPR2_213910_217993;Note=ATTTATGTATTTCTATATTAGAATTTAAAT;Dbxref=SO:0001459;Ontology_term=CRISPR
KCOM_1275	CRISPRDetect	Spacer	214623	214658	35	+	.	ID=CRISPR2_SPACER11_214623_214658;Name=CRISPR2_SPACER11_214623_214658;Parent=CRISPR2_213910_217993;Note=ATTATTTCCTCAAGAGTTGGATTAATTCCACTAGG;Dbxref=SO:0001459;Ontology_term=CRISPR
KCOM_1275	CRISPRDetect	direct_repeat	214658	214688	30	+	.	ID=CRISPR2_REPEAT12_214658_214688;Name=CRISPR2_REPEAT12_214658_214688;Parent=CRISPR2_213910_217993;Note=ATTTATGTATTTCTATATTAGAATTTAAAT;Dbxref=SO:0001459;Ontology_term=CRISPR
KCOM_1275	CRISPRDetect	Spacer	214688	214723	35	+	.	ID=CRISPR2_SPACER12_214688_214723;Name=CRISPR2_SPACER12_214688_214723;Parent=CRISPR2_213910_217993;Note=TTGTCTTTATTCGTTCTAATTCTTCGCTACTCAAT;Dbxref=SO:0001459;Ontology_term=CRISPR
KCOM_1275	CRISPRDetect	direct_repeat	214723	214753	30	+	.	ID=CRISPR2_REPEAT13_214723_214753;Name=CRISPR2_REPEAT13_214723_214753;Parent=CRISPR2_213910_217993;Note=ATTTATGTATTTCTATATTAGAATTTAAAT;Dbxref=SO:0001459;Ontology_term=CRISPR
KCOM_1275	CRISPRDetect	Spacer	214753	214792	39	+	.	ID=CRISPR2_SPACER13_214753_214792;Name=CRISPR2_SPACER13_214753_214792;Parent=CRISPR2_213910_217993;Note=TCTCTTTTCCAAGCCTCTATCTCTATAAGTCTTGGTTTA;Dbxref=SO:0001459;Ontology_term=CRISPR
KCOM_1275	CRISPRDetect	direct_repeat	214792	214822	30	+	.	ID=CRISPR2_REPEAT14_214792_214822;Name=CRISPR2_REPEAT14_214792_214822;Parent=CRISPR2_213910_217993;Note=ATTTATGTATTTCTATATTAGAATTTAAAT;Dbxref=SO:0001459;Ontology_term=CRISPR
KCOM_1275	CRISPRDetect	Spacer	214822	214857	35	+	.	ID=CRISPR2_SPACER14_214822_214857;Name=CRISPR2_SPACER14_214822_214857;Parent=CRISPR2_213910_217993;Note=AATGCTAAGTCATTAACTCCTAATTGTTTATAAAT;Dbxref=SO:0001459;Ontology_term=CRISPR
KCOM_1275	CRISPRDetect	direct_repeat	214857	214887	30	+	.	ID=CRISPR2_REPEAT15_214857_214887;Name=CRISPR2_REPEAT15_214857_214887;Parent=CRISPR2_213910_217993;Note=ATTTATGTATTTCTATATTAGAATTTAAAT;Dbxref=SO:0001459;Ontology_term=CRISPR
KCOM_1275	CRISPRDetect	Spacer	214887	214925	38	+	.	ID=CRISPR2_SPACER15_214887_214925;Name=CRISPR2_SPACER15_214887_214925;Parent=CRISPR2_213910_217993;Note=GTTAAGTTCCCTGTAAGTCTTCCTAATCCTCTGCCTAC;Dbxref=SO:0001459;Ontology_term=CRISPR
KCOM_1275	CRISPRDetect	direct_repeat	214925	214955	30	+	.	ID=CRISPR2_REPEAT16_214925_214955;Name=CRISPR2_REPEAT16_214925_214955;Parent=CRISPR2_213910_217993;Note=ATTTATGTATTTCTATATTAGAATTTAAAT;Dbxref=SO:0001459;Ontology_term=CRISPR
KCOM_1275	CRISPRDetect	Spacer	214955	214992	37	+	.	ID=CRISPR2_SPACER16_214955_214992;Name=CRISPR2_SPACER16_214955_214992;Parent=CRISPR2_213910_217993;Note=GGTTCTAGTTGAGTTTCTATCCCTTGTTCTATTTTTT;Dbxref=SO:0001459;Ontology_term=CRISPR
KCOM_1275	CRISPRDetect	direct_repeat	214992	215022	30	+	.	ID=CRISPR2_REPEAT17_214992_215022;Name=CRISPR2_REPEAT17_214992_215022;Parent=CRISPR2_213910_217993;Note=ATTTATGTATTTCTATATTAGAATTTAAAT;Dbxref=SO:0001459;Ontology_term=CRISPR
KCOM_1275	CRISPRDetect	Spacer	215022	215059	37	+	.	ID=CRISPR2_SPACER17_215022_215059;Name=CRISPR2_SPACER17_215022_215059;Parent=CRISPR2_213910_217993;Note=ATCTTAGATGAAGATTTTCCAGATGACTGTTTTTTTG;Dbxref=SO:0001459;Ontology_term=CRISPR
KCOM_1275	CRISPRDetect	direct_repeat	215059	215089	30	+	.	ID=CRISPR2_REPEAT18_215059_215089;Name=CRISPR2_REPEAT18_215059_215089;Parent=CRISPR2_213910_217993;Note=ATTTATGTATTTCTATATTAGAATTTAAAT;Dbxref=SO:0001459;Ontology_term=CRISPR
KCOM_1275	CRISPRDetect	Spacer	215089	215124	35	+	.	ID=CRISPR2_SPACER18_215089_215124;Name=CRISPR2_SPACER18_215089_215124;Parent=CRISPR2_213910_217993;Note=ACACTTAAACTTCTAAAATTTTTAAAGGTATATCC;Dbxref=SO:0001459;Ontology_term=CRISPR
KCOM_1275	CRISPRDetect	direct_repeat	215124	215154	30	+	.	ID=CRISPR2_REPEAT19_215124_215154;Name=CRISPR2_REPEAT19_215124_215154;Parent=CRISPR2_213910_217993;Note=ATTTATGTATTTCTATATTAGAATTTAAAT;Dbxref=SO:0001459;Ontology_term=CRISPR
KCOM_1275	CRISPRDetect	Spacer	215154	215192	38	+	.	ID=CRISPR2_SPACER19_215154_215192;Name=CRISPR2_SPACER19_215154_215192;Parent=CRISPR2_213910_217993;Note=TTTACAGTAACTGGAGAATACAGAGAACATTTAATCAG;Dbxref=SO:0001459;Ontology_term=CRISPR
KCOM_1275	CRISPRDetect	direct_repeat	215192	215222	30	+	.	ID=CRISPR2_REPEAT20_215192_215222;Name=CRISPR2_REPEAT20_215192_215222;Parent=CRISPR2_213910_217993;Note=ATTTATGTATTTCTATATTAGAATTTAAAT;Dbxref=SO:0001459;Ontology_term=CRISPR
KCOM_1275	CRISPRDetect	Spacer	215222	215260	38	+	.	ID=CRISPR2_SPACER20_215222_215260;Name=CRISPR2_SPACER20_215222_215260;Parent=CRISPR2_213910_217993;Note=GTGCTAGATAAGTTTAAATTAACATTATTTATTAAAGA;Dbxref=SO:0001459;Ontology_term=CRISPR
KCOM_1275	CRISPRDetect	direct_repeat	215260	215290	30	+	.	ID=CRISPR2_REPEAT21_215260_215290;Name=CRISPR2_REPEAT21_215260_215290;Parent=CRISPR2_213910_217993;Note=ATTTATGTATTTCTATATTAGAATTTAAAT;Dbxref=SO:0001459;Ontology_term=CRISPR
KCOM_1275	CRISPRDetect	Spacer	215290	215326	36	+	.	ID=CRISPR2_SPACER21_215290_215326;Name=CRISPR2_SPACER21_215290_215326;Parent=CRISPR2_213910_217993;Note=ATCATTTACATTTAACTTGTCAATTTCTATTTCATT;Dbxref=SO:0001459;Ontology_term=CRISPR
KCOM_1275	CRISPRDetect	direct_repeat	215326	215356	30	+	.	ID=CRISPR2_REPEAT22_215326_215356;Name=CRISPR2_REPEAT22_215326_215356;Parent=CRISPR2_213910_217993;Note=ATTTATGTATTTCTATATTAGAATTTAAAT;Dbxref=SO:0001459;Ontology_term=CRISPR
KCOM_1275	CRISPRDetect	Spacer	215356	215394	38	+	.	ID=CRISPR2_SPACER22_215356_215394;Name=CRISPR2_SPACER22_215356_215394;Parent=CRISPR2_213910_217993;Note=AAAACTCCATTAGAAATTATACAAAATGAGGTTGATAA;Dbxref=SO:0001459;Ontology_term=CRISPR
KCOM_1275	CRISPRDetect	direct_repeat	215394	215424	30	+	.	ID=CRISPR2_REPEAT23_215394_215424;Name=CRISPR2_REPEAT23_215394_215424;Parent=CRISPR2_213910_217993;Note=ATTTATGTATTTCTATATTAGAATTTAAAT;Dbxref=SO:0001459;Ontology_term=CRISPR
KCOM_1275	CRISPRDetect	Spacer	215424	215459	35	+	.	ID=CRISPR2_SPACER23_215424_215459;Name=CRISPR2_SPACER23_215424_215459;Parent=CRISPR2_213910_217993;Note=AAAAAGAAAGCTATTAGAGTAATAAAAGATTGAGA;Dbxref=SO:0001459;Ontology_term=CRISPR
KCOM_1275	CRISPRDetect	direct_repeat	215459	215489	30	+	.	ID=CRISPR2_REPEAT24_215459_215489;Name=CRISPR2_REPEAT24_215459_215489;Parent=CRISPR2_213910_217993;Note=ATTTATGTATTTCTATATTAGAATTTAAAT;Dbxref=SO:0001459;Ontology_term=CRISPR
KCOM_1275	CRISPRDetect	Spacer	215489	215524	35	+	.	ID=CRISPR2_SPACER24_215489_215524;Name=CRISPR2_SPACER24_215489_215524;Parent=CRISPR2_213910_217993;Note=ACAATTAGGAAAACTGGAATGTATTTAACTGATGA;Dbxref=SO:0001459;Ontology_term=CRISPR
KCOM_1275	CRISPRDetect	direct_repeat	215524	215554	30	+	.	ID=CRISPR2_REPEAT25_215524_215554;Name=CRISPR2_REPEAT25_215524_215554;Parent=CRISPR2_213910_217993;Note=ATTTATGTATTTCTATATTAGAATTTAAAT;Dbxref=SO:0001459;Ontology_term=CRISPR
KCOM_1275	CRISPRDetect	Spacer	215554	215591	37	+	.	ID=CRISPR2_SPACER25_215554_215591;Name=CRISPR2_SPACER25_215554_215591;Parent=CRISPR2_213910_217993;Note=AACAATTCTTGGCTTTCTATCTCTAATACCTTTTCTT;Dbxref=SO:0001459;Ontology_term=CRISPR
KCOM_1275	CRISPRDetect	direct_repeat	215591	215621	30	+	.	ID=CRISPR2_REPEAT26_215591_215621;Name=CRISPR2_REPEAT26_215591_215621;Parent=CRISPR2_213910_217993;Note=ATTTATGTATTTCTATATTAGAATTTAAAT;Dbxref=SO:0001459;Ontology_term=CRISPR
KCOM_1275	CRISPRDetect	Spacer	215621	215659	38	+	.	ID=CRISPR2_SPACER26_215621_215659;Name=CRISPR2_SPACER26_215621_215659;Parent=CRISPR2_213910_217993;Note=GGAAAATATGATTTGATCCAAGTTATAGAAATATTTGT;Dbxref=SO:0001459;Ontology_term=CRISPR
KCOM_1275	CRISPRDetect	direct_repeat	215659	215689	30	+	.	ID=CRISPR2_REPEAT27_215659_215689;Name=CRISPR2_REPEAT27_215659_215689;Parent=CRISPR2_213910_217993;Note=ATTTATGTATTTCTATATTAGAATTTAAAT;Dbxref=SO:0001459;Ontology_term=CRISPR
KCOM_1275	CRISPRDetect	Spacer	215689	215727	38	+	.	ID=CRISPR2_SPACER27_215689_215727;Name=CRISPR2_SPACER27_215689_215727;Parent=CRISPR2_213910_217993;Note=AGAATAATTTATCATAATAATCTACATCTATTTCTAAA;Dbxref=SO:0001459;Ontology_term=CRISPR
KCOM_1275	CRISPRDetect	direct_repeat	215727	215757	30	+	.	ID=CRISPR2_REPEAT28_215727_215757;Name=CRISPR2_REPEAT28_215727_215757;Parent=CRISPR2_213910_217993;Note=ATTTATGTATTTCTATATTAGAATTTAAAT;Dbxref=SO:0001459;Ontology_term=CRISPR
KCOM_1275	CRISPRDetect	Spacer	215757	215792	35	+	.	ID=CRISPR2_SPACER28_215757_215792;Name=CRISPR2_SPACER28_215757_215792;Parent=CRISPR2_213910_217993;Note=GAGGATCTAAAATATGAAAATGATATAAAATAGGA;Dbxref=SO:0001459;Ontology_term=CRISPR
KCOM_1275	CRISPRDetect	direct_repeat	215792	215822	30	+	.	ID=CRISPR2_REPEAT29_215792_215822;Name=CRISPR2_REPEAT29_215792_215822;Parent=CRISPR2_213910_217993;Note=ATTTATGTATTTCTATATTAGAATTTAAAT;Dbxref=SO:0001459;Ontology_term=CRISPR
KCOM_1275	CRISPRDetect	Spacer	215822	215857	35	+	.	ID=CRISPR2_SPACER29_215822_215857;Name=CRISPR2_SPACER29_215822_215857;Parent=CRISPR2_213910_217993;Note=GATATGGCAAAAATTGTTTTATCTCTTTATGAAAA;Dbxref=SO:0001459;Ontology_term=CRISPR
KCOM_1275	CRISPRDetect	direct_repeat	215857	215887	30	+	.	ID=CRISPR2_REPEAT30_215857_215887;Name=CRISPR2_REPEAT30_215857_215887;Parent=CRISPR2_213910_217993;Note=ATTTATGTATTTCTATATTAGAATTTAAAT;Dbxref=SO:0001459;Ontology_term=CRISPR
KCOM_1275	CRISPRDetect	Spacer	215887	215922	35	+	.	ID=CRISPR2_SPACER30_215887_215922;Name=CRISPR2_SPACER30_215887_215922;Parent=CRISPR2_213910_217993;Note=CTTTCTATGACTACTGTTATGGAGGATTCAAAAAA;Dbxref=SO:0001459;Ontology_term=CRISPR
KCOM_1275	CRISPRDetect	direct_repeat	215922	215952	30	+	.	ID=CRISPR2_REPEAT31_215922_215952;Name=CRISPR2_REPEAT31_215922_215952;Parent=CRISPR2_213910_217993;Note=ATTTATGTATTTCTATATTAGAATTTAAAT;Dbxref=SO:0001459;Ontology_term=CRISPR
KCOM_1275	CRISPRDetect	Spacer	215952	215989	37	+	.	ID=CRISPR2_SPACER31_215952_215989;Name=CRISPR2_SPACER31_215952_215989;Parent=CRISPR2_213910_217993;Note=TGAGTAAATTTATAAAAATAAGTTTACCTCAAATCGT;Dbxref=SO:0001459;Ontology_term=CRISPR
KCOM_1275	CRISPRDetect	direct_repeat	215989	216019	30	+	.	ID=CRISPR2_REPEAT32_215989_216019;Name=CRISPR2_REPEAT32_215989_216019;Parent=CRISPR2_213910_217993;Note=ATTTATGTATTTCTATATTAGAATTTAAAT;Dbxref=SO:0001459;Ontology_term=CRISPR
KCOM_1275	CRISPRDetect	Spacer	216019	216055	36	+	.	ID=CRISPR2_SPACER32_216019_216055;Name=CRISPR2_SPACER32_216019_216055;Parent=CRISPR2_213910_217993;Note=ATAAAAAAACTGGGAAGAAAACAACAAGGTTAATAA;Dbxref=SO:0001459;Ontology_term=CRISPR
KCOM_1275	CRISPRDetect	direct_repeat	216055	216085	30	+	.	ID=CRISPR2_REPEAT33_216055_216085;Name=CRISPR2_REPEAT33_216055_216085;Parent=CRISPR2_213910_217993;Note=ATTTATGTATTTCTATATTAGAATTTAAAT;Dbxref=SO:0001459;Ontology_term=CRISPR
KCOM_1275	CRISPRDetect	Spacer	216085	216122	37	+	.	ID=CRISPR2_SPACER33_216085_216122;Name=CRISPR2_SPACER33_216085_216122;Parent=CRISPR2_213910_217993;Note=ATCTTTAAAGATGATGTGTTGAGAGAGATGACAAAAG;Dbxref=SO:0001459;Ontology_term=CRISPR
KCOM_1275	CRISPRDetect	direct_repeat	216122	216152	30	+	.	ID=CRISPR2_REPEAT34_216122_216152;Name=CRISPR2_REPEAT34_216122_216152;Parent=CRISPR2_213910_217993;Note=ATTTATGTATTTCTATATTAGAATTTAAAT;Dbxref=SO:0001459;Ontology_term=CRISPR
KCOM_1275	CRISPRDetect	Spacer	216152	216188	36	+	.	ID=CRISPR2_SPACER34_216152_216188;Name=CRISPR2_SPACER34_216152_216188;Parent=CRISPR2_213910_217993;Note=GCCATTTTCTTTAAAATTTAAAGACCTTTCAGAAGA;Dbxref=SO:0001459;Ontology_term=CRISPR
KCOM_1275	CRISPRDetect	direct_repeat	216188	216218	30	+	.	ID=CRISPR2_REPEAT35_216188_216218;Name=CRISPR2_REPEAT35_216188_216218;Parent=CRISPR2_213910_217993;Note=ATTTATGTATTTCTATATTAGAATTTAAAT;Dbxref=SO:0001459;Ontology_term=CRISPR
KCOM_1275	CRISPRDetect	Spacer	216218	216254	36	+	.	ID=CRISPR2_SPACER35_216218_216254;Name=CRISPR2_SPACER35_216218_216254;Parent=CRISPR2_213910_217993;Note=GAGAGAAAATAAAAAATGGGATACATAAAAAGTTGC;Dbxref=SO:0001459;Ontology_term=CRISPR
KCOM_1275	CRISPRDetect	direct_repeat	216254	216284	30	+	.	ID=CRISPR2_REPEAT36_216254_216284;Name=CRISPR2_REPEAT36_216254_216284;Parent=CRISPR2_213910_217993;Note=ATTTATGTATTTCTATATTAGAATTTAAAT;Dbxref=SO:0001459;Ontology_term=CRISPR
KCOM_1275	CRISPRDetect	Spacer	216284	216320	36	+	.	ID=CRISPR2_SPACER36_216284_216320;Name=CRISPR2_SPACER36_216284_216320;Parent=CRISPR2_213910_217993;Note=TCAAAAAAATTTATAGATAGTTTAGTATCACATACA;Dbxref=SO:0001459;Ontology_term=CRISPR
KCOM_1275	CRISPRDetect	direct_repeat	216320	216350	30	+	.	ID=CRISPR2_REPEAT37_216320_216350;Name=CRISPR2_REPEAT37_216320_216350;Parent=CRISPR2_213910_217993;Note=ATTTATGTATTTCTATATTAGAATTTAAAT;Dbxref=SO:0001459;Ontology_term=CRISPR
KCOM_1275	CRISPRDetect	Spacer	216350	216385	35	+	.	ID=CRISPR2_SPACER37_216350_216385;Name=CRISPR2_SPACER37_216350_216385;Parent=CRISPR2_213910_217993;Note=GAATGAACCATTTTACTTGTGTTTCCAGCATCAAA;Dbxref=SO:0001459;Ontology_term=CRISPR
KCOM_1275	CRISPRDetect	direct_repeat	216385	216415	30	+	.	ID=CRISPR2_REPEAT38_216385_216415;Name=CRISPR2_REPEAT38_216385_216415;Parent=CRISPR2_213910_217993;Note=ATTTATGTATTTCTATATTAGAATTTAAAT;Dbxref=SO:0001459;Ontology_term=CRISPR
KCOM_1275	CRISPRDetect	Spacer	216415	216451	36	+	.	ID=CRISPR2_SPACER38_216415_216451;Name=CRISPR2_SPACER38_216415_216451;Parent=CRISPR2_213910_217993;Note=AAGTTAGAACATATGACATTAGATAAATGGGAAGCC;Dbxref=SO:0001459;Ontology_term=CRISPR
KCOM_1275	CRISPRDetect	direct_repeat	216451	216481	30	+	.	ID=CRISPR2_REPEAT39_216451_216481;Name=CRISPR2_REPEAT39_216451_216481;Parent=CRISPR2_213910_217993;Note=ATTTATGTATTTCTATATTAGAATTTAAAT;Dbxref=SO:0001459;Ontology_term=CRISPR
KCOM_1275	CRISPRDetect	Spacer	216481	216517	36	+	.	ID=CRISPR2_SPACER39_216481_216517;Name=CRISPR2_SPACER39_216481_216517;Parent=CRISPR2_213910_217993;Note=AAGAAAGATTTATAAAATTTAATTTTTTCAAGTTTA;Dbxref=SO:0001459;Ontology_term=CRISPR
KCOM_1275	CRISPRDetect	direct_repeat	216517	216547	30	+	.	ID=CRISPR2_REPEAT40_216517_216547;Name=CRISPR2_REPEAT40_216517_216547;Parent=CRISPR2_213910_217993;Note=ATTTATGTATTTCTATATTAGAATTTAAAT;Dbxref=SO:0001459;Ontology_term=CRISPR
KCOM_1275	CRISPRDetect	Spacer	216547	216582	35	+	.	ID=CRISPR2_SPACER40_216547_216582;Name=CRISPR2_SPACER40_216547_216582;Parent=CRISPR2_213910_217993;Note=TGCTATTTAATTTACTAGCATTAAAAGTAACTCCT;Dbxref=SO:0001459;Ontology_term=CRISPR
KCOM_1275	CRISPRDetect	direct_repeat	216582	216612	30	+	.	ID=CRISPR2_REPEAT41_216582_216612;Name=CRISPR2_REPEAT41_216582_216612;Parent=CRISPR2_213910_217993;Note=ATTTATGTATTTCTATATTAGAATTTAAAT;Dbxref=SO:0001459;Ontology_term=CRISPR
KCOM_1275	CRISPRDetect	Spacer	216612	216648	36	+	.	ID=CRISPR2_SPACER41_216612_216648;Name=CRISPR2_SPACER41_216612_216648;Parent=CRISPR2_213910_217993;Note=AAACGAGAGTCCATCATTTCAAACAAAGTCTTATTA;Dbxref=SO:0001459;Ontology_term=CRISPR
KCOM_1275	CRISPRDetect	direct_repeat	216648	216678	30	+	.	ID=CRISPR2_REPEAT42_216648_216678;Name=CRISPR2_REPEAT42_216648_216678;Parent=CRISPR2_213910_217993;Note=ATTTATGTATTTCTATATTAGAATTTAAAT;Dbxref=SO:0001459;Ontology_term=CRISPR
KCOM_1275	CRISPRDetect	Spacer	216678	216713	35	+	.	ID=CRISPR2_SPACER42_216678_216713;Name=CRISPR2_SPACER42_216678_216713;Parent=CRISPR2_213910_217993;Note=TTACAAAGTAAAAAATATTTTACTTCTATAATTTC;Dbxref=SO:0001459;Ontology_term=CRISPR
KCOM_1275	CRISPRDetect	direct_repeat	216713	216743	30	+	.	ID=CRISPR2_REPEAT43_216713_216743;Name=CRISPR2_REPEAT43_216713_216743;Parent=CRISPR2_213910_217993;Note=ATTTATGTATTTCTATATTAGAATTTAAAT;Dbxref=SO:0001459;Ontology_term=CRISPR
KCOM_1275	CRISPRDetect	Spacer	216743	216779	36	+	.	ID=CRISPR2_SPACER43_216743_216779;Name=CRISPR2_SPACER43_216743_216779;Parent=CRISPR2_213910_217993;Note=GGAAAAGAAGAGGTATGGTTAAAATTAGATGCTTTT;Dbxref=SO:0001459;Ontology_term=CRISPR
KCOM_1275	CRISPRDetect	direct_repeat	216779	216809	30	+	.	ID=CRISPR2_REPEAT44_216779_216809;Name=CRISPR2_REPEAT44_216779_216809;Parent=CRISPR2_213910_217993;Note=ATTTATGTATTTCTATATTAGAATTTAAAT;Dbxref=SO:0001459;Ontology_term=CRISPR
KCOM_1275	CRISPRDetect	Spacer	216809	216845	36	+	.	ID=CRISPR2_SPACER44_216809_216845;Name=CRISPR2_SPACER44_216809_216845;Parent=CRISPR2_213910_217993;Note=GTCAATGCAGTAGTCCTTAGAAAAGTAGGAGAAACT;Dbxref=SO:0001459;Ontology_term=CRISPR
KCOM_1275	CRISPRDetect	direct_repeat	216845	216875	30	+	.	ID=CRISPR2_REPEAT45_216845_216875;Name=CRISPR2_REPEAT45_216845_216875;Parent=CRISPR2_213910_217993;Note=ATTTATGTATTTCTATATTAGAATTTAAAT;Dbxref=SO:0001459;Ontology_term=CRISPR
KCOM_1275	CRISPRDetect	Spacer	216875	216910	35	+	.	ID=CRISPR2_SPACER45_216875_216910;Name=CRISPR2_SPACER45_216875_216910;Parent=CRISPR2_213910_217993;Note=TTAAAAAATTAGAGAATACAACAACAGCTGAAATT;Dbxref=SO:0001459;Ontology_term=CRISPR
KCOM_1275	CRISPRDetect	direct_repeat	216910	216940	30	+	.	ID=CRISPR2_REPEAT46_216910_216940;Name=CRISPR2_REPEAT46_216910_216940;Parent=CRISPR2_213910_217993;Note=ATTTATGTATTTCTATATTAGAATTTAAAT;Dbxref=SO:0001459;Ontology_term=CRISPR
KCOM_1275	CRISPRDetect	Spacer	216940	216975	35	+	.	ID=CRISPR2_SPACER46_216940_216975;Name=CRISPR2_SPACER46_216940_216975;Parent=CRISPR2_213910_217993;Note=TGTGGATAATATTTCAGAGTATCGGATGAAACAGG;Dbxref=SO:0001459;Ontology_term=CRISPR
KCOM_1275	CRISPRDetect	direct_repeat	216975	217005	30	+	.	ID=CRISPR2_REPEAT47_216975_217005;Name=CRISPR2_REPEAT47_216975_217005;Parent=CRISPR2_213910_217993;Note=ATTTATGTATTTCTATATTAGAATTTAAAT;Dbxref=SO:0001459;Ontology_term=CRISPR
KCOM_1275	CRISPRDetect	Spacer	217005	217042	37	+	.	ID=CRISPR2_SPACER47_217005_217042;Name=CRISPR2_SPACER47_217005_217042;Parent=CRISPR2_213910_217993;Note=AACTTAAATCAGTAAGTGATGATATAATTCTTCTATA;Dbxref=SO:0001459;Ontology_term=CRISPR
KCOM_1275	CRISPRDetect	direct_repeat	217042	217072	30	+	.	ID=CRISPR2_REPEAT48_217042_217072;Name=CRISPR2_REPEAT48_217042_217072;Parent=CRISPR2_213910_217993;Note=ATTTATGTATTTCTATATTAGAATTTAAAT;Dbxref=SO:0001459;Ontology_term=CRISPR
KCOM_1275	CRISPRDetect	Spacer	217072	217109	37	+	.	ID=CRISPR2_SPACER48_217072_217109;Name=CRISPR2_SPACER48_217072_217109;Parent=CRISPR2_213910_217993;Note=AAAGAAAATAGAGGATAGATATGTACTAACAGATGAA;Dbxref=SO:0001459;Ontology_term=CRISPR
KCOM_1275	CRISPRDetect	direct_repeat	217109	217139	30	+	.	ID=CRISPR2_REPEAT49_217109_217139;Name=CRISPR2_REPEAT49_217109_217139;Parent=CRISPR2_213910_217993;Note=ATTTATGTATTTCTATATTAGAATTTAAAT;Dbxref=SO:0001459;Ontology_term=CRISPR
KCOM_1275	CRISPRDetect	Spacer	217139	217175	36	+	.	ID=CRISPR2_SPACER49_217139_217175;Name=CRISPR2_SPACER49_217139_217175;Parent=CRISPR2_213910_217993;Note=GATTCATAACAGATATTTACATTTATATCTGTTAGG;Dbxref=SO:0001459;Ontology_term=CRISPR
KCOM_1275	CRISPRDetect	direct_repeat	217175	217205	30	+	.	ID=CRISPR2_REPEAT50_217175_217205;Name=CRISPR2_REPEAT50_217175_217205;Parent=CRISPR2_213910_217993;Note=ATTTATGTATTTCTATATTAGAATTTAAAT;Dbxref=SO:0001459;Ontology_term=CRISPR
KCOM_1275	CRISPRDetect	Spacer	217205	217240	35	+	.	ID=CRISPR2_SPACER50_217205_217240;Name=CRISPR2_SPACER50_217205_217240;Parent=CRISPR2_213910_217993;Note=TTAAAAGGAAATTTAACTATAACAGAAGAAACACC;Dbxref=SO:0001459;Ontology_term=CRISPR
KCOM_1275	CRISPRDetect	direct_repeat	217240	217270	30	+	.	ID=CRISPR2_REPEAT51_217240_217270;Name=CRISPR2_REPEAT51_217240_217270;Parent=CRISPR2_213910_217993;Note=ATTTATGTATTTCTATATTAGAATTTAAAT;Dbxref=SO:0001459;Ontology_term=CRISPR
KCOM_1275	CRISPRDetect	Spacer	217270	217305	35	+	.	ID=CRISPR2_SPACER51_217270_217305;Name=CRISPR2_SPACER51_217270_217305;Parent=CRISPR2_213910_217993;Note=AATGCAGATTTTGAAGAATTGTCTATTTATCAAAA;Dbxref=SO:0001459;Ontology_term=CRISPR
KCOM_1275	CRISPRDetect	direct_repeat	217305	217335	30	+	.	ID=CRISPR2_REPEAT52_217305_217335;Name=CRISPR2_REPEAT52_217305_217335;Parent=CRISPR2_213910_217993;Note=ATTTATGTATTTCTATATTAGAATTTAAAT;Dbxref=SO:0001459;Ontology_term=CRISPR
KCOM_1275	CRISPRDetect	Spacer	217335	217372	37	+	.	ID=CRISPR2_SPACER52_217335_217372;Name=CRISPR2_SPACER52_217335_217372;Parent=CRISPR2_213910_217993;Note=TACAATATTTTTTATATTTATTCAAAAATAAAAAACC;Dbxref=SO:0001459;Ontology_term=CRISPR
KCOM_1275	CRISPRDetect	direct_repeat	217372	217402	30	+	.	ID=CRISPR2_REPEAT53_217372_217402;Name=CRISPR2_REPEAT53_217372_217402;Parent=CRISPR2_213910_217993;Note=ATTTATGTATTTCTATATTAGAATTTAAAT;Dbxref=SO:0001459;Ontology_term=CRISPR
KCOM_1275	CRISPRDetect	Spacer	217402	217437	35	+	.	ID=CRISPR2_SPACER53_217402_217437;Name=CRISPR2_SPACER53_217402_217437;Parent=CRISPR2_213910_217993;Note=TTTTTTTGATGTCTTAAACATCTTTTATATTTTAA;Dbxref=SO:0001459;Ontology_term=CRISPR
KCOM_1275	CRISPRDetect	direct_repeat	217437	217467	30	+	.	ID=CRISPR2_REPEAT54_217437_217467;Name=CRISPR2_REPEAT54_217437_217467;Parent=CRISPR2_213910_217993;Note=ATTTATGTATTTCTATATTAGAATTTAAAT;Dbxref=SO:0001459;Ontology_term=CRISPR
KCOM_1275	CRISPRDetect	Spacer	217467	217502	35	+	.	ID=CRISPR2_SPACER54_217467_217502;Name=CRISPR2_SPACER54_217467_217502;Parent=CRISPR2_213910_217993;Note=CACAATATATTCTTGAGCTTGAAAAAAGATTTTCA;Dbxref=SO:0001459;Ontology_term=CRISPR
KCOM_1275	CRISPRDetect	direct_repeat	217502	217532	30	+	.	ID=CRISPR2_REPEAT55_217502_217532;Name=CRISPR2_REPEAT55_217502_217532;Parent=CRISPR2_213910_217993;Note=ATTTATGTATTTCTATATTAGAATTTAAAG;Dbxref=SO:0001459;Ontology_term=CRISPR
KCOM_1275	CRISPRDetect	Spacer	217532	217568	36	+	.	ID=CRISPR2_SPACER55_217532_217568;Name=CRISPR2_SPACER55_217532_217568;Parent=CRISPR2_213910_217993;Note=AATGGCTGCTGGATATTTTGCAATATCAAGTTTAAT;Dbxref=SO:0001459;Ontology_term=CRISPR
KCOM_1275	CRISPRDetect	direct_repeat	217568	217598	30	+	.	ID=CRISPR2_REPEAT56_217568_217598;Name=CRISPR2_REPEAT56_217568_217598;Parent=CRISPR2_213910_217993;Note=ATTTATGTATTTCTATATTAGAATTTAAAG;Dbxref=SO:0001459;Ontology_term=CRISPR
KCOM_1275	CRISPRDetect	Spacer	217598	217633	35	+	.	ID=CRISPR2_SPACER56_217598_217633;Name=CRISPR2_SPACER56_217598_217633;Parent=CRISPR2_213910_217993;Note=CACAACTTAACACCAGAACAAAAAGAAATTTTTGA;Dbxref=SO:0001459;Ontology_term=CRISPR
KCOM_1275	CRISPRDetect	direct_repeat	217633	217663	30	+	.	ID=CRISPR2_REPEAT57_217633_217663;Name=CRISPR2_REPEAT57_217633_217663;Parent=CRISPR2_213910_217993;Note=ATTTATGTATTTCTATATTAGAATTTAAAG;Dbxref=SO:0001459;Ontology_term=CRISPR
KCOM_1275	CRISPRDetect	Spacer	217663	217698	35	+	.	ID=CRISPR2_SPACER57_217663_217698;Name=CRISPR2_SPACER57_217663_217698;Parent=CRISPR2_213910_217993;Note=AAATCAAAAGATGGAATAGATAAAATTGAAGTGAA;Dbxref=SO:0001459;Ontology_term=CRISPR
KCOM_1275	CRISPRDetect	direct_repeat	217698	217730	31	+	.	ID=CRISPR2_REPEAT58_217698_217730;Name=CRISPR2_REPEAT58_217698_217730;Parent=CRISPR2_213910_217993;Note=ATTTATGTATTTCTATATTAGAATTTAAAGT;Dbxref=SO:0001459;Ontology_term=CRISPR
KCOM_1275	CRISPRDetect	Spacer	217730	217767	37	+	.	ID=CRISPR2_SPACER58_217730_217767;Name=CRISPR2_SPACER58_217730_217767;Parent=CRISPR2_213910_217993;Note=TTGATAAAGCAACAGCCTCTTCTACACTGATTTTATA;Dbxref=SO:0001459;Ontology_term=CRISPR
KCOM_1275	CRISPRDetect	direct_repeat	217766	217796	30	+	.	ID=CRISPR2_REPEAT59_217766_217796;Name=CRISPR2_REPEAT59_217766_217796;Parent=CRISPR2_213910_217993;Note=ATTTATGTATTTCTATATTAGAATTTAAAG;Dbxref=SO:0001459;Ontology_term=CRISPR
KCOM_1275	CRISPRDetect	Spacer	217796	217834	38	+	.	ID=CRISPR2_SPACER59_217796_217834;Name=CRISPR2_SPACER59_217796_217834;Parent=CRISPR2_213910_217993;Note=AGAATTTTTAGATGACATTTCTTCTGAAAATATGTCTG;Dbxref=SO:0001459;Ontology_term=CRISPR
KCOM_1275	CRISPRDetect	direct_repeat	217834	217864	30	+	.	ID=CRISPR2_REPEAT60_217834_217864;Name=CRISPR2_REPEAT60_217834_217864;Parent=CRISPR2_213910_217993;Note=ATTTATGTATTTCTATATTAGAATTTAAAG;Dbxref=SO:0001459;Ontology_term=CRISPR
KCOM_1275	CRISPRDetect	Spacer	217864	217899	35	+	.	ID=CRISPR2_SPACER60_217864_217899;Name=CRISPR2_SPACER60_217864_217899;Parent=CRISPR2_213910_217993;Note=GAAGATATAAAGTTAATAGATGCTATTGAAGTTAT;Dbxref=SO:0001459;Ontology_term=CRISPR
KCOM_1275	CRISPRDetect	direct_repeat	217899	217929	30	+	.	ID=CRISPR2_REPEAT61_217899_217929;Name=CRISPR2_REPEAT61_217899_217929;Parent=CRISPR2_213910_217993;Note=ATTTATGTATTTCTATATTAGAATTTAAAT;Dbxref=SO:0001459;Ontology_term=CRISPR
KCOM_1275	CRISPRDetect	Spacer	217929	217964	35	+	.	ID=CRISPR2_SPACER61_217929_217964;Name=CRISPR2_SPACER61_217929_217964;Parent=CRISPR2_213910_217993;Note=AGATTCTTAGCAAGACTCCAATTCCATTTCCAAGC;Dbxref=SO:0001459;Ontology_term=CRISPR
KCOM_1275	CRISPRDetect	direct_repeat	217964	217993	29	+	.	ID=CRISPR2_REPEAT62_217964_217993;Name=CRISPR2_REPEAT62_217964_217993;Parent=CRISPR2_213910_217993;Note=ATTTATGTATTTCTATATTAGAAAAAAAT;Dbxref=SO:0001459;Ontology_term=CRISPR
KCOM_1279	CRISPRDetect	repeat_region	893042	893829	788	+	.	ID=CRISPR1_893042_893829;Note=AATTCCATCCTTTTACCATCTTTATAAA;Dbxref=SO:0001459;Ontology_term=CRISPR;Array_quality_score=3.48
KCOM_1279	CRISPRDetect	direct_repeat	893042	893075	30	+	.	ID=CRISPR1_REPEAT1_893042_893075;Name=CRISPR1_REPEAT1_893042_893075;Parent=CRISPR1_893042_893829;Note=AACTTCCATTTAGTTTATTATCTTTATAAG;Dbxref=SO:0001459;Ontology_term=CRISPR
KCOM_1279	CRISPRDetect	Spacer	893075	893118	43	+	.	ID=CRISPR1_SPACER1_893075_893118;Name=CRISPR1_SPACER1_893075_893118;Parent=CRISPR1_893042_893829;Note=TCATTTCAGAATGTAGATTTCCATTCTCATAATATGATTTTTC;Dbxref=SO:0001459;Ontology_term=CRISPR
KCOM_1279	CRISPRDetect	direct_repeat	893115	893142	27	+	.	ID=CRISPR1_REPEAT2_893115_893142;Name=CRISPR1_REPEAT2_893115_893142;Parent=CRISPR1_893042_893829;Note=TATTCCATCTATTTTACCATCTTTATA;Dbxref=SO:0001459;Ontology_term=CRISPR
KCOM_1279	CRISPRDetect	Spacer	893142	893185	43	+	.	ID=CRISPR1_SPACER2_893142_893185;Name=CRISPR1_SPACER2_893142_893185;Parent=CRISPR1_893042_893829;Note=AGGAGTTTTTAAATATAAACTTCCATTCTCATAATATTCTTCA;Dbxref=SO:0001459;Ontology_term=CRISPR
KCOM_1279	CRISPRDetect	direct_repeat	893187	893215	28	+	.	ID=CRISPR1_REPEAT3_893187_893215;Name=CRISPR1_REPEAT3_893187_893215;Parent=CRISPR1_893042_893829;Note=AATTCCATCCCTTTTACCATCTTTATAA;Dbxref=SO:0001459;Ontology_term=CRISPR
KCOM_1279	CRISPRDetect	Spacer	893215	893258	43	+	.	ID=CRISPR1_SPACER3_893215_893258;Name=CRISPR1_SPACER3_893215_893258;Parent=CRISPR1_893042_893829;Note=AAAGCTTTACTTTCTAGATTCCCATTCTCATAATATTCTTCAA;Dbxref=SO:0001459;Ontology_term=CRISPR
KCOM_1279	CRISPRDetect	direct_repeat	893259	893287	28	+	.	ID=CRISPR1_REPEAT4_893259_893287;Name=CRISPR1_REPEAT4_893259_893287;Parent=CRISPR1_893042_893829;Note=AATTCCGTCCTCTTTACCATCTTTATAA;Dbxref=SO:0001459;Ontology_term=CRISPR
KCOM_1279	CRISPRDetect	Spacer	893287	893330	43	+	.	ID=CRISPR1_SPACER4_893287_893330;Name=CRISPR1_SPACER4_893287_893330;Parent=CRISPR1_893042_893829;Note=AAAGTTTCAGAATGTAGATTTCCATTCTTATGATATGATTTAG;Dbxref=SO:0001459;Ontology_term=CRISPR
KCOM_1279	CRISPRDetect	direct_repeat	893331	893359	28	+	.	ID=CRISPR1_REPEAT5_893331_893359;Name=CRISPR1_REPEAT5_893331_893359;Parent=CRISPR1_893042_893829;Note=AATTCCGTCCTCTTTACCATCTTTATAA;Dbxref=SO:0001459;Ontology_term=CRISPR
KCOM_1279	CRISPRDetect	Spacer	893359	893402	43	+	.	ID=CRISPR1_SPACER5_893359_893402;Name=CRISPR1_SPACER5_893359_893402;Parent=CRISPR1_893042_893829;Note=GGAGTTTTTAAATATAAACTTCCATTCTCATAATATGCTTCAA;Dbxref=SO:0001459;Ontology_term=CRISPR
KCOM_1279	CRISPRDetect	direct_repeat	893403	893431	28	+	.	ID=CRISPR1_REPEAT6_893403_893431;Name=CRISPR1_REPEAT6_893403_893431;Parent=CRISPR1_893042_893829;Note=AATTCCATCTCTTTTACCATCTTTATAA;Dbxref=SO:0001459;Ontology_term=CRISPR
KCOM_1279	CRISPRDetect	Spacer	893431	893474	43	+	.	ID=CRISPR1_SPACER6_893431_893474;Name=CRISPR1_SPACER6_893431_893474;Parent=CRISPR1_893042_893829;Note=GGAGCTTTTAAACATAAGCTTCCATTCTCATAATATACTTTAA;Dbxref=SO:0001459;Ontology_term=CRISPR
KCOM_1279	CRISPRDetect	direct_repeat	893475	893503	28	+	.	ID=CRISPR1_REPEAT7_893475_893503;Name=CRISPR1_REPEAT7_893475_893503;Parent=CRISPR1_893042_893829;Note=AATTCCATCCCTTTTACCATCTTTATAA;Dbxref=SO:0001459;Ontology_term=CRISPR
KCOM_1279	CRISPRDetect	Spacer	893503	893545	42	+	.	ID=CRISPR1_SPACER7_893503_893545;Name=CRISPR1_SPACER7_893503_893545;Parent=CRISPR1_893042_893829;Note=GGAGTTTCAGTTTCTAGATTTCCATTCTCATAATATTCTTTT;Dbxref=SO:0001459;Ontology_term=CRISPR
KCOM_1279	CRISPRDetect	direct_repeat	893546	893574	28	+	.	ID=CRISPR1_REPEAT8_893546_893574;Name=CRISPR1_REPEAT8_893546_893574;Parent=CRISPR1_893042_893829;Note=ATATTCCGTCCTTTTTACCATCTTTATG;Dbxref=SO:0001459;Ontology_term=CRISPR
KCOM_1279	CRISPRDetect	Spacer	893574	893617	43	+	.	ID=CRISPR1_SPACER8_893574_893617;Name=CRISPR1_SPACER8_893574_893617;Parent=CRISPR1_893042_893829;Note=AGGAGTTTCAGATTTTAAATTTCCATTCTCATAATATATTTTA;Dbxref=SO:0001459;Ontology_term=CRISPR
KCOM_1279	CRISPRDetect	direct_repeat	893619	893646	27	+	.	ID=CRISPR1_REPEAT9_893619_893646;Name=CRISPR1_REPEAT9_893619_893646;Parent=CRISPR1_893042_893829;Note=AATTCCACTCTCTTTACCATCTTTATA;Dbxref=SO:0001459;Ontology_term=CRISPR
KCOM_1279	CRISPRDetect	Spacer	893646	893689	43	+	.	ID=CRISPR1_SPACER9_893646_893689;Name=CRISPR1_SPACER9_893646_893689;Parent=CRISPR1_893042_893829;Note=AGTATCTTCAATTAATAAATTCCCATTCGGATAGTATCCTTTT;Dbxref=SO:0001459;Ontology_term=CRISPR
KCOM_1279	CRISPRDetect	direct_repeat	893691	893718	27	+	.	ID=CRISPR1_REPEAT10_893691_893718;Name=CRISPR1_REPEAT10_893691_893718;Parent=CRISPR1_893042_893829;Note=AATTCCATCCTCTTTACCATTCTTGAA;Dbxref=SO:0001459;Ontology_term=CRISPR
KCOM_1279	CRISPRDetect	Spacer	893718	893802	84	+	.	ID=CRISPR1_SPACER10_893718_893802;Name=CRISPR1_SPACER10_893718_893802;Parent=CRISPR1_893042_893829;Note=AGTAGCTTCAATTTTTAAATTTTCATTGTCATAATAATCCTTTATTATTCCAGTAAATCCTTTACTTTCCCCTTTAACATAAGT;Dbxref=SO:0001459;Ontology_term=CRISPR
KCOM_1279	CRISPRDetect	direct_repeat	893802	893841	33	+	.	ID=CRISPR1_REPEAT11_893802_893841;Name=CRISPR1_REPEAT11_893802_893841;Parent=CRISPR1_893042_893829;Note=TATTCCATCTTTTTCTTCAGTGTCTTTAATATT;Dbxref=SO:0001459;Ontology_term=CRISPR
KCOM_1279	CRISPRDetect	repeat_region	2452047	2454709	2663	-	.	ID=CRISPR2_2452047_2454709;Note=ATGAACTATAAACTTGAAAAGTTTTGAAAT;Dbxref=SO:0001459;Ontology_term=CRISPR;Array_quality_score=7.92
KCOM_1279	CRISPRDetect	direct_repeat	2452047	2452077	30	-	.	ID=CRISPR2_REPEAT1_2452047_2452077;Name=CRISPR2_REPEAT1_2452047_2452077;Parent=CRISPR2_2452047_2454709;Note=ACAACAAAATTTTTTTAGTTTATAGTTCAT;Dbxref=SO:0001459;Ontology_term=CRISPR
KCOM_1279	CRISPRDetect	Spacer	2452077	2452113	36	-	.	ID=CRISPR2_SPACER1_2452077_2452113;Name=CRISPR2_SPACER1_2452077_2452113;Parent=CRISPR2_2452047_2454709;Note=TAAAGAAAATTATAGGGTTTCATATAATGCTATAAG;Dbxref=SO:0001459;Ontology_term=CRISPR
KCOM_1279	CRISPRDetect	direct_repeat	2452113	2452143	30	-	.	ID=CRISPR2_REPEAT2_2452113_2452143;Name=CRISPR2_REPEAT2_2452113_2452143;Parent=CRISPR2_2452047_2454709;Note=ATTTCAAAACTTTTCAAGTTTACAGTTCAT;Dbxref=SO:0001459;Ontology_term=CRISPR
KCOM_1279	CRISPRDetect	Spacer	2452143	2452179	36	-	.	ID=CRISPR2_SPACER2_2452143_2452179;Name=CRISPR2_SPACER2_2452143_2452179;Parent=CRISPR2_2452047_2454709;Note=ATATTTAAAAAAAAAGTATTGACATTTTATTAAAAA;Dbxref=SO:0001459;Ontology_term=CRISPR
KCOM_1279	CRISPRDetect	direct_repeat	2452179	2452209	30	-	.	ID=CRISPR2_REPEAT3_2452179_2452209;Name=CRISPR2_REPEAT3_2452179_2452209;Parent=CRISPR2_2452047_2454709;Note=ATTTCAAAACTTTTCAAGTTTATAGTTCAT;Dbxref=SO:0001459;Ontology_term=CRISPR
KCOM_1279	CRISPRDetect	Spacer	2452209	2452245	36	-	.	ID=CRISPR2_SPACER3_2452209_2452245;Name=CRISPR2_SPACER3_2452209_2452245;Parent=CRISPR2_2452047_2454709;Note=GTGTCAAGATAATAAGAAATATATGGCTATACTCAG;Dbxref=SO:0001459;Ontology_term=CRISPR
KCOM_1279	CRISPRDetect	direct_repeat	2452245	2452275	30	-	.	ID=CRISPR2_REPEAT4_2452245_2452275;Name=CRISPR2_REPEAT4_2452245_2452275;Parent=CRISPR2_2452047_2454709;Note=ATTTCAAAACTTTTCAAGTTTATAGTTCAT;Dbxref=SO:0001459;Ontology_term=CRISPR
KCOM_1279	CRISPRDetect	Spacer	2452275	2452310	35	-	.	ID=CRISPR2_SPACER4_2452275_2452310;Name=CRISPR2_SPACER4_2452275_2452310;Parent=CRISPR2_2452047_2454709;Note=TTTAAAACCATGTTCTTTACCAGTTTTATCTTTTA;Dbxref=SO:0001459;Ontology_term=CRISPR
KCOM_1279	CRISPRDetect	direct_repeat	2452310	2452340	30	-	.	ID=CRISPR2_REPEAT5_2452310_2452340;Name=CRISPR2_REPEAT5_2452310_2452340;Parent=CRISPR2_2452047_2454709;Note=ATTTCAAAACTTTTCAAGTTTATAGTTCAT;Dbxref=SO:0001459;Ontology_term=CRISPR
KCOM_1279	CRISPRDetect	Spacer	2452340	2452377	37	-	.	ID=CRISPR2_SPACER5_2452340_2452377;Name=CRISPR2_SPACER5_2452340_2452377;Parent=CRISPR2_2452047_2454709;Note=TTTTATACTTTAAAAGGCTTTTCAATGAAATATCTAT;Dbxref=SO:0001459;Ontology_term=CRISPR
KCOM_1279	CRISPRDetect	direct_repeat	2452377	2452407	30	-	.	ID=CRISPR2_REPEAT6_2452377_2452407;Name=CRISPR2_REPEAT6_2452377_2452407;Parent=CRISPR2_2452047_2454709;Note=ATTTCAAAACTTTTCAAGTTTATAGTTCAT;Dbxref=SO:0001459;Ontology_term=CRISPR
KCOM_1279	CRISPRDetect	Spacer	2452407	2452441	34	-	.	ID=CRISPR2_SPACER6_2452407_2452441;Name=CRISPR2_SPACER6_2452407_2452441;Parent=CRISPR2_2452047_2454709;Note=AAGGAGAATTTGCTTTGGTTAATCCTAATGATAT;Dbxref=SO:0001459;Ontology_term=CRISPR
KCOM_1279	CRISPRDetect	direct_repeat	2452441	2452471	30	-	.	ID=CRISPR2_REPEAT7_2452441_2452471;Name=CRISPR2_REPEAT7_2452441_2452471;Parent=CRISPR2_2452047_2454709;Note=ATTTCAAAACTTTTCAAGTTTATAGTTCAT;Dbxref=SO:0001459;Ontology_term=CRISPR
KCOM_1279	CRISPRDetect	Spacer	2452471	2452507	36	-	.	ID=CRISPR2_SPACER7_2452471_2452507;Name=CRISPR2_SPACER7_2452471_2452507;Parent=CRISPR2_2452047_2454709;Note=AAAAGGACTTGGAGAACTTAAATATATTTTATGTGT;Dbxref=SO:0001459;Ontology_term=CRISPR
KCOM_1279	CRISPRDetect	direct_repeat	2452507	2452537	30	-	.	ID=CRISPR2_REPEAT8_2452507_2452537;Name=CRISPR2_REPEAT8_2452507_2452537;Parent=CRISPR2_2452047_2454709;Note=ATTTCAAAACTTTTCAAGTTTATAGTTCAT;Dbxref=SO:0001459;Ontology_term=CRISPR
KCOM_1279	CRISPRDetect	Spacer	2452537	2452572	35	-	.	ID=CRISPR2_SPACER8_2452537_2452572;Name=CRISPR2_SPACER8_2452537_2452572;Parent=CRISPR2_2452047_2454709;Note=ACCTGCACACAAACCTAATTTTAATGTTTTCATAA;Dbxref=SO:0001459;Ontology_term=CRISPR
KCOM_1279	CRISPRDetect	direct_repeat	2452572	2452602	30	-	.	ID=CRISPR2_REPEAT9_2452572_2452602;Name=CRISPR2_REPEAT9_2452572_2452602;Parent=CRISPR2_2452047_2454709;Note=ATTTCAAAACTTTTCAAGTTTATAGTTCAT;Dbxref=SO:0001459;Ontology_term=CRISPR
KCOM_1279	CRISPRDetect	Spacer	2452602	2452638	36	-	.	ID=CRISPR2_SPACER9_2452602_2452638;Name=CRISPR2_SPACER9_2452602_2452638;Parent=CRISPR2_2452047_2454709;Note=GAACATTTTTAAGACTTTTAAAGATGTTCTATTTTT;Dbxref=SO:0001459;Ontology_term=CRISPR
KCOM_1279	CRISPRDetect	direct_repeat	2452638	2452668	30	-	.	ID=CRISPR2_REPEAT10_2452638_2452668;Name=CRISPR2_REPEAT10_2452638_2452668;Parent=CRISPR2_2452047_2454709;Note=ATTTCAAAACTTTTCAAGTTTATAGTTCAT;Dbxref=SO:0001459;Ontology_term=CRISPR
KCOM_1279	CRISPRDetect	Spacer	2452668	2452704	36	-	.	ID=CRISPR2_SPACER10_2452668_2452704;Name=CRISPR2_SPACER10_2452668_2452704;Parent=CRISPR2_2452047_2454709;Note=TTTAATTTACGATTTTTATGATATTCGTTCAATTTA;Dbxref=SO:0001459;Ontology_term=CRISPR
KCOM_1279	CRISPRDetect	direct_repeat	2452704	2452734	30	-	.	ID=CRISPR2_REPEAT11_2452704_2452734;Name=CRISPR2_REPEAT11_2452704_2452734;Parent=CRISPR2_2452047_2454709;Note=ATTTCAAAACTTTTCAAGTTTATAGTTCAT;Dbxref=SO:0001459;Ontology_term=CRISPR
KCOM_1279	CRISPRDetect	Spacer	2452734	2452770	36	-	.	ID=CRISPR2_SPACER11_2452734_2452770;Name=CRISPR2_SPACER11_2452734_2452770;Parent=CRISPR2_2452047_2454709;Note=TTTAGAAGACTTTAATAGTTTTGCAGGGCTTAACAT;Dbxref=SO:0001459;Ontology_term=CRISPR
KCOM_1279	CRISPRDetect	direct_repeat	2452770	2452800	30	-	.	ID=CRISPR2_REPEAT12_2452770_2452800;Name=CRISPR2_REPEAT12_2452770_2452800;Parent=CRISPR2_2452047_2454709;Note=ATTTCAAAACTTTTCAAGTTTATAGTTCAT;Dbxref=SO:0001459;Ontology_term=CRISPR
KCOM_1279	CRISPRDetect	Spacer	2452800	2452836	36	-	.	ID=CRISPR2_SPACER12_2452800_2452836;Name=CRISPR2_SPACER12_2452800_2452836;Parent=CRISPR2_2452047_2454709;Note=TTATTGTTAAGATAGTGGAGATATTGTACGAGATTA;Dbxref=SO:0001459;Ontology_term=CRISPR
KCOM_1279	CRISPRDetect	direct_repeat	2452836	2452866	30	-	.	ID=CRISPR2_REPEAT13_2452836_2452866;Name=CRISPR2_REPEAT13_2452836_2452866;Parent=CRISPR2_2452047_2454709;Note=ATTTCAAAACTTTTCAAGTTTATAGTTCAT;Dbxref=SO:0001459;Ontology_term=CRISPR
KCOM_1279	CRISPRDetect	Spacer	2452866	2452902	36	-	.	ID=CRISPR2_SPACER13_2452866_2452902;Name=CRISPR2_SPACER13_2452866_2452902;Parent=CRISPR2_2452047_2454709;Note=TTAAAACAATACAAGGTTGCACCAGATAAAACATAT;Dbxref=SO:0001459;Ontology_term=CRISPR
KCOM_1279	CRISPRDetect	direct_repeat	2452902	2452932	30	-	.	ID=CRISPR2_REPEAT14_2452902_2452932;Name=CRISPR2_REPEAT14_2452902_2452932;Parent=CRISPR2_2452047_2454709;Note=ATTTCAAAACTTTTCAAGTTTATAGTTCAT;Dbxref=SO:0001459;Ontology_term=CRISPR
KCOM_1279	CRISPRDetect	Spacer	2452932	2452967	35	-	.	ID=CRISPR2_SPACER14_2452932_2452967;Name=CRISPR2_SPACER14_2452932_2452967;Parent=CRISPR2_2452047_2454709;Note=AGAAAAAAATCAGCAACATTAGTGGAAGAACTAGA;Dbxref=SO:0001459;Ontology_term=CRISPR
KCOM_1279	CRISPRDetect	direct_repeat	2452967	2452997	30	-	.	ID=CRISPR2_REPEAT15_2452967_2452997;Name=CRISPR2_REPEAT15_2452967_2452997;Parent=CRISPR2_2452047_2454709;Note=ATTTCAAAACTTTTCAAGTTTATAGTTCAT;Dbxref=SO:0001459;Ontology_term=CRISPR
KCOM_1279	CRISPRDetect	Spacer	2452997	2453033	36	-	.	ID=CRISPR2_SPACER15_2452997_2453033;Name=CRISPR2_SPACER15_2452997_2453033;Parent=CRISPR2_2452047_2454709;Note=TCAAAACATATATCCAAATTATACTTTTTTCCTTCA;Dbxref=SO:0001459;Ontology_term=CRISPR
KCOM_1279	CRISPRDetect	direct_repeat	2453033	2453063	30	-	.	ID=CRISPR2_REPEAT16_2453033_2453063;Name=CRISPR2_REPEAT16_2453033_2453063;Parent=CRISPR2_2452047_2454709;Note=ATTTCAAAACTTTTCAAGTTTATAGTTCAT;Dbxref=SO:0001459;Ontology_term=CRISPR
KCOM_1279	CRISPRDetect	Spacer	2453063	2453098	35	-	.	ID=CRISPR2_SPACER16_2453063_2453098;Name=CRISPR2_SPACER16_2453063_2453098;Parent=CRISPR2_2452047_2454709;Note=TTATATCCAGTTCCAACAATAAAAAAAGACTAGCT;Dbxref=SO:0001459;Ontology_term=CRISPR
KCOM_1279	CRISPRDetect	direct_repeat	2453098	2453128	30	-	.	ID=CRISPR2_REPEAT17_2453098_2453128;Name=CRISPR2_REPEAT17_2453098_2453128;Parent=CRISPR2_2452047_2454709;Note=ATTTCAAAACTTTTCAAGTTTATAGTTCAT;Dbxref=SO:0001459;Ontology_term=CRISPR
KCOM_1279	CRISPRDetect	Spacer	2453128	2453164	36	-	.	ID=CRISPR2_SPACER17_2453128_2453164;Name=CRISPR2_SPACER17_2453128_2453164;Parent=CRISPR2_2452047_2454709;Note=TAAAATTAAAAAGGTGCAATCAAAGAGGAGGTAAAA;Dbxref=SO:0001459;Ontology_term=CRISPR
KCOM_1279	CRISPRDetect	direct_repeat	2453164	2453194	30	-	.	ID=CRISPR2_REPEAT18_2453164_2453194;Name=CRISPR2_REPEAT18_2453164_2453194;Parent=CRISPR2_2452047_2454709;Note=ATTTCAAAACTTTTCAAGTTTATAGTTCAT;Dbxref=SO:0001459;Ontology_term=CRISPR
KCOM_1279	CRISPRDetect	Spacer	2453194	2453230	36	-	.	ID=CRISPR2_SPACER18_2453194_2453230;Name=CRISPR2_SPACER18_2453194_2453230;Parent=CRISPR2_2452047_2454709;Note=AAAAGAATTCAACTGGAAGAAATCAGGGGTTGTAGA;Dbxref=SO:0001459;Ontology_term=CRISPR
KCOM_1279	CRISPRDetect	direct_repeat	2453230	2453260	30	-	.	ID=CRISPR2_REPEAT19_2453230_2453260;Name=CRISPR2_REPEAT19_2453230_2453260;Parent=CRISPR2_2452047_2454709;Note=ATTTCAAAACTTTTCAAGTTTATAGTTCAT;Dbxref=SO:0001459;Ontology_term=CRISPR
KCOM_1279	CRISPRDetect	Spacer	2453260	2453296	36	-	.	ID=CRISPR2_SPACER19_2453260_2453296;Name=CRISPR2_SPACER19_2453260_2453296;Parent=CRISPR2_2452047_2454709;Note=AAAAGAATTCAACTGGAAGAAATCAGGGGTTGTAGA;Dbxref=SO:0001459;Ontology_term=CRISPR
KCOM_1279	CRISPRDetect	direct_repeat	2453296	2453326	30	-	.	ID=CRISPR2_REPEAT20_2453296_2453326;Name=CRISPR2_REPEAT20_2453296_2453326;Parent=CRISPR2_2452047_2454709;Note=ATTTCAAAACTTTTCAAGTTTATAGTTCAT;Dbxref=SO:0001459;Ontology_term=CRISPR
KCOM_1279	CRISPRDetect	Spacer	2453326	2453362	36	-	.	ID=CRISPR2_SPACER20_2453326_2453362;Name=CRISPR2_SPACER20_2453326_2453362;Parent=CRISPR2_2452047_2454709;Note=AAAAGAATTCAACTGGAAGAAATCAGGGGTTGTAGA;Dbxref=SO:0001459;Ontology_term=CRISPR
KCOM_1279	CRISPRDetect	direct_repeat	2453362	2453392	30	-	.	ID=CRISPR2_REPEAT21_2453362_2453392;Name=CRISPR2_REPEAT21_2453362_2453392;Parent=CRISPR2_2452047_2454709;Note=ATTTCAAAACTTTTCAAGTTTATAGTTCAT;Dbxref=SO:0001459;Ontology_term=CRISPR
KCOM_1279	CRISPRDetect	Spacer	2453392	2453428	36	-	.	ID=CRISPR2_SPACER21_2453392_2453428;Name=CRISPR2_SPACER21_2453392_2453428;Parent=CRISPR2_2452047_2454709;Note=AAAAGAATTCAACTGGAAGAAATCAGGGGTTGTAGA;Dbxref=SO:0001459;Ontology_term=CRISPR
KCOM_1279	CRISPRDetect	direct_repeat	2453428	2453458	30	-	.	ID=CRISPR2_REPEAT22_2453428_2453458;Name=CRISPR2_REPEAT22_2453428_2453458;Parent=CRISPR2_2452047_2454709;Note=ATTTCAAAACTTTTCAAGTTTATAGTTCAT;Dbxref=SO:0001459;Ontology_term=CRISPR
KCOM_1279	CRISPRDetect	Spacer	2453458	2453494	36	-	.	ID=CRISPR2_SPACER22_2453458_2453494;Name=CRISPR2_SPACER22_2453458_2453494;Parent=CRISPR2_2452047_2454709;Note=AAAAGAATTCAACTGGAAGAAATCAGGGGTTGTAGA;Dbxref=SO:0001459;Ontology_term=CRISPR
KCOM_1279	CRISPRDetect	direct_repeat	2453494	2453524	30	-	.	ID=CRISPR2_REPEAT23_2453494_2453524;Name=CRISPR2_REPEAT23_2453494_2453524;Parent=CRISPR2_2452047_2454709;Note=ATTTCAAAACTTTTCAAGTTTATAGTTCAT;Dbxref=SO:0001459;Ontology_term=CRISPR
KCOM_1279	CRISPRDetect	Spacer	2453524	2453560	36	-	.	ID=CRISPR2_SPACER23_2453524_2453560;Name=CRISPR2_SPACER23_2453524_2453560;Parent=CRISPR2_2452047_2454709;Note=AAAAGAATTCAACTGGAAGAAATCAGGGGTTGTAGA;Dbxref=SO:0001459;Ontology_term=CRISPR
KCOM_1279	CRISPRDetect	direct_repeat	2453560	2453590	30	-	.	ID=CRISPR2_REPEAT24_2453560_2453590;Name=CRISPR2_REPEAT24_2453560_2453590;Parent=CRISPR2_2452047_2454709;Note=ATTTCAAAACTTTTCAAGTTTATAGTTCAT;Dbxref=SO:0001459;Ontology_term=CRISPR
KCOM_1279	CRISPRDetect	Spacer	2453590	2453626	36	-	.	ID=CRISPR2_SPACER24_2453590_2453626;Name=CRISPR2_SPACER24_2453590_2453626;Parent=CRISPR2_2452047_2454709;Note=AAAAGAATTCAACTGGAAGAAATCAGGGGTTGTAGA;Dbxref=SO:0001459;Ontology_term=CRISPR
KCOM_1279	CRISPRDetect	direct_repeat	2453626	2453656	30	-	.	ID=CRISPR2_REPEAT25_2453626_2453656;Name=CRISPR2_REPEAT25_2453626_2453656;Parent=CRISPR2_2452047_2454709;Note=ATTTCAAAACTTTTCAAGTTTATAGTTCAT;Dbxref=SO:0001459;Ontology_term=CRISPR
KCOM_1279	CRISPRDetect	Spacer	2453656	2453692	36	-	.	ID=CRISPR2_SPACER25_2453656_2453692;Name=CRISPR2_SPACER25_2453656_2453692;Parent=CRISPR2_2452047_2454709;Note=AAAAGAATTCAACTGGAAGAAATCAGGGGTTGTAGA;Dbxref=SO:0001459;Ontology_term=CRISPR
KCOM_1279	CRISPRDetect	direct_repeat	2453692	2453722	30	-	.	ID=CRISPR2_REPEAT26_2453692_2453722;Name=CRISPR2_REPEAT26_2453692_2453722;Parent=CRISPR2_2452047_2454709;Note=ATTTCAAAACTTTTCAAGTTTATAGTTCAT;Dbxref=SO:0001459;Ontology_term=CRISPR
KCOM_1279	CRISPRDetect	Spacer	2453722	2453758	36	-	.	ID=CRISPR2_SPACER26_2453722_2453758;Name=CRISPR2_SPACER26_2453722_2453758;Parent=CRISPR2_2452047_2454709;Note=AAAAGAATTCAACTGGAAGAAATCAGGGGTTGTAGA;Dbxref=SO:0001459;Ontology_term=CRISPR
KCOM_1279	CRISPRDetect	direct_repeat	2453758	2453788	30	-	.	ID=CRISPR2_REPEAT27_2453758_2453788;Name=CRISPR2_REPEAT27_2453758_2453788;Parent=CRISPR2_2452047_2454709;Note=ATTTCAAAACTTTTCAAGTTTATAGTTCAT;Dbxref=SO:0001459;Ontology_term=CRISPR
KCOM_1279	CRISPRDetect	Spacer	2453788	2453824	36	-	.	ID=CRISPR2_SPACER27_2453788_2453824;Name=CRISPR2_SPACER27_2453788_2453824;Parent=CRISPR2_2452047_2454709;Note=AAAAGAATTCAACTGGAAGAAATCAGGGGTTGTAGA;Dbxref=SO:0001459;Ontology_term=CRISPR
KCOM_1279	CRISPRDetect	direct_repeat	2453824	2453854	30	-	.	ID=CRISPR2_REPEAT28_2453824_2453854;Name=CRISPR2_REPEAT28_2453824_2453854;Parent=CRISPR2_2452047_2454709;Note=ATTTCAAAACTTTTCAAGTTTATAGTTCAT;Dbxref=SO:0001459;Ontology_term=CRISPR
KCOM_1279	CRISPRDetect	Spacer	2453854	2453890	36	-	.	ID=CRISPR2_SPACER28_2453854_2453890;Name=CRISPR2_SPACER28_2453854_2453890;Parent=CRISPR2_2452047_2454709;Note=AAAAGAATTCAACTGGAAGAAATCAGGGGTTGTAGA;Dbxref=SO:0001459;Ontology_term=CRISPR
KCOM_1279	CRISPRDetect	direct_repeat	2453890	2453920	30	-	.	ID=CRISPR2_REPEAT29_2453890_2453920;Name=CRISPR2_REPEAT29_2453890_2453920;Parent=CRISPR2_2452047_2454709;Note=ATTTCAAAACTTTTCAAGTTTATAGTTCAT;Dbxref=SO:0001459;Ontology_term=CRISPR
KCOM_1279	CRISPRDetect	Spacer	2453920	2453956	36	-	.	ID=CRISPR2_SPACER29_2453920_2453956;Name=CRISPR2_SPACER29_2453920_2453956;Parent=CRISPR2_2452047_2454709;Note=AAAAGAATTCAACTGGAAGAAATCAGGGGTTGTAGA;Dbxref=SO:0001459;Ontology_term=CRISPR
KCOM_1279	CRISPRDetect	direct_repeat	2453956	2453986	30	-	.	ID=CRISPR2_REPEAT30_2453956_2453986;Name=CRISPR2_REPEAT30_2453956_2453986;Parent=CRISPR2_2452047_2454709;Note=ATTTCAAAACTTTTCAAGTTTATAGTTCAT;Dbxref=SO:0001459;Ontology_term=CRISPR
KCOM_1279	CRISPRDetect	Spacer	2453986	2454022	36	-	.	ID=CRISPR2_SPACER30_2453986_2454022;Name=CRISPR2_SPACER30_2453986_2454022;Parent=CRISPR2_2452047_2454709;Note=AAAAGAATTCAACTGGAAGAAATCAGGGGTTGTAGA;Dbxref=SO:0001459;Ontology_term=CRISPR
KCOM_1279	CRISPRDetect	direct_repeat	2454022	2454052	30	-	.	ID=CRISPR2_REPEAT31_2454022_2454052;Name=CRISPR2_REPEAT31_2454022_2454052;Parent=CRISPR2_2452047_2454709;Note=ATTTCAAAACTTTTCAAGTTTATAGTTCAT;Dbxref=SO:0001459;Ontology_term=CRISPR
KCOM_1279	CRISPRDetect	Spacer	2454052	2454088	36	-	.	ID=CRISPR2_SPACER31_2454052_2454088;Name=CRISPR2_SPACER31_2454052_2454088;Parent=CRISPR2_2452047_2454709;Note=AAAAGAATTCAACTGGAAGAAATCAGGGGTTGTAGA;Dbxref=SO:0001459;Ontology_term=CRISPR
KCOM_1279	CRISPRDetect	direct_repeat	2454088	2454118	30	-	.	ID=CRISPR2_REPEAT32_2454088_2454118;Name=CRISPR2_REPEAT32_2454088_2454118;Parent=CRISPR2_2452047_2454709;Note=ATTTCAAAACTTTTCAAGTTTATAGTTCAT;Dbxref=SO:0001459;Ontology_term=CRISPR
KCOM_1279	CRISPRDetect	Spacer	2454118	2454154	36	-	.	ID=CRISPR2_SPACER32_2454118_2454154;Name=CRISPR2_SPACER32_2454118_2454154;Parent=CRISPR2_2452047_2454709;Note=AAAAGAATTCAACTGGAAGAAATCAGGGGTTGTAGA;Dbxref=SO:0001459;Ontology_term=CRISPR
KCOM_1279	CRISPRDetect	direct_repeat	2454154	2454184	30	-	.	ID=CRISPR2_REPEAT33_2454154_2454184;Name=CRISPR2_REPEAT33_2454154_2454184;Parent=CRISPR2_2452047_2454709;Note=ATTTCAAAACTTTTCAAGTTTATAGTTCAT;Dbxref=SO:0001459;Ontology_term=CRISPR
KCOM_1279	CRISPRDetect	Spacer	2454184	2454220	36	-	.	ID=CRISPR2_SPACER33_2454184_2454220;Name=CRISPR2_SPACER33_2454184_2454220;Parent=CRISPR2_2452047_2454709;Note=AAAAGAATTCAACTGGAAGAAATCAGGGGTTGTAGA;Dbxref=SO:0001459;Ontology_term=CRISPR
KCOM_1279	CRISPRDetect	direct_repeat	2454220	2454250	30	-	.	ID=CRISPR2_REPEAT34_2454220_2454250;Name=CRISPR2_REPEAT34_2454220_2454250;Parent=CRISPR2_2452047_2454709;Note=ATTTCAAAACTTTTCAAGTTTATAGTTCAT;Dbxref=SO:0001459;Ontology_term=CRISPR
KCOM_1279	CRISPRDetect	Spacer	2454250	2454286	36	-	.	ID=CRISPR2_SPACER34_2454250_2454286;Name=CRISPR2_SPACER34_2454250_2454286;Parent=CRISPR2_2452047_2454709;Note=AAAAAATATTTTAGCACAAGAAGATGACATTATAAA;Dbxref=SO:0001459;Ontology_term=CRISPR
KCOM_1279	CRISPRDetect	direct_repeat	2454286	2454316	30	-	.	ID=CRISPR2_REPEAT35_2454286_2454316;Name=CRISPR2_REPEAT35_2454286_2454316;Parent=CRISPR2_2452047_2454709;Note=ATTTCAAAACTTTTCAAGTTTATAGTTCAT;Dbxref=SO:0001459;Ontology_term=CRISPR
KCOM_1279	CRISPRDetect	Spacer	2454316	2454352	36	-	.	ID=CRISPR2_SPACER35_2454316_2454352;Name=CRISPR2_SPACER35_2454316_2454352;Parent=CRISPR2_2452047_2454709;Note=TTTATGTAAGAAGATGTCTAATGATAATGAAACTTA;Dbxref=SO:0001459;Ontology_term=CRISPR
KCOM_1279	CRISPRDetect	direct_repeat	2454352	2454382	30	-	.	ID=CRISPR2_REPEAT36_2454352_2454382;Name=CRISPR2_REPEAT36_2454352_2454382;Parent=CRISPR2_2452047_2454709;Note=ATTTCAAAACTTTTCAAGTTTATAGTTCAT;Dbxref=SO:0001459;Ontology_term=CRISPR
KCOM_1279	CRISPRDetect	Spacer	2454382	2454418	36	-	.	ID=CRISPR2_SPACER36_2454382_2454418;Name=CRISPR2_SPACER36_2454382_2454418;Parent=CRISPR2_2452047_2454709;Note=TTTATGTAAGAAGATGTCTAATGATAATGAAACTTA;Dbxref=SO:0001459;Ontology_term=CRISPR
KCOM_1279	CRISPRDetect	direct_repeat	2454418	2454448	30	-	.	ID=CRISPR2_REPEAT37_2454418_2454448;Name=CRISPR2_REPEAT37_2454418_2454448;Parent=CRISPR2_2452047_2454709;Note=ATTTCAAAACTTTTCAAGTTTATAGTTCAT;Dbxref=SO:0001459;Ontology_term=CRISPR
KCOM_1279	CRISPRDetect	Spacer	2454448	2454484	36	-	.	ID=CRISPR2_SPACER37_2454448_2454484;Name=CRISPR2_SPACER37_2454448_2454484;Parent=CRISPR2_2452047_2454709;Note=TTTATGTAAGAAGATGTCTAATGATAATGAAACTTA;Dbxref=SO:0001459;Ontology_term=CRISPR
KCOM_1279	CRISPRDetect	direct_repeat	2454484	2454514	30	-	.	ID=CRISPR2_REPEAT38_2454484_2454514;Name=CRISPR2_REPEAT38_2454484_2454514;Parent=CRISPR2_2452047_2454709;Note=ATTTCAAAACTTTTCAAGTTTATAGTTCAT;Dbxref=SO:0001459;Ontology_term=CRISPR
KCOM_1279	CRISPRDetect	Spacer	2454514	2454548	34	-	.	ID=CRISPR2_SPACER38_2454514_2454548;Name=CRISPR2_SPACER38_2454514_2454548;Parent=CRISPR2_2452047_2454709;Note=TAAATATACATAATCTCTATTGTTCCAGCATTAA;Dbxref=SO:0001459;Ontology_term=CRISPR
KCOM_1279	CRISPRDetect	direct_repeat	2454548	2454578	30	-	.	ID=CRISPR2_REPEAT39_2454548_2454578;Name=CRISPR2_REPEAT39_2454548_2454578;Parent=CRISPR2_2452047_2454709;Note=ATTTCAAAACTTTTCAAGTTTATAGTTCAT;Dbxref=SO:0001459;Ontology_term=CRISPR
KCOM_1279	CRISPRDetect	Spacer	2454578	2454614	36	-	.	ID=CRISPR2_SPACER39_2454578_2454614;Name=CRISPR2_SPACER39_2454578_2454614;Parent=CRISPR2_2452047_2454709;Note=ACAATTTTTTCTGTTGCAAATCCTTTTTCAATGGCT;Dbxref=SO:0001459;Ontology_term=CRISPR
KCOM_1279	CRISPRDetect	direct_repeat	2454614	2454644	30	-	.	ID=CRISPR2_REPEAT40_2454614_2454644;Name=CRISPR2_REPEAT40_2454614_2454644;Parent=CRISPR2_2452047_2454709;Note=ATTTCAAAACTTTTCAAGTTTATAGTTCAT;Dbxref=SO:0001459;Ontology_term=CRISPR
KCOM_1279	CRISPRDetect	Spacer	2454644	2454679	35	-	.	ID=CRISPR2_SPACER40_2454644_2454679;Name=CRISPR2_SPACER40_2454644_2454679;Parent=CRISPR2_2452047_2454709;Note=AAATTGGGAAAAGGTAAAGACAAAATATCAGACTA;Dbxref=SO:0001459;Ontology_term=CRISPR
KCOM_1279	CRISPRDetect	direct_repeat	2454679	2454709	30	-	.	ID=CRISPR2_REPEAT41_2454679_2454709;Name=CRISPR2_REPEAT41_2454679_2454709;Parent=CRISPR2_2452047_2454709;Note=ATTTCAAAACTTTTCAAGTTTATAGTTCAT;Dbxref=SO:0001459;Ontology_term=CRISPR
KCOM_1322	CRISPRDetect	repeat_region	1974513	1975542	1030	-	.	ID=CRISPR1_1974513_1975542;Note=ATTTATGTATTTCTATATTAGAATTTAAAT;Dbxref=SO:0001459;Ontology_term=CRISPR;Array_quality_score=7.85
KCOM_1322	CRISPRDetect	direct_repeat	1974513	1974545	31	-	.	ID=CRISPR1_REPEAT1_1974513_1974545;Name=CRISPR1_REPEAT1_1974513_1974545;Parent=CRISPR1_1974513_1975542;Note=ATTTTAAATTCTAATATAGAAATACATAAAT;Dbxref=SO:0001459;Ontology_term=CRISPR
KCOM_1322	CRISPRDetect	Spacer	1974545	1974582	37	-	.	ID=CRISPR1_SPACER1_1974545_1974582;Name=CRISPR1_SPACER1_1974545_1974582;Parent=CRISPR1_1974513_1975542;Note=AAACAGGACGAGATTCTGTTGTTATCTTTGCTGCTTT;Dbxref=SO:0001459;Ontology_term=CRISPR
KCOM_1322	CRISPRDetect	direct_repeat	1974581	1974611	30	-	.	ID=CRISPR1_REPEAT2_1974581_1974611;Name=CRISPR1_REPEAT2_1974581_1974611;Parent=CRISPR1_1974513_1975542;Note=ATTTAAATTCTAATATAGAAATACATAAAT;Dbxref=SO:0001459;Ontology_term=CRISPR
KCOM_1322	CRISPRDetect	Spacer	1974611	1974647	36	-	.	ID=CRISPR1_SPACER2_1974611_1974647;Name=CRISPR1_SPACER2_1974611_1974647;Parent=CRISPR1_1974513_1975542;Note=TCTTTCAGATTTTAATAAATCTATAAAGTCATCTTT;Dbxref=SO:0001459;Ontology_term=CRISPR
KCOM_1322	CRISPRDetect	direct_repeat	1974647	1974677	30	-	.	ID=CRISPR1_REPEAT3_1974647_1974677;Name=CRISPR1_REPEAT3_1974647_1974677;Parent=CRISPR1_1974513_1975542;Note=ATTTAAATTCTAATATAGAAATACATAAAT;Dbxref=SO:0001459;Ontology_term=CRISPR
KCOM_1322	CRISPRDetect	Spacer	1974677	1974714	37	-	.	ID=CRISPR1_SPACER3_1974677_1974714;Name=CRISPR1_SPACER3_1974677_1974714;Parent=CRISPR1_1974513_1975542;Note=AAGTTAAATGCTTGTTTAATTCTTCTTTTATGCCTTG;Dbxref=SO:0001459;Ontology_term=CRISPR
KCOM_1322	CRISPRDetect	direct_repeat	1974714	1974744	30	-	.	ID=CRISPR1_REPEAT4_1974714_1974744;Name=CRISPR1_REPEAT4_1974714_1974744;Parent=CRISPR1_1974513_1975542;Note=ATTTAAATTCTAATATAGAAATACATAAAT;Dbxref=SO:0001459;Ontology_term=CRISPR
KCOM_1322	CRISPRDetect	Spacer	1974744	1974782	38	-	.	ID=CRISPR1_SPACER4_1974744_1974782;Name=CRISPR1_SPACER4_1974744_1974782;Parent=CRISPR1_1974513_1975542;Note=TTTATAAATCTTTCATAAGTCCAATTATTCACACTCAC;Dbxref=SO:0001459;Ontology_term=CRISPR
KCOM_1322	CRISPRDetect	direct_repeat	1974782	1974812	30	-	.	ID=CRISPR1_REPEAT5_1974782_1974812;Name=CRISPR1_REPEAT5_1974782_1974812;Parent=CRISPR1_1974513_1975542;Note=ATTTAAATTCTAATATAGAAATACATAAAT;Dbxref=SO:0001459;Ontology_term=CRISPR
KCOM_1322	CRISPRDetect	Spacer	1974812	1974850	38	-	.	ID=CRISPR1_SPACER5_1974812_1974850;Name=CRISPR1_SPACER5_1974812_1974850;Parent=CRISPR1_1974513_1975542;Note=TCAAAATATAAAAGAGCAATTATTAGTGAAAAGAGATA;Dbxref=SO:0001459;Ontology_term=CRISPR
KCOM_1322	CRISPRDetect	direct_repeat	1974850	1974880	30	-	.	ID=CRISPR1_REPEAT6_1974850_1974880;Name=CRISPR1_REPEAT6_1974850_1974880;Parent=CRISPR1_1974513_1975542;Note=ATTTAAATTCTAATATAGAAATACATAAAT;Dbxref=SO:0001459;Ontology_term=CRISPR
KCOM_1322	CRISPRDetect	Spacer	1974880	1974916	36	-	.	ID=CRISPR1_SPACER6_1974880_1974916;Name=CRISPR1_SPACER6_1974880_1974916;Parent=CRISPR1_1974513_1975542;Note=TGCTACATTATTTTGAGTATTTTTGTTATTAACACC;Dbxref=SO:0001459;Ontology_term=CRISPR
KCOM_1322	CRISPRDetect	direct_repeat	1974916	1974946	30	-	.	ID=CRISPR1_REPEAT7_1974916_1974946;Name=CRISPR1_REPEAT7_1974916_1974946;Parent=CRISPR1_1974513_1975542;Note=ATTTAAATTCTAATATAGAAATACATAAAT;Dbxref=SO:0001459;Ontology_term=CRISPR
KCOM_1322	CRISPRDetect	Spacer	1974946	1974983	37	-	.	ID=CRISPR1_SPACER7_1974946_1974983;Name=CRISPR1_SPACER7_1974946_1974983;Parent=CRISPR1_1974513_1975542;Note=AGAAAAATATAGAAAAGGTTCATATAAAAATGATGTA;Dbxref=SO:0001459;Ontology_term=CRISPR
KCOM_1322	CRISPRDetect	direct_repeat	1974983	1975013	30	-	.	ID=CRISPR1_REPEAT8_1974983_1975013;Name=CRISPR1_REPEAT8_1974983_1975013;Parent=CRISPR1_1974513_1975542;Note=ATTTAAATTCTAATATAGAAATACATAAAT;Dbxref=SO:0001459;Ontology_term=CRISPR
KCOM_1322	CRISPRDetect	Spacer	1975013	1975048	35	-	.	ID=CRISPR1_SPACER8_1975013_1975048;Name=CRISPR1_SPACER8_1975013_1975048;Parent=CRISPR1_1974513_1975542;Note=TTGGAACAAGCTACCTAAAATACTTAATTTTTGAA;Dbxref=SO:0001459;Ontology_term=CRISPR
KCOM_1322	CRISPRDetect	direct_repeat	1975048	1975078	30	-	.	ID=CRISPR1_REPEAT9_1975048_1975078;Name=CRISPR1_REPEAT9_1975048_1975078;Parent=CRISPR1_1974513_1975542;Note=ATTTAAATTCTAATATAGAAATACATAAAT;Dbxref=SO:0001459;Ontology_term=CRISPR
KCOM_1322	CRISPRDetect	Spacer	1975078	1975115	37	-	.	ID=CRISPR1_SPACER9_1975078_1975115;Name=CRISPR1_SPACER9_1975078_1975115;Parent=CRISPR1_1974513_1975542;Note=AAGTTAAATGCTTGTTTAATTCTTCTTTTATGCCTTG;Dbxref=SO:0001459;Ontology_term=CRISPR
KCOM_1322	CRISPRDetect	direct_repeat	1975115	1975145	30	-	.	ID=CRISPR1_REPEAT10_1975115_1975145;Name=CRISPR1_REPEAT10_1975115_1975145;Parent=CRISPR1_1974513_1975542;Note=ATTTAAATTCTAATATAGAAATACATAAAT;Dbxref=SO:0001459;Ontology_term=CRISPR
KCOM_1322	CRISPRDetect	Spacer	1975145	1975182	37	-	.	ID=CRISPR1_SPACER10_1975145_1975182;Name=CRISPR1_SPACER10_1975145_1975182;Parent=CRISPR1_1974513_1975542;Note=TAAAGATTTCAGAAGTTGAAAGAGTTATGTAATCATC;Dbxref=SO:0001459;Ontology_term=CRISPR
KCOM_1322	CRISPRDetect	direct_repeat	1975182	1975212	30	-	.	ID=CRISPR1_REPEAT11_1975182_1975212;Name=CRISPR1_REPEAT11_1975182_1975212;Parent=CRISPR1_1974513_1975542;Note=ATTTAAATTCTAATATAGAAATACATAAAT;Dbxref=SO:0001459;Ontology_term=CRISPR
KCOM_1322	CRISPRDetect	Spacer	1975212	1975248	36	-	.	ID=CRISPR1_SPACER11_1975212_1975248;Name=CRISPR1_SPACER11_1975212_1975248;Parent=CRISPR1_1974513_1975542;Note=TATAAATGTATAGATGAAGATTGTAAATTTACTTTA;Dbxref=SO:0001459;Ontology_term=CRISPR
KCOM_1322	CRISPRDetect	direct_repeat	1975248	1975278	30	-	.	ID=CRISPR1_REPEAT12_1975248_1975278;Name=CRISPR1_REPEAT12_1975248_1975278;Parent=CRISPR1_1974513_1975542;Note=ATTTAAATTCTAATATAGAAATACATAAAT;Dbxref=SO:0001459;Ontology_term=CRISPR
KCOM_1322	CRISPRDetect	Spacer	1975278	1975315	37	-	.	ID=CRISPR1_SPACER12_1975278_1975315;Name=CRISPR1_SPACER12_1975278_1975315;Parent=CRISPR1_1974513_1975542;Note=AATCAAATTTTAATTTGATTAACAAGTTCCTTTGCTC;Dbxref=SO:0001459;Ontology_term=CRISPR
KCOM_1322	CRISPRDetect	direct_repeat	1975315	1975345	30	-	.	ID=CRISPR1_REPEAT13_1975315_1975345;Name=CRISPR1_REPEAT13_1975315_1975345;Parent=CRISPR1_1974513_1975542;Note=ATTTAAATTCTAATATAGAAATACATAAAT;Dbxref=SO:0001459;Ontology_term=CRISPR
KCOM_1322	CRISPRDetect	Spacer	1975345	1975381	36	-	.	ID=CRISPR1_SPACER13_1975345_1975381;Name=CRISPR1_SPACER13_1975345_1975381;Parent=CRISPR1_1974513_1975542;Note=AACACAAGCACAATCACGGCTAAATGTGTAACCTTG;Dbxref=SO:0001459;Ontology_term=CRISPR
KCOM_1322	CRISPRDetect	direct_repeat	1975381	1975411	30	-	.	ID=CRISPR1_REPEAT14_1975381_1975411;Name=CRISPR1_REPEAT14_1975381_1975411;Parent=CRISPR1_1974513_1975542;Note=ATTTAAATTCTAATATAGAAATACATAAAT;Dbxref=SO:0001459;Ontology_term=CRISPR
KCOM_1322	CRISPRDetect	Spacer	1975411	1975447	36	-	.	ID=CRISPR1_SPACER14_1975411_1975447;Name=CRISPR1_SPACER14_1975411_1975447;Parent=CRISPR1_1974513_1975542;Note=TCAAATCTGGATTATATAACTTTTTCATCATTTGCT;Dbxref=SO:0001459;Ontology_term=CRISPR
KCOM_1322	CRISPRDetect	direct_repeat	1975447	1975477	30	-	.	ID=CRISPR1_REPEAT15_1975447_1975477;Name=CRISPR1_REPEAT15_1975447_1975477;Parent=CRISPR1_1974513_1975542;Note=ATTTAAATTCTAATATAGAAATACATAAAT;Dbxref=SO:0001459;Ontology_term=CRISPR
KCOM_1322	CRISPRDetect	Spacer	1975477	1975512	35	-	.	ID=CRISPR1_SPACER15_1975477_1975512;Name=CRISPR1_SPACER15_1975477_1975512;Parent=CRISPR1_1974513_1975542;Note=TTTTAATTTATATACATCATTTTGAATTTTTTTTA;Dbxref=SO:0001459;Ontology_term=CRISPR
KCOM_1322	CRISPRDetect	direct_repeat	1975512	1975542	30	-	.	ID=CRISPR1_REPEAT16_1975512_1975542;Name=CRISPR1_REPEAT16_1975512_1975542;Parent=CRISPR1_1974513_1975542;Note=ATTTAAATTCTAATATAGAAATACATAAAT;Dbxref=SO:0001459;Ontology_term=CRISPR
KCOM_1325	CRISPRDetect	repeat_region	2303496	2303723	228	+	.	ID=CRISPR1_2303496_2303723;Note=TATGAACTATAAACTTGAAAAGTTTTGAAAT;Dbxref=SO:0001459;Ontology_term=CRISPR;Array_quality_score=6.50
KCOM_1325	CRISPRDetect	direct_repeat	2303496	2303527	31	+	.	ID=CRISPR1_REPEAT1_2303496_2303527;Name=CRISPR1_REPEAT1_2303496_2303527;Parent=CRISPR1_2303496_2303723;Note=TATGAACTATAAACTTGAAAAGTTTTGAAAT;Dbxref=SO:0001459;Ontology_term=CRISPR
KCOM_1325	CRISPRDetect	Spacer	2303527	2303562	35	+	.	ID=CRISPR1_SPACER1_2303527_2303562;Name=CRISPR1_SPACER1_2303527_2303562;Parent=CRISPR1_2303496_2303723;Note=ATTATTTCTATACACCTTTCACCTCTAATACCACT;Dbxref=SO:0001459;Ontology_term=CRISPR
KCOM_1325	CRISPRDetect	direct_repeat	2303562	2303593	31	+	.	ID=CRISPR1_REPEAT2_2303562_2303593;Name=CRISPR1_REPEAT2_2303562_2303593;Parent=CRISPR1_2303496_2303723;Note=TATGAACTATAAACTTGAAAAGTTTTGAAAT;Dbxref=SO:0001459;Ontology_term=CRISPR
KCOM_1325	CRISPRDetect	Spacer	2303593	2303627	34	+	.	ID=CRISPR1_SPACER2_2303593_2303627;Name=CRISPR1_SPACER2_2303593_2303627;Parent=CRISPR1_2303496_2303723;Note=TTTTCTGGAGAAACACATCTAAATAATTCTTTTG;Dbxref=SO:0001459;Ontology_term=CRISPR
KCOM_1325	CRISPRDetect	direct_repeat	2303627	2303658	31	+	.	ID=CRISPR1_REPEAT3_2303627_2303658;Name=CRISPR1_REPEAT3_2303627_2303658;Parent=CRISPR1_2303496_2303723;Note=TATGAACTGTAAACTTGAAAAGTTTTGAAAT;Dbxref=SO:0001459;Ontology_term=CRISPR
KCOM_1325	CRISPRDetect	Spacer	2303658	2303692	34	+	.	ID=CRISPR1_SPACER3_2303658_2303692;Name=CRISPR1_SPACER3_2303658_2303692;Parent=CRISPR1_2303496_2303723;Note=AAAAATAGAATATTTTTAAACTTTCTAAAAATAC;Dbxref=SO:0001459;Ontology_term=CRISPR
KCOM_1325	CRISPRDetect	direct_repeat	2303692	2303725	32	+	.	ID=CRISPR1_REPEAT4_2303692_2303725;Name=CRISPR1_REPEAT4_2303692_2303725;Parent=CRISPR1_2303496_2303723;Note=TCATGAACTATAAACTTAAAAAATTTTGTTGT;Dbxref=SO:0001459;Ontology_term=CRISPR
MGYG_HGUT_01347	CRISPRDetect	repeat_region	944985	946274	1290	+	.	ID=CRISPR1_944985_946274;Note=GTTTGAGAGTAATGTTATTTTAAATAGATTCAAAAC;Dbxref=SO:0001459;Ontology_term=CRISPR;Array_quality_score=7.24
MGYG_HGUT_01347	CRISPRDetect	direct_repeat	944985	945021	36	+	.	ID=CRISPR1_REPEAT1_944985_945021;Name=CRISPR1_REPEAT1_944985_945021;Parent=CRISPR1_944985_946274;Note=GTTTGAGAGTAATGTTATTTTAAATAGATTCAAAAC;Dbxref=SO:0001459;Ontology_term=CRISPR
MGYG_HGUT_01347	CRISPRDetect	Spacer	945021	945051	30	+	.	ID=CRISPR1_SPACER1_945021_945051;Name=CRISPR1_SPACER1_945021_945051;Parent=CRISPR1_944985_946274;Note=TTTTTCTTTTCTCGTAAACAATAAAATTCA;Dbxref=SO:0001459;Ontology_term=CRISPR
MGYG_HGUT_01347	CRISPRDetect	direct_repeat	945051	945087	36	+	.	ID=CRISPR1_REPEAT2_945051_945087;Name=CRISPR1_REPEAT2_945051_945087;Parent=CRISPR1_944985_946274;Note=GTTTGAGAGTAATGTTATTTTAAATAGATTCAAAAC;Dbxref=SO:0001459;Ontology_term=CRISPR
MGYG_HGUT_01347	CRISPRDetect	Spacer	945087	945117	30	+	.	ID=CRISPR1_SPACER2_945087_945117;Name=CRISPR1_SPACER2_945087_945117;Parent=CRISPR1_944985_946274;Note=TGCTTAAAACTTATAAAGAGACTATGGGTG;Dbxref=SO:0001459;Ontology_term=CRISPR
MGYG_HGUT_01347	CRISPRDetect	direct_repeat	945117	945153	36	+	.	ID=CRISPR1_REPEAT3_945117_945153;Name=CRISPR1_REPEAT3_945117_945153;Parent=CRISPR1_944985_946274;Note=GTTTGAGAGTAATGTTATTTTAAATAGATTCAAAAC;Dbxref=SO:0001459;Ontology_term=CRISPR
MGYG_HGUT_01347	CRISPRDetect	Spacer	945153	945183	30	+	.	ID=CRISPR1_SPACER3_945153_945183;Name=CRISPR1_SPACER3_945153_945183;Parent=CRISPR1_944985_946274;Note=ACATTATTGGAAGTTGTGAAGGTGGCTACG;Dbxref=SO:0001459;Ontology_term=CRISPR
MGYG_HGUT_01347	CRISPRDetect	direct_repeat	945183	945219	36	+	.	ID=CRISPR1_REPEAT4_945183_945219;Name=CRISPR1_REPEAT4_945183_945219;Parent=CRISPR1_944985_946274;Note=GTTTGAGAGTAATGTTATTTTAAATAGATTCAAAAC;Dbxref=SO:0001459;Ontology_term=CRISPR
MGYG_HGUT_01347	CRISPRDetect	Spacer	945219	945249	30	+	.	ID=CRISPR1_SPACER4_945219_945249;Name=CRISPR1_SPACER4_945219_945249;Parent=CRISPR1_944985_946274;Note=GAAAAGGAGACAATAAATTTGTAATGTTAA;Dbxref=SO:0001459;Ontology_term=CRISPR
MGYG_HGUT_01347	CRISPRDetect	direct_repeat	945249	945285	36	+	.	ID=CRISPR1_REPEAT5_945249_945285;Name=CRISPR1_REPEAT5_945249_945285;Parent=CRISPR1_944985_946274;Note=GTTTGAGAGTAATGTTATTTTAAATAGATTCAAAAC;Dbxref=SO:0001459;Ontology_term=CRISPR
MGYG_HGUT_01347	CRISPRDetect	Spacer	945285	945315	30	+	.	ID=CRISPR1_SPACER5_945285_945315;Name=CRISPR1_SPACER5_945285_945315;Parent=CRISPR1_944985_946274;Note=TTTGTTTTCTTAAATCATCATATCTTCTTT;Dbxref=SO:0001459;Ontology_term=CRISPR
MGYG_HGUT_01347	CRISPRDetect	direct_repeat	945315	945351	36	+	.	ID=CRISPR1_REPEAT6_945315_945351;Name=CRISPR1_REPEAT6_945315_945351;Parent=CRISPR1_944985_946274;Note=GTTTGAGAGTAATGTTATTTTAAATAGATTCAAAAC;Dbxref=SO:0001459;Ontology_term=CRISPR
MGYG_HGUT_01347	CRISPRDetect	Spacer	945351	945381	30	+	.	ID=CRISPR1_SPACER6_945351_945381;Name=CRISPR1_SPACER6_945351_945381;Parent=CRISPR1_944985_946274;Note=CTAAAAACTTACAAAAAAATACATTGAATA;Dbxref=SO:0001459;Ontology_term=CRISPR
MGYG_HGUT_01347	CRISPRDetect	direct_repeat	945381	945417	36	+	.	ID=CRISPR1_REPEAT7_945381_945417;Name=CRISPR1_REPEAT7_945381_945417;Parent=CRISPR1_944985_946274;Note=GTTTGAGAGTAATGTTATTTTAAATAGATTCAAAAC;Dbxref=SO:0001459;Ontology_term=CRISPR
MGYG_HGUT_01347	CRISPRDetect	Spacer	945417	945447	30	+	.	ID=CRISPR1_SPACER7_945417_945447;Name=CRISPR1_SPACER7_945417_945447;Parent=CRISPR1_944985_946274;Note=AAAAAATAGCATTTTTCTAAAATCTTATAA;Dbxref=SO:0001459;Ontology_term=CRISPR
MGYG_HGUT_01347	CRISPRDetect	direct_repeat	945447	945483	36	+	.	ID=CRISPR1_REPEAT8_945447_945483;Name=CRISPR1_REPEAT8_945447_945483;Parent=CRISPR1_944985_946274;Note=GTTTGAGAGTAATGTTATTTTAAATAGATTCAAAAC;Dbxref=SO:0001459;Ontology_term=CRISPR
MGYG_HGUT_01347	CRISPRDetect	Spacer	945483	945513	30	+	.	ID=CRISPR1_SPACER8_945483_945513;Name=CRISPR1_SPACER8_945483_945513;Parent=CRISPR1_944985_946274;Note=AAAAAAGAAGTAAATTACAGAGGTCAAAAA;Dbxref=SO:0001459;Ontology_term=CRISPR
MGYG_HGUT_01347	CRISPRDetect	direct_repeat	945513	945549	36	+	.	ID=CRISPR1_REPEAT9_945513_945549;Name=CRISPR1_REPEAT9_945513_945549;Parent=CRISPR1_944985_946274;Note=GTTTGAGAGTAATGTTATTTTAAATAGATTCAAAAC;Dbxref=SO:0001459;Ontology_term=CRISPR
MGYG_HGUT_01347	CRISPRDetect	Spacer	945549	945579	30	+	.	ID=CRISPR1_SPACER9_945549_945579;Name=CRISPR1_SPACER9_945549_945579;Parent=CRISPR1_944985_946274;Note=GTGTACCTTTTGATTTAAGATACAGTTATT;Dbxref=SO:0001459;Ontology_term=CRISPR
MGYG_HGUT_01347	CRISPRDetect	direct_repeat	945579	945615	36	+	.	ID=CRISPR1_REPEAT10_945579_945615;Name=CRISPR1_REPEAT10_945579_945615;Parent=CRISPR1_944985_946274;Note=GTTTGAGAGTAATGTTATTTTAAATAGATTCAAAAC;Dbxref=SO:0001459;Ontology_term=CRISPR
MGYG_HGUT_01347	CRISPRDetect	Spacer	945615	945645	30	+	.	ID=CRISPR1_SPACER10_945615_945645;Name=CRISPR1_SPACER10_945615_945645;Parent=CRISPR1_944985_946274;Note=TCAAGAGATTGAATATTAGAAGAACATTGG;Dbxref=SO:0001459;Ontology_term=CRISPR
MGYG_HGUT_01347	CRISPRDetect	direct_repeat	945645	945681	36	+	.	ID=CRISPR1_REPEAT11_945645_945681;Name=CRISPR1_REPEAT11_945645_945681;Parent=CRISPR1_944985_946274;Note=GTTTGAGAGTAATGTTATTTTAAATAGATTCAAAAC;Dbxref=SO:0001459;Ontology_term=CRISPR
MGYG_HGUT_01347	CRISPRDetect	Spacer	945681	945711	30	+	.	ID=CRISPR1_SPACER11_945681_945711;Name=CRISPR1_SPACER11_945681_945711;Parent=CRISPR1_944985_946274;Note=AGAAATTCTTAGCACATCTTAAATCAATGG;Dbxref=SO:0001459;Ontology_term=CRISPR
MGYG_HGUT_01347	CRISPRDetect	direct_repeat	945711	945747	36	+	.	ID=CRISPR1_REPEAT12_945711_945747;Name=CRISPR1_REPEAT12_945711_945747;Parent=CRISPR1_944985_946274;Note=GTTTGAGAGTAATGTTATTTTAAATAGATTCAAAAC;Dbxref=SO:0001459;Ontology_term=CRISPR
MGYG_HGUT_01347	CRISPRDetect	Spacer	945747	945777	30	+	.	ID=CRISPR1_SPACER12_945747_945777;Name=CRISPR1_SPACER12_945747_945777;Parent=CRISPR1_944985_946274;Note=TAATGATGTAAACGATATGTAAACACCTAG;Dbxref=SO:0001459;Ontology_term=CRISPR
MGYG_HGUT_01347	CRISPRDetect	direct_repeat	945777	945813	36	+	.	ID=CRISPR1_REPEAT13_945777_945813;Name=CRISPR1_REPEAT13_945777_945813;Parent=CRISPR1_944985_946274;Note=GTTTGAGAGTAATGTTATTTTAAATAGATTCAAAAC;Dbxref=SO:0001459;Ontology_term=CRISPR
MGYG_HGUT_01347	CRISPRDetect	Spacer	945813	945843	30	+	.	ID=CRISPR1_SPACER13_945813_945843;Name=CRISPR1_SPACER13_945813_945843;Parent=CRISPR1_944985_946274;Note=AAATAATTGACCTATTAAAAACTTTATGTT;Dbxref=SO:0001459;Ontology_term=CRISPR
MGYG_HGUT_01347	CRISPRDetect	direct_repeat	945843	945879	36	+	.	ID=CRISPR1_REPEAT14_945843_945879;Name=CRISPR1_REPEAT14_945843_945879;Parent=CRISPR1_944985_946274;Note=GTTTGAGAGTAATGTTATTTTAAATAGATTCAAAAC;Dbxref=SO:0001459;Ontology_term=CRISPR
MGYG_HGUT_01347	CRISPRDetect	Spacer	945879	945909	30	+	.	ID=CRISPR1_SPACER14_945879_945909;Name=CRISPR1_SPACER14_945879_945909;Parent=CRISPR1_944985_946274;Note=ATAGAAGTTGTAAAACATAGAGCAAGAGAT;Dbxref=SO:0001459;Ontology_term=CRISPR
MGYG_HGUT_01347	CRISPRDetect	direct_repeat	945909	945945	36	+	.	ID=CRISPR1_REPEAT15_945909_945945;Name=CRISPR1_REPEAT15_945909_945945;Parent=CRISPR1_944985_946274;Note=GTTTGAGAGTAATGTTATTTTAAATAGATTCAAAAC;Dbxref=SO:0001459;Ontology_term=CRISPR
MGYG_HGUT_01347	CRISPRDetect	Spacer	945945	945975	30	+	.	ID=CRISPR1_SPACER15_945945_945975;Name=CRISPR1_SPACER15_945945_945975;Parent=CRISPR1_944985_946274;Note=TTTAGATACTTTATAAGTTTCGACTTCTAC;Dbxref=SO:0001459;Ontology_term=CRISPR
MGYG_HGUT_01347	CRISPRDetect	direct_repeat	945975	946011	36	+	.	ID=CRISPR1_REPEAT16_945975_946011;Name=CRISPR1_REPEAT16_945975_946011;Parent=CRISPR1_944985_946274;Note=GTTTGAGAGTAATGTTATTTTAAATAGATTCAAAAC;Dbxref=SO:0001459;Ontology_term=CRISPR
MGYG_HGUT_01347	CRISPRDetect	Spacer	946011	946041	30	+	.	ID=CRISPR1_SPACER16_946011_946041;Name=CRISPR1_SPACER16_946011_946041;Parent=CRISPR1_944985_946274;Note=CCAGTAATCATATTCAGAGCCTACTATTTG;Dbxref=SO:0001459;Ontology_term=CRISPR
MGYG_HGUT_01347	CRISPRDetect	direct_repeat	946041	946077	36	+	.	ID=CRISPR1_REPEAT17_946041_946077;Name=CRISPR1_REPEAT17_946041_946077;Parent=CRISPR1_944985_946274;Note=GTTTGAGAGTAATGTTATTTTAAATAGATTCAAAAC;Dbxref=SO:0001459;Ontology_term=CRISPR
MGYG_HGUT_01347	CRISPRDetect	Spacer	946077	946107	30	+	.	ID=CRISPR1_SPACER17_946077_946107;Name=CRISPR1_SPACER17_946077_946107;Parent=CRISPR1_944985_946274;Note=TCATTACTCCAAGTTGTCCTTGTCTGTTCT;Dbxref=SO:0001459;Ontology_term=CRISPR
MGYG_HGUT_01347	CRISPRDetect	direct_repeat	946107	946143	36	+	.	ID=CRISPR1_REPEAT18_946107_946143;Name=CRISPR1_REPEAT18_946107_946143;Parent=CRISPR1_944985_946274;Note=GTTTGAGAGTAATGTTATTTTAAATAGATTCAAAAC;Dbxref=SO:0001459;Ontology_term=CRISPR
MGYG_HGUT_01347	CRISPRDetect	Spacer	946143	946173	30	+	.	ID=CRISPR1_SPACER18_946143_946173;Name=CRISPR1_SPACER18_946143_946173;Parent=CRISPR1_944985_946274;Note=GTTTTGCTGGGTTTACTGTATACCAGCTAT;Dbxref=SO:0001459;Ontology_term=CRISPR
MGYG_HGUT_01347	CRISPRDetect	direct_repeat	946173	946209	36	+	.	ID=CRISPR1_REPEAT19_946173_946209;Name=CRISPR1_REPEAT19_946173_946209;Parent=CRISPR1_944985_946274;Note=GTTTGAGAGTAATGTTATTTTAAATAGATTCAAAAC;Dbxref=SO:0001459;Ontology_term=CRISPR
MGYG_HGUT_01347	CRISPRDetect	Spacer	946209	946239	30	+	.	ID=CRISPR1_SPACER19_946209_946239;Name=CRISPR1_SPACER19_946209_946239;Parent=CRISPR1_944985_946274;Note=GAAATTGAATTTGAAAGTATTAAGAATTCT;Dbxref=SO:0001459;Ontology_term=CRISPR
MGYG_HGUT_01347	CRISPRDetect	direct_repeat	946239	946278	37	+	.	ID=CRISPR1_REPEAT20_946239_946278;Name=CRISPR1_REPEAT20_946239_946278;Parent=CRISPR1_944985_946274;Note=GTTTGAGAGTAATGTTATCTTAAAAATACAGTCTAAC;Dbxref=SO:0001459;Ontology_term=CRISPR
NCTC10562	CRISPRDetect	repeat_region	1026216	1028166	1951	+	.	ID=CRISPR1_1026216_1028166;Note=ATTTATGTATTTCTATATTAGAATTTAAAT;Dbxref=SO:0001459;Ontology_term=CRISPR;Array_quality_score=7.80
NCTC10562	CRISPRDetect	direct_repeat	1026216	1026246	30	+	.	ID=CRISPR1_REPEAT1_1026216_1026246;Name=CRISPR1_REPEAT1_1026216_1026246;Parent=CRISPR1_1026216_1028166;Note=ATTTATGTATTTCTATATTAGAATTTAAAT;Dbxref=SO:0001459;Ontology_term=CRISPR
NCTC10562	CRISPRDetect	Spacer	1026246	1026284	38	+	.	ID=CRISPR1_SPACER1_1026246_1026284;Name=CRISPR1_SPACER1_1026246_1026284;Parent=CRISPR1_1026216_1028166;Note=AAGGCTTGAACACAGATTAACTAAGAAAATTATAAAAA;Dbxref=SO:0001459;Ontology_term=CRISPR
NCTC10562	CRISPRDetect	direct_repeat	1026284	1026314	30	+	.	ID=CRISPR1_REPEAT2_1026284_1026314;Name=CRISPR1_REPEAT2_1026284_1026314;Parent=CRISPR1_1026216_1028166;Note=ATTTATGTATTTCTATATTAGAATTTAAAT;Dbxref=SO:0001459;Ontology_term=CRISPR
NCTC10562	CRISPRDetect	Spacer	1026314	1026349	35	+	.	ID=CRISPR1_SPACER2_1026314_1026349;Name=CRISPR1_SPACER2_1026314_1026349;Parent=CRISPR1_1026216_1028166;Note=GGAGAGATAGTATTGACACATTAGGAGTTGAGGTA;Dbxref=SO:0001459;Ontology_term=CRISPR
NCTC10562	CRISPRDetect	direct_repeat	1026349	1026379	30	+	.	ID=CRISPR1_REPEAT3_1026349_1026379;Name=CRISPR1_REPEAT3_1026349_1026379;Parent=CRISPR1_1026216_1028166;Note=ATTTATGTATTTCTATATTAGAATTTAAAT;Dbxref=SO:0001459;Ontology_term=CRISPR
NCTC10562	CRISPRDetect	Spacer	1026379	1026416	37	+	.	ID=CRISPR1_SPACER3_1026379_1026416;Name=CRISPR1_SPACER3_1026379_1026416;Parent=CRISPR1_1026216_1028166;Note=AAATGGTATTTGTAAAGTTGATTTCTTTATACTCTTA;Dbxref=SO:0001459;Ontology_term=CRISPR
NCTC10562	CRISPRDetect	direct_repeat	1026416	1026446	30	+	.	ID=CRISPR1_REPEAT4_1026416_1026446;Name=CRISPR1_REPEAT4_1026416_1026446;Parent=CRISPR1_1026216_1028166;Note=ATTTATGTATTTCTATATTAGAATTTAAAT;Dbxref=SO:0001459;Ontology_term=CRISPR
NCTC10562	CRISPRDetect	Spacer	1026446	1026483	37	+	.	ID=CRISPR1_SPACER4_1026446_1026483;Name=CRISPR1_SPACER4_1026446_1026483;Parent=CRISPR1_1026216_1028166;Note=CAACTTTAAAAATTATTGGATGTAAGGAGTTGTATTC;Dbxref=SO:0001459;Ontology_term=CRISPR
NCTC10562	CRISPRDetect	direct_repeat	1026483	1026513	30	+	.	ID=CRISPR1_REPEAT5_1026483_1026513;Name=CRISPR1_REPEAT5_1026483_1026513;Parent=CRISPR1_1026216_1028166;Note=ATTTATGTATTTCTATATTAGAATTTAAAT;Dbxref=SO:0001459;Ontology_term=CRISPR
NCTC10562	CRISPRDetect	Spacer	1026513	1026550	37	+	.	ID=CRISPR1_SPACER5_1026513_1026550;Name=CRISPR1_SPACER5_1026513_1026550;Parent=CRISPR1_1026216_1028166;Note=TCTAATGCTAAACTGTTCTTTTTTAATGGATTTATTC;Dbxref=SO:0001459;Ontology_term=CRISPR
NCTC10562	CRISPRDetect	direct_repeat	1026550	1026580	30	+	.	ID=CRISPR1_REPEAT6_1026550_1026580;Name=CRISPR1_REPEAT6_1026550_1026580;Parent=CRISPR1_1026216_1028166;Note=ATTTATGTATTTCTATATTAGAATTTAAAT;Dbxref=SO:0001459;Ontology_term=CRISPR
NCTC10562	CRISPRDetect	Spacer	1026580	1026616	36	+	.	ID=CRISPR1_SPACER6_1026580_1026616;Name=CRISPR1_SPACER6_1026580_1026616;Parent=CRISPR1_1026216_1028166;Note=GATAAAGCTTTAATTTTAACAGCAGGAGTAGACATC;Dbxref=SO:0001459;Ontology_term=CRISPR
NCTC10562	CRISPRDetect	direct_repeat	1026616	1026646	30	+	.	ID=CRISPR1_REPEAT7_1026616_1026646;Name=CRISPR1_REPEAT7_1026616_1026646;Parent=CRISPR1_1026216_1028166;Note=ATTTATGTATTTCTATATTAGAATTTAAAT;Dbxref=SO:0001459;Ontology_term=CRISPR
NCTC10562	CRISPRDetect	Spacer	1026646	1026683	37	+	.	ID=CRISPR1_SPACER7_1026646_1026683;Name=CRISPR1_SPACER7_1026646_1026683;Parent=CRISPR1_1026216_1028166;Note=ATAGCTGATTGTTGAGCAAGTAACTCTTTTTCTTTTC;Dbxref=SO:0001459;Ontology_term=CRISPR
NCTC10562	CRISPRDetect	direct_repeat	1026683	1026713	30	+	.	ID=CRISPR1_REPEAT8_1026683_1026713;Name=CRISPR1_REPEAT8_1026683_1026713;Parent=CRISPR1_1026216_1028166;Note=ATTTATGTATTTCTATATTAGAATTTAAAT;Dbxref=SO:0001459;Ontology_term=CRISPR
NCTC10562	CRISPRDetect	Spacer	1026713	1026750	37	+	.	ID=CRISPR1_SPACER8_1026713_1026750;Name=CRISPR1_SPACER8_1026713_1026750;Parent=CRISPR1_1026216_1028166;Note=ACTTTCTTGGACTCAGTTACAACAAACTCTATTTTAA;Dbxref=SO:0001459;Ontology_term=CRISPR
NCTC10562	CRISPRDetect	direct_repeat	1026750	1026780	30	+	.	ID=CRISPR1_REPEAT9_1026750_1026780;Name=CRISPR1_REPEAT9_1026750_1026780;Parent=CRISPR1_1026216_1028166;Note=ATTTATGTATTTCTATATTAGAATTTAAAT;Dbxref=SO:0001459;Ontology_term=CRISPR
NCTC10562	CRISPRDetect	Spacer	1026780	1026818	38	+	.	ID=CRISPR1_SPACER9_1026780_1026818;Name=CRISPR1_SPACER9_1026780_1026818;Parent=CRISPR1_1026216_1028166;Note=TTCTTAAAAAATAATTCAGTCAAAAAATTTCTTTTTAC;Dbxref=SO:0001459;Ontology_term=CRISPR
NCTC10562	CRISPRDetect	direct_repeat	1026818	1026848	30	+	.	ID=CRISPR1_REPEAT10_1026818_1026848;Name=CRISPR1_REPEAT10_1026818_1026848;Parent=CRISPR1_1026216_1028166;Note=ATTTATGTATTTCTATATTAGAATTTAAAT;Dbxref=SO:0001459;Ontology_term=CRISPR
NCTC10562	CRISPRDetect	Spacer	1026848	1026885	37	+	.	ID=CRISPR1_SPACER10_1026848_1026885;Name=CRISPR1_SPACER10_1026848_1026885;Parent=CRISPR1_1026216_1028166;Note=TTTTATATCTTTTTTGCTTACTTGGATTCTTTTCTTT;Dbxref=SO:0001459;Ontology_term=CRISPR
NCTC10562	CRISPRDetect	direct_repeat	1026885	1026915	30	+	.	ID=CRISPR1_REPEAT11_1026885_1026915;Name=CRISPR1_REPEAT11_1026885_1026915;Parent=CRISPR1_1026216_1028166;Note=ATTTATGTATTTCTATATTAGAATTTAAAT;Dbxref=SO:0001459;Ontology_term=CRISPR
NCTC10562	CRISPRDetect	Spacer	1026915	1026950	35	+	.	ID=CRISPR1_SPACER11_1026915_1026950;Name=CRISPR1_SPACER11_1026915_1026950;Parent=CRISPR1_1026216_1028166;Note=CTGGTGATGGAATAACTAAAATTGTAGCTTTTAAG;Dbxref=SO:0001459;Ontology_term=CRISPR
NCTC10562	CRISPRDetect	direct_repeat	1026950	1026980	30	+	.	ID=CRISPR1_REPEAT12_1026950_1026980;Name=CRISPR1_REPEAT12_1026950_1026980;Parent=CRISPR1_1026216_1028166;Note=ATTTATGTATTTCTATATTAGAATTTAAAT;Dbxref=SO:0001459;Ontology_term=CRISPR
NCTC10562	CRISPRDetect	Spacer	1026980	1027015	35	+	.	ID=CRISPR1_SPACER12_1026980_1027015;Name=CRISPR1_SPACER12_1026980_1027015;Parent=CRISPR1_1026216_1028166;Note=TAAATAAAAATAAGCAACAAGAAAATTAAATCTTT;Dbxref=SO:0001459;Ontology_term=CRISPR
NCTC10562	CRISPRDetect	direct_repeat	1027015	1027045	30	+	.	ID=CRISPR1_REPEAT13_1027015_1027045;Name=CRISPR1_REPEAT13_1027015_1027045;Parent=CRISPR1_1026216_1028166;Note=ATTTATGTATTTCTATATTAGAATTTAAAT;Dbxref=SO:0001459;Ontology_term=CRISPR
NCTC10562	CRISPRDetect	Spacer	1027045	1027083	38	+	.	ID=CRISPR1_SPACER13_1027045_1027083;Name=CRISPR1_SPACER13_1027045_1027083;Parent=CRISPR1_1026216_1028166;Note=ACAATTAAAAAAATGTTTAGACTACTGCAAAGAGAAAG;Dbxref=SO:0001459;Ontology_term=CRISPR
NCTC10562	CRISPRDetect	direct_repeat	1027083	1027113	30	+	.	ID=CRISPR1_REPEAT14_1027083_1027113;Name=CRISPR1_REPEAT14_1027083_1027113;Parent=CRISPR1_1026216_1028166;Note=ATTTATGTATTTCTATATTAGAATTTAAAT;Dbxref=SO:0001459;Ontology_term=CRISPR
NCTC10562	CRISPRDetect	Spacer	1027113	1027148	35	+	.	ID=CRISPR1_SPACER14_1027113_1027148;Name=CRISPR1_SPACER14_1027113_1027148;Parent=CRISPR1_1026216_1028166;Note=ATTGCAGCTGAGGTAGTGGATAAGTCTATATTTAA;Dbxref=SO:0001459;Ontology_term=CRISPR
NCTC10562	CRISPRDetect	direct_repeat	1027148	1027178	30	+	.	ID=CRISPR1_REPEAT15_1027148_1027178;Name=CRISPR1_REPEAT15_1027148_1027178;Parent=CRISPR1_1026216_1028166;Note=ATTTATGTATTTCTATATTAGAATTTAAAT;Dbxref=SO:0001459;Ontology_term=CRISPR
NCTC10562	CRISPRDetect	Spacer	1027178	1027212	34	+	.	ID=CRISPR1_SPACER15_1027178_1027212;Name=CRISPR1_SPACER15_1027178_1027212;Parent=CRISPR1_1026216_1028166;Note=GCTCTTATTTTTTCTTCTTTTGTCATTTCTCTCA;Dbxref=SO:0001459;Ontology_term=CRISPR
NCTC10562	CRISPRDetect	direct_repeat	1027212	1027242	30	+	.	ID=CRISPR1_REPEAT16_1027212_1027242;Name=CRISPR1_REPEAT16_1027212_1027242;Parent=CRISPR1_1026216_1028166;Note=ATTTATGTATTTCTATATTAGAATTTAAAT;Dbxref=SO:0001459;Ontology_term=CRISPR
NCTC10562	CRISPRDetect	Spacer	1027242	1027277	35	+	.	ID=CRISPR1_SPACER16_1027242_1027277;Name=CRISPR1_SPACER16_1027242_1027277;Parent=CRISPR1_1026216_1028166;Note=TTGCTATTAAATATTTCTAAGCCCTTGCTTTTTCC;Dbxref=SO:0001459;Ontology_term=CRISPR
NCTC10562	CRISPRDetect	direct_repeat	1027277	1027307	30	+	.	ID=CRISPR1_REPEAT17_1027277_1027307;Name=CRISPR1_REPEAT17_1027277_1027307;Parent=CRISPR1_1026216_1028166;Note=ATTTATGTATTTCTATATTAGAATTTAAAT;Dbxref=SO:0001459;Ontology_term=CRISPR
NCTC10562	CRISPRDetect	Spacer	1027307	1027343	36	+	.	ID=CRISPR1_SPACER17_1027307_1027343;Name=CRISPR1_SPACER17_1027307_1027343;Parent=CRISPR1_1026216_1028166;Note=AAATATACGCCTAAACTCTCCATTTTTCCACCTTTT;Dbxref=SO:0001459;Ontology_term=CRISPR
NCTC10562	CRISPRDetect	direct_repeat	1027343	1027373	30	+	.	ID=CRISPR1_REPEAT18_1027343_1027373;Name=CRISPR1_REPEAT18_1027343_1027373;Parent=CRISPR1_1026216_1028166;Note=ATTTATGTATTTCTATATTAGAATTTAAAT;Dbxref=SO:0001459;Ontology_term=CRISPR
NCTC10562	CRISPRDetect	Spacer	1027373	1027409	36	+	.	ID=CRISPR1_SPACER18_1027373_1027409;Name=CRISPR1_SPACER18_1027373_1027409;Parent=CRISPR1_1026216_1028166;Note=GGTTTATATAATGTTTCTTCGACTCTTATATTTTCA;Dbxref=SO:0001459;Ontology_term=CRISPR
NCTC10562	CRISPRDetect	direct_repeat	1027409	1027439	30	+	.	ID=CRISPR1_REPEAT19_1027409_1027439;Name=CRISPR1_REPEAT19_1027409_1027439;Parent=CRISPR1_1026216_1028166;Note=ATTTATGTATTTCTATATTAGAATTTAAAT;Dbxref=SO:0001459;Ontology_term=CRISPR
NCTC10562	CRISPRDetect	Spacer	1027439	1027474	35	+	.	ID=CRISPR1_SPACER19_1027439_1027474;Name=CRISPR1_SPACER19_1027439_1027474;Parent=CRISPR1_1026216_1028166;Note=AGCTTAGAAAGCGAACTTCATATTCAACTGATTGG;Dbxref=SO:0001459;Ontology_term=CRISPR
NCTC10562	CRISPRDetect	direct_repeat	1027474	1027504	30	+	.	ID=CRISPR1_REPEAT20_1027474_1027504;Name=CRISPR1_REPEAT20_1027474_1027504;Parent=CRISPR1_1026216_1028166;Note=ATTTATGTATTTCTATATTAGAATTTAAAT;Dbxref=SO:0001459;Ontology_term=CRISPR
NCTC10562	CRISPRDetect	Spacer	1027504	1027541	37	+	.	ID=CRISPR1_SPACER20_1027504_1027541;Name=CRISPR1_SPACER20_1027504_1027541;Parent=CRISPR1_1026216_1028166;Note=CTTAATTGATTTACTCTCTCTTTTTCATTGATTTTTA;Dbxref=SO:0001459;Ontology_term=CRISPR
NCTC10562	CRISPRDetect	direct_repeat	1027541	1027571	30	+	.	ID=CRISPR1_REPEAT21_1027541_1027571;Name=CRISPR1_REPEAT21_1027541_1027571;Parent=CRISPR1_1026216_1028166;Note=ATTTATGTATTTCTATATTAGAATTTAAAT;Dbxref=SO:0001459;Ontology_term=CRISPR
NCTC10562	CRISPRDetect	Spacer	1027571	1027607	36	+	.	ID=CRISPR1_SPACER21_1027571_1027607;Name=CRISPR1_SPACER21_1027571_1027607;Parent=CRISPR1_1026216_1028166;Note=ATAAATATATGAATTGGGTGTATCAAGATATAGCAA;Dbxref=SO:0001459;Ontology_term=CRISPR
NCTC10562	CRISPRDetect	direct_repeat	1027607	1027637	30	+	.	ID=CRISPR1_REPEAT22_1027607_1027637;Name=CRISPR1_REPEAT22_1027607_1027637;Parent=CRISPR1_1026216_1028166;Note=ATTTATGTATTTCTATATTAGAATTTAAAT;Dbxref=SO:0001459;Ontology_term=CRISPR
NCTC10562	CRISPRDetect	Spacer	1027637	1027673	36	+	.	ID=CRISPR1_SPACER22_1027637_1027673;Name=CRISPR1_SPACER22_1027637_1027673;Parent=CRISPR1_1026216_1028166;Note=GTAATAATGTGTTTTGTAATATCATCAAATGTAGAA;Dbxref=SO:0001459;Ontology_term=CRISPR
NCTC10562	CRISPRDetect	direct_repeat	1027673	1027703	30	+	.	ID=CRISPR1_REPEAT23_1027673_1027703;Name=CRISPR1_REPEAT23_1027673_1027703;Parent=CRISPR1_1026216_1028166;Note=ATTTATGTATTTCTATATTAGAATTTAAAT;Dbxref=SO:0001459;Ontology_term=CRISPR
NCTC10562	CRISPRDetect	Spacer	1027703	1027739	36	+	.	ID=CRISPR1_SPACER23_1027703_1027739;Name=CRISPR1_SPACER23_1027703_1027739;Parent=CRISPR1_1026216_1028166;Note=CCCTTATAAGTAGCAAATTCTTTTGTAAAACTTTCT;Dbxref=SO:0001459;Ontology_term=CRISPR
NCTC10562	CRISPRDetect	direct_repeat	1027739	1027769	30	+	.	ID=CRISPR1_REPEAT24_1027739_1027769;Name=CRISPR1_REPEAT24_1027739_1027769;Parent=CRISPR1_1026216_1028166;Note=ATTTATGTATTTCTATATTAGAATTTAAAT;Dbxref=SO:0001459;Ontology_term=CRISPR
NCTC10562	CRISPRDetect	Spacer	1027769	1027805	36	+	.	ID=CRISPR1_SPACER24_1027769_1027805;Name=CRISPR1_SPACER24_1027769_1027805;Parent=CRISPR1_1026216_1028166;Note=AAGATAGATAAAATGTTGGAATTAGTAACTCAAAGA;Dbxref=SO:0001459;Ontology_term=CRISPR
NCTC10562	CRISPRDetect	direct_repeat	1027805	1027835	30	+	.	ID=CRISPR1_REPEAT25_1027805_1027835;Name=CRISPR1_REPEAT25_1027805_1027835;Parent=CRISPR1_1026216_1028166;Note=ATTTATGTATTTCTATATTAGAATTTAAAT;Dbxref=SO:0001459;Ontology_term=CRISPR
NCTC10562	CRISPRDetect	Spacer	1027835	1027870	35	+	.	ID=CRISPR1_SPACER25_1027835_1027870;Name=CRISPR1_SPACER25_1027835_1027870;Parent=CRISPR1_1026216_1028166;Note=AATGGAACAATATCAGGAAGGAGAGTAAGTAAGGA;Dbxref=SO:0001459;Ontology_term=CRISPR
NCTC10562	CRISPRDetect	direct_repeat	1027870	1027900	30	+	.	ID=CRISPR1_REPEAT26_1027870_1027900;Name=CRISPR1_REPEAT26_1027870_1027900;Parent=CRISPR1_1026216_1028166;Note=ATTTATGTATTTCTATATTAGAATTTAAAT;Dbxref=SO:0001459;Ontology_term=CRISPR
NCTC10562	CRISPRDetect	Spacer	1027900	1027937	37	+	.	ID=CRISPR1_SPACER26_1027900_1027937;Name=CRISPR1_SPACER26_1027900_1027937;Parent=CRISPR1_1026216_1028166;Note=AGTTCTGTTGCAGCTTTTATCTTTGCATAATCACTTA;Dbxref=SO:0001459;Ontology_term=CRISPR
NCTC10562	CRISPRDetect	direct_repeat	1027937	1027967	30	+	.	ID=CRISPR1_REPEAT27_1027937_1027967;Name=CRISPR1_REPEAT27_1027937_1027967;Parent=CRISPR1_1026216_1028166;Note=ATTTATGTATTTCTATATTAGAATTTAAAT;Dbxref=SO:0001459;Ontology_term=CRISPR
NCTC10562	CRISPRDetect	Spacer	1027967	1028003	36	+	.	ID=CRISPR1_SPACER27_1027967_1028003;Name=CRISPR1_SPACER27_1027967_1028003;Parent=CRISPR1_1026216_1028166;Note=GGAACTGCTGCTTTAGGTGTTAAACTTCCTTCATAA;Dbxref=SO:0001459;Ontology_term=CRISPR
NCTC10562	CRISPRDetect	direct_repeat	1028003	1028033	30	+	.	ID=CRISPR1_REPEAT28_1028003_1028033;Name=CRISPR1_REPEAT28_1028003_1028033;Parent=CRISPR1_1026216_1028166;Note=ATTTATGTATTTCTATATTAGAATTTAAAT;Dbxref=SO:0001459;Ontology_term=CRISPR
NCTC10562	CRISPRDetect	Spacer	1028033	1028069	36	+	.	ID=CRISPR1_SPACER28_1028033_1028069;Name=CRISPR1_SPACER28_1028033_1028069;Parent=CRISPR1_1026216_1028166;Note=GTTTTATATAGTGAGTTTGAGAGAGAGTTGACTGAA;Dbxref=SO:0001459;Ontology_term=CRISPR
NCTC10562	CRISPRDetect	direct_repeat	1028069	1028101	31	+	.	ID=CRISPR1_REPEAT29_1028069_1028101;Name=CRISPR1_REPEAT29_1028069_1028101;Parent=CRISPR1_1026216_1028166;Note=ATTTATGTATTTCTATATTAGAATTTAAAGT;Dbxref=SO:0001459;Ontology_term=CRISPR
NCTC10562	CRISPRDetect	Spacer	1028101	1028138	37	+	.	ID=CRISPR1_SPACER29_1028101_1028138;Name=CRISPR1_SPACER29_1028101_1028138;Parent=CRISPR1_1026216_1028166;Note=GAATTTCTTTAAAATTTAATGTATAATTCAAGTATCA;Dbxref=SO:0001459;Ontology_term=CRISPR
NCTC10562	CRISPRDetect	direct_repeat	1028137	1028166	29	+	.	ID=CRISPR1_REPEAT30_1028137_1028166;Name=CRISPR1_REPEAT30_1028137_1028166;Parent=CRISPR1_1026216_1028166;Note=ATTTATGTATTTCTATATTAGAAAAAAAT;Dbxref=SO:0001459;Ontology_term=CRISPR
THCT15E1	CRISPRDetect	repeat_region	1374109	1376099	1991	+	.	ID=CRISPR1_1374109_1376099;Note=ATAAGAGAGAATATAACTCCGAGAGGAGACGGAAAC;Dbxref=SO:0001459;Ontology_term=CRISPR;Array_quality_score=4.35
THCT15E1	CRISPRDetect	direct_repeat	1374109	1374145	36	+	.	ID=CRISPR1_REPEAT1_1374109_1374145;Name=CRISPR1_REPEAT1_1374109_1374145;Parent=CRISPR1_1374109_1376099;Note=ATAAGAGAGAATATAACTCCGAGAGGAGACGGAAAC;Dbxref=SO:0001459;Ontology_term=CRISPR
THCT15E1	CRISPRDetect	Spacer	1374145	1374181	36	+	.	ID=CRISPR1_SPACER1_1374145_1374181;Name=CRISPR1_SPACER1_1374145_1374181;Parent=CRISPR1_1374109_1376099;Note=TATATATTGTAAGTTATCCCTAAACCATTGATTTTA;Dbxref=SO:0001459;Ontology_term=CRISPR
THCT15E1	CRISPRDetect	direct_repeat	1374183	1374219	36	+	.	ID=CRISPR1_REPEAT2_1374183_1374219;Name=CRISPR1_REPEAT2_1374183_1374219;Parent=CRISPR1_1374109_1376099;Note=ATAAGAGAGAATATAACTCCGAGAGGAGACGGAAAC;Dbxref=SO:0001459;Ontology_term=CRISPR
THCT15E1	CRISPRDetect	Spacer	1374219	1374259	40	+	.	ID=CRISPR1_SPACER2_1374219_1374259;Name=CRISPR1_SPACER2_1374219_1374259;Parent=CRISPR1_1374109_1376099;Note=AGGCTAGTAATGGAATGGGAACAATAGTAAAATTAAGTGG;Dbxref=SO:0001459;Ontology_term=CRISPR
THCT15E1	CRISPRDetect	direct_repeat	1374259	1374295	36	+	.	ID=CRISPR1_REPEAT3_1374259_1374295;Name=CRISPR1_REPEAT3_1374259_1374295;Parent=CRISPR1_1374109_1376099;Note=ATAAGAGAGAATATAACTCCGAGAGGAGACGGAAAC;Dbxref=SO:0001459;Ontology_term=CRISPR
THCT15E1	CRISPRDetect	Spacer	1374295	1374332	37	+	.	ID=CRISPR1_SPACER3_1374295_1374332;Name=CRISPR1_SPACER3_1374295_1374332;Parent=CRISPR1_1374109_1376099;Note=ACATTAAATAATGTAATGTATACATTAAATGCTATCT;Dbxref=SO:0001459;Ontology_term=CRISPR
THCT15E1	CRISPRDetect	direct_repeat	1374334	1374370	36	+	.	ID=CRISPR1_REPEAT4_1374334_1374370;Name=CRISPR1_REPEAT4_1374334_1374370;Parent=CRISPR1_1374109_1376099;Note=ATAAGAGAGAATATAACTCCGAGAGGAGACGGAAAC;Dbxref=SO:0001459;Ontology_term=CRISPR
THCT15E1	CRISPRDetect	Spacer	1374370	1374407	37	+	.	ID=CRISPR1_SPACER4_1374370_1374407;Name=CRISPR1_SPACER4_1374370_1374407;Parent=CRISPR1_1374109_1376099;Note=AATCTTTCATACTCTAATTGTTTCATTTTAGCCTCCC;Dbxref=SO:0001459;Ontology_term=CRISPR
THCT15E1	CRISPRDetect	direct_repeat	1374407	1374443	36	+	.	ID=CRISPR1_REPEAT5_1374407_1374443;Name=CRISPR1_REPEAT5_1374407_1374443;Parent=CRISPR1_1374109_1376099;Note=ATAAGAGAGAATATAACTCCGAGAGGAGACGGAAAC;Dbxref=SO:0001459;Ontology_term=CRISPR
THCT15E1	CRISPRDetect	Spacer	1374443	1374482	39	+	.	ID=CRISPR1_SPACER5_1374443_1374482;Name=CRISPR1_SPACER5_1374443_1374482;Parent=CRISPR1_1374109_1376099;Note=AAGGAACTACTGAAAATGGAACTTCTAATACTCCTTCTA;Dbxref=SO:0001459;Ontology_term=CRISPR
THCT15E1	CRISPRDetect	direct_repeat	1374482	1374518	36	+	.	ID=CRISPR1_REPEAT6_1374482_1374518;Name=CRISPR1_REPEAT6_1374482_1374518;Parent=CRISPR1_1374109_1376099;Note=ATAAGAGAGAATATAACTCCGAGAGGAGACGGAAAC;Dbxref=SO:0001459;Ontology_term=CRISPR
THCT15E1	CRISPRDetect	Spacer	1374518	1374554	36	+	.	ID=CRISPR1_SPACER6_1374518_1374554;Name=CRISPR1_SPACER6_1374518_1374554;Parent=CRISPR1_1374109_1376099;Note=TTGGCTTCGGGATCTAACCATCCGCCAATGTAGCCA;Dbxref=SO:0001459;Ontology_term=CRISPR
THCT15E1	CRISPRDetect	direct_repeat	1374555	1374591	36	+	.	ID=CRISPR1_REPEAT7_1374555_1374591;Name=CRISPR1_REPEAT7_1374555_1374591;Parent=CRISPR1_1374109_1376099;Note=ATAAGAGAGAATATAACTCCGAGAGGAGACGGAAAC;Dbxref=SO:0001459;Ontology_term=CRISPR
THCT15E1	CRISPRDetect	Spacer	1374591	1374630	39	+	.	ID=CRISPR1_SPACER7_1374591_1374630;Name=CRISPR1_SPACER7_1374591_1374630;Parent=CRISPR1_1374109_1376099;Note=TTTCTCTCCTCAATTACGCTTGTAATAGATAGTGGAATA;Dbxref=SO:0001459;Ontology_term=CRISPR
THCT15E1	CRISPRDetect	direct_repeat	1374631	1374667	36	+	.	ID=CRISPR1_REPEAT8_1374631_1374667;Name=CRISPR1_REPEAT8_1374631_1374667;Parent=CRISPR1_1374109_1376099;Note=ATAAGAGAGAATATAACTCCGAGAGGAGACGGAAAC;Dbxref=SO:0001459;Ontology_term=CRISPR
THCT15E1	CRISPRDetect	Spacer	1374667	1374706	39	+	.	ID=CRISPR1_SPACER8_1374667_1374706;Name=CRISPR1_SPACER8_1374667_1374706;Parent=CRISPR1_1374109_1376099;Note=CAAAAAATTTTGAAAGTTCTATTAATTATACTGACTTAA;Dbxref=SO:0001459;Ontology_term=CRISPR
THCT15E1	CRISPRDetect	direct_repeat	1374705	1374741	36	+	.	ID=CRISPR1_REPEAT9_1374705_1374741;Name=CRISPR1_REPEAT9_1374705_1374741;Parent=CRISPR1_1374109_1376099;Note=ATAAGAGAGAATATAACTCCGAGAGGAGACGGAAAC;Dbxref=SO:0001459;Ontology_term=CRISPR
THCT15E1	CRISPRDetect	Spacer	1374741	1374779	38	+	.	ID=CRISPR1_SPACER9_1374741_1374779;Name=CRISPR1_SPACER9_1374741_1374779;Parent=CRISPR1_1374109_1376099;Note=TGTCAAGGTCATTGACTAGATGTTTATATTTCATTTAA;Dbxref=SO:0001459;Ontology_term=CRISPR
THCT15E1	CRISPRDetect	direct_repeat	1374778	1374814	36	+	.	ID=CRISPR1_REPEAT10_1374778_1374814;Name=CRISPR1_REPEAT10_1374778_1374814;Parent=CRISPR1_1374109_1376099;Note=ATAAGAGAGAATATAACTCCGAGAGGAGACGGAAAC;Dbxref=SO:0001459;Ontology_term=CRISPR
THCT15E1	CRISPRDetect	Spacer	1374814	1374851	37	+	.	ID=CRISPR1_SPACER10_1374814_1374851;Name=CRISPR1_SPACER10_1374814_1374851;Parent=CRISPR1_1374109_1376099;Note=ACTACTAAAAACATTGACTATGTCCTCAAAACATCCA;Dbxref=SO:0001459;Ontology_term=CRISPR
THCT15E1	CRISPRDetect	direct_repeat	1374852	1374888	36	+	.	ID=CRISPR1_REPEAT11_1374852_1374888;Name=CRISPR1_REPEAT11_1374852_1374888;Parent=CRISPR1_1374109_1376099;Note=ATAAGAGAGAATATAACTCCGAGAGGAGACGGAAAC;Dbxref=SO:0001459;Ontology_term=CRISPR
THCT15E1	CRISPRDetect	Spacer	1374888	1374927	39	+	.	ID=CRISPR1_SPACER11_1374888_1374927;Name=CRISPR1_SPACER11_1374888_1374927;Parent=CRISPR1_1374109_1376099;Note=GAGCTTTCCATATAGCATATCCAATCATTGCTACTACTT;Dbxref=SO:0001459;Ontology_term=CRISPR
THCT15E1	CRISPRDetect	direct_repeat	1374927	1374963	36	+	.	ID=CRISPR1_REPEAT12_1374927_1374963;Name=CRISPR1_REPEAT12_1374927_1374963;Parent=CRISPR1_1374109_1376099;Note=ATAAGAGAGAATATAACTCCGAGAGGAGACGGAAAC;Dbxref=SO:0001459;Ontology_term=CRISPR
THCT15E1	CRISPRDetect	Spacer	1374963	1375002	39	+	.	ID=CRISPR1_SPACER12_1374963_1375002;Name=CRISPR1_SPACER12_1374963_1375002;Parent=CRISPR1_1374109_1376099;Note=TTGTATTTAGATTATATTTAGTTCTTTTTTGGATTTCAG;Dbxref=SO:0001459;Ontology_term=CRISPR
THCT15E1	CRISPRDetect	direct_repeat	1375003	1375039	36	+	.	ID=CRISPR1_REPEAT13_1375003_1375039;Name=CRISPR1_REPEAT13_1375003_1375039;Parent=CRISPR1_1374109_1376099;Note=ATAAGAGAGAATATAACTCCGAGAGGAGACGGAAAC;Dbxref=SO:0001459;Ontology_term=CRISPR
THCT15E1	CRISPRDetect	Spacer	1375039	1375074	35	+	.	ID=CRISPR1_SPACER13_1375039_1375074;Name=CRISPR1_SPACER13_1375039_1375074;Parent=CRISPR1_1374109_1376099;Note=CAGAAAAATCAAGAACCATGTCAGCAACTGTTACA;Dbxref=SO:0001459;Ontology_term=CRISPR
THCT15E1	CRISPRDetect	direct_repeat	1375077	1375113	36	+	.	ID=CRISPR1_REPEAT14_1375077_1375113;Name=CRISPR1_REPEAT14_1375077_1375113;Parent=CRISPR1_1374109_1376099;Note=ATAAGAGAGAATATAACTCCGAGAGGAGACGGAAAC;Dbxref=SO:0001459;Ontology_term=CRISPR
THCT15E1	CRISPRDetect	Spacer	1375113	1375155	42	+	.	ID=CRISPR1_SPACER14_1375113_1375155;Name=CRISPR1_SPACER14_1375113_1375155;Parent=CRISPR1_1374109_1376099;Note=CTGCATATAAGATATATTGTTCTTTCTCTATGTACTCTATCT;Dbxref=SO:0001459;Ontology_term=CRISPR
THCT15E1	CRISPRDetect	direct_repeat	1375155	1375191	36	+	.	ID=CRISPR1_REPEAT15_1375155_1375191;Name=CRISPR1_REPEAT15_1375155_1375191;Parent=CRISPR1_1374109_1376099;Note=ATAAGAGAGAATATAACTCCGAGAGGAGACGGAAAC;Dbxref=SO:0001459;Ontology_term=CRISPR
THCT15E1	CRISPRDetect	Spacer	1375191	1375229	38	+	.	ID=CRISPR1_SPACER15_1375191_1375229;Name=CRISPR1_SPACER15_1375191_1375229;Parent=CRISPR1_1374109_1376099;Note=TCCTTGCTAATACACCCTTGTCCAACAAAATTAAAAGC;Dbxref=SO:0001459;Ontology_term=CRISPR
THCT15E1	CRISPRDetect	direct_repeat	1375229	1375265	36	+	.	ID=CRISPR1_REPEAT16_1375229_1375265;Name=CRISPR1_REPEAT16_1375229_1375265;Parent=CRISPR1_1374109_1376099;Note=ATAAGAGAGAATATAACTCCAAGAGGAGACGGAAAC;Dbxref=SO:0001459;Ontology_term=CRISPR
THCT15E1	CRISPRDetect	Spacer	1375265	1375304	39	+	.	ID=CRISPR1_SPACER16_1375265_1375304;Name=CRISPR1_SPACER16_1375265_1375304;Parent=CRISPR1_1374109_1376099;Note=TTTCCTGCTACTCTTTCATAAAATTCTTTTTTAGTTAAT;Dbxref=SO:0001459;Ontology_term=CRISPR
THCT15E1	CRISPRDetect	direct_repeat	1375304	1375340	36	+	.	ID=CRISPR1_REPEAT17_1375304_1375340;Name=CRISPR1_REPEAT17_1375304_1375340;Parent=CRISPR1_1374109_1376099;Note=ATAAGAGAGAATATAACTCCGAGAGGAGACGGAAAC;Dbxref=SO:0001459;Ontology_term=CRISPR
THCT15E1	CRISPRDetect	Spacer	1375340	1375372	32	+	.	ID=CRISPR1_SPACER17_1375340_1375372;Name=CRISPR1_SPACER17_1375340_1375372;Parent=CRISPR1_1374109_1376099;Note=TTAATAAATATACCACTATTAAAAATATTATT;Dbxref=SO:0001459;Ontology_term=CRISPR
THCT15E1	CRISPRDetect	direct_repeat	1375374	1375410	36	+	.	ID=CRISPR1_REPEAT18_1375374_1375410;Name=CRISPR1_REPEAT18_1375374_1375410;Parent=CRISPR1_1374109_1376099;Note=ATAAGAGAGAATATAACTCCGAGAGGAGACGGAAAC;Dbxref=SO:0001459;Ontology_term=CRISPR
THCT15E1	CRISPRDetect	Spacer	1375410	1375451	41	+	.	ID=CRISPR1_SPACER18_1375410_1375451;Name=CRISPR1_SPACER18_1375410_1375451;Parent=CRISPR1_1374109_1376099;Note=TTAACTTAGTCTTCTAATTGCTCATTTTTGTATGAGTTATA;Dbxref=SO:0001459;Ontology_term=CRISPR
THCT15E1	CRISPRDetect	direct_repeat	1375450	1375486	36	+	.	ID=CRISPR1_REPEAT19_1375450_1375486;Name=CRISPR1_REPEAT19_1375450_1375486;Parent=CRISPR1_1374109_1376099;Note=ATAAGAGAGAATATAACTCCGAGAGGAGACGGAAAC;Dbxref=SO:0001459;Ontology_term=CRISPR
THCT15E1	CRISPRDetect	Spacer	1375486	1375527	41	+	.	ID=CRISPR1_SPACER19_1375486_1375527;Name=CRISPR1_SPACER19_1375486_1375527;Parent=CRISPR1_1374109_1376099;Note=CCATTAATTACCCCCATAATTACTTTCTTGATATTTAGTGT;Dbxref=SO:0001459;Ontology_term=CRISPR
THCT15E1	CRISPRDetect	direct_repeat	1375527	1375563	36	+	.	ID=CRISPR1_REPEAT20_1375527_1375563;Name=CRISPR1_REPEAT20_1375527_1375563;Parent=CRISPR1_1374109_1376099;Note=ATAAGAGAGAATATAACTCCGAGAGGAGACGGAAAC;Dbxref=SO:0001459;Ontology_term=CRISPR
THCT15E1	CRISPRDetect	Spacer	1375563	1375603	40	+	.	ID=CRISPR1_SPACER20_1375563_1375603;Name=CRISPR1_SPACER20_1375563_1375603;Parent=CRISPR1_1374109_1376099;Note=TTTTTACAAGTTGCAACCTTGACAACTATCTGACCGACAT;Dbxref=SO:0001459;Ontology_term=CRISPR
THCT15E1	CRISPRDetect	direct_repeat	1375603	1375639	36	+	.	ID=CRISPR1_REPEAT21_1375603_1375639;Name=CRISPR1_REPEAT21_1375603_1375639;Parent=CRISPR1_1374109_1376099;Note=ATAAGAGAGAATATAACTCCGAGAGGAGACGGAAAC;Dbxref=SO:0001459;Ontology_term=CRISPR
THCT15E1	CRISPRDetect	Spacer	1375639	1375680	41	+	.	ID=CRISPR1_SPACER21_1375639_1375680;Name=CRISPR1_SPACER21_1375639_1375680;Parent=CRISPR1_1374109_1376099;Note=AAATATGCAATTACTTGATTAACCATTTTCTAATCCTCCTA;Dbxref=SO:0001459;Ontology_term=CRISPR
THCT15E1	CRISPRDetect	direct_repeat	1375680	1375716	36	+	.	ID=CRISPR1_REPEAT22_1375680_1375716;Name=CRISPR1_REPEAT22_1375680_1375716;Parent=CRISPR1_1374109_1376099;Note=ATAAGAGAGAATATAACTCCGAGAGGAGACGGAAAC;Dbxref=SO:0001459;Ontology_term=CRISPR
THCT15E1	CRISPRDetect	Spacer	1375716	1375754	38	+	.	ID=CRISPR1_SPACER22_1375716_1375754;Name=CRISPR1_SPACER22_1375716_1375754;Parent=CRISPR1_1374109_1376099;Note=GATATTAACGTTTATATTTGTTAAATTTTTATTTTCTA;Dbxref=SO:0001459;Ontology_term=CRISPR
THCT15E1	CRISPRDetect	direct_repeat	1375754	1375790	36	+	.	ID=CRISPR1_REPEAT23_1375754_1375790;Name=CRISPR1_REPEAT23_1375754_1375790;Parent=CRISPR1_1374109_1376099;Note=ATAAGAGAGAATATAACTCCGAGAGGAGACGGAAAC;Dbxref=SO:0001459;Ontology_term=CRISPR
THCT15E1	CRISPRDetect	Spacer	1375790	1375831	41	+	.	ID=CRISPR1_SPACER23_1375790_1375831;Name=CRISPR1_SPACER23_1375790_1375831;Parent=CRISPR1_1374109_1376099;Note=TTGTGAATGAGTAAGGATGTCTTTTATCTTACTACGATAAA;Dbxref=SO:0001459;Ontology_term=CRISPR
THCT15E1	CRISPRDetect	direct_repeat	1375831	1375867	36	+	.	ID=CRISPR1_REPEAT24_1375831_1375867;Name=CRISPR1_REPEAT24_1375831_1375867;Parent=CRISPR1_1374109_1376099;Note=ATAAGAGAGAATATAACTCCAAAAGGAGACGGAAAC;Dbxref=SO:0001459;Ontology_term=CRISPR
THCT15E1	CRISPRDetect	Spacer	1375867	1375911	44	+	.	ID=CRISPR1_SPACER24_1375867_1375911;Name=CRISPR1_SPACER24_1375867_1375911;Parent=CRISPR1_1374109_1376099;Note=TTCTGTGTTAGGTAAAGATGTAAGATGATTAGTTTTTCCAGTCA;Dbxref=SO:0001459;Ontology_term=CRISPR
THCT15E1	CRISPRDetect	direct_repeat	1375911	1375947	36	+	.	ID=CRISPR1_REPEAT25_1375911_1375947;Name=CRISPR1_REPEAT25_1375911_1375947;Parent=CRISPR1_1374109_1376099;Note=ATAAGAAAGAATATAACTCTGAGAGGAGACGGAAAC;Dbxref=SO:0001459;Ontology_term=CRISPR
THCT15E1	CRISPRDetect	Spacer	1375947	1375990	43	+	.	ID=CRISPR1_SPACER25_1375947_1375990;Name=CRISPR1_SPACER25_1375947_1375990;Parent=CRISPR1_1374109_1376099;Note=ACTCCAATCTCTCCTGCTCTTACCTTAGCCCAAAACTTGTCTA;Dbxref=SO:0001459;Ontology_term=CRISPR
THCT15E1	CRISPRDetect	direct_repeat	1375990	1376026	36	+	.	ID=CRISPR1_REPEAT26_1375990_1376026;Name=CRISPR1_REPEAT26_1375990_1376026;Parent=CRISPR1_1374109_1376099;Note=ATAAGAAAGAATATAACTCCAAAAGGAGACGGAAAC;Dbxref=SO:0001459;Ontology_term=CRISPR
THCT15E1	CRISPRDetect	Spacer	1376026	1376063	37	+	.	ID=CRISPR1_SPACER26_1376026_1376063;Name=CRISPR1_SPACER26_1376026_1376063;Parent=CRISPR1_1374109_1376099;Note=TTGAATAGAATTGATCAACCATTTTGGAAGATCTTTA;Dbxref=SO:0001459;Ontology_term=CRISPR
THCT15E1	CRISPRDetect	direct_repeat	1376063	1376099	36	+	.	ID=CRISPR1_REPEAT27_1376063_1376099;Name=CRISPR1_REPEAT27_1376063_1376099;Parent=CRISPR1_1374109_1376099;Note=ATAAGAGAGAATATAACTCCCATAGGAGTTCCTTTT;Dbxref=SO:0001459;Ontology_term=CRISPR
THCT15E1	CRISPRDetect	repeat_region	2167436	2172520	5085	-	.	ID=CRISPR2_2167436_2172520;Note=ATTTATGTATTTCTATATTAGAATTTAAAT;Dbxref=SO:0001459;Ontology_term=CRISPR;Array_quality_score=7.78
THCT15E1	CRISPRDetect	direct_repeat	2167436	2167465	29	-	.	ID=CRISPR2_REPEAT1_2167436_2167465;Name=CRISPR2_REPEAT1_2167436_2167465;Parent=CRISPR2_2167436_2172520;Note=ATTTTTTTCTAATATAGAAATACATAAAT;Dbxref=SO:0001459;Ontology_term=CRISPR
THCT15E1	CRISPRDetect	Spacer	2167465	2167502	37	-	.	ID=CRISPR2_SPACER1_2167465_2167502;Name=CRISPR2_SPACER1_2167465_2167502;Parent=CRISPR2_2167436_2172520;Note=TGATACTTGAATTATACATTAAATTTTAAAGAAATTC;Dbxref=SO:0001459;Ontology_term=CRISPR
THCT15E1	CRISPRDetect	direct_repeat	2167502	2167534	31	-	.	ID=CRISPR2_REPEAT2_2167502_2167534;Name=CRISPR2_REPEAT2_2167502_2167534;Parent=CRISPR2_2167436_2172520;Note=ACTTTAAATTCTAATATAGAAATACATAAAT;Dbxref=SO:0001459;Ontology_term=CRISPR
THCT15E1	CRISPRDetect	Spacer	2167534	2167571	37	-	.	ID=CRISPR2_SPACER2_2167534_2167571;Name=CRISPR2_SPACER2_2167534_2167571;Parent=CRISPR2_2167436_2172520;Note=AAGACACAAGTCCATTCCAAATAAATTGTCTTATTTC;Dbxref=SO:0001459;Ontology_term=CRISPR
THCT15E1	CRISPRDetect	direct_repeat	2167570	2167600	30	-	.	ID=CRISPR2_REPEAT3_2167570_2167600;Name=CRISPR2_REPEAT3_2167570_2167600;Parent=CRISPR2_2167436_2172520;Note=ATTTAAATTCTAATATAGAAATACATAAAT;Dbxref=SO:0001459;Ontology_term=CRISPR
THCT15E1	CRISPRDetect	Spacer	2167600	2167637	37	-	.	ID=CRISPR2_SPACER3_2167600_2167637;Name=CRISPR2_SPACER3_2167600_2167637;Parent=CRISPR2_2167436_2172520;Note=TACTAGCATTTTCTCCCATTCTTTGTGCAACTTTTCC;Dbxref=SO:0001459;Ontology_term=CRISPR
THCT15E1	CRISPRDetect	direct_repeat	2167637	2167667	30	-	.	ID=CRISPR2_REPEAT4_2167637_2167667;Name=CRISPR2_REPEAT4_2167637_2167667;Parent=CRISPR2_2167436_2172520;Note=ATTTAAATTCTAATATAGAAATACATAAAT;Dbxref=SO:0001459;Ontology_term=CRISPR
THCT15E1	CRISPRDetect	Spacer	2167667	2167704	37	-	.	ID=CRISPR2_SPACER4_2167667_2167704;Name=CRISPR2_SPACER4_2167667_2167704;Parent=CRISPR2_2167436_2172520;Note=TTCAGTGTTTAGATGGAAAATAAATAGTTCTAACCCT;Dbxref=SO:0001459;Ontology_term=CRISPR
THCT15E1	CRISPRDetect	direct_repeat	2167704	2167734	30	-	.	ID=CRISPR2_REPEAT5_2167704_2167734;Name=CRISPR2_REPEAT5_2167704_2167734;Parent=CRISPR2_2167436_2172520;Note=ATTTAAATTCTAATATAGAAATACATAAAT;Dbxref=SO:0001459;Ontology_term=CRISPR
THCT15E1	CRISPRDetect	Spacer	2167734	2167770	36	-	.	ID=CRISPR2_SPACER5_2167734_2167770;Name=CRISPR2_SPACER5_2167734_2167770;Parent=CRISPR2_2167436_2172520;Note=TTATGAAGGAAGTTTAACACCTAAAGCAGCAGTTCC;Dbxref=SO:0001459;Ontology_term=CRISPR
THCT15E1	CRISPRDetect	direct_repeat	2167770	2167800	30	-	.	ID=CRISPR2_REPEAT6_2167770_2167800;Name=CRISPR2_REPEAT6_2167770_2167800;Parent=CRISPR2_2167436_2172520;Note=ATTTAAATTCTAATATAGAAATACATAAAT;Dbxref=SO:0001459;Ontology_term=CRISPR
THCT15E1	CRISPRDetect	Spacer	2167800	2167836	36	-	.	ID=CRISPR2_SPACER6_2167800_2167836;Name=CRISPR2_SPACER6_2167800_2167836;Parent=CRISPR2_2167436_2172520;Note=GGTAAAATATATTCTTTTATATCTAAGGTATATGGA;Dbxref=SO:0001459;Ontology_term=CRISPR
THCT15E1	CRISPRDetect	direct_repeat	2167836	2167866	30	-	.	ID=CRISPR2_REPEAT7_2167836_2167866;Name=CRISPR2_REPEAT7_2167836_2167866;Parent=CRISPR2_2167436_2172520;Note=ATTTAAATTCTAATATAGAAATACATAAAT;Dbxref=SO:0001459;Ontology_term=CRISPR
THCT15E1	CRISPRDetect	Spacer	2167866	2167903	37	-	.	ID=CRISPR2_SPACER7_2167866_2167903;Name=CRISPR2_SPACER7_2167866_2167903;Parent=CRISPR2_2167436_2172520;Note=TAAGTGATTATGCAAAGATAAAAGCTGCAACAGAACT;Dbxref=SO:0001459;Ontology_term=CRISPR
THCT15E1	CRISPRDetect	direct_repeat	2167903	2167933	30	-	.	ID=CRISPR2_REPEAT8_2167903_2167933;Name=CRISPR2_REPEAT8_2167903_2167933;Parent=CRISPR2_2167436_2172520;Note=ATTTAAATTCTAATATAGAAATACATAAAT;Dbxref=SO:0001459;Ontology_term=CRISPR
THCT15E1	CRISPRDetect	Spacer	2167933	2167970	37	-	.	ID=CRISPR2_SPACER8_2167933_2167970;Name=CRISPR2_SPACER8_2167933_2167970;Parent=CRISPR2_2167436_2172520;Note=CTTTTTAATATCATGTTTTAAAACAACAATTGGAACT;Dbxref=SO:0001459;Ontology_term=CRISPR
THCT15E1	CRISPRDetect	direct_repeat	2167970	2168000	30	-	.	ID=CRISPR2_REPEAT9_2167970_2168000;Name=CRISPR2_REPEAT9_2167970_2168000;Parent=CRISPR2_2167436_2172520;Note=ATTTAAATTCTAATATAGAAATACATAAAT;Dbxref=SO:0001459;Ontology_term=CRISPR
THCT15E1	CRISPRDetect	Spacer	2168000	2168037	37	-	.	ID=CRISPR2_SPACER9_2168000_2168037;Name=CRISPR2_SPACER9_2168000_2168037;Parent=CRISPR2_2167436_2172520;Note=TTTTATCTCCATCAGCAAAAATAATTACATGTCCTTT;Dbxref=SO:0001459;Ontology_term=CRISPR
THCT15E1	CRISPRDetect	direct_repeat	2168037	2168067	30	-	.	ID=CRISPR2_REPEAT10_2168037_2168067;Name=CRISPR2_REPEAT10_2168037_2168067;Parent=CRISPR2_2167436_2172520;Note=ATTTAAATTCTAATATAGAAATACATAAAT;Dbxref=SO:0001459;Ontology_term=CRISPR
THCT15E1	CRISPRDetect	Spacer	2168067	2168103	36	-	.	ID=CRISPR2_SPACER10_2168067_2168103;Name=CRISPR2_SPACER10_2168067_2168103;Parent=CRISPR2_2167436_2172520;Note=TTTTGGAATAGAAGTTATTTTATTCCCAAAAGTGAT;Dbxref=SO:0001459;Ontology_term=CRISPR
THCT15E1	CRISPRDetect	direct_repeat	2168103	2168133	30	-	.	ID=CRISPR2_REPEAT11_2168103_2168133;Name=CRISPR2_REPEAT11_2168103_2168133;Parent=CRISPR2_2167436_2172520;Note=ATTTAAATTCTAATATAGAAATACATAAAT;Dbxref=SO:0001459;Ontology_term=CRISPR
THCT15E1	CRISPRDetect	Spacer	2168133	2168169	36	-	.	ID=CRISPR2_SPACER11_2168133_2168169;Name=CRISPR2_SPACER11_2168133_2168169;Parent=CRISPR2_2167436_2172520;Note=AAAAAGGAAGAGAGAGCATGGGAGCAAAAAACATGC;Dbxref=SO:0001459;Ontology_term=CRISPR
THCT15E1	CRISPRDetect	direct_repeat	2168169	2168199	30	-	.	ID=CRISPR2_REPEAT12_2168169_2168199;Name=CRISPR2_REPEAT12_2168169_2168199;Parent=CRISPR2_2167436_2172520;Note=ATTTAAATTCTAATATAGAAATACATAAAT;Dbxref=SO:0001459;Ontology_term=CRISPR
THCT15E1	CRISPRDetect	Spacer	2168199	2168236	37	-	.	ID=CRISPR2_SPACER12_2168199_2168236;Name=CRISPR2_SPACER12_2168199_2168236;Parent=CRISPR2_2167436_2172520;Note=TATTGATTTATCTATGTATGCCATTTCTCCTCCTTAG;Dbxref=SO:0001459;Ontology_term=CRISPR
THCT15E1	CRISPRDetect	direct_repeat	2168236	2168266	30	-	.	ID=CRISPR2_REPEAT13_2168236_2168266;Name=CRISPR2_REPEAT13_2168236_2168266;Parent=CRISPR2_2167436_2172520;Note=ATTTAAATTCTAATATAGAAATACATAAAT;Dbxref=SO:0001459;Ontology_term=CRISPR
THCT15E1	CRISPRDetect	Spacer	2168266	2168303	37	-	.	ID=CRISPR2_SPACER13_2168266_2168303;Name=CRISPR2_SPACER13_2168266_2168303;Parent=CRISPR2_2167436_2172520;Note=TTAAAATAGAATTTGTTGTAACTGAATCCAAGAAAGT;Dbxref=SO:0001459;Ontology_term=CRISPR
THCT15E1	CRISPRDetect	direct_repeat	2168303	2168333	30	-	.	ID=CRISPR2_REPEAT14_2168303_2168333;Name=CRISPR2_REPEAT14_2168303_2168333;Parent=CRISPR2_2167436_2172520;Note=ATTTAAATTCTAATATAGAAATACATAAAT;Dbxref=SO:0001459;Ontology_term=CRISPR
THCT15E1	CRISPRDetect	Spacer	2168333	2168367	34	-	.	ID=CRISPR2_SPACER14_2168333_2168367;Name=CRISPR2_SPACER14_2168333_2168367;Parent=CRISPR2_2167436_2172520;Note=CAATTTTGTTTTCTATTTCATAATCCCGATTTAC;Dbxref=SO:0001459;Ontology_term=CRISPR
THCT15E1	CRISPRDetect	direct_repeat	2168367	2168397	30	-	.	ID=CRISPR2_REPEAT15_2168367_2168397;Name=CRISPR2_REPEAT15_2168367_2168397;Parent=CRISPR2_2167436_2172520;Note=ATTTAAATTCTAATATAGAAATACATAAAT;Dbxref=SO:0001459;Ontology_term=CRISPR
THCT15E1	CRISPRDetect	Spacer	2168397	2168433	36	-	.	ID=CRISPR2_SPACER15_2168397_2168433;Name=CRISPR2_SPACER15_2168397_2168433;Parent=CRISPR2_2167436_2172520;Note=ATCAAATTTTAGTTTGATTAATAAGTTTCTTTGCTC;Dbxref=SO:0001459;Ontology_term=CRISPR
THCT15E1	CRISPRDetect	direct_repeat	2168433	2168463	30	-	.	ID=CRISPR2_REPEAT16_2168433_2168463;Name=CRISPR2_REPEAT16_2168433_2168463;Parent=CRISPR2_2167436_2172520;Note=ATTTAAATTCTAATATAGAAATACATAAAT;Dbxref=SO:0001459;Ontology_term=CRISPR
THCT15E1	CRISPRDetect	Spacer	2168463	2168498	35	-	.	ID=CRISPR2_SPACER16_2168463_2168498;Name=CRISPR2_SPACER16_2168463_2168498;Parent=CRISPR2_2167436_2172520;Note=TGGAACAAATTAAAAGAAAAGAAAATAGATAAAAA;Dbxref=SO:0001459;Ontology_term=CRISPR
THCT15E1	CRISPRDetect	direct_repeat	2168498	2168528	30	-	.	ID=CRISPR2_REPEAT17_2168498_2168528;Name=CRISPR2_REPEAT17_2168498_2168528;Parent=CRISPR2_2167436_2172520;Note=ATTTAAATTCTAATATAGAAATACATAAAT;Dbxref=SO:0001459;Ontology_term=CRISPR
THCT15E1	CRISPRDetect	Spacer	2168528	2168563	35	-	.	ID=CRISPR2_SPACER17_2168528_2168563;Name=CRISPR2_SPACER17_2168528_2168563;Parent=CRISPR2_2167436_2172520;Note=ACACATGCTCTACAAGAATGGTTAAAAACTTACAA;Dbxref=SO:0001459;Ontology_term=CRISPR
THCT15E1	CRISPRDetect	direct_repeat	2168563	2168593	30	-	.	ID=CRISPR2_REPEAT18_2168563_2168593;Name=CRISPR2_REPEAT18_2168563_2168593;Parent=CRISPR2_2167436_2172520;Note=ATTTAAATTCTAATATAGAAATACATAAAT;Dbxref=SO:0001459;Ontology_term=CRISPR
THCT15E1	CRISPRDetect	Spacer	2168593	2168630	37	-	.	ID=CRISPR2_SPACER18_2168593_2168630;Name=CRISPR2_SPACER18_2168593_2168630;Parent=CRISPR2_2167436_2172520;Note=TAGAAGATACAGGATTTTGGCTATATGGCGATATAAC;Dbxref=SO:0001459;Ontology_term=CRISPR
THCT15E1	CRISPRDetect	direct_repeat	2168630	2168660	30	-	.	ID=CRISPR2_REPEAT19_2168630_2168660;Name=CRISPR2_REPEAT19_2168630_2168660;Parent=CRISPR2_2167436_2172520;Note=ATTTAAATTCTAATATAGAAATACATAAAT;Dbxref=SO:0001459;Ontology_term=CRISPR
THCT15E1	CRISPRDetect	Spacer	2168660	2168699	39	-	.	ID=CRISPR2_SPACER19_2168660_2168699;Name=CRISPR2_SPACER19_2168660_2168699;Parent=CRISPR2_2167436_2172520;Note=CAGAAAAATTAGATAGATTGAGATTTACAGAAAAAGATA;Dbxref=SO:0001459;Ontology_term=CRISPR
THCT15E1	CRISPRDetect	direct_repeat	2168699	2168729	30	-	.	ID=CRISPR2_REPEAT20_2168699_2168729;Name=CRISPR2_REPEAT20_2168699_2168729;Parent=CRISPR2_2167436_2172520;Note=ATTTAAATTCTAATATAGAAATACATAAAT;Dbxref=SO:0001459;Ontology_term=CRISPR
THCT15E1	CRISPRDetect	Spacer	2168729	2168764	35	-	.	ID=CRISPR2_SPACER20_2168729_2168764;Name=CRISPR2_SPACER20_2168729_2168764;Parent=CRISPR2_2167436_2172520;Note=TATAACCTTGCTTGTCTACTATTCCCATATATTCA;Dbxref=SO:0001459;Ontology_term=CRISPR
THCT15E1	CRISPRDetect	direct_repeat	2168764	2168794	30	-	.	ID=CRISPR2_REPEAT21_2168764_2168794;Name=CRISPR2_REPEAT21_2168764_2168794;Parent=CRISPR2_2167436_2172520;Note=ATTTAAATTCTAATATAGAAACACATAAAT;Dbxref=SO:0001459;Ontology_term=CRISPR
THCT15E1	CRISPRDetect	Spacer	2168794	2168831	37	-	.	ID=CRISPR2_SPACER21_2168794_2168831;Name=CRISPR2_SPACER21_2168794_2168831;Parent=CRISPR2_2167436_2172520;Note=TTAAGTATTTTTCAAATTTAGAACCAAACAAAGTTTC;Dbxref=SO:0001459;Ontology_term=CRISPR
THCT15E1	CRISPRDetect	direct_repeat	2168831	2168861	30	-	.	ID=CRISPR2_REPEAT22_2168831_2168861;Name=CRISPR2_REPEAT22_2168831_2168861;Parent=CRISPR2_2167436_2172520;Note=ATTTAAATTCTAATATAGAAATACATAAAT;Dbxref=SO:0001459;Ontology_term=CRISPR
THCT15E1	CRISPRDetect	Spacer	2168861	2168896	35	-	.	ID=CRISPR2_SPACER22_2168861_2168896;Name=CRISPR2_SPACER22_2168861_2168896;Parent=CRISPR2_2167436_2172520;Note=TAATTACCCGTTTGATAGATTAGAAGAAAAAATGT;Dbxref=SO:0001459;Ontology_term=CRISPR
THCT15E1	CRISPRDetect	direct_repeat	2168896	2168926	30	-	.	ID=CRISPR2_REPEAT23_2168896_2168926;Name=CRISPR2_REPEAT23_2168896_2168926;Parent=CRISPR2_2167436_2172520;Note=ATTTAAATTCTAATATAGAAATACATAAAT;Dbxref=SO:0001459;Ontology_term=CRISPR
THCT15E1	CRISPRDetect	Spacer	2168926	2168961	35	-	.	ID=CRISPR2_SPACER23_2168926_2168961;Name=CRISPR2_SPACER23_2168926_2168961;Parent=CRISPR2_2167436_2172520;Note=TCTTCATATTTAACTTTTGAATTACCATCATTAGT;Dbxref=SO:0001459;Ontology_term=CRISPR
THCT15E1	CRISPRDetect	direct_repeat	2168961	2168991	30	-	.	ID=CRISPR2_REPEAT24_2168961_2168991;Name=CRISPR2_REPEAT24_2168961_2168991;Parent=CRISPR2_2167436_2172520;Note=ATTTAAATTCTAATATAGAAATACATAAAT;Dbxref=SO:0001459;Ontology_term=CRISPR
THCT15E1	CRISPRDetect	Spacer	2168991	2169028	37	-	.	ID=CRISPR2_SPACER24_2168991_2169028;Name=CRISPR2_SPACER24_2168991_2169028;Parent=CRISPR2_2167436_2172520;Note=TATTTTTGATAGAAGCTTCTCTAACTATTTCTTTTTT;Dbxref=SO:0001459;Ontology_term=CRISPR
THCT15E1	CRISPRDetect	direct_repeat	2169028	2169058	30	-	.	ID=CRISPR2_REPEAT25_2169028_2169058;Name=CRISPR2_REPEAT25_2169028_2169058;Parent=CRISPR2_2167436_2172520;Note=ATTTAAATTCTAATATAGAAATACATAAAT;Dbxref=SO:0001459;Ontology_term=CRISPR
THCT15E1	CRISPRDetect	Spacer	2169058	2169094	36	-	.	ID=CRISPR2_SPACER25_2169058_2169094;Name=CRISPR2_SPACER25_2169058_2169094;Parent=CRISPR2_2167436_2172520;Note=AAAAGTATGGAGAAACAACAAAATTCATTGAAATTA;Dbxref=SO:0001459;Ontology_term=CRISPR
THCT15E1	CRISPRDetect	direct_repeat	2169094	2169124	30	-	.	ID=CRISPR2_REPEAT26_2169094_2169124;Name=CRISPR2_REPEAT26_2169094_2169124;Parent=CRISPR2_2167436_2172520;Note=ATTTAAATTCTAATATAGAAATACATAAAT;Dbxref=SO:0001459;Ontology_term=CRISPR
THCT15E1	CRISPRDetect	Spacer	2169124	2169160	36	-	.	ID=CRISPR2_SPACER26_2169124_2169160;Name=CRISPR2_SPACER26_2169124_2169160;Parent=CRISPR2_2167436_2172520;Note=AGTTTGAATGTAGCATTTAAAGAAAATATTAAACTC;Dbxref=SO:0001459;Ontology_term=CRISPR
THCT15E1	CRISPRDetect	direct_repeat	2169160	2169190	30	-	.	ID=CRISPR2_REPEAT27_2169160_2169190;Name=CRISPR2_REPEAT27_2169160_2169190;Parent=CRISPR2_2167436_2172520;Note=ATTTAAATTCTAATATAGAAATACATAAAT;Dbxref=SO:0001459;Ontology_term=CRISPR
THCT15E1	CRISPRDetect	Spacer	2169190	2169226	36	-	.	ID=CRISPR2_SPACER27_2169190_2169226;Name=CRISPR2_SPACER27_2169190_2169226;Parent=CRISPR2_2167436_2172520;Note=GTTCATTAAAGGGCTTCCTAATATGGTAGATAGTAA;Dbxref=SO:0001459;Ontology_term=CRISPR
THCT15E1	CRISPRDetect	direct_repeat	2169226	2169256	30	-	.	ID=CRISPR2_REPEAT28_2169226_2169256;Name=CRISPR2_REPEAT28_2169226_2169256;Parent=CRISPR2_2167436_2172520;Note=ATTTAAATTCTAATATAGAAATACATAAAT;Dbxref=SO:0001459;Ontology_term=CRISPR
THCT15E1	CRISPRDetect	Spacer	2169256	2169292	36	-	.	ID=CRISPR2_SPACER28_2169256_2169292;Name=CRISPR2_SPACER28_2169256_2169292;Parent=CRISPR2_2167436_2172520;Note=AATAGAGATACACAAGATATGAGCACCATCTTCAAT;Dbxref=SO:0001459;Ontology_term=CRISPR
THCT15E1	CRISPRDetect	direct_repeat	2169292	2169322	30	-	.	ID=CRISPR2_REPEAT29_2169292_2169322;Name=CRISPR2_REPEAT29_2169292_2169322;Parent=CRISPR2_2167436_2172520;Note=ATTTAAATTCTAATATAGAAATACATAAAT;Dbxref=SO:0001459;Ontology_term=CRISPR
THCT15E1	CRISPRDetect	Spacer	2169322	2169359	37	-	.	ID=CRISPR2_SPACER29_2169322_2169359;Name=CRISPR2_SPACER29_2169322_2169359;Parent=CRISPR2_2167436_2172520;Note=TCTAGCTAACATTTCTAGTCTATCCATCTTTCTAGCA;Dbxref=SO:0001459;Ontology_term=CRISPR
THCT15E1	CRISPRDetect	direct_repeat	2169359	2169389	30	-	.	ID=CRISPR2_REPEAT30_2169359_2169389;Name=CRISPR2_REPEAT30_2169359_2169389;Parent=CRISPR2_2167436_2172520;Note=ATTTAAATTCTAATATAGAAATACATAAAT;Dbxref=SO:0001459;Ontology_term=CRISPR
THCT15E1	CRISPRDetect	Spacer	2169389	2169425	36	-	.	ID=CRISPR2_SPACER30_2169389_2169425;Name=CRISPR2_SPACER30_2169389_2169425;Parent=CRISPR2_2167436_2172520;Note=CAATATAGGACATTACCTAGCAATAACCGAGGAACA;Dbxref=SO:0001459;Ontology_term=CRISPR
THCT15E1	CRISPRDetect	direct_repeat	2169425	2169455	30	-	.	ID=CRISPR2_REPEAT31_2169425_2169455;Name=CRISPR2_REPEAT31_2169425_2169455;Parent=CRISPR2_2167436_2172520;Note=ATTTAAATTCTAATATAGAAATACATAAAT;Dbxref=SO:0001459;Ontology_term=CRISPR
THCT15E1	CRISPRDetect	Spacer	2169455	2169491	36	-	.	ID=CRISPR2_SPACER31_2169455_2169491;Name=CRISPR2_SPACER31_2169455_2169491;Parent=CRISPR2_2167436_2172520;Note=CTTGTACTGGGTCTTTTTCACTTCCTCCTCTTTCAA;Dbxref=SO:0001459;Ontology_term=CRISPR
THCT15E1	CRISPRDetect	direct_repeat	2169491	2169521	30	-	.	ID=CRISPR2_REPEAT32_2169491_2169521;Name=CRISPR2_REPEAT32_2169491_2169521;Parent=CRISPR2_2167436_2172520;Note=ATTTAAATTCTAATATAGAAATACATAAAT;Dbxref=SO:0001459;Ontology_term=CRISPR
THCT15E1	CRISPRDetect	Spacer	2169521	2169556	35	-	.	ID=CRISPR2_SPACER32_2169521_2169556;Name=CRISPR2_SPACER32_2169521_2169556;Parent=CRISPR2_2167436_2172520;Note=TTAGACTTCATAAAATTTTCTAGCTCTTTTAAGCT;Dbxref=SO:0001459;Ontology_term=CRISPR
THCT15E1	CRISPRDetect	direct_repeat	2169556	2169586	30	-	.	ID=CRISPR2_REPEAT33_2169556_2169586;Name=CRISPR2_REPEAT33_2169556_2169586;Parent=CRISPR2_2167436_2172520;Note=ATTTAAATTCTAATATAGAAATACATAAAT;Dbxref=SO:0001459;Ontology_term=CRISPR
THCT15E1	CRISPRDetect	Spacer	2169586	2169622	36	-	.	ID=CRISPR2_SPACER33_2169586_2169622;Name=CRISPR2_SPACER33_2169586_2169622;Parent=CRISPR2_2167436_2172520;Note=TAAATAATTAAGCCAATTTTTTAAATTATTAAAAAA;Dbxref=SO:0001459;Ontology_term=CRISPR
THCT15E1	CRISPRDetect	direct_repeat	2169622	2169652	30	-	.	ID=CRISPR2_REPEAT34_2169622_2169652;Name=CRISPR2_REPEAT34_2169622_2169652;Parent=CRISPR2_2167436_2172520;Note=ATTTAAATTCTAATATAGAAATACATAAAT;Dbxref=SO:0001459;Ontology_term=CRISPR
THCT15E1	CRISPRDetect	Spacer	2169652	2169691	39	-	.	ID=CRISPR2_SPACER34_2169652_2169691;Name=CRISPR2_SPACER34_2169652_2169691;Parent=CRISPR2_2167436_2172520;Note=AAAAAGAACTTACTGCTTTCATAGTTTCAACAGTATCAA;Dbxref=SO:0001459;Ontology_term=CRISPR
THCT15E1	CRISPRDetect	direct_repeat	2169691	2169721	30	-	.	ID=CRISPR2_REPEAT35_2169691_2169721;Name=CRISPR2_REPEAT35_2169691_2169721;Parent=CRISPR2_2167436_2172520;Note=ATTTAAATTCTAATATAGAAATACATAAAT;Dbxref=SO:0001459;Ontology_term=CRISPR
THCT15E1	CRISPRDetect	Spacer	2169721	2169757	36	-	.	ID=CRISPR2_SPACER35_2169721_2169757;Name=CRISPR2_SPACER35_2169721_2169757;Parent=CRISPR2_2167436_2172520;Note=AAATTTAACTGAAAATGAAATACAAACAATAAGAAT;Dbxref=SO:0001459;Ontology_term=CRISPR
THCT15E1	CRISPRDetect	direct_repeat	2169757	2169787	30	-	.	ID=CRISPR2_REPEAT36_2169757_2169787;Name=CRISPR2_REPEAT36_2169757_2169787;Parent=CRISPR2_2167436_2172520;Note=ATTTAAATTCTAATATAGAAATACATAAAT;Dbxref=SO:0001459;Ontology_term=CRISPR
THCT15E1	CRISPRDetect	Spacer	2169787	2169824	37	-	.	ID=CRISPR2_SPACER36_2169787_2169824;Name=CRISPR2_SPACER36_2169787_2169824;Parent=CRISPR2_2167436_2172520;Note=CAGACCAAAAAACAATAATCATCCTAGGAACTGCTAA;Dbxref=SO:0001459;Ontology_term=CRISPR
THCT15E1	CRISPRDetect	direct_repeat	2169824	2169854	30	-	.	ID=CRISPR2_REPEAT37_2169824_2169854;Name=CRISPR2_REPEAT37_2169824_2169854;Parent=CRISPR2_2167436_2172520;Note=ATTTAAATTCTAATATAGAAATACATAAAT;Dbxref=SO:0001459;Ontology_term=CRISPR
THCT15E1	CRISPRDetect	Spacer	2169854	2169891	37	-	.	ID=CRISPR2_SPACER37_2169854_2169891;Name=CRISPR2_SPACER37_2169854_2169891;Parent=CRISPR2_2167436_2172520;Note=AAAAAGTAAGAAATAATATACCAGTACAATTAGTCGA;Dbxref=SO:0001459;Ontology_term=CRISPR
THCT15E1	CRISPRDetect	direct_repeat	2169891	2169921	30	-	.	ID=CRISPR2_REPEAT38_2169891_2169921;Name=CRISPR2_REPEAT38_2169891_2169921;Parent=CRISPR2_2167436_2172520;Note=ATTTAAATTCTAATATAGAAATACATAAAT;Dbxref=SO:0001459;Ontology_term=CRISPR
THCT15E1	CRISPRDetect	Spacer	2169921	2169956	35	-	.	ID=CRISPR2_SPACER38_2169921_2169956;Name=CRISPR2_SPACER38_2169921_2169956;Parent=CRISPR2_2167436_2172520;Note=TAATCTAAATGAAGTCAATAACCCTAGTGAAACAG;Dbxref=SO:0001459;Ontology_term=CRISPR
THCT15E1	CRISPRDetect	direct_repeat	2169956	2169986	30	-	.	ID=CRISPR2_REPEAT39_2169956_2169986;Name=CRISPR2_REPEAT39_2169956_2169986;Parent=CRISPR2_2167436_2172520;Note=ATTTAAATTCTAATATAGAAATACATAAAT;Dbxref=SO:0001459;Ontology_term=CRISPR
THCT15E1	CRISPRDetect	Spacer	2169986	2170024	38	-	.	ID=CRISPR2_SPACER39_2169986_2170024;Name=CRISPR2_SPACER39_2169986_2170024;Parent=CRISPR2_2167436_2172520;Note=CCAATCCTTTTTTATACCTTGTATGGATTTTCTCCTAA;Dbxref=SO:0001459;Ontology_term=CRISPR
THCT15E1	CRISPRDetect	direct_repeat	2170024	2170054	30	-	.	ID=CRISPR2_REPEAT40_2170024_2170054;Name=CRISPR2_REPEAT40_2170024_2170054;Parent=CRISPR2_2167436_2172520;Note=ATTTAAATTCTAATATAGAAATACATAAAT;Dbxref=SO:0001459;Ontology_term=CRISPR
THCT15E1	CRISPRDetect	Spacer	2170054	2170092	38	-	.	ID=CRISPR2_SPACER40_2170054_2170092;Name=CRISPR2_SPACER40_2170054_2170092;Parent=CRISPR2_2167436_2172520;Note=AAAAGCATTAAAATTAGATGTAATTAAATTATTTAAAA;Dbxref=SO:0001459;Ontology_term=CRISPR
THCT15E1	CRISPRDetect	direct_repeat	2170092	2170122	30	-	.	ID=CRISPR2_REPEAT41_2170092_2170122;Name=CRISPR2_REPEAT41_2170092_2170122;Parent=CRISPR2_2167436_2172520;Note=ATTTAAATTCTAATATAGAAATACATAAAT;Dbxref=SO:0001459;Ontology_term=CRISPR
THCT15E1	CRISPRDetect	Spacer	2170122	2170158	36	-	.	ID=CRISPR2_SPACER41_2170122_2170158;Name=CRISPR2_SPACER41_2170122_2170158;Parent=CRISPR2_2167436_2172520;Note=AGTAAAAAAGATTGGAATATTCTTGATTTGTTTGGT;Dbxref=SO:0001459;Ontology_term=CRISPR
THCT15E1	CRISPRDetect	direct_repeat	2170158	2170188	30	-	.	ID=CRISPR2_REPEAT42_2170158_2170188;Name=CRISPR2_REPEAT42_2170158_2170188;Parent=CRISPR2_2167436_2172520;Note=ATTTAAATTCTAATATAGAAATACATAAAT;Dbxref=SO:0001459;Ontology_term=CRISPR
THCT15E1	CRISPRDetect	Spacer	2170188	2170225	37	-	.	ID=CRISPR2_SPACER42_2170188_2170225;Name=CRISPR2_SPACER42_2170188_2170225;Parent=CRISPR2_2167436_2172520;Note=CCATTATTCATCCCCCAATAAGTTCCCATTGCTTTTA;Dbxref=SO:0001459;Ontology_term=CRISPR
THCT15E1	CRISPRDetect	direct_repeat	2170225	2170255	30	-	.	ID=CRISPR2_REPEAT43_2170225_2170255;Name=CRISPR2_REPEAT43_2170225_2170255;Parent=CRISPR2_2167436_2172520;Note=ATTTAAATTCTAATATAGAAATACATAAAT;Dbxref=SO:0001459;Ontology_term=CRISPR
THCT15E1	CRISPRDetect	Spacer	2170255	2170292	37	-	.	ID=CRISPR2_SPACER43_2170255_2170292;Name=CRISPR2_SPACER43_2170255_2170292;Parent=CRISPR2_2167436_2172520;Note=TATTTAGAAAAAAATAGTTTATTGAATGGTCAGATAA;Dbxref=SO:0001459;Ontology_term=CRISPR
THCT15E1	CRISPRDetect	direct_repeat	2170292	2170322	30	-	.	ID=CRISPR2_REPEAT44_2170292_2170322;Name=CRISPR2_REPEAT44_2170292_2170322;Parent=CRISPR2_2167436_2172520;Note=ATTTAAATTCTAATATAGAAATACATAAAT;Dbxref=SO:0001459;Ontology_term=CRISPR
THCT15E1	CRISPRDetect	Spacer	2170322	2170358	36	-	.	ID=CRISPR2_SPACER44_2170322_2170358;Name=CRISPR2_SPACER44_2170322_2170358;Parent=CRISPR2_2167436_2172520;Note=TTATAGACAGCAAAGAATGGCAAAAGTTCTGGGCTA;Dbxref=SO:0001459;Ontology_term=CRISPR
THCT15E1	CRISPRDetect	direct_repeat	2170358	2170388	30	-	.	ID=CRISPR2_REPEAT45_2170358_2170388;Name=CRISPR2_REPEAT45_2170358_2170388;Parent=CRISPR2_2167436_2172520;Note=ATTTAAATTCTAATATAGAAATACATAAAT;Dbxref=SO:0001459;Ontology_term=CRISPR
THCT15E1	CRISPRDetect	Spacer	2170388	2170424	36	-	.	ID=CRISPR2_SPACER45_2170388_2170424;Name=CRISPR2_SPACER45_2170388_2170424;Parent=CRISPR2_2167436_2172520;Note=CAACTTCACATGAGTTCATAGAAAATGTGAAAACTA;Dbxref=SO:0001459;Ontology_term=CRISPR
THCT15E1	CRISPRDetect	direct_repeat	2170424	2170454	30	-	.	ID=CRISPR2_REPEAT46_2170424_2170454;Name=CRISPR2_REPEAT46_2170424_2170454;Parent=CRISPR2_2167436_2172520;Note=ATTTAAATTCTAATATAGAAATACATAAAT;Dbxref=SO:0001459;Ontology_term=CRISPR
THCT15E1	CRISPRDetect	Spacer	2170454	2170489	35	-	.	ID=CRISPR2_SPACER46_2170454_2170489;Name=CRISPR2_SPACER46_2170454_2170489;Parent=CRISPR2_2167436_2172520;Note=TCCAACATTTGATCTATTTTTGGTTCTATTCTCAT;Dbxref=SO:0001459;Ontology_term=CRISPR
THCT15E1	CRISPRDetect	direct_repeat	2170489	2170519	30	-	.	ID=CRISPR2_REPEAT47_2170489_2170519;Name=CRISPR2_REPEAT47_2170489_2170519;Parent=CRISPR2_2167436_2172520;Note=ATTTAAATTCTAATATAGAAATACATAAAT;Dbxref=SO:0001459;Ontology_term=CRISPR
THCT15E1	CRISPRDetect	Spacer	2170519	2170554	35	-	.	ID=CRISPR2_SPACER47_2170519_2170554;Name=CRISPR2_SPACER47_2170519_2170554;Parent=CRISPR2_2167436_2172520;Note=AAGCAGAGAATGGGACAAGATATGAAAATATAGAA;Dbxref=SO:0001459;Ontology_term=CRISPR
THCT15E1	CRISPRDetect	direct_repeat	2170554	2170584	30	-	.	ID=CRISPR2_REPEAT48_2170554_2170584;Name=CRISPR2_REPEAT48_2170554_2170584;Parent=CRISPR2_2167436_2172520;Note=ATTTAAATTCTAATATAGAAATACATAAAT;Dbxref=SO:0001459;Ontology_term=CRISPR
THCT15E1	CRISPRDetect	Spacer	2170584	2170619	35	-	.	ID=CRISPR2_SPACER48_2170584_2170619;Name=CRISPR2_SPACER48_2170584_2170619;Parent=CRISPR2_2167436_2172520;Note=TTATTGAAGTTTTCTGATAGTCTTGTTAAAGCCTC;Dbxref=SO:0001459;Ontology_term=CRISPR
THCT15E1	CRISPRDetect	direct_repeat	2170619	2170649	30	-	.	ID=CRISPR2_REPEAT49_2170619_2170649;Name=CRISPR2_REPEAT49_2170619_2170649;Parent=CRISPR2_2167436_2172520;Note=ATTTAAATTCTAATATAGAAATACATAAAT;Dbxref=SO:0001459;Ontology_term=CRISPR
THCT15E1	CRISPRDetect	Spacer	2170649	2170686	37	-	.	ID=CRISPR2_SPACER49_2170649_2170686;Name=CRISPR2_SPACER49_2170649_2170686;Parent=CRISPR2_2167436_2172520;Note=TTAGAAAAAGAAATATCTTTCTTAGTATCAGATGCTA;Dbxref=SO:0001459;Ontology_term=CRISPR
THCT15E1	CRISPRDetect	direct_repeat	2170686	2170716	30	-	.	ID=CRISPR2_REPEAT50_2170686_2170716;Name=CRISPR2_REPEAT50_2170686_2170716;Parent=CRISPR2_2167436_2172520;Note=ATTTAAATTCTAATATAGAAATACATAAAT;Dbxref=SO:0001459;Ontology_term=CRISPR
THCT15E1	CRISPRDetect	Spacer	2170716	2170750	34	-	.	ID=CRISPR2_SPACER50_2170716_2170750;Name=CRISPR2_SPACER50_2170716_2170750;Parent=CRISPR2_2167436_2172520;Note=GAGGAAAAGATGAATATATATGAAAAATTATTAA;Dbxref=SO:0001459;Ontology_term=CRISPR
THCT15E1	CRISPRDetect	direct_repeat	2170750	2170780	30	-	.	ID=CRISPR2_REPEAT51_2170750_2170780;Name=CRISPR2_REPEAT51_2170750_2170780;Parent=CRISPR2_2167436_2172520;Note=ATTTAAATTCTAATATAGAAATACATAAAT;Dbxref=SO:0001459;Ontology_term=CRISPR
THCT15E1	CRISPRDetect	Spacer	2170780	2170816	36	-	.	ID=CRISPR2_SPACER51_2170780_2170816;Name=CRISPR2_SPACER51_2170780_2170816;Parent=CRISPR2_2167436_2172520;Note=ACAAGCCCCATTTGCTTAAATTGCTCTGTATACTCC;Dbxref=SO:0001459;Ontology_term=CRISPR
THCT15E1	CRISPRDetect	direct_repeat	2170816	2170846	30	-	.	ID=CRISPR2_REPEAT52_2170816_2170846;Name=CRISPR2_REPEAT52_2170816_2170846;Parent=CRISPR2_2167436_2172520;Note=ATTTAAATTCTAATATAGAAATACATAAAT;Dbxref=SO:0001459;Ontology_term=CRISPR
THCT15E1	CRISPRDetect	Spacer	2170846	2170882	36	-	.	ID=CRISPR2_SPACER52_2170846_2170882;Name=CRISPR2_SPACER52_2170846_2170882;Parent=CRISPR2_2167436_2172520;Note=ACTTGAAGAATTTCAAGAAGATTATAACAATAAGAA;Dbxref=SO:0001459;Ontology_term=CRISPR
THCT15E1	CRISPRDetect	direct_repeat	2170882	2170912	30	-	.	ID=CRISPR2_REPEAT53_2170882_2170912;Name=CRISPR2_REPEAT53_2170882_2170912;Parent=CRISPR2_2167436_2172520;Note=ATTTAAATTCTAATATAGAAATACATAAAT;Dbxref=SO:0001459;Ontology_term=CRISPR
THCT15E1	CRISPRDetect	Spacer	2170912	2170948	36	-	.	ID=CRISPR2_SPACER53_2170912_2170948;Name=CRISPR2_SPACER53_2170912_2170948;Parent=CRISPR2_2167436_2172520;Note=ATAAATGGTGTTGAATATTATTTATAAGAAGCTATT;Dbxref=SO:0001459;Ontology_term=CRISPR
THCT15E1	CRISPRDetect	direct_repeat	2170948	2170978	30	-	.	ID=CRISPR2_REPEAT54_2170948_2170978;Name=CRISPR2_REPEAT54_2170948_2170978;Parent=CRISPR2_2167436_2172520;Note=ATTTAAATTCTAATATAGAAATACATAAAT;Dbxref=SO:0001459;Ontology_term=CRISPR
THCT15E1	CRISPRDetect	Spacer	2170978	2171012	34	-	.	ID=CRISPR2_SPACER54_2170978_2171012;Name=CRISPR2_SPACER54_2170978_2171012;Parent=CRISPR2_2167436_2172520;Note=GAGGAAAAGATGAATATATATGAAAAATTATTAA;Dbxref=SO:0001459;Ontology_term=CRISPR
THCT15E1	CRISPRDetect	direct_repeat	2171012	2171042	30	-	.	ID=CRISPR2_REPEAT55_2171012_2171042;Name=CRISPR2_REPEAT55_2171012_2171042;Parent=CRISPR2_2167436_2172520;Note=ATTTAAATTCTAATATAGAAATACATAAAT;Dbxref=SO:0001459;Ontology_term=CRISPR
THCT15E1	CRISPRDetect	Spacer	2171042	2171079	37	-	.	ID=CRISPR2_SPACER55_2171042_2171079;Name=CRISPR2_SPACER55_2171042_2171079;Parent=CRISPR2_2167436_2172520;Note=GATTGGCATATCTTCTCCATACTTGGTGAGAATAAAT;Dbxref=SO:0001459;Ontology_term=CRISPR
THCT15E1	CRISPRDetect	direct_repeat	2171079	2171109	30	-	.	ID=CRISPR2_REPEAT56_2171079_2171109;Name=CRISPR2_REPEAT56_2171079_2171109;Parent=CRISPR2_2167436_2172520;Note=ATTTAAATTCTAATATAGAAATACATAAAT;Dbxref=SO:0001459;Ontology_term=CRISPR
THCT15E1	CRISPRDetect	Spacer	2171109	2171144	35	-	.	ID=CRISPR2_SPACER56_2171109_2171144;Name=CRISPR2_SPACER56_2171109_2171144;Parent=CRISPR2_2167436_2172520;Note=TAGTGACCAAAAGGGAACCACTACTAGTGACCAAA;Dbxref=SO:0001459;Ontology_term=CRISPR
THCT15E1	CRISPRDetect	direct_repeat	2171144	2171174	30	-	.	ID=CRISPR2_REPEAT57_2171144_2171174;Name=CRISPR2_REPEAT57_2171144_2171174;Parent=CRISPR2_2167436_2172520;Note=ATTTAAATTCTAATATAGAAATACATAAAT;Dbxref=SO:0001459;Ontology_term=CRISPR
THCT15E1	CRISPRDetect	Spacer	2171174	2171210	36	-	.	ID=CRISPR2_SPACER57_2171174_2171210;Name=CRISPR2_SPACER57_2171174_2171210;Parent=CRISPR2_2167436_2172520;Note=CTATGTATAATGAAAAGTCTAGGCAAAGAGATGTCT;Dbxref=SO:0001459;Ontology_term=CRISPR
THCT15E1	CRISPRDetect	direct_repeat	2171210	2171240	30	-	.	ID=CRISPR2_REPEAT58_2171210_2171240;Name=CRISPR2_REPEAT58_2171210_2171240;Parent=CRISPR2_2167436_2172520;Note=ATTTAAATTCTAATATAGAAATACATAAAT;Dbxref=SO:0001459;Ontology_term=CRISPR
THCT15E1	CRISPRDetect	Spacer	2171240	2171276	36	-	.	ID=CRISPR2_SPACER58_2171240_2171276;Name=CRISPR2_SPACER58_2171240_2171276;Parent=CRISPR2_2167436_2172520;Note=TCTCAATTCTAAATCTTTCATAAGTTCATAATCGTA;Dbxref=SO:0001459;Ontology_term=CRISPR
THCT15E1	CRISPRDetect	direct_repeat	2171276	2171306	30	-	.	ID=CRISPR2_REPEAT59_2171276_2171306;Name=CRISPR2_REPEAT59_2171276_2171306;Parent=CRISPR2_2167436_2172520;Note=ATTTAAATTCTAATATAGAAATACATAAAT;Dbxref=SO:0001459;Ontology_term=CRISPR
THCT15E1	CRISPRDetect	Spacer	2171306	2171341	35	-	.	ID=CRISPR2_SPACER59_2171306_2171341;Name=CRISPR2_SPACER59_2171306_2171341;Parent=CRISPR2_2167436_2172520;Note=TTGTATGAAATATAATTTATTGGTTGTTGCCATTC;Dbxref=SO:0001459;Ontology_term=CRISPR
THCT15E1	CRISPRDetect	direct_repeat	2171341	2171371	30	-	.	ID=CRISPR2_REPEAT60_2171341_2171371;Name=CRISPR2_REPEAT60_2171341_2171371;Parent=CRISPR2_2167436_2172520;Note=ATTTAAATTCTAATATAGAAATACATAAAT;Dbxref=SO:0001459;Ontology_term=CRISPR
THCT15E1	CRISPRDetect	Spacer	2171371	2171408	37	-	.	ID=CRISPR2_SPACER60_2171371_2171408;Name=CRISPR2_SPACER60_2171371_2171408;Parent=CRISPR2_2167436_2172520;Note=CAATATTTAACACACAAGGTTCTATGTTAAATTTTTC;Dbxref=SO:0001459;Ontology_term=CRISPR
THCT15E1	CRISPRDetect	direct_repeat	2171408	2171438	30	-	.	ID=CRISPR2_REPEAT61_2171408_2171438;Name=CRISPR2_REPEAT61_2171408_2171438;Parent=CRISPR2_2167436_2172520;Note=ATTTAAATTCTAATATAGAAATACATAAAT;Dbxref=SO:0001459;Ontology_term=CRISPR
THCT15E1	CRISPRDetect	Spacer	2171438	2171475	37	-	.	ID=CRISPR2_SPACER61_2171438_2171475;Name=CRISPR2_SPACER61_2171438_2171475;Parent=CRISPR2_2167436_2172520;Note=CAAAAAACTTAGTTGCTGCTGCATCTAGTGCAGATTC;Dbxref=SO:0001459;Ontology_term=CRISPR
THCT15E1	CRISPRDetect	direct_repeat	2171475	2171505	30	-	.	ID=CRISPR2_REPEAT62_2171475_2171505;Name=CRISPR2_REPEAT62_2171475_2171505;Parent=CRISPR2_2167436_2172520;Note=ATTTAAATTCTAATATAGAAATACATAAAT;Dbxref=SO:0001459;Ontology_term=CRISPR
THCT15E1	CRISPRDetect	Spacer	2171505	2171541	36	-	.	ID=CRISPR2_SPACER62_2171505_2171541;Name=CRISPR2_SPACER62_2171505_2171541;Parent=CRISPR2_2167436_2172520;Note=GGAAATGGGAAAAGAAAATATAAGGCTTTTAAGAAA;Dbxref=SO:0001459;Ontology_term=CRISPR
THCT15E1	CRISPRDetect	direct_repeat	2171541	2171571	30	-	.	ID=CRISPR2_REPEAT63_2171541_2171571;Name=CRISPR2_REPEAT63_2171541_2171571;Parent=CRISPR2_2167436_2172520;Note=ATTTAAATTCTAATATAGAAATACATAAAT;Dbxref=SO:0001459;Ontology_term=CRISPR
THCT15E1	CRISPRDetect	Spacer	2171571	2171606	35	-	.	ID=CRISPR2_SPACER63_2171571_2171606;Name=CRISPR2_SPACER63_2171571_2171606;Parent=CRISPR2_2167436_2172520;Note=GCTGTAAAATCTCCATATATAGATTTATATGTTCC;Dbxref=SO:0001459;Ontology_term=CRISPR
THCT15E1	CRISPRDetect	direct_repeat	2171606	2171636	30	-	.	ID=CRISPR2_REPEAT64_2171606_2171636;Name=CRISPR2_REPEAT64_2171606_2171636;Parent=CRISPR2_2167436_2172520;Note=ATTTAAATTCTAATATAGAAATACATAAAT;Dbxref=SO:0001459;Ontology_term=CRISPR
THCT15E1	CRISPRDetect	Spacer	2171636	2171671	35	-	.	ID=CRISPR2_SPACER64_2171636_2171671;Name=CRISPR2_SPACER64_2171636_2171671;Parent=CRISPR2_2167436_2172520;Note=GCTGTAAAATCTCCATATATAGATTTATATGTTCC;Dbxref=SO:0001459;Ontology_term=CRISPR
THCT15E1	CRISPRDetect	direct_repeat	2171671	2171701	30	-	.	ID=CRISPR2_REPEAT65_2171671_2171701;Name=CRISPR2_REPEAT65_2171671_2171701;Parent=CRISPR2_2167436_2172520;Note=ATTTAAATTCTAATATAGAAATACATAAAT;Dbxref=SO:0001459;Ontology_term=CRISPR
THCT15E1	CRISPRDetect	Spacer	2171701	2171737	36	-	.	ID=CRISPR2_SPACER65_2171701_2171737;Name=CRISPR2_SPACER65_2171701_2171737;Parent=CRISPR2_2167436_2172520;Note=GGAAAACAAGAAGAAAGAATCTCTCTTGACAATGTT;Dbxref=SO:0001459;Ontology_term=CRISPR
THCT15E1	CRISPRDetect	direct_repeat	2171737	2171767	30	-	.	ID=CRISPR2_REPEAT66_2171737_2171767;Name=CRISPR2_REPEAT66_2171737_2171767;Parent=CRISPR2_2167436_2172520;Note=ATTTAAATTCTAATATAGAAATACATAAAT;Dbxref=SO:0001459;Ontology_term=CRISPR
THCT15E1	CRISPRDetect	Spacer	2171767	2171805	38	-	.	ID=CRISPR2_SPACER66_2171767_2171805;Name=CRISPR2_SPACER66_2171767_2171805;Parent=CRISPR2_2167436_2172520;Note=TACACTCCAAAAAGGCGATGAAGTATTAGTTCTTGTTA;Dbxref=SO:0001459;Ontology_term=CRISPR
THCT15E1	CRISPRDetect	direct_repeat	2171805	2171835	30	-	.	ID=CRISPR2_REPEAT67_2171805_2171835;Name=CRISPR2_REPEAT67_2171805_2171835;Parent=CRISPR2_2167436_2172520;Note=ATTTAAATTCTAATATAGAAATACATAAAT;Dbxref=SO:0001459;Ontology_term=CRISPR
THCT15E1	CRISPRDetect	Spacer	2171835	2171871	36	-	.	ID=CRISPR2_SPACER67_2171835_2171871;Name=CRISPR2_SPACER67_2171835_2171871;Parent=CRISPR2_2167436_2172520;Note=GATAACTTCAATAGCATCTATTAACTTTATATCTTC;Dbxref=SO:0001459;Ontology_term=CRISPR
THCT15E1	CRISPRDetect	direct_repeat	2171871	2171901	30	-	.	ID=CRISPR2_REPEAT68_2171871_2171901;Name=CRISPR2_REPEAT68_2171871_2171901;Parent=CRISPR2_2167436_2172520;Note=ATTTAAATTCTAATATAGAAATACATAAAT;Dbxref=SO:0001459;Ontology_term=CRISPR
THCT15E1	CRISPRDetect	Spacer	2171901	2171937	36	-	.	ID=CRISPR2_SPACER68_2171901_2171937;Name=CRISPR2_SPACER68_2171901_2171937;Parent=CRISPR2_2167436_2172520;Note=TCATAAAACATTGGCTTTTTTACGATACTTCTAAAT;Dbxref=SO:0001459;Ontology_term=CRISPR
THCT15E1	CRISPRDetect	direct_repeat	2171937	2171967	30	-	.	ID=CRISPR2_REPEAT69_2171937_2171967;Name=CRISPR2_REPEAT69_2171937_2171967;Parent=CRISPR2_2167436_2172520;Note=ATTTAAATTCTAATATAGAAATACATAAAT;Dbxref=SO:0001459;Ontology_term=CRISPR
THCT15E1	CRISPRDetect	Spacer	2171967	2172005	38	-	.	ID=CRISPR2_SPACER69_2171967_2172005;Name=CRISPR2_SPACER69_2171967_2172005;Parent=CRISPR2_2167436_2172520;Note=TAGCTTTTTTTAATGAGCAACAAGTAGCTAATTATGAA;Dbxref=SO:0001459;Ontology_term=CRISPR
THCT15E1	CRISPRDetect	direct_repeat	2172005	2172035	30	-	.	ID=CRISPR2_REPEAT70_2172005_2172035;Name=CRISPR2_REPEAT70_2172005_2172035;Parent=CRISPR2_2167436_2172520;Note=ATTTAAATTCTAATATAGAAATACATAAAT;Dbxref=SO:0001459;Ontology_term=CRISPR
THCT15E1	CRISPRDetect	Spacer	2172035	2172073	38	-	.	ID=CRISPR2_SPACER70_2172035_2172073;Name=CRISPR2_SPACER70_2172035_2172073;Parent=CRISPR2_2167436_2172520;Note=TCACTAAATCCAACCCATACAATATCTCCAACTTTACG;Dbxref=SO:0001459;Ontology_term=CRISPR
THCT15E1	CRISPRDetect	direct_repeat	2172073	2172103	30	-	.	ID=CRISPR2_REPEAT71_2172073_2172103;Name=CRISPR2_REPEAT71_2172073_2172103;Parent=CRISPR2_2167436_2172520;Note=ATTTAAATTCTAATATAGAAATACATAAAT;Dbxref=SO:0001459;Ontology_term=CRISPR
THCT15E1	CRISPRDetect	Spacer	2172103	2172141	38	-	.	ID=CRISPR2_SPACER71_2172103_2172141;Name=CRISPR2_SPACER71_2172103_2172141;Parent=CRISPR2_2167436_2172520;Note=AGAGAAGCTGAGGTTTTAGCACTATGTGAAAAGACACC;Dbxref=SO:0001459;Ontology_term=CRISPR
THCT15E1	CRISPRDetect	direct_repeat	2172141	2172171	30	-	.	ID=CRISPR2_REPEAT72_2172141_2172171;Name=CRISPR2_REPEAT72_2172141_2172171;Parent=CRISPR2_2167436_2172520;Note=ATTTAAATTCTAATATAGAAATACATAAAT;Dbxref=SO:0001459;Ontology_term=CRISPR
THCT15E1	CRISPRDetect	Spacer	2172171	2172208	37	-	.	ID=CRISPR2_SPACER72_2172171_2172208;Name=CRISPR2_SPACER72_2172171_2172208;Parent=CRISPR2_2167436_2172520;Note=TAATAGCTTCTATATTAATAGTAGCCAATGAACAAGG;Dbxref=SO:0001459;Ontology_term=CRISPR
THCT15E1	CRISPRDetect	direct_repeat	2172208	2172238	30	-	.	ID=CRISPR2_REPEAT73_2172208_2172238;Name=CRISPR2_REPEAT73_2172208_2172238;Parent=CRISPR2_2167436_2172520;Note=ATTTAAATTCTAATATAGAAATACATAAAT;Dbxref=SO:0001459;Ontology_term=CRISPR
THCT15E1	CRISPRDetect	Spacer	2172238	2172275	37	-	.	ID=CRISPR2_SPACER73_2172238_2172275;Name=CRISPR2_SPACER73_2172238_2172275;Parent=CRISPR2_2167436_2172520;Note=ATAAATTAAAGAATTTAAATTCAAAAAGAGCATACAA;Dbxref=SO:0001459;Ontology_term=CRISPR
THCT15E1	CRISPRDetect	direct_repeat	2172275	2172305	30	-	.	ID=CRISPR2_REPEAT74_2172275_2172305;Name=CRISPR2_REPEAT74_2172275_2172305;Parent=CRISPR2_2167436_2172520;Note=ATTTAAATTCTAATATAGAAATACATAAAT;Dbxref=SO:0001459;Ontology_term=CRISPR
THCT15E1	CRISPRDetect	Spacer	2172305	2172341	36	-	.	ID=CRISPR2_SPACER74_2172305_2172341;Name=CRISPR2_SPACER74_2172305_2172341;Parent=CRISPR2_2167436_2172520;Note=TTTCTTCAGATGATTCATATAAGCATCACTTCCATC;Dbxref=SO:0001459;Ontology_term=CRISPR
THCT15E1	CRISPRDetect	direct_repeat	2172341	2172371	30	-	.	ID=CRISPR2_REPEAT75_2172341_2172371;Name=CRISPR2_REPEAT75_2172341_2172371;Parent=CRISPR2_2167436_2172520;Note=ATTTAAATTCTAATATAGAAATACATAAAT;Dbxref=SO:0001459;Ontology_term=CRISPR
THCT15E1	CRISPRDetect	Spacer	2172371	2172408	37	-	.	ID=CRISPR2_SPACER75_2172371_2172408;Name=CRISPR2_SPACER75_2172371_2172408;Parent=CRISPR2_2167436_2172520;Note=TTCATCCATAGTTTTTGAGTAGTCTTTTTCTTTCTCC;Dbxref=SO:0001459;Ontology_term=CRISPR
THCT15E1	CRISPRDetect	direct_repeat	2172408	2172438	30	-	.	ID=CRISPR2_REPEAT76_2172408_2172438;Name=CRISPR2_REPEAT76_2172408_2172438;Parent=CRISPR2_2167436_2172520;Note=ATTTAAATTCTAATATAGAAATACATAAAT;Dbxref=SO:0001459;Ontology_term=CRISPR
THCT15E1	CRISPRDetect	Spacer	2172438	2172491	53	-	.	ID=CRISPR2_SPACER76_2172438_2172491;Name=CRISPR2_SPACER76_2172438_2172491;Parent=CRISPR2_2167436_2172520;Note=AGCTACCTAAAAAAACTACTCCCATATAATACTTTTTTAATATCTTTTTGTCA;Dbxref=SO:0001459;Ontology_term=CRISPR
THCT15E1	CRISPRDetect	direct_repeat	2172491	2172526	32	-	.	ID=CRISPR2_REPEAT77_2172491_2172526;Name=CRISPR2_REPEAT77_2172491_2172526;Parent=CRISPR2_2167436_2172520;Note=ATATAAGTTTTTTTAATAAAAAATAAAAAAAT;Dbxref=SO:0001459;Ontology_term=CRISPR
THCT5A4	CRISPRDetect	repeat_region	1339251	1341736	2486	-	.	ID=CRISPR1_1339251_1341736;Note=ATAAGAGAGAATATAACTCCGAGAGGAGACGGAAAC;Dbxref=SO:0001459;Ontology_term=CRISPR;Array_quality_score=4.24
THCT5A4	CRISPRDetect	direct_repeat	1339251	1339287	36	-	.	ID=CRISPR1_REPEAT1_1339251_1339287;Name=CRISPR1_REPEAT1_1339251_1339287;Parent=CRISPR1_1339251_1341736;Note=ATTTCCGTCTCCTCTCGGAGTTATATTCTCTCTTAT;Dbxref=SO:0001459;Ontology_term=CRISPR
THCT5A4	CRISPRDetect	Spacer	1339287	1339337	50	-	.	ID=CRISPR1_SPACER1_1339287_1339337;Name=CRISPR1_SPACER1_1339287_1339337;Parent=CRISPR1_1339251_1341736;Note=TTTTAGAAAATTCATAACAATAATATTTTTATTAATATATTTTTAAGATT;Dbxref=SO:0001459;Ontology_term=CRISPR
THCT5A4	CRISPRDetect	direct_repeat	1339337	1339373	36	-	.	ID=CRISPR1_REPEAT2_1339337_1339373;Name=CRISPR1_REPEAT2_1339337_1339373;Parent=CRISPR1_1339251_1341736;Note=ACTTCCGTCTCCTCTCGGAGTTATATTCTCTCTTAT;Dbxref=SO:0001459;Ontology_term=CRISPR
THCT5A4	CRISPRDetect	Spacer	1339373	1339415	42	-	.	ID=CRISPR1_SPACER2_1339373_1339415;Name=CRISPR1_SPACER2_1339373_1339415;Parent=CRISPR1_1339251_1341736;Note=TAACCTTATCAGCTGTATTATACCATAAATTAAAGAAAATGT;Dbxref=SO:0001459;Ontology_term=CRISPR
THCT5A4	CRISPRDetect	direct_repeat	1339415	1339451	36	-	.	ID=CRISPR1_REPEAT3_1339415_1339451;Name=CRISPR1_REPEAT3_1339415_1339451;Parent=CRISPR1_1339251_1341736;Note=GTTTCCGTCTCCTCTCGGAGTTATATTCTCTCTTAT;Dbxref=SO:0001459;Ontology_term=CRISPR
THCT5A4	CRISPRDetect	Spacer	1339451	1339494	43	-	.	ID=CRISPR1_SPACER3_1339451_1339494;Name=CRISPR1_SPACER3_1339451_1339494;Parent=CRISPR1_1339251_1341736;Note=CTTAAAGGAGGCTAAAAATGGACAGTTTAGGGATTTATATAGG;Dbxref=SO:0001459;Ontology_term=CRISPR
THCT5A4	CRISPRDetect	direct_repeat	1339494	1339530	36	-	.	ID=CRISPR1_REPEAT4_1339494_1339530;Name=CRISPR1_REPEAT4_1339494_1339530;Parent=CRISPR1_1339251_1341736;Note=GTTTCCGTCTCCTCTCGGAGTTATATTCTCTCTTAT;Dbxref=SO:0001459;Ontology_term=CRISPR
THCT5A4	CRISPRDetect	Spacer	1339530	1339570	40	-	.	ID=CRISPR1_SPACER4_1339530_1339570;Name=CRISPR1_SPACER4_1339530_1339570;Parent=CRISPR1_1339251_1341736;Note=AAAAATAACACTTTTAGTTTTGGAGCTGAAGGAGGTTGGA;Dbxref=SO:0001459;Ontology_term=CRISPR
THCT5A4	CRISPRDetect	direct_repeat	1339570	1339606	36	-	.	ID=CRISPR1_REPEAT5_1339570_1339606;Name=CRISPR1_REPEAT5_1339570_1339606;Parent=CRISPR1_1339251_1341736;Note=GTTTCCGTCTCCTCTCGGAGTTATATTCTCTCTTAT;Dbxref=SO:0001459;Ontology_term=CRISPR
THCT5A4	CRISPRDetect	Spacer	1339606	1339647	41	-	.	ID=CRISPR1_SPACER5_1339606_1339647;Name=CRISPR1_SPACER5_1339606_1339647;Parent=CRISPR1_1339251_1341736;Note=CCCCACCACCTACGAAGTGTAGGTATTGTTAGTTTCTTTAA;Dbxref=SO:0001459;Ontology_term=CRISPR
THCT5A4	CRISPRDetect	direct_repeat	1339647	1339683	36	-	.	ID=CRISPR1_REPEAT6_1339647_1339683;Name=CRISPR1_REPEAT6_1339647_1339683;Parent=CRISPR1_1339251_1341736;Note=GTTTCCGTCTCCTCTCGGAGTTATATTCTCTCTTAT;Dbxref=SO:0001459;Ontology_term=CRISPR
THCT5A4	CRISPRDetect	Spacer	1339683	1339723	40	-	.	ID=CRISPR1_SPACER6_1339683_1339723;Name=CRISPR1_SPACER6_1339683_1339723;Parent=CRISPR1_1339251_1341736;Note=AAAAATAACACTTTTAGTTTTGGAGCTGAAGGAGGTTGGA;Dbxref=SO:0001459;Ontology_term=CRISPR
THCT5A4	CRISPRDetect	direct_repeat	1339723	1339759	36	-	.	ID=CRISPR1_REPEAT7_1339723_1339759;Name=CRISPR1_REPEAT7_1339723_1339759;Parent=CRISPR1_1339251_1341736;Note=GTTTCCGTCTCCTCTCGGAGTTATATTCTCTCTTAT;Dbxref=SO:0001459;Ontology_term=CRISPR
THCT5A4	CRISPRDetect	Spacer	1339759	1339802	43	-	.	ID=CRISPR1_SPACER7_1339759_1339802;Name=CRISPR1_SPACER7_1339759_1339802;Parent=CRISPR1_1339251_1341736;Note=AAGCCAAAGAGGATGTTTTGATAGCGTCCTTGATGTCCATACA;Dbxref=SO:0001459;Ontology_term=CRISPR
THCT5A4	CRISPRDetect	direct_repeat	1339802	1339838	36	-	.	ID=CRISPR1_REPEAT8_1339802_1339838;Name=CRISPR1_REPEAT8_1339802_1339838;Parent=CRISPR1_1339251_1341736;Note=GTTTCCGTCTCCTCTCGGAGTTATATTCTCTCTTAT;Dbxref=SO:0001459;Ontology_term=CRISPR
THCT5A4	CRISPRDetect	Spacer	1339838	1339881	43	-	.	ID=CRISPR1_SPACER8_1339838_1339881;Name=CRISPR1_SPACER8_1339838_1339881;Parent=CRISPR1_1339251_1341736;Note=TTTTTTTGCAAGTGTTAAACTTGCATTTTTTAACATTTTTCTT;Dbxref=SO:0001459;Ontology_term=CRISPR
THCT5A4	CRISPRDetect	direct_repeat	1339881	1339917	36	-	.	ID=CRISPR1_REPEAT9_1339881_1339917;Name=CRISPR1_REPEAT9_1339881_1339917;Parent=CRISPR1_1339251_1341736;Note=GTTTCCGTCTCCTCTCGGAGTTATATTCTCTCTTAT;Dbxref=SO:0001459;Ontology_term=CRISPR
THCT5A4	CRISPRDetect	Spacer	1339917	1339955	38	-	.	ID=CRISPR1_SPACER9_1339917_1339955;Name=CRISPR1_SPACER9_1339917_1339955;Parent=CRISPR1_1339251_1341736;Note=TTTTTAATTCATAATTTATTACTACTCTATAATTACCA;Dbxref=SO:0001459;Ontology_term=CRISPR
THCT5A4	CRISPRDetect	direct_repeat	1339955	1339991	36	-	.	ID=CRISPR1_REPEAT10_1339955_1339991;Name=CRISPR1_REPEAT10_1339955_1339991;Parent=CRISPR1_1339251_1341736;Note=GTTTCCGTCTCCTCTCGGAGTTATATTCTCTCTTAT;Dbxref=SO:0001459;Ontology_term=CRISPR
THCT5A4	CRISPRDetect	Spacer	1339991	1340033	42	-	.	ID=CRISPR1_SPACER10_1339991_1340033;Name=CRISPR1_SPACER10_1339991_1340033;Parent=CRISPR1_1339251_1341736;Note=TGAAAGCAGTTGCAGGTAAATATAAATTTAATATTAGTGAAA;Dbxref=SO:0001459;Ontology_term=CRISPR
THCT5A4	CRISPRDetect	direct_repeat	1340033	1340069	36	-	.	ID=CRISPR1_REPEAT11_1340033_1340069;Name=CRISPR1_REPEAT11_1340033_1340069;Parent=CRISPR1_1339251_1341736;Note=GTTTCCGTCTCCTCTCGGAGTTATATTCTCTCTTAT;Dbxref=SO:0001459;Ontology_term=CRISPR
THCT5A4	CRISPRDetect	Spacer	1340069	1340107	38	-	.	ID=CRISPR1_SPACER11_1340069_1340107;Name=CRISPR1_SPACER11_1340069_1340107;Parent=CRISPR1_1339251_1341736;Note=ATTATTTACAGTTGATGATAATTATATTGATTATCTAA;Dbxref=SO:0001459;Ontology_term=CRISPR
THCT5A4	CRISPRDetect	direct_repeat	1340107	1340143	36	-	.	ID=CRISPR1_REPEAT12_1340107_1340143;Name=CRISPR1_REPEAT12_1340107_1340143;Parent=CRISPR1_1339251_1341736;Note=GTTTCCGTCTCCTCTCGGAGTTATATTCTCTCTTAT;Dbxref=SO:0001459;Ontology_term=CRISPR
THCT5A4	CRISPRDetect	Spacer	1340143	1340183	40	-	.	ID=CRISPR1_SPACER12_1340143_1340183;Name=CRISPR1_SPACER12_1340143_1340183;Parent=CRISPR1_1339251_1341736;Note=GATAAAAAGATAAAATATGCAAAAAATTTAAGGAGGTAAG;Dbxref=SO:0001459;Ontology_term=CRISPR
THCT5A4	CRISPRDetect	direct_repeat	1340183	1340219	36	-	.	ID=CRISPR1_REPEAT13_1340183_1340219;Name=CRISPR1_REPEAT13_1340183_1340219;Parent=CRISPR1_1339251_1341736;Note=GTTTCCGTCTCCTCTCGGAGTTATATTCTCTCTTAT;Dbxref=SO:0001459;Ontology_term=CRISPR
THCT5A4	CRISPRDetect	Spacer	1340219	1340258	39	-	.	ID=CRISPR1_SPACER13_1340219_1340258;Name=CRISPR1_SPACER13_1340219_1340258;Parent=CRISPR1_1339251_1341736;Note=TATAAAAAAAATGATGATGGAAGTATACTACTTAAAAAA;Dbxref=SO:0001459;Ontology_term=CRISPR
THCT5A4	CRISPRDetect	direct_repeat	1340258	1340294	36	-	.	ID=CRISPR1_REPEAT14_1340258_1340294;Name=CRISPR1_REPEAT14_1340258_1340294;Parent=CRISPR1_1339251_1341736;Note=GTTTCCGTCTCCTCTCGGAGTTATATTCTCTCTTAT;Dbxref=SO:0001459;Ontology_term=CRISPR
THCT5A4	CRISPRDetect	Spacer	1340294	1340337	43	-	.	ID=CRISPR1_SPACER14_1340294_1340337;Name=CRISPR1_SPACER14_1340294_1340337;Parent=CRISPR1_1339251_1341736;Note=TCAAAGAGTATTTATGTTTATTAGAATTTTTAAAATAAAGTTG;Dbxref=SO:0001459;Ontology_term=CRISPR
THCT5A4	CRISPRDetect	direct_repeat	1340337	1340373	36	-	.	ID=CRISPR1_REPEAT15_1340337_1340373;Name=CRISPR1_REPEAT15_1340337_1340373;Parent=CRISPR1_1339251_1341736;Note=GTTTCCGTCTCCTCTCGGAGTTATATTCTCTCTTAT;Dbxref=SO:0001459;Ontology_term=CRISPR
THCT5A4	CRISPRDetect	Spacer	1340373	1340412	39	-	.	ID=CRISPR1_SPACER15_1340373_1340412;Name=CRISPR1_SPACER15_1340373_1340412;Parent=CRISPR1_1339251_1341736;Note=CGACTATAAAAATACACTGAAAACAGGACGCACCGTAAA;Dbxref=SO:0001459;Ontology_term=CRISPR
THCT5A4	CRISPRDetect	direct_repeat	1340412	1340448	36	-	.	ID=CRISPR1_REPEAT16_1340412_1340448;Name=CRISPR1_REPEAT16_1340412_1340448;Parent=CRISPR1_1339251_1341736;Note=GTTTCCGTCTCCTCTCGGAGTTATATTCTCTCTTAT;Dbxref=SO:0001459;Ontology_term=CRISPR
THCT5A4	CRISPRDetect	Spacer	1340448	1340491	43	-	.	ID=CRISPR1_SPACER16_1340448_1340491;Name=CRISPR1_SPACER16_1340448_1340491;Parent=CRISPR1_1339251_1341736;Note=TTGCTAGTAATAGCAATTACAAGAATTTTAAATTAGTAAGAAT;Dbxref=SO:0001459;Ontology_term=CRISPR
THCT5A4	CRISPRDetect	direct_repeat	1340491	1340527	36	-	.	ID=CRISPR1_REPEAT17_1340491_1340527;Name=CRISPR1_REPEAT17_1340491_1340527;Parent=CRISPR1_1339251_1341736;Note=GTTTCCGTCTCCTCTCGGAGTTATATTCTCTCTTAT;Dbxref=SO:0001459;Ontology_term=CRISPR
THCT5A4	CRISPRDetect	Spacer	1340527	1340566	39	-	.	ID=CRISPR1_SPACER17_1340527_1340566;Name=CRISPR1_SPACER17_1340527_1340566;Parent=CRISPR1_1339251_1341736;Note=TGAAAATATACAAGGTTACATCTTTGAAAGTATTGAAGA;Dbxref=SO:0001459;Ontology_term=CRISPR
THCT5A4	CRISPRDetect	direct_repeat	1340566	1340602	36	-	.	ID=CRISPR1_REPEAT18_1340566_1340602;Name=CRISPR1_REPEAT18_1340566_1340602;Parent=CRISPR1_1339251_1341736;Note=GTTTCCGTCTCCTCTCGGAGTTATATTCTCTCTTAT;Dbxref=SO:0001459;Ontology_term=CRISPR
THCT5A4	CRISPRDetect	Spacer	1340602	1340639	37	-	.	ID=CRISPR1_SPACER18_1340602_1340639;Name=CRISPR1_SPACER18_1340602_1340639;Parent=CRISPR1_1339251_1341736;Note=TAGCTTGAACTGGGAGCTTCAAGCAAGTAATAGAGAA;Dbxref=SO:0001459;Ontology_term=CRISPR
THCT5A4	CRISPRDetect	direct_repeat	1340639	1340675	36	-	.	ID=CRISPR1_REPEAT19_1340639_1340675;Name=CRISPR1_REPEAT19_1340639_1340675;Parent=CRISPR1_1339251_1341736;Note=GTTTCCGTCTCCTCTCGGAGTTATATTCTCTCTTAT;Dbxref=SO:0001459;Ontology_term=CRISPR
THCT5A4	CRISPRDetect	Spacer	1340675	1340715	40	-	.	ID=CRISPR1_SPACER19_1340675_1340715;Name=CRISPR1_SPACER19_1340675_1340715;Parent=CRISPR1_1339251_1341736;Note=GTTGGTGGATAAGGGATATATTAAACAATCTTTAATTTCA;Dbxref=SO:0001459;Ontology_term=CRISPR
THCT5A4	CRISPRDetect	direct_repeat	1340715	1340751	36	-	.	ID=CRISPR1_REPEAT20_1340715_1340751;Name=CRISPR1_REPEAT20_1340715_1340751;Parent=CRISPR1_1339251_1341736;Note=GTTTCCGTCTCCTCTCGGAGTTATATTCTCTCTTAT;Dbxref=SO:0001459;Ontology_term=CRISPR
THCT5A4	CRISPRDetect	Spacer	1340751	1340789	38	-	.	ID=CRISPR1_SPACER20_1340751_1340789;Name=CRISPR1_SPACER20_1340751_1340789;Parent=CRISPR1_1339251_1341736;Note=AAAATTAAAAAGGTGCAGCGTAATTGCACCAAAGAGGA;Dbxref=SO:0001459;Ontology_term=CRISPR
THCT5A4	CRISPRDetect	direct_repeat	1340789	1340825	36	-	.	ID=CRISPR1_REPEAT21_1340789_1340825;Name=CRISPR1_REPEAT21_1340789_1340825;Parent=CRISPR1_1339251_1341736;Note=GTTTCCGTCTCCTCTCGGAGTTATATTCTCTCTTAT;Dbxref=SO:0001459;Ontology_term=CRISPR
THCT5A4	CRISPRDetect	Spacer	1340825	1340866	41	-	.	ID=CRISPR1_SPACER21_1340825_1340866;Name=CRISPR1_SPACER21_1340825_1340866;Parent=CRISPR1_1339251_1341736;Note=GCTATAAATAAGGTAGAAGGGGACAACAAGCAAGTATTAAA;Dbxref=SO:0001459;Ontology_term=CRISPR
THCT5A4	CRISPRDetect	direct_repeat	1340866	1340902	36	-	.	ID=CRISPR1_REPEAT22_1340866_1340902;Name=CRISPR1_REPEAT22_1340866_1340902;Parent=CRISPR1_1339251_1341736;Note=GTTTCCGTCTCCTCTCGGAGTTATATTCTCTCTTAT;Dbxref=SO:0001459;Ontology_term=CRISPR
THCT5A4	CRISPRDetect	Spacer	1340902	1340943	41	-	.	ID=CRISPR1_SPACER22_1340902_1340943;Name=CRISPR1_SPACER22_1340902_1340943;Parent=CRISPR1_1339251_1341736;Note=TAAATACATATTAATAAATGTTTCAAAAAAGAAGTATATGA;Dbxref=SO:0001459;Ontology_term=CRISPR
THCT5A4	CRISPRDetect	direct_repeat	1340943	1340979	36	-	.	ID=CRISPR1_REPEAT23_1340943_1340979;Name=CRISPR1_REPEAT23_1340943_1340979;Parent=CRISPR1_1339251_1341736;Note=GTTTCCGTCTCCTCTCGGAGTTATATTCTCTCTTAT;Dbxref=SO:0001459;Ontology_term=CRISPR
THCT5A4	CRISPRDetect	Spacer	1340979	1341019	40	-	.	ID=CRISPR1_SPACER23_1340979_1341019;Name=CRISPR1_SPACER23_1340979_1341019;Parent=CRISPR1_1339251_1341736;Note=GAAAACTATGAAATACATCGTATGGATAATACACCTATTG;Dbxref=SO:0001459;Ontology_term=CRISPR
THCT5A4	CRISPRDetect	direct_repeat	1341019	1341055	36	-	.	ID=CRISPR1_REPEAT24_1341019_1341055;Name=CRISPR1_REPEAT24_1341019_1341055;Parent=CRISPR1_1339251_1341736;Note=GTTTCCGTCTCCTCTCGGAGTTATATTCTCTCTTAT;Dbxref=SO:0001459;Ontology_term=CRISPR
THCT5A4	CRISPRDetect	Spacer	1341055	1341096	41	-	.	ID=CRISPR1_SPACER24_1341055_1341096;Name=CRISPR1_SPACER24_1341055_1341096;Parent=CRISPR1_1339251_1341736;Note=AGCAATTATAAAAATTTTAAACTAGCAAGAATCTCCTTAGA;Dbxref=SO:0001459;Ontology_term=CRISPR
THCT5A4	CRISPRDetect	direct_repeat	1341096	1341132	36	-	.	ID=CRISPR1_REPEAT25_1341096_1341132;Name=CRISPR1_REPEAT25_1341096_1341132;Parent=CRISPR1_1339251_1341736;Note=GTTTCCGTCTCCTCTCGGAGTTATATTCTCTCTTAT;Dbxref=SO:0001459;Ontology_term=CRISPR
THCT5A4	CRISPRDetect	Spacer	1341132	1341171	39	-	.	ID=CRISPR1_SPACER25_1341132_1341171;Name=CRISPR1_SPACER25_1341132_1341171;Parent=CRISPR1_1339251_1341736;Note=GTTAAAAAACGGAGGTATTAAAATGAAAAATTTAAAATT;Dbxref=SO:0001459;Ontology_term=CRISPR
THCT5A4	CRISPRDetect	direct_repeat	1341171	1341207	36	-	.	ID=CRISPR1_REPEAT26_1341171_1341207;Name=CRISPR1_REPEAT26_1341171_1341207;Parent=CRISPR1_1339251_1341736;Note=GTTTCCGTCTCCTCTCGGAGTTATATTCTCTCTTAT;Dbxref=SO:0001459;Ontology_term=CRISPR
THCT5A4	CRISPRDetect	Spacer	1341207	1341247	40	-	.	ID=CRISPR1_SPACER26_1341207_1341247;Name=CRISPR1_SPACER26_1341207_1341247;Parent=CRISPR1_1339251_1341736;Note=GTAGTAGTCTTAAAATAATTATAAATAAAGATGAAGTTGA;Dbxref=SO:0001459;Ontology_term=CRISPR
THCT5A4	CRISPRDetect	direct_repeat	1341247	1341283	36	-	.	ID=CRISPR1_REPEAT27_1341247_1341283;Name=CRISPR1_REPEAT27_1341247_1341283;Parent=CRISPR1_1339251_1341736;Note=GTTTCCGTCTCCTCTCGGAGTTATATTCTCTCTTAT;Dbxref=SO:0001459;Ontology_term=CRISPR
THCT5A4	CRISPRDetect	Spacer	1341283	1341324	41	-	.	ID=CRISPR1_SPACER27_1341283_1341324;Name=CRISPR1_SPACER27_1341283_1341324;Parent=CRISPR1_1339251_1341736;Note=ATGGATATTATGGAGATTAATCAATAAATAAAGTGGATATT;Dbxref=SO:0001459;Ontology_term=CRISPR
THCT5A4	CRISPRDetect	direct_repeat	1341324	1341360	36	-	.	ID=CRISPR1_REPEAT28_1341324_1341360;Name=CRISPR1_REPEAT28_1341324_1341360;Parent=CRISPR1_1339251_1341736;Note=GTTTCCGTCTCCTCTCGGAGTTATATTCTCTCTTAT;Dbxref=SO:0001459;Ontology_term=CRISPR
THCT5A4	CRISPRDetect	Spacer	1341360	1341401	41	-	.	ID=CRISPR1_SPACER28_1341360_1341401;Name=CRISPR1_SPACER28_1341360_1341401;Parent=CRISPR1_1339251_1341736;Note=AAAATAGGACAAAAAAATAATAAAGGTAGGTAAAATTATGA;Dbxref=SO:0001459;Ontology_term=CRISPR
THCT5A4	CRISPRDetect	direct_repeat	1341401	1341437	36	-	.	ID=CRISPR1_REPEAT29_1341401_1341437;Name=CRISPR1_REPEAT29_1341401_1341437;Parent=CRISPR1_1339251_1341736;Note=GTTTCCGTCTCCTCTCGGAGTTATATTCTCTCTTAT;Dbxref=SO:0001459;Ontology_term=CRISPR
THCT5A4	CRISPRDetect	Spacer	1341437	1341478	41	-	.	ID=CRISPR1_SPACER29_1341437_1341478;Name=CRISPR1_SPACER29_1341437_1341478;Parent=CRISPR1_1339251_1341736;Note=AAAATAGGACAAAAAAATAATAAAGGTAGGTAAAATTATGA;Dbxref=SO:0001459;Ontology_term=CRISPR
THCT5A4	CRISPRDetect	direct_repeat	1341478	1341514	36	-	.	ID=CRISPR1_REPEAT30_1341478_1341514;Name=CRISPR1_REPEAT30_1341478_1341514;Parent=CRISPR1_1339251_1341736;Note=GTTTCCGTCTCCTCTCGGAGTTATATTCTCTCTTAT;Dbxref=SO:0001459;Ontology_term=CRISPR
THCT5A4	CRISPRDetect	Spacer	1341514	1341551	37	-	.	ID=CRISPR1_SPACER30_1341514_1341551;Name=CRISPR1_SPACER30_1341514_1341551;Parent=CRISPR1_1339251_1341736;Note=GGATGTACAGGTGGTATTCTATGTTTAAATCTTTCAG;Dbxref=SO:0001459;Ontology_term=CRISPR
THCT5A4	CRISPRDetect	direct_repeat	1341551	1341587	36	-	.	ID=CRISPR1_REPEAT31_1341551_1341587;Name=CRISPR1_REPEAT31_1341551_1341587;Parent=CRISPR1_1339251_1341736;Note=GTTTCCGTCTCCTCTCGGAGTTATATTCTCTCTTAT;Dbxref=SO:0001459;Ontology_term=CRISPR
THCT5A4	CRISPRDetect	Spacer	1341587	1341625	38	-	.	ID=CRISPR1_SPACER31_1341587_1341625;Name=CRISPR1_SPACER31_1341587_1341625;Parent=CRISPR1_1339251_1341736;Note=ATAAATAAAAATACAGTATTGGAATTTATAGCAGTAAA;Dbxref=SO:0001459;Ontology_term=CRISPR
THCT5A4	CRISPRDetect	direct_repeat	1341625	1341661	36	-	.	ID=CRISPR1_REPEAT32_1341625_1341661;Name=CRISPR1_REPEAT32_1341625_1341661;Parent=CRISPR1_1339251_1341736;Note=GTTTCCGTCTCCTCTCGGAGTTATATTCTCTCTTAT;Dbxref=SO:0001459;Ontology_term=CRISPR
THCT5A4	CRISPRDetect	Spacer	1341661	1341700	39	-	.	ID=CRISPR1_SPACER32_1341661_1341700;Name=CRISPR1_SPACER32_1341661_1341700;Parent=CRISPR1_1339251_1341736;Note=GCAGAAGGAGGCTGGAATGAATGAGCAAAAAAGAAATTA;Dbxref=SO:0001459;Ontology_term=CRISPR
THCT5A4	CRISPRDetect	direct_repeat	1341700	1341736	36	-	.	ID=CRISPR1_REPEAT33_1341700_1341736;Name=CRISPR1_REPEAT33_1341700_1341736;Parent=CRISPR1_1339251_1341736;Note=GTTTCCGTCTCCTCTCGGAGTTATATTCTCTCTTAT;Dbxref=SO:0001459;Ontology_term=CRISPR
THCT5A4	CRISPRDetect	repeat_region	1983491	1985304	1814	-	.	ID=CRISPR2_1983491_1985304;Note=ATGAACTATAAACTTGAAAAGTTTTGAAAT;Dbxref=SO:0001459;Ontology_term=CRISPR;Array_quality_score=7.85
THCT5A4	CRISPRDetect	direct_repeat	1983491	1983521	30	-	.	ID=CRISPR2_REPEAT1_1983491_1983521;Name=CRISPR2_REPEAT1_1983491_1983521;Parent=CRISPR2_1983491_1985304;Note=ACAACAAAATTTTTTTAGTTTATAGTTCAT;Dbxref=SO:0001459;Ontology_term=CRISPR
THCT5A4	CRISPRDetect	Spacer	1983521	1983557	36	-	.	ID=CRISPR2_SPACER1_1983521_1983557;Name=CRISPR2_SPACER1_1983521_1983557;Parent=CRISPR2_1983491_1985304;Note=TAAAGAAAATTATAGGGTTTCATATAATGCTATAAG;Dbxref=SO:0001459;Ontology_term=CRISPR
THCT5A4	CRISPRDetect	direct_repeat	1983557	1983587	30	-	.	ID=CRISPR2_REPEAT2_1983557_1983587;Name=CRISPR2_REPEAT2_1983557_1983587;Parent=CRISPR2_1983491_1985304;Note=ATTTCAAAACTTTTCAAGTTTTTAGTTCAT;Dbxref=SO:0001459;Ontology_term=CRISPR
THCT5A4	CRISPRDetect	Spacer	1983587	1983623	36	-	.	ID=CRISPR2_SPACER2_1983587_1983623;Name=CRISPR2_SPACER2_1983587_1983623;Parent=CRISPR2_1983491_1985304;Note=AAAAGAATTTAATAGAAAAAGTTTAGAGCAAATGCT;Dbxref=SO:0001459;Ontology_term=CRISPR
THCT5A4	CRISPRDetect	direct_repeat	1983623	1983653	30	-	.	ID=CRISPR2_REPEAT3_1983623_1983653;Name=CRISPR2_REPEAT3_1983623_1983653;Parent=CRISPR2_1983491_1985304;Note=ATTTCAAAACTTTTCAAGTTTATAGTTCAT;Dbxref=SO:0001459;Ontology_term=CRISPR
THCT5A4	CRISPRDetect	Spacer	1983653	1983692	39	-	.	ID=CRISPR2_SPACER3_1983653_1983692;Name=CRISPR2_SPACER3_1983653_1983692;Parent=CRISPR2_1983491_1985304;Note=TTAAAAAAGAGTATAATGTATAATATAAAGATGTTCGTT;Dbxref=SO:0001459;Ontology_term=CRISPR
THCT5A4	CRISPRDetect	direct_repeat	1983692	1983722	30	-	.	ID=CRISPR2_REPEAT4_1983692_1983722;Name=CRISPR2_REPEAT4_1983692_1983722;Parent=CRISPR2_1983491_1985304;Note=ATTTCAAAACTTTTCAAGTTTACAGTTCAT;Dbxref=SO:0001459;Ontology_term=CRISPR
THCT5A4	CRISPRDetect	Spacer	1983722	1983758	36	-	.	ID=CRISPR2_SPACER4_1983722_1983758;Name=CRISPR2_SPACER4_1983722_1983758;Parent=CRISPR2_1983491_1985304;Note=TAAAAACTATGAATTAATCATAGGTAAGACAAGAGT;Dbxref=SO:0001459;Ontology_term=CRISPR
THCT5A4	CRISPRDetect	direct_repeat	1983758	1983788	30	-	.	ID=CRISPR2_REPEAT5_1983758_1983788;Name=CRISPR2_REPEAT5_1983758_1983788;Parent=CRISPR2_1983491_1985304;Note=ATTTCAAAACTTTTCAAGTTTACAGTTCAT;Dbxref=SO:0001459;Ontology_term=CRISPR
THCT5A4	CRISPRDetect	Spacer	1983788	1983823	35	-	.	ID=CRISPR2_SPACER5_1983788_1983823;Name=CRISPR2_SPACER5_1983788_1983823;Parent=CRISPR2_1983491_1985304;Note=TTCTATATCTCTATCTGTTAAATTAGAAAGTTCTT;Dbxref=SO:0001459;Ontology_term=CRISPR
THCT5A4	CRISPRDetect	direct_repeat	1983823	1983853	30	-	.	ID=CRISPR2_REPEAT6_1983823_1983853;Name=CRISPR2_REPEAT6_1983823_1983853;Parent=CRISPR2_1983491_1985304;Note=ATTTCAAAACTTTTCAAGTTTACAGTTCAT;Dbxref=SO:0001459;Ontology_term=CRISPR
THCT5A4	CRISPRDetect	Spacer	1983853	1983889	36	-	.	ID=CRISPR2_SPACER6_1983853_1983889;Name=CRISPR2_SPACER6_1983853_1983889;Parent=CRISPR2_1983491_1985304;Note=CATTTTGATAAAAATGTCTGATAATAAGTTATTTTT;Dbxref=SO:0001459;Ontology_term=CRISPR
THCT5A4	CRISPRDetect	direct_repeat	1983889	1983919	30	-	.	ID=CRISPR2_REPEAT7_1983889_1983919;Name=CRISPR2_REPEAT7_1983889_1983919;Parent=CRISPR2_1983491_1985304;Note=ATTTCAAAACTTTTCAAGTTTACAGTTCAT;Dbxref=SO:0001459;Ontology_term=CRISPR
THCT5A4	CRISPRDetect	Spacer	1983919	1983955	36	-	.	ID=CRISPR2_SPACER7_1983919_1983955;Name=CRISPR2_SPACER7_1983919_1983955;Parent=CRISPR2_1983491_1985304;Note=CATTTTGATAAAAATGTCTGATAATAAGTTATTTTT;Dbxref=SO:0001459;Ontology_term=CRISPR
THCT5A4	CRISPRDetect	direct_repeat	1983955	1983985	30	-	.	ID=CRISPR2_REPEAT8_1983955_1983985;Name=CRISPR2_REPEAT8_1983955_1983985;Parent=CRISPR2_1983491_1985304;Note=ATTTCAAAACTTTTCAAGTTTACAGTTCAT;Dbxref=SO:0001459;Ontology_term=CRISPR
THCT5A4	CRISPRDetect	Spacer	1983985	1984021	36	-	.	ID=CRISPR2_SPACER8_1983985_1984021;Name=CRISPR2_SPACER8_1983985_1984021;Parent=CRISPR2_1983491_1985304;Note=TTGTCTCAAAGCATCATTTTTCTTACTTCTGATAAC;Dbxref=SO:0001459;Ontology_term=CRISPR
THCT5A4	CRISPRDetect	direct_repeat	1984021	1984051	30	-	.	ID=CRISPR2_REPEAT9_1984021_1984051;Name=CRISPR2_REPEAT9_1984021_1984051;Parent=CRISPR2_1983491_1985304;Note=ATTTCAAAACTTTTCAAGTTTACAGTTCAT;Dbxref=SO:0001459;Ontology_term=CRISPR
THCT5A4	CRISPRDetect	Spacer	1984051	1984086	35	-	.	ID=CRISPR2_SPACER9_1984051_1984086;Name=CRISPR2_SPACER9_1984051_1984086;Parent=CRISPR2_1983491_1985304;Note=GATAATGACCTTATTCCTGGAAGTACAGGATACTA;Dbxref=SO:0001459;Ontology_term=CRISPR
THCT5A4	CRISPRDetect	direct_repeat	1984086	1984116	30	-	.	ID=CRISPR2_REPEAT10_1984086_1984116;Name=CRISPR2_REPEAT10_1984086_1984116;Parent=CRISPR2_1983491_1985304;Note=ATTTCAAAACTTTTCAAGTTTACAGTTCAT;Dbxref=SO:0001459;Ontology_term=CRISPR
THCT5A4	CRISPRDetect	Spacer	1984116	1984153	37	-	.	ID=CRISPR2_SPACER10_1984116_1984153;Name=CRISPR2_SPACER10_1984116_1984153;Parent=CRISPR2_1983491_1985304;Note=TAGTTGATAGTTTTGATTTTGATATATTAGAAGTCGT;Dbxref=SO:0001459;Ontology_term=CRISPR
THCT5A4	CRISPRDetect	direct_repeat	1984153	1984183	30	-	.	ID=CRISPR2_REPEAT11_1984153_1984183;Name=CRISPR2_REPEAT11_1984153_1984183;Parent=CRISPR2_1983491_1985304;Note=ATTTCAAAACTTTTCAAGTTTACAGTTCAT;Dbxref=SO:0001459;Ontology_term=CRISPR
THCT5A4	CRISPRDetect	Spacer	1984183	1984219	36	-	.	ID=CRISPR2_SPACER11_1984183_1984219;Name=CRISPR2_SPACER11_1984183_1984219;Parent=CRISPR2_1983491_1985304;Note=TAATCTGAGTGAATTGAATCTGATGATTAATCTGAG;Dbxref=SO:0001459;Ontology_term=CRISPR
THCT5A4	CRISPRDetect	direct_repeat	1984219	1984249	30	-	.	ID=CRISPR2_REPEAT12_1984219_1984249;Name=CRISPR2_REPEAT12_1984219_1984249;Parent=CRISPR2_1983491_1985304;Note=ATTTCAAAACTTTTCAAGTTTACAGTTCAT;Dbxref=SO:0001459;Ontology_term=CRISPR
THCT5A4	CRISPRDetect	Spacer	1984249	1984285	36	-	.	ID=CRISPR2_SPACER12_1984249_1984285;Name=CRISPR2_SPACER12_1984249_1984285;Parent=CRISPR2_1983491_1985304;Note=GTAGTAGATATACATAAATTAAGGAATAGGATAGAG;Dbxref=SO:0001459;Ontology_term=CRISPR
THCT5A4	CRISPRDetect	direct_repeat	1984285	1984315	30	-	.	ID=CRISPR2_REPEAT13_1984285_1984315;Name=CRISPR2_REPEAT13_1984285_1984315;Parent=CRISPR2_1983491_1985304;Note=ATTTCAAAACTTTTCAAGTTTATAGTTCAT;Dbxref=SO:0001459;Ontology_term=CRISPR
THCT5A4	CRISPRDetect	Spacer	1984315	1984351	36	-	.	ID=CRISPR2_SPACER13_1984315_1984351;Name=CRISPR2_SPACER13_1984315_1984351;Parent=CRISPR2_1983491_1985304;Note=ATCACATATGGCCAGAATATTTCCAAAACCATCCAT;Dbxref=SO:0001459;Ontology_term=CRISPR
THCT5A4	CRISPRDetect	direct_repeat	1984351	1984381	30	-	.	ID=CRISPR2_REPEAT14_1984351_1984381;Name=CRISPR2_REPEAT14_1984351_1984381;Parent=CRISPR2_1983491_1985304;Note=ATTTCAAAACTTTTCAAGTTTATAGTTCAT;Dbxref=SO:0001459;Ontology_term=CRISPR
THCT5A4	CRISPRDetect	Spacer	1984381	1984417	36	-	.	ID=CRISPR2_SPACER14_1984381_1984417;Name=CRISPR2_SPACER14_1984381_1984417;Parent=CRISPR2_1983491_1985304;Note=ATCTGATTTAGATAGTCTTTTAACTTTTTCTCCAAT;Dbxref=SO:0001459;Ontology_term=CRISPR
THCT5A4	CRISPRDetect	direct_repeat	1984417	1984447	30	-	.	ID=CRISPR2_REPEAT15_1984417_1984447;Name=CRISPR2_REPEAT15_1984417_1984447;Parent=CRISPR2_1983491_1985304;Note=ATTTCAAAACTTTTCAAGTTTATAGTTCAT;Dbxref=SO:0001459;Ontology_term=CRISPR
THCT5A4	CRISPRDetect	Spacer	1984447	1984483	36	-	.	ID=CRISPR2_SPACER15_1984447_1984483;Name=CRISPR2_SPACER15_1984447_1984483;Parent=CRISPR2_1983491_1985304;Note=ATCTGATTTAGATAGTCTTTTAACTTTTTCTCCAAT;Dbxref=SO:0001459;Ontology_term=CRISPR
THCT5A4	CRISPRDetect	direct_repeat	1984483	1984513	30	-	.	ID=CRISPR2_REPEAT16_1984483_1984513;Name=CRISPR2_REPEAT16_1984483_1984513;Parent=CRISPR2_1983491_1985304;Note=ATTTCAAAACTTTTCAAGTTTATAGTTCAT;Dbxref=SO:0001459;Ontology_term=CRISPR
THCT5A4	CRISPRDetect	Spacer	1984513	1984549	36	-	.	ID=CRISPR2_SPACER16_1984513_1984549;Name=CRISPR2_SPACER16_1984513_1984549;Parent=CRISPR2_1983491_1985304;Note=TTCTCCAGCTTTAATTATAGCAATAATACTGTTGTA;Dbxref=SO:0001459;Ontology_term=CRISPR
THCT5A4	CRISPRDetect	direct_repeat	1984549	1984579	30	-	.	ID=CRISPR2_REPEAT17_1984549_1984579;Name=CRISPR2_REPEAT17_1984549_1984579;Parent=CRISPR2_1983491_1985304;Note=ATTTCAAAACTTTTCAAGTTTATAGTTCAT;Dbxref=SO:0001459;Ontology_term=CRISPR
THCT5A4	CRISPRDetect	Spacer	1984579	1984615	36	-	.	ID=CRISPR2_SPACER17_1984579_1984615;Name=CRISPR2_SPACER17_1984579_1984615;Parent=CRISPR2_1983491_1985304;Note=CAGAGTTATTGGATAGCTCAGCTAATGCACTAGGAA;Dbxref=SO:0001459;Ontology_term=CRISPR
[truncated: 825 more rows]
