# Supplementary material for: Pangenomic Study of Fusobacterium nucleatum Reveals the Distribution of Pathogenic Genes and Functional Clusters at the Subspecies and Strain Levels
Source: Microbiol Spectr. 2023 Apr 12;11(3):e05184-22. doi: 10.1128/spectrum.05184-22 (PMC10269558; doi:10.1128/spectrum.05184-22)
Supplement: Supplemental file 8 — Table S8. Download spectrum.05184-22-s0009.xlsx, XLSX file, 0.3 MB [file spectrum.05184-22-s0009.xlsx]

## Sheet: plasmid_1
	plasmid_3_1_27	plasmid_4_8	plasmid_7_1	plasmid_ChDC_F306	plasmid_Fn12230	plasmid_NCTC10562	plasmid_THCT15E1
Number of genes	13	17	7	29	61	15	8
Number of genes in orthogroups	0	16	7	23	8	10	6
Number of unassigned genes	13	1	0	6	53	5	2
Percentage of genes in orthogroups	0	94.1	100	79.3	13.1	66.7	75
Percentage of unassigned genes	100	5.9	0	20.7	86.9	33.3	25
Number of orthogroups containing species	0	16	7	21	8	7	6
Percentage of orthogroups containing species	0	72.7	31.8	95.5	36.4	31.8	27.3
Number of species-specific orthogroups	0	0	0	0	0	0	0
Number of genes in species-specific orthogroups	0	0	0	0	0	0	0
Percentage of genes in species-specific orthogroups	0	0	0	0	0	0	0

## Sheet: plasmid_2
	plasmid_3_1_27	plasmid_4_8	plasmid_7_1	plasmid_ChDC_F306	plasmid_Fn12230	plasmid_NCTC10562	plasmid_THCT15E1
plasmid_3_1_27	0	0	0	0	0	0	0
plasmid_4_8	0	16	2	16	4	5	5
plasmid_7_1	0	2	7	7	6	3	2
plasmid_ChDC_F306	0	16	7	21	8	6	5
plasmid_Fn12230	0	4	6	8	8	4	3
plasmid_NCTC10562	0	5	3	6	4	7	5
plasmid_THCT15E1	0	5	2	5	3	5	6

## Sheet: plasmid_3
	plasmid_3_1_27	plasmid_4_8	plasmid_7_1	plasmid_ChDC_F306	plasmid_Fn12230	plasmid_NCTC10562	plasmid_THCT15E1	Total
OG0000000	0	1	1	2	1	2	1	8
OG0000001	0	1	1	2	1	1	1	7
OG0000002	0	1	0	1	1	1	1	5
OG0000003	0	0	1	1	1	2	0	5
OG0000004	0	1	0	1	0	1	1	4
OG0000005	0	1	0	1	0	0	1	3
OG0000006	0	1	0	1	0	1	0	3
OG0000007	0	1	0	1	1	0	0	3
OG0000008	0	0	1	1	1	0	0	3
OG0000009	0	0	1	1	1	0	0	3
OG0000010	0	0	1	1	1	0	0	3
OG0000011	0	0	0	0	0	2	1	3
OG0000012	0	1	0	1	0	0	0	2
OG0000013	0	1	0	1	0	0	0	2
OG0000014	0	1	0	1	0	0	0	2
OG0000015	0	1	0	1	0	0	0	2
OG0000016	0	1	0	1	0	0	0	2
OG0000017	0	1	0	1	0	0	0	2
OG0000018	0	1	0	1	0	0	0	2
OG0000019	0	1	0	1	0	0	0	2
OG0000020	0	1	0	1	0	0	0	2
OG0000021	0	0	1	1	0	0	0	2

## Sheet: Fap2
Gblocks 0.91b Results
Processed file: Fap2_Fn_alin.fasta
Number of sequences: 30
Alignment assumed to be: Protein
New number of positions: 1196 (selected positions are underlined in blue)
10 20 30 40 50 60
=========+=========+=========+=========+=========+=========+
4_8 M-GNNLCKVEKDLRSIAKRYKSVKYSLGLAILFLMLGVSAFSEEVNTEQMK-AVPTREEI
KCOM_1325 M-DNNLYKVENTLRSIAKRYKSVKYSLGLAILFLMMGVGAFSEEVNNPE---AVPTREEI
7_1 M-GNNLCKVEKDLRSIAKRYKSVKYSLGLAILFLMLGVSAFSEEVNTEQMK-VVPTREEI
ChDC_F332 M-GNNLCKVEKDLRSIAKRYKSVKYSLGLAILFLMLGVSAFSEEVNTEQMK-VVPTREEI
THCT6B3 M-TNNLYKVEKDLRSIAKRYKSIKYSVGLAILFLMLGTSAFSEEVNEQVA--GIPTMEEI
FNA M-GNNLCKVEKDLRSIAKRYKSVKYSLGLAILFLMLGVSAFSEEVNTEQMK-AVPTREEI
THCT7A2 M-GNNLCKVEKDLRSIAKRYKSVKYSLGLAILFLMLGVSAFSEEVNTEQMK-AVPTREEI
THCT5A4 M-GNNLCKVEKDLRSIAKRYKSVKYSLGLAILFLMLGVSAFSEEVNTEQMK-VVPTREEI
KCOM_1279 M-GNNLCKVEKDLRSIAKRYKSVKYSLGLAILFLMLGVSAFSEEVNTEQIK-AVPTREEI
51190 MGNNNLYKTENTLRSIAKRCKTVKYSLGLAILFLMLGGSAFSEEINNESTQNTILTREEI
KCOM_1231 M-KNNLSKVEKDLRSIARRFKTVRYSIGLAVLFLMLGINAFSEE----------------
3_1_27 M-GNNLYKVEKDLRSIAKRYKSVKYSLGLAILFLMLGVSAFSDEVNTEQMK-AVPTREEI
3_1_36A2 M-GNNLYKVEKDLRSIAKRYKSVKYSLGLAILFLMLGVSAFSDEVNTEQMK-AVPTREEI
MGYG_01347 M-GNNLYKVEKDLRSIAKRYKSVKYSLGLAILFLMLGVSAFSDEVNTEQMK-AVPTREEI
49256 M-GNNLYKVEKDLRSIAKRYKSVKYSLGLAILFLMLGVSAFSDEVNTEQMK-AVPTREEI
KCOM_2931 M-GNNLYKVEKDLRSIAKRYKSVKYSLGLAILFLMLGVSAFSDEVNTEQMK-AVPTREEI
THCT14A3 M-GNNLYKVEKDLRSIAKRYKSVKYSLGLAILFLMLGVSAFSDEVNTEQMK-AVPTREEI
ATCC_23726 M-GNNLYKVEKDLRSIAKRYRSVKYSLGLAILFLMLGVGAFSEEVNLENSQ---------
KCOM_1250 M-GNNLYKVEKDLRSIAKRYRSVKYSLGLAILFLMLGVGAFSEEVNLENSQ-VV------
25586 ------------------------------------------------------------
ATCC_25586 M-GNNLYKVEKDLRSIAKRYRSVKYSLGLAILFLMLGVGAFSEEVNLENSQ-VV------
ChDC_F317 M-GNNLYKVEKDLRSIAKRYRSVKYSLGLAILFLMLGVGAFSEEVNLENSQ---------
KCOM_1322 M-GNNLYKVEKDLRSIAKRYRSVKYSLGLAILFLMLGVGAFSEEVNLENSQ---------
FNP M-----------------------------------------------------------
Fn12230 M-ENNLHKVEKDLRSIAKRYKSVKYSLGLAILFLMLGVSAFSEEVNLESSQ---------
THCT15E1 M-ENNLHKVEKDLRSIAKRYKSVKYSLGLAILFLMLGVSAFSEEVNLESSQ---------
THCT7E2 M-ENNLHKVEKDLRSIAKRYKSVKYSLGLAILFLMLGVSAFSEEVNLESSQ---------
ChDC_F306 M-ENNLHKVEKDLRSIAKRYKSVKYSLGLAILFLMLGVSAFSEEVNLESSQ---------
KCOM_1275 M-ENNLHKVEKDLRSIAKRYKSVKYSLGLAILFLMLGVSAFSEEVNLESSQ---------
NCTC10562 M-ENNLHKVEKDLRSIAKRYKSVKYSLGLAILFLMLGVSAFSEEVNLESSQ---------
70 80 90 100 110 120
=========+=========+=========+=========+=========+=========+
4_8 VSSKENLKNSVGGLQTKINDARSENEKALKGLRLELIQLMEQGNKVVKSPWSSWQFGMNY
KCOM_1325 ATSKENLRNSVGSLQSKIDSARAENEKGLTGLKLELIQLMEQGDQVVKSPWASWQFGANY
7_1 VSSKENLKNSVGGLQTKINDARSENEKALKGLRLELIQLMEQGNQVVKSPWSSWQFGMNY
ChDC_F332 VSSKENLKNSVGGLQTKINDARSENEKALKGLRLELIQLMEQGNQVVKSPWSSWQFGMNY
THCT6B3 SSSKENLRNSVGNLQSKINEARAENQKTLKGLRLELIQLMEQGNQVVKSPWSSWQFGANY
FNA VSSKENLKNSVGGLQTKINDARSENEKALKGLRLELIQLMEQGNQVVKSPWSSWQFGMNY
THCT7A2 VSSKENLKNSVGGLQTKINDARSENEKALKGLRLELIQLMEQGNQVVKSPWSSWQFGMNY
THCT5A4 VSSKENLKNSVGGLQTKINDARSENEKALKGLRLELIQLMEQGNQVVKSPWSSWQFGMNY
KCOM_1279 VSSKENLKNSVGGLQTKINDARLENEKALKGLRLELIQLMEQGNQVVKSPWSSWQFGMNY
51190 ASSKENLKNSVGNLQSKVDSARAENQKTLKGLRLELIQLMEQGDQVVKSPWASWQFGLNY
KCOM_1231 TVTREIIQNSVGNLQSKIETLKVENEKALKGLRLELVQLMEQGNQVVKSPWSSWQFGLNY
3_1_27 VSSRENLRNSVGGLQTKIDDARLENEKALKGLRLELIQLMEQGNQVVKSPWSSWQFGMNY
3_1_36A2 VSSRENLRNSVGGLQTKIDNARLENEKALKGLRLELIQLMEQGNQVVKSPWSSWQFGMNY
MGYG_01347 VSSRENLRNSVGGLQTKIDNARLENEKALKGLRLELIQLMEQGNQVVKSPWSSWQFGMNY
49256 VSSRENLRNSVGGLQTKIDDARLENEKALKGLRLELIQLMEQGNQVVKSPWSSWQFGMNY
KCOM_2931 VSSRENLRNSVGGLQTKIDDARLENEKALKGLRLELIQLMEQGNQVVKSPWSSWQFGMNY
THCT14A3 VSSRENLRNSVGGLQTKIDNARLENEKALKGLRLELIQLMEQGNQVVKSPWSSWQFGMNY
ATCC_23726 VATREELKTSVGNVQTKLNILRNENKEKIKNLRLELIQLMEQGDQVVKSPWSSWQFGMNY
KCOM_1250 --TREELKTSVGNVQTKLNVLRNENKEKIKNLRLELIQLMEQGDQVVKSPWSSWQFGMNY
25586 ------------------------------------------------------------
ATCC_25586 --TREELKTSVGNVQTKLNVLRNENKEKIKNLRLELIQLMEQGDQVVKSPWSSWQFGMNY
ChDC_F317 VATREELKTSVGNVQTKLNVLRNENKEKIKNLRLELIQLMEQGDQVVKSPWSSWQFGMNY
KCOM_1322 VATREELKTSVGNVQTKLNVLRNENKEKIKNLRLELIQLMEQGDQVVKSPWSSWQFGMNY
FNP ------------------------------------------------------------
Fn12230 VATREELKTSVGNVQTKLNVLRDENKEKIKNLRLELIQLMEQGDQVIKSPWSSWQFGMNY
THCT15E1 IATREELKTSVGNVQTKLNVLRDENKEKIKNLRLELIQLMEQGDQVIKSPWSSWQFGMNY
THCT7E2 VATREELKTSVGNVQTKLNVLRDENKEKIKNLRLELIQLMEQGDQVIKSPWSSWQFGMNY
ChDC_F306 IATREELKTSVGNVQTKLNVLRSDNKEKIKNLRLELIQLMEQGDQVIKSPWSSWQFGMNY
KCOM_1275 VATREELKTSVGNVQTKLNVLRDENKEKIKNLRLELIQLMEQGDQVIKSPWSSWQFGMNY
NCTC10562 VATREELKTSVGNVQTKLNVLRDENKEKIKNLRLELIQLMEQGDQVIKSPWSSWQFGMNY
130 140 150 160 170 180
=========+=========+=========+=========+=========+=========+
4_8 FYDRWGSEYKGRGDKPQKYLFNGIYTRGNWKVRNAMDVAENQRVGGRPLTPGNDSLNSWK
KCOM_1325 MYSKWNGTYKGRGDKSKKYPYEGVYTRSE-------------DLFLRSVSPDSELYEGYI
7_1 FYDHWGSEYKGRGDKPQKYLFNGIYTRGNWKVRNAMDVAENQRVGGRPLTPGNDSLNSWK
ChDC_F332 FYDHWGSEYKGRGDKPQKYLFNGIYTRGNWKVRNAMDVAENQRVGGRPLTPGNDSLNSWK
THCT6B3 MYNKWNGEYKGRGDKAEKYIFNGIYTRGNWKVRNAMNIAASNGPKGAPITPGNENTSSWK
FNA FYDRWGSEYKGRGDKQQKYLFNGIYTRGNWKVRNAMDVAENQRVGGRPLTPGNDSLNSWK
THCT7A2 FYDRWGSEYKGRGDKQQKYLFNGIYTRGNWKVRNAMDVLENQRVGGRPLTPGNDSLNSWK
THCT5A4 FYDRWGSEYKGRGDKPQKYLFNGIYTRGNWKVRNAMDVAENQRVGGRPLTPGNDSLNSWK
KCOM_1279 FYDRWGSEYKGRGDKPQKYLFNGIYTRGNWKVRNAMDVAENQRVGGRPLTPGNDSLNSWK
51190 MYSKWNGAYKGKGDKAEKYVFNGIYRRGNWKVKNAMNIAANNGPTGDPITPGNEDTSSWK
KCOM_1231 MYSRWGGAYKGRGDKKEKYPYEGIFARSN-------------DLFLRSISPDSDFYEKYT
3_1_27 FYDHWGSEYKGRGDKAQKYVFNGIYTRGNWKVRNAMDTLESTRVGGAPLTPGNDSLNSWK
3_1_36A2 FYDHWGSEYKGRGDKAQKYVFNGIYTRGNWKVRNAMDTLESTRVGGAPLTPGNDSLNSWK
MGYG_01347 FYDHWGSEYKGRGDKAQKYVFNGIYTRGNWKVRNAMDTLESTRVGGAPLTPGNDSLNSWK
49256 FYDHWGSEYKGRGDKAQKYVFNGIYTRGNWKVRNAMDTLESTRVGGAPLTPGNDSLNSWK
KCOM_2931 FYDHWGSEYKGRGDKAQKYVFNGIYTRGNWKVRNAMDTLESTRVGGAPLTPGNDSLNSWK
THCT14A3 FYDHWGSEYKGRGDKAQKYVFNGIYTRGNWKVRNAMDTLESTRVGGAPLTPGNDSLNSWK
ATCC_23726 FYENWRSTYKGSGDKSEKYVFNGIYTRGNWKVRNAMDMAENQRVGGRPLTPGNDSLNSWK
KCOM_1250 FYENWGSTYKGSGDKSEKYVFNGIYTRGNWKVRNAMDMAENQRVGGRPLTPGNDSLNSWK
25586 ------------------------------------------------------------
ATCC_25586 FYENWGSAYKGSGDKSEKYVFNGIYTRDNWKVRNAMDMAENQRVGGRPLTPGNDSLNSWK
ChDC_F317 FYENWGSTYKGSGDKSEKYVFNGIYTRGNWKVRNAMDMAENQRVGGRPLTPGNDSLNSWK
KCOM_1322 FYENWGSTYKGSGDKSEKYVFNGIYTRGNWKVRNAMDMAENQRVGGRPLTPGNDSLNSWK
FNP ------------------------------------------------------------
Fn12230 FYESWGSTYKGSGDKAERYSFNGIYTRGNWQTRNAMDTLESSRVGGTPLTPGNDSQSSWA
THCT15E1 FYESWGSTYKGSGDKAERYSFNGIYTRGNWQTRNAMDTLESSRVGGTPLTPGNDSQSSWA
THCT7E2 FYENWGSTYKGNGDKAERYSFNGIYTRGNWQTRNAMDTLESSRVGGTPLTPGNDSQSSWA
ChDC_F306 FYESWGSTYKGSGDKAERYSFNGIYTRGNWQTRNAMDTLESSRVRGTPLTPGNDSQSSWA
KCOM_1275 FYESWGSTYKGSGDKAERYSFNGIYTRGNWQTRNAMDTLESSRVGGKPLTPGNDSQSSWA
NCTC10562 FYENWGSTYKGNGDKAERYSFNGIYTRGNWQTRNAMDTLESSRVGGTPLTPGNDSQSSWA
190 200 210 220 230 240
=========+=========+=========+=========+=========+=========+
4_8 NTNNSSNGGVKIDRDNSISSSTN--------GNRNWGLVDLKDLREPTNEVEILARISPK
KCOM_1325 AKV----------VDNAVHSATTSTIKRRG-GSTNYGLASTIVNQEPIASIELGASVRPK
7_1 NANNSSNSGVKIDRDNSISSSTN--------GNRSWGLVDLENLREPTNEVEILARISPK
ChDC_F332 NANNSSNSGVKIDRDNSISSSTN--------GNRSWGLVDLENLREPTNEVEILARISPK
THCT6B3 NLNSGSSGGVTIEKDSSINSGTN--------GNRSWGLVDFRNLQEPTNEVEILAHIFPK
FNA NANNSSNGGVKIDRDNSISSSTN--------GNRSWGLVDLENLREPTNEVEILARISPK
THCT7A2 NANNSSNGGVKIDRDNSISSSTN--------GNRSWGLVDLENLREPTNEVEILARISPK
THCT5A4 NANNSSNGGVKIDRDNSISSSTN--------GNRSWGLVDLENLREPTNEVEILARISPK
KCOM_1279 NANNSSNGGIKIDRDNSISSSTN--------GNRSWGLVDLENLREPTNEVEILARISPK
51190 DLNSGSSGGITIEKDSSISSGTN--------GSRSWGLVNLRNLQEPTNEVEILAHVSPK
KCOM_1231 AAS----------KERLKNSATTSDRKRQGLRGSNYGLENTLNQQEPIVQIELGASVRPR
3_1_27 NANNSSNGGVKIDRDNSISSSTN--------GNRSWGLVDLKDLKEPTNEVEILARISPK
3_1_36A2 NANNSSNGGVKIDRDNSISSSTN--------GNRSWGLVDLKDLKEPTNEVEILARISPK
MGYG_01347 NANNSSNGGVKIDRDNSISSSTN--------GNRSWGLVDLKDLKEPTNEVEILARISPK
49256 NANNSSNGGVKIDRDNSISSSTN--------GNRSWGLVDLKNLKEPTNEVEILARISPK
KCOM_2931 NANNSSNGGVKIDRDNSISSSTN--------GNRSWGLVDLKNLKEPTNEVEILARISPK
THCT14A3 NANNSSNGGVKIDRDNSISSSTN--------GNRSWGLVDLKDLKEPTNEVEILARISPK
ATCC_23726 NASNSSGGGVTIDKDTSIGSSTN--------GNKSWGLVDLRDLREPTNEVEILAHISPK
KCOM_1250 NASNSSGGGVTIDKDTSIGSSTN--------GNKSWGLVDLRDLREPTNEVEILAHISPK
25586 ------------------------------------------------------------
ATCC_25586 NASNSSGGGVTIDKDTSIGSSTN--------GNKSWGLVDLRDLREPTNEVEILAHISPK
ChDC_F317 NASNSSGGGVTIDKDTSIGSSTN--------GNKSWGLVDLRDLREPTNEVEILAHISPK
KCOM_1322 NASNSSGGGVTIDKDTSIGSSTN--------GNKSWGLVDLRDLREPTNEVEILAHISPK
FNP ------------------------------------------------------------
Fn12230 NAGNVSNGGVTINKDASIGSSTN--------GKRGWGLVDLENLKEPTNEVEILARISPK
THCT15E1 NAGNVSNGGVTINKDASIGSSTN--------GKRGWGLVDLENLKEPTNEVEILARISPK
THCT7E2 NAGNVSNGGVTINKDASIGSSTN--------GKRGWGLVDLENLKEPTNEVEILARISPK
ChDC_F306 NAGNVSNGGVTINKDASIGSSTN--------GKRGWGLVDLENLKEPTNEVEILARISPK
KCOM_1275 NAGNVSNGGVTINKDASIGSSTN--------GKRGWGLVDLENLKEPTNEVEILARISPK
NCTC10562 NAGNVSNGGVTINKDASIGSSTN--------GKRGWGLVDLENLKEPTNEVEILARISPK
250 260 270 280 290 300
=========+=========+=========+=========+=========+=========+
4_8 EVTKQAISLNITEPTVQTLEAPAVNPQVNEPLPAPVIELPEVETVTINPLT-INAPSAPT
KCOM_1325 KISKSPIT--VTPP-----------------------------SITVNAVTPLSTPQPPG
7_1 EVTKQAISLNITEPTVQTLEAPDVNPQVNEPLPAPVIDLPEVETVTINPLT-INAPDAPT
ChDC_F332 EVTKQAISLNITEPTVQTLEAPDVNPQVNEPLPAPVIDLPEVETVTINPLT-INAPDAPT
THCT6B3 EVTKNKVNLNVVVNTPTTISAPVVNPQVNTPVAPPTVELPEKPNLTI-------------
FNA EVTKQAISLNITEPTVQTLEAPDVNPQVNEPLPAPVIDLPEVETVTINPLS-INAPSAPT
THCT7A2 EVTKQAISLNITEPTVQTLEAPDVNPQVNEPLPAPVIDLPEVETVTINPLS-INAPSAPT
THCT5A4 EVTKQAISLNITEPTVQTLEAPDVNPQVNEPLPAPVIELPEVETVNISPLT-INAPSAPT
KCOM_1279 EVTKQAISLNITEPTVQTLEAPDVNPQVNEPLPAPVIELPEVETVNISPLT-INAPSAPT
51190 EVTKSKVDLNVVVDTPPTISAPVVNPQVNTPAEPPTVELPEKPNLTI-------------
KCOM_1231 EIVKSPVN--VTAP-----------------------------RITVSPVTPFSKPSAPS
3_1_27 EVTKQAISLNITEPTVQTLEAPTVNPQVNEPLPAPVIELPEVETVTINPLT-INAPSAPT
3_1_36A2 EVTKQAISLNITEPTVQTLEAPTVNPQVNEPLPAPVIELPEVETVTINPLT-INAPSAPT
MGYG_01347 EVTKQAISLNITEPTVQTLEAPTVNPQVNEPLPAPVIELPEVETVTINPLT-INAPSAPT
49256 EVTKQAISLNITEPTVQTLEAPAVNPQVNEPLPAPVIELPEVETVTINPLT-INAPSAPT
KCOM_2931 EVTKQAISLNITEPTVQTLEAPAVNPQVNEPLPAPVIELPEVETVTINPLT-INAPSAPT
THCT14A3 EVTKQAISLNITEPTVQTLEAPTVNPQVNEPLPAPVIELPEVETVTINPLT-INAPSAPT
ATCC_23726 EVTKQVISLNITEPTVQTLEAPDVNPQVNEPLPAPVIELPEVETVTINPLS-INAPSAPT
KCOM_1250 EVTKQAISLNITEPTVQTLEAPDVNPQVNEPLPAPVIELPEVETVTINPLS-INAPGAPT
25586 ------------------------------------------------------------
ATCC_25586 EVTKQAISLNITEPTVQTLEAPDVNPQVNEPLPAPVIELPEVETVTINPLS-INAPSAPT
ChDC_F317 EVTKQAISLNITEPTVQTLEAPDVNPQVNEPLPAPVIELPEVETVTINPLS-INAPSAPT
KCOM_1322 EVTKQAISLNITEPTVQTLEAPDVNPQVNEPLPAPVIELPEVETVTINPLS-INAPSAPT
FNP ---------------------------------------------TINKLT-INAPSTPT
Fn12230 EVNKEPVTLNITAPTVATLEAPKVEPNPNEPIAAPNIKLPTIANVVINELN-INAPSTPT
THCT15E1 EVNKEPVTLNITAPTVATLKAPEIKPEPNKPIEAPKITLPTIANVVINELN-INAPSTPT
THCT7E2 EVNKEPVTLNITAPTVATLEAPKVEPNPNEPIAAPIIKLPTIANVVINELN-INAPSTPT
ChDC_F306 EVNKEPVPLKITPPTVATLKAPEIKPNPNEPIAAPIIKLPTIANVVINELN-INAPSTPT
KCOM_1275 EVNKEPVPLKITPPTVATLEAPEIKPNPNEPIAAPIIKLPTIANVVINELN-INAPSTPT
NCTC10562 EVTKQAITLSINEPSVAPMEAPEIKPEPNKPIEAPKITLPTINKVIIEELN-ITPPAALN
310 320 330 340 350 360
=========+=========+=========+=========+=========+=========+
4_8 APNAPSISIGI------------------------------------NAPSAPVSPT---
KCOM_1325 APRLPDITIEK------------------------------------FDPVAPEVVT---
7_1 APSAPTINIGI------------------------------------TAPSAPSAPT---
ChDC_F332 APSAPTINIGI------------------------------------TAPSAPSAPT---
THCT6B3 ----------------------------------------------------PGEPT---
FNA APSAPSINIGI------------------------------------TAPSAPSAPT---
THCT7A2 APNAPSINIAI------------------------------------TAPSAPSAPTAPS
THCT5A4 APNAPSINIGI------------------------------------IAPEAPSAPTAPS
KCOM_1279 APNAPSINIGI------------------------------------IAPEAPSAPTAPS
51190 ----------------------------------------------------PGEPT---
KCOM_1231 EPTAPTIDIKG------------------------------------FDPAAPDVTA---
3_1_27 APSAPTINIGI------------------------------------TAPSAPIPPS---
3_1_36A2 APSAPTINIGI------------------------------------TAPSAPIPPS---
MGYG_01347 APSAPTINIGI------------------------------------TAPSAPIPPS---
49256 APSAPTINIGI------------------------------------TAPSAPIPPS---
KCOM_2931 APSAPTINIGI------------------------------------TAPSAPIPPS---
THCT14A3 APSAPTINIGI------------------------------------TAPSAPIPPS---
ATCC_23726 APSAPTINIAI------------------------------------TAPSAPVPPT---
KCOM_1250 APSAPTINIGI------------------------------------TAPSAPSAPT---
25586 -----------------------------------------------------MPPT---
ATCC_25586 APSAPTINIAI------------------------------------TAPSAPVPPT---
ChDC_F317 APSAPTINIAI------------------------------------TAPSAPVPPT---
KCOM_1322 APSAPTINIAI------------------------------------TAPSAPVPPT---
FNP APGAPSISIGI------------------------------------TAPTAPSAPTAPS
Fn12230 APVAPTISIGIDTPDAPVAPTAPGAPTAPVAPTAPVAPSVSVQVKAPSAPDAPKAPTAPS
THCT15E1 APVAPTISIGIDTPDAPVAPTAPGAPTAPGAPTAPVAPSVSVQVKAPSAPDAPKAPTAPS
THCT7E2 APVAPTISIGIDTPDAPVAPTAPGAPTAPGAPTAPVAPSVSVQVKAPSAPNAPKAPTAPS
ChDC_F306 APVAPTISIGIDTPDAPVAPTAPGAPTAPGAPTAPVAPSVSVQVKAPSAPDAPKAPTAPS
KCOM_1275 APVAPTISIGIDTPDAPVAPTAPGAPTAPGAPTAPVAPSVSVQVKAPSAPDAPVAPTAPS
NCTC10562 VPGTPNINITI------------------------------------NAPNAPTPPS---
370 380 390 400 410 420
=========+=========+=========+=========+=========+=========+
4_8 ------ISVVPTSPSAPSAPTINIGIQPPSITALSISTPSTVVPPEVVSPNITPVDFVID
KCOM_1325 -------------VSLPTPPTFNIKLG-------S-------------------------
7_1 ------INVVPTSPSTPSAPTINIGIQPPSITPLSITTPDSVDAPNVVSPQIKPVDFTVD
ChDC_F332 ------INVVPTSPSTPSAPTINIGIQPPSITPLSITTPDSVDAPNVVSPQIKPVDFTVD
THCT6B3 ------LTVN---------PTIN------------LLTVKKVGNITVNPASVTPVDFVLR
FNA ------INVVPTSPSTPSAPTINIGIQPPSITPLLITTPDSVGTITINTPTINAVDFILP
THCT7A2 APEVQSITVSPSAPEIVTAPTISINVTPPSISTLNIVTPGNIGIISVTAPTVTPVDFILP
THCT5A4 APEVQSITVSPSAPEIVTAPTISINVTPPSISTLNIVTPGNIGTISVTAPTVTPVDFILP
KCOM_1279 APEVQSITVSPSAPEIVTAPTISINVTPPSISTLNIVTPGNIGTISVTAPTVTPVDFILP
51190 ------LTVN---------PTIN------------LLTVKKVGNITVSPASVTPVDFVLR
KCOM_1231 -------------PDLPIAPTFNIQLG-------S-------------------------
3_1_27 ------INVVPASPSTPSAPSINIGVQPPSITPLSITTPDSVDAPNVVSPQIKPVDFTVD
3_1_36A2 ------INVVPASPSTPSAPSINIGVQPPSITPLSITTPDSVDAPNVVSPQIKPVDFTVD
MGYG_01347 ------INVVPASPSTPSAPSINIGVQPPSITPLSITTPDSVDAPNVVSPQIKPVDFTVD
49256 ------INVVPASPSTPSAPSINIGVQPPSITPLSITTPDSVDAPNVVSPQIKPVDFTVD
KCOM_2931 ------INVVPASPSTPSAPSINIGVQPPSITPLSITTPDSVDAPNVVSPQIKPVDFTVD
THCT14A3 ------INVVPASPSTPSAPSINIGVQPPSITPLSITTPDSVDAPNVVSPQIKPVDFTVD
ATCC_23726 ------INVVPASPSTPSAPTINIGIQPPSITPLSITTPDSVDAPNVVSPQIKPVDFTVD
KCOM_1250 ------INVVPTSPSTPSAPSINIGIQPPRITPLSITTPDSVGTITINTPTINPVDFMLS
25586 ------INVVPASPSTPSAPTINIGIQPPSITPLSITTPDSVGTITINTPTINPVDFMLS
ATCC_25586 ------INVVPASPSTPSAPTINIGIQPPSITPLSITTPDSVGTITINTPTINPVDFMLS
ChDC_F317 ------INVVPASPSTPSAPTINIGIQPPSITPLSITTPDSVDAPNVVSPQIKPVDFTVD
KCOM_1322 ------INVVPASPSTPSAPTINIGIQPPSITPLSITTPDSVDAPNVVSPQIKPVDFTVD
FNP APEVPTIAVSPSTPGSVTAPTINISVTAPTITALNITPPSAVTAPNIVSPNIKPVDFAID
Fn12230 APEVPNITVTPSTPGSVSAPTINISVTPPTINSLNIVTPGNIGTISVTAPTVTPVDFILG
THCT15E1 APEVPNITVTPSTPGSVSAPTINISVTPPTINSLNIVTPGNIGTISVAAPTVTPVDFILG
THCT7E2 APEVPNITVTPSTPGSVSAPTINISVTPPTITALNITTPGAVTAPNVVSPTIKPVDFAID
ChDC_F306 APEVPTITVTPSTPGSVSAPTINISVTPPTITALNIASPGTVGKISVTPPSVSPVDFILS
KCOM_1275 APEVPNITVTPSTPGSVSAPTINISVTPPTITALNITTPGNIGTISVAAPTVTPVDFILP
NCTC10562 ------VSVNVSEPSAPNAPNINIPITPPEIKALNIETPPTVNVAPPTVAAINPVAFSVA
430 440 450 460 470 480
=========+=========+=========+=========+=========+=========+
4_8 PAGN----------SDKHFVH-----SWTGIPTTVN----VTALT-NRDYISL---NSP-
KCOM_1325 ----------------------------------------------FCNAMC--------
7_1 PGGDSNA-----YSSEKHNSHQGWKASWS---KTIN----VTELT-NRNYVSL---TRD-
ChDC_F332 PGGDSNA-----YSSEKHNSHQGWKASWS---KTIN----VTELT-NRNYVSL---TRD-
THCT6B3 PVNTPG------SAWLYWGNNYNGGYDNK--TTQIN--------S-SNDFIM----TWGI
FNA EAELSS------DSSRKFMNNSTYNLNGN--NIIVNYVDLVSTPN-KGNYIS----TWG-
THCT7A2 EAELSS------DSSRKFMNNSTYNLNGN--NIIVNYVDLVSTPN-RGNYIS----TWG-
THCT5A4 LAQLSDT--H--NFQQSYGSTKAYTLNGG--TVTVTTNYLSGTHY-TGNYIS----TWG-
KCOM_1279 LAQLSDT--H--NFQQSYGSTKAYTLNGG--TVTVTTNYLSGTHY-TGNYIS----TWG-
51190 PVNTPS------AAWLYWGNDYDGRFDNK--TTQIN--------N-SNDFIM----TWGI
KCOM_1231 ----------------------------------------------YRNYM---------
3_1_27 PGGDSNV-----YSSEKHNNHQGWKASWS---KIIN----VTELT-NRNYVSL---TRD-
3_1_36A2 PGGDSNV-----YSSEKHNNHQGWKASWS---KIIN----VTELT-NRNYVSL---TRD-
MGYG_01347 PGGDSNV-----YSSEKHNNHQGWKASWS---KIIN----VTELT-NRNYVSL---TRD-
49256 PGGDSNV-----YSSEKHNNHQGWKASWS---KIIN----VTELT-NRNYVSL---TRD-
KCOM_2931 PGGDSNV-----YSSEKHNNHQGWKASWS---KIIN----VTELT-NRNYVSL---TRD-
THCT14A3 PGGDSNV-----YSSEKHNNHQGWKASWS---KIIN----VTELT-NRNYVSL---TRD-
ATCC_23726 PGGDSNV-----YSSEKHNSHQGWKATWD---KTIN----VTELT-NRNYVSL---TRD-
KCOM_1250 PSGLSG------DSTRKF-NDRPYDIG----SITIN----VTQNGFHGNYIS----TWG-
25586 PSGLSG------DSTRKF-NDRPYDIG----SITIN----VTQNGFHGNYIS----TWG-
ATCC_25586 PSGLSG------DSTRKF-NDRPYDIG----SITIN----VTQNGFHGNYIS----TWG-
ChDC_F317 PGGDSNV-----YSSEKHNSHQGWKASWP---KTIN----VTELT-NRNYVSL---TRD-
KCOM_1322 PGGDSNV-----YSSEKHNSHQGWKASWP---KTIN----VTELT-NRNYVSL---TRD-
FNP PAGDSV------HYKRT-------SWTSI--PTTVN----VTALG-NRNYIT----LGG-
Fn12230 TGGLSQ------THNY---LNTPYNLSSS--KITVQ----HAGG--KKDYIS----VWG-
THCT15E1 TGGLSQ------THNY---LNTPYNLSSS--KITVQ----HAGG--KKDYIS----VWG-
THCT7E2 PAGDSV------HYKRT-------SWTGI--PINLD----VTALG-NRNYVT----LGG-
ChDC_F306 PAGLSS------DGNRNF-LNRAYNLNGQ--NIDVN----YVTSN-SGNYIS----TWG-
KCOM_1275 EARLSSDGGRNFHSNT---ANNTYNLNGQ--NVNVN----YVTSN-SGNYIS----TWG-
NCTC10562 PTIDSKQ-------YKFGGANINNGLNGL--PSTIDV--QSNSNT-NRNYVTINASGSSV
490 500 510 520 530 540
=========+=========+=========+=========+=========+=========+
4_8 SGSIQSPNNQVI-NVTANNNRALIVDEA-ADGAN-----VTY-KGKINLQKSKNVGIDLQ
KCOM_1325 -------------------------------------GGDNY---------EGRAYKDAG
7_1 TADSTIPTDQVI-NVTKENNRAMVVDEVRKNGIV-----VDF-KGTINLQRSQNVGIDLQ
ChDC_F332 TADSTIPTDQVI-NVTKENNRAMVVDEVRKNGIV-----VDF-KGTINLQRSQNVGIDLQ
THCT6B3 PSGKVHFKNASV-NVNVEDARAFKVDEG-RNPNG---DEYIYDGGTITLKKTKNAGIDVQ
FNA RVKNLDGVTTNV-TVSKDKTRAFMIDEG-IDYRDSTIEPFRF-IGTINLNASQNVGIDVQ
THCT7A2 RVKNLDGVTTNV-TVSKDKTRAFMIDEG-IDYRDSVIKPFRY-TGTINLNASQNVGIDVQ
THCT5A4 HITGLDGVDTKV-NVNKDSTRAFMIDEG-VDYRDINVKPFRY-IGTINLNASQNVGIDVQ
KCOM_1279 HITGLDGVDTKV-NVNKDSTRAFMIDEG-VDYRDINVKPFRY-IGTINLNASQNVGIDVQ
51190 PSGKVLFKNASV-DVNVEDARAFKVDEG-RNPNG---DEYIYDGGTITLKKTKNAGIDVQ
KCOM_1231 ---------------------------------------------------EQNINPQDG
3_1_27 IVDSTIPADQVI-NVTKENNRAMVVDEVNKEGIK-----VDF-KGTINLQRSQNVGIDLQ
3_1_36A2 IVDSTIPADQVI-NVTKENNRAMVVDEVNKEGIK-----VDF-KGTINLQRSQNVGIDLQ
MGYG_01347 IVDSTIPADQVI-NVTKENNRAMVVDEVNKEGIK-----VDF-KGTINLQRSQNVGIDLQ
49256 IVDSTIPADQVI-NVTKENNRAMVVDEVNKEGIK-----VDF-KGTINLQRSQNVGIDLQ
KCOM_2931 IVDSTIPADQVI-NVTKENNRAMVVDEVNKEGIK-----VDF-KGTINLQRSQNVGIDLQ
THCT14A3 IVDSTIPADQVI-NVTKENNRAMVVDEVNKEGIK-----VDF-KGTINLQRSQNVGIDLQ
ATCC_23726 VVDSTIPDDQVI-NVTKPNNRAMVVDEVRKNGIK-----VDF-KGTINLQRSQNVGIDLQ
KCOM_1250 RVKNLDGISTNV-NVNVEDTRAFMVDEG-IKDDDPVIRPFRY-TGTINLNKSKNVGIDVQ
25586 RVKNLDGISTNV-NVNVEDTRAFMVDEG-IKDDDPVIRPFRY-TGTINLNKSKNVGIDVQ
ATCC_25586 RVKNLDGISTNV-NVNVEDTRAFMVDEG-IKDDDPVIRPFRY-TGTINLNKSKNVGIDVQ
ChDC_F317 VADSTIPTDQVI-NVTKENNRAMVVDEVKKNGIK-----VDF-QGTINLQRSQNVGIDLQ
KCOM_1322 VADSTIPTDQVI-NVTKENNRAMVVDEVKKNGIK-----VDF-QGTINLQRSQNVGIDLQ
FNP PSGNILSPTDQVINVTANNNRALVVDEA-LNGTI-----VTY-RGNINLQKSQNVGIDLQ
Fn12230 RVQNMNNISTDV-DVKVDNTRAFMVDEG-IDYRDGTIKPFTY-YGTINLYASKNVGIDVQ
THCT15E1 RVQNMNNISTDV-DVKVDNTRAFMVDEG-IDYRDGTIKPFTY-YGTINLYASKNVGIDVQ
THCT7E2 PSGNIQSPTNQVINVTANNNRALVVDEA-KDGTS-----VTY-RGSINLQKSKNVGIDLQ
ChDC_F306 TVTGLNGVTTNV-TVSKDNTRAFMIDEG-IDEKNTAYAPFRY-IGTITLNKSQNVGIDVQ
KCOM_1275 RIKNLDGVTTNV-TVSKDKTRAFMIDEG-IDYRDSVIKPFRF-TGTINLNASQNVGIDVQ
NCTC10562 PTSVLLPDKKTI-NVSVNNNRALVVDEA-RENFD-----FQM-KGTINLYGNQNMGIDLQ
#########
550 560 570 580 590 600
=========+=========+=========+=========+=========+=========+
4_8 GTHN-------GN---------KSAPSILT--VTNDGIITGLKK---DGSNVNKEQIAFG
KCOM_1325 GTIGVAT-----------------------------------------------------
7_1 GTHQ-------GS---------KSDPLIAN--IYNSGKIIGNAK---YGSTANKEQIAFG
ChDC_F332 GTHQ-------GS---------KSDPLIAN--IYNSGKIIGNAK---YGSTANKEQIAFG
THCT6B3 GTHM------------------GSLNSIYQTKVYNRGTIIGEASG--SGANEVNKHVAFT
FNA GTHTSLSH---GSGAVNGAITFNSETKVANIKVINGGKIYGNDN----ASGTNKNQVAFG
THCT7A2 GTHTSLSH---GSGAVNGATAFNSETKVANIKVINEGKIYGNDN----ASGTNKNQVAFG
THCT5A4 GTHTSLSH----SGAVNGATTFNSETKVANIKVINEGKIYGNDN----ASGTNKNQVAFG
KCOM_1279 GTHTSLSH----SGAVNGATTFNSETKVANIKVINEGKIYGNDN----ASGTNKNQVAFG
51190 GTHR------------------GSLNNIYQTKVYNRGTIKGEASG--SGTNEVNRHVAFT
KCOM_1231 GKHSGSG-----------------------------------------------------
3_1_27 GTHK-------GF---------KSDPLVAN--IYNSGKIIGNAK---YGSAANKEQIAFG
3_1_36A2 GTHK-------GF---------KSDPLVAN--IYNSGKIIGNAK---YGSAANKEQIAFG
MGYG_01347 GTHK-------GF---------KSDPLVAN--IYNSGKIIGNAK---YGSAANKEQIAFG
49256 GTHK-------GS---------KSDPLVAN--IYNSGKIIGNAK---YGSAANKEQIAFG
KCOM_2931 GTHK-------GS---------KSDPLVAN--IYNSGKIIGNAK---YGSAANKEQIAFG
THCT14A3 GTHK-------GF---------KSDPLVAN--IYNSGKIIGNAK---YGSAANKEQIAFG
ATCC_23726 GTHQ-------GS---------ISTPLIAN--IYNSGKIIGNAK---YGSTANKEQIAFG
KCOM_1250 GTHTSLSD---GT---NTGPGMNDIKNVANIRVINEGKVIGN------GGPSVKNQVGFG
25586 GTHTSLSD---GT---NTGLGMNDIKNVANIRVINEGKVIGN------GGPSVKNQVGFG
ATCC_25586 GTHTSLSD---GT---NTGLGMNDIKNVANIRVINEGKVIGN------GGPSVKNQVGFG
ChDC_F317 GTHQ-------GT---------ISVPLIAN--IYNSGKIIGNAK---NGSTANKEQIAFG
KCOM_1322 GTHQ-------GT---------ISVPLIAN--IYNSGKIIGNAK---NGSTANKEQIAFG
FNP GTHQ------------------GSKSAPAMLTVNNAGTITGVAK---DGTTINKEHIAFG
Fn12230 GTHTQYNRDLGTGAGVNLGNNFNEITEVANIKVINKGKIIGNSG-----ANV-KNQVAFG
THCT15E1 GTHTQYNKDLGTGAGVNLGNNFNEITEVANIKVINKGKIIGNSG-----ANV-KNQVAFG
THCT7E2 GTHQ------------------GSKSAPAILTVDNAGTITGMAK---DGTNINSNHIAFG
ChDC_F306 GTHTSYD-----SSAVNTDAKYKSIEVVANVKVTNAGTIIGNGG---AGI---ENQVAFG
KCOM_1275 GTHTSLS----NSGAVNGATTFNNEDNVANIQVINEGKIYGNDN---AAGTI-KNQVAFG
NCTC10562 GTHIGGSAK-------------GSATNPAISTIRNEGVITGHATNKYDNNKATKEQVAFG
###
610 620 630 640 650 660
=========+=========+=========+=========+=========+=========+
4_8 FNNADASRNTTMSHMINMNE--ISLNAPSSAGIQLKPEDPHYWTPGN---WYAAPLQ---
KCOM_1325 -----SFYNTTTNTDIS-----------LPAGAINNPSLRYSWSN---------------
7_1 FNNADGSNNTTMTNMVNKGE--ITLNAPSSAGIQLKPEDPHDWQPNS---WNAAPLQ---
ChDC_F332 FNNADGSNNTTMTNMVNKGE--ITLNAPSSAGIQLKPEDPHDWQPNS---WNAAPLQ---
THCT6B3 FNNFDSSNDTTRTHMINEGK--IDLRAPISAGMMLRPE----------------------
FNA FNNFDSSSNNTRTEMINRGY--IKLNAKESAGIQLRPENP--------------------
THCT7A2 FNNFDSSSNNTRTEMINRGY--IKLNAKESAGIQLRPENP--------------------
THCT5A4 FNNFDSSSNNTRTEMINRGY--IKLNAKESAGIQLRPENP--------------------
KCOM_1279 FNNFDSSSNNTRTEMINRGY--IKLNAKESAGIQLRPENP--------------------
51190 FNNFDSSNDTTRTHMINEGK--IDLRAPISAGMMLRPE----------------------
KCOM_1231 -----KSYNTSDNPLID--------------GKTLTPTVIYAWASP--------------
3_1_27 FNNADASNNTTMTNMVNKGE--ITLNAPSSAGIQLKPEDPHDWQPGAPNYWNAAPLQ---
3_1_36A2 FNNADASNNTTMTNMVNKGE--ITLNAPSSAGIQLKPEDPHDWQPGAPNYWNAAPLQ---
MGYG_01347 FNNADASNNTTMTNMVNKGE--ITLNAPSSAGIQLKPEDPHDWQPGAPNYWNAAPLQ---
49256 FNNADASNNTTMTNMVNKGE--ITLNAPSSAGIQLKPEDPHDWQPGAPNYWNAAPLQ---
KCOM_2931 FNNADASNNTTMTNMVNKGE--ITLNAPSSAGIQLKPEDPHDWQPGAPNYWNAAPLQ---
THCT14A3 FNNADASNNTTMTNMVNKGE--ITLNAPSSAGIQLKPEDPHDWQPGAPNYWNAAPLQ---
ATCC_23726 FNNADGSNNTTMTNMVNKGE--ITLNAPSSAGIQLKPEDPHDWQPGAPNYWNAAPLQ---
KCOM_1250 FNNFDASSNNTRTEMINRGNGTITLGAPESAGIQLRPEDP----------WS--------
25586 FNNFDASSNNTRTEMINRGNGTITLGAPESAGIQLRPEDP----------WS--------
ATCC_25586 FNNFDASSNNTRTEMINRGNGTITLGAPESAGIQLRPEDP----------WS--------
ChDC_F317 FNNADGSNNTTMTNMVNKGE--ITLNAPSSAGIQLKPEDPHDWQPDS---WNAAPLQ---
KCOM_1322 FNNADGSNNTTMTNMVNKGE--ITLNAPSSAGIQLKPEDPHDWQPDS---WNAAPLQ---
FNP FNNADASNNTTMSNMINSGN--ISLNAPSSAGIQLKPEDPHHWQPKA---WSAAPLE---
Fn12230 FNNFDASANNTRTEMINEGQ--ITLNAPESAGIQLRPENPQ-------------------
THCT15E1 FNNFDASANNTRTEMINEGR--ITLNAPESAGIQLRPENPQ-------------------
THCT7E2 FNNADASNNTTMSNMINSGT--ISLNAPASAGIQLKPEDPHNWDPVN---WSKAPLE---
ChDC_F306 FNNFDSSTNNTRNEMINVGQ--ITLNAPNSAGIQLRPENPNT------------------
KCOM_1275 FNNFDSSSNNTRTEMINRGY--IKLDAKESAAIQLRPENP--------------------
NCTC10562 FSNADASSNATMTHMINNNE--ITLNAPSSAGIQLKPEDPFYWDPN----WGTLSSDNKM
###########
670 680 690 700 710 720
=========+=========+=========+=========+=========+=========+
4_8 ----ITGKSTNKTMGRVLMKADNR---------GDINLNGIGSFGIVTVFNKGV----PK
KCOM_1325 -------------VGSVLFKV-----------YFDYTGYSNGGVSTFKSDNPITI--DSI
7_1 ----IDNKTPNKIKGRVLMKADNQ---------KDINLNGSGSFGMVTVFNEGV----PK
ChDC_F332 ----IDNKTPNKIKGRVLMKADNQ---------KDINLNGSGSFGMVTVFNEGV----PK
THCT6B3 ----INQKNSNDHGGLNMMMAENK---------KNISISGRGSVGITVVKNIDN---DPS
FNA -----SASGPNNKLGLNMMTAFNE-------TAGKIDINNSGSFGMLTVQNKNN----AG
THCT7A2 -----SASGPNNKLGLNMMTAFNE-------TTGKIDINNSGSFGMLTVQNKNN----AG
THCT5A4 -----SASGPNNKLGLNMMTAFNE-------TAGKIDINNSGSFGMLTVQNKNN----AG
KCOM_1279 -----SASGPNNKLGLNMMTAFNE-------TAGKIDINNSGSFGMLTVQNKNN----AG
51190 ----INQKNSNDHGGLNMMMAENK---------KNISISGRGSVGITVVKNIDN---DPF
KCOM_1231 -----SSAIDGPGFDSALLKA-----------YFDYTRRSGGGGGTATVTGNITI--DSI
3_1_27 ----IGNKTPNKMKGRVLMKADNQ---------KDINLNGSESFGMVTVFNEGV----PK
3_1_36A2 ----IGNKTPNKMKGRVLMKADNQ---------KDINLNGSESFGMVTVFNEGV----PK
MGYG_01347 ----IGNKTPNKMKGRVLMKADNQ---------KDINLNGSESFGMVTVFNEGV----PK
49256 ----IGNKTPNKMKGRVLMKADNQ---------KDINLNGSESFGMVTVFNEGV----PK
KCOM_2931 ----IGNKTPNKMKGRVLMKADNQ---------KDINLNGSESFGMVTVFNEGV----PK
THCT14A3 ----IGNKTPNKMKGRVLMKADNQ---------KDINLNGSESFGMVTVFNEGV----PK
ATCC_23726 ----IGNKTPNKIKGRVLMKADNQ---------KDINLNGSGSFGMVTVFNEGV----PK
KCOM_1250 -----SNNGPN--RGLNMMTGENT---------GTVTINSYGSFGILTVKNRDL----TY
25586 -----SNNGPN--RGLNMMTGENT---------GTVTINSYGSFGILTVKNRDL----TY
ATCC_25586 -----SNNGPN--RGLNMMTGENT---------GTVTINSYGSFGILTVKNRDL----TY
ChDC_F317 ----IGNKTPNKIKGRVLMKADNQ---------KDINLNGSGSFGMVTVFNEGV----PK
KCOM_1322 ----IGNKTPNKIKGRVLMKADNQ---------KDINLNGSGSFGMVTVFNEGV----PK
FNP ----INSKATKKEVGRVLMKAQNT---------GTLSLNGTGSFGIVTVFNKGV----PI
Fn12230 -----AQGNTNNGLGLNMMTAYNM-------SSGIVTLTGNGSFGMLTVQNKDG----AG
THCT15E1 -----AQGNTNNGLGLNMMTAYNM-------SSGIVTLTGNGSFGMLTVQNKDG----AG
THCT7E2 ----INSKATSKVRARVLMKAQNT---------GTLNLNGTGSFGMVTVFNKGV----PV
ChDC_F306 -----TSGGPNNKKGLNMMTARNEKEVSPTAKTGTVDIKSYGSFGMLTVKNRNA------
KCOM_1275 -----SASGKDNKLGLNMMTAFNE-------TAGKIDINNSGSFGMLTVQNKDG----AG
NCTC10562 IINGLSGSRNANNFGRVLMKADNR---------KDINLNGSGSFGMITVFNPGVIELNTI
730 740 750 760 770 780
=========+=========+=========+=========+=========+=========+
4_8 NLFNPSY--Q--SSHEDLRSERTYD--GERVLPGGEIGRSALTDSKY-TSGIYNTGNINI
KCOM_1325 NPLIETQ-RQAERTATVGPNNRTYN--GYDFLLGG--SRVATVDNVR-DGKLRNEAKINL
7_1 RLFAPSY--V--TNYENLRSERTYD--GERVLPGGEIGRSALSDSKY-TSGVYNTGNINI
ChDC_F332 RLFAPSY--V--TNYENLRSERTYD--GERVLPGGEIGRSALSDSKY-TSGVYNTGNINI
THCT6B3 NLDSNKNGGFNRTDY------------RVIIPKGHQIA--SRSEEAN-KSGILNEGKIDV
FNA TPAAPKT--Y--SNY------------GVTTLAGGQFASRAQKEN---MSYMKNTGTINV
THCT7A2 IPAAPKT--Y--SNY------------GVTTLAGGQFASRAQKEN---MSYMKNTGTINV
THCT5A4 TPAAPKT--Y--SNY------------GVTTLAGGQFASRAQKEN---MSYMKNTGTINV
KCOM_1279 IPAAPKT--Y--SNY------------GVTTLAGGQFASRAQKEN---MSYMKNTGTINV
51190 NLDSNKNGGFNRTDY------------RVIIPKGHQIA--SRSEEKN-KSGILNEGKIDV
KCOM_1231 RGSI-----------TDSNATRWWN--NQRFLVGG--SRVATLDNASGGGTIRNKATINM
3_1_27 RLFAPSY--V--ANYENLRSERKYD--GERVLPGGEIGRSALSDSKY-TSGVYNTGNINI
3_1_36A2 RLFAPSY--V--ANYENLRSERKYD--GERVLPGGEIGRSALSDSKY-TSGVYNTGNINI
MGYG_01347 RLFAPSY--V--ANYENLRSERKYD--GERVLPGGEIGRSALSDSKY-TSGVYNTGNINI
49256 RLFAPSY--V--ANYENLRSERKYD--GERVLPGGEIGRSALSDSKY-TSGVYNTGNINI
KCOM_2931 RLFAPSY--V--ANYENLRSERKYD--GERVLPGGEIGRSALSDSKY-TSGVYNTGNINI
THCT14A3 RLFAPSY--V--ANYENLRSERKYD--GERVLPGGEIGRSALSDSKY-TSGVYNTGNINI
ATCC_23726 RLFAPSY--V--ANYENLRSERTYD--GERVLPGGEIGRSALSDSKY-TSGVYNTGNINI
KCOM_1250 LKSHPSS--T------KLANTRDYTNYKVKTTSGGQIASRAQETN---MSYIKNTGDINI
25586 LKSHPSS--T------KLANTRDYTNYKVKTTSGGQIASRAQETN---MSYIKNTGDINI
ATCC_25586 LKSHPSS--T------KLANTRDYTNYKVKTTSGGQIASRAQETN---MSYIKNTGDINI
ChDC_F317 RLFAPSY-VV--ANYENLRSERTYD--GERVLPGGEIGRSALSDSKY-TSGVYNTGNINI
KCOM_1322 RLFAPSY-VV--ANYENLRSERTYD--GERVLPGGEIGRSALSDSKY-TSGVYNTGNINI
FNP NLFSNNY--K--SSYEDLRSERLYA--GQRILPGGEIGRSALADEKY-RSGIYNTGNINI
Fn12230 NPVASKT--Y--TNY------------GTTTLPGGQIASRAQKEN---MSYMKNVGTINV
THCT15E1 NPVASKT--Y--TNY------------GTTTLPGGQIASRAQKEN---MSYMKNVGTINV
THCT7E2 NLFNNNY--K--SSHEDLRSERLYD--GERVLPGGEIGRSALTDSKY-TSGIYNTGNINI
ChDC_F306 --TTTRD--YNTNDY------------KTISSIGGQFANRSQVEN---MSFMKNTGVINL
KCOM_1275 NPVAPKT--Y--SNY------------GVTTLAGGQFASRAQKEN---MSYMKNVGTINV
NCTC10562 SVNRTTY--P--TGSYNLRAQRNI---GTKVLPGGEIGRSALSDSKY-TSGVYNSGNINI
###########
790 800 810 820 830 840
=========+=========+=========+=========+=========+=========+
4_8 NGDNSIGIGLLQEIQEVKLAGNINIGTKAVTQETGISNLQNSASKTYSTNKVEEAVGVFA
KCOM_1325 AGPLVVGFEVQTDTLRDNHGNPRTWGIKEVVNAGTITD------------EVEEGYRTIE
7_1 NGDSSIGVGLLQEIQEVKLAGNINIGTKAVTQETGISNLPNAGSKTYSINKVEEAVGVFA
ChDC_F332 NGDSSIGVGLLQEIQEVKLAGNINIGTKAVTQETGISNLPNAGSKTYSINKVEEAVGVFA
THCT6B3 QGDDSVGVGILNTIQSVVVNGEINIGTIA--QNSSYSNRTSGGDAT----KVEGATGVYT
FNA NGNSSIGIGHLHSIQAVYAGGTINVNG-------------------------ESSVGVYT
THCT7A2 NGASSIGIGHLHNIQAVYAGGIINVAG-------------------------ASSVGVYT
THCT5A4 NGASSIGIGHLHNIQAVYAGGIINVAG-------------------------TSSVGVYT
KCOM_1279 NGASSIGIGHLHNIQAVYAGGIINVAG-------------------------TSSVGVYT
51190 QGDDSVGVGILNTIQSVVVNGEINIGTKP--QNSIYSNRTSGGDAT----KVEGATGVYT
KCOM_1231 VGPLVVGYEIQN----DNAGS----GKREIVNEGILTD------------DKEKDLDDIG
3_1_27 NGDSSIGVGLLQEIQEVKLAGNINIGKSVVNQETGISNLPNAGSKTYDKNKVEEAVGVFA
3_1_36A2 NGDSSIGVGLLQEIQEVKLAGNINIGKSVVNQETGISNLPNAGSKTYDKNKVEEAVGVFA
MGYG_01347 NGDSSIGVGLLQEIQEVKLAGNINIGKSVVNQETGISNLPNAGSKTYDKNKVEEAVGVFA
49256 NGDSSIGVGLLQEIQEVKLAGNINIGKNVVNQETGISNLPNAGSKTYDKNKVEEAVGVFA
KCOM_2931 NGDSSIGVGLLQEIQEVKLAGNINIGKNVVNQETGISNLPNAGSKTYDKNKVEEAVGVFA
THCT14A3 NGDSSIGVGLLQEIQEVKLAGNINIGKSVVNQETGISNLPNAGSKTYDKNKVEEAVGVFA
ATCC_23726 NGDSSIGVGLLQEIQEVKLAGNINIGTKAVAQETDISNLPNAGSKTYDKNKVEEAVGVFA
KCOM_1250 NGDDSVGVGLLHNIQGVTIAGNINIGN------VDPSSFSYSNKTGGNNGKVEGAVGVYS
25586 NGDDSVGVGLLHNIQGVTIAGNINIGN------VDPSSFSYSNKTGGNNGKVEGAVGVYS
ATCC_25586 NGDDSVGVGLLHNIQGVTIAGNINIGN------VDPSSFSYSNKTGGNNGKVEGAVGVYS
ChDC_F317 NGDSSIGVGLLQEIQEVKLAGNINVGKNVVNQETGISNLPNAGSKTYDKNKVEEAVGVFA
KCOM_1322 NGDSSIGVGLLQEIQEVKLAGNINVGKNVVNQETGISNLPNAGSKTYDKNKVEEAVGVFA
FNP SGDNSIAVGLLQEIQEVKLGGNINIGTTAVTQETGVSNLPTSGSKTYNVSKVEEAVGVFA
Fn12230 NGASSIGIGHLHNIQAVYAGGTINVAGAS-------------------------SVGVYT
THCT15E1 NGASSIGIGHLHNIQAVYAGGTINVAGAS-------------------------SVGVYT
THCT7E2 SGDNSIAVGLLQEIQEVKLGGNINIGTTAVTQETGVSNLATTPQKTYNVNKVEEAVGVFA
ChDC_F306 DGDSSIGIGLLHNIQAVYAGGTINVGKNNPSTFTYANKSGKVASKT------EGAVGVYA
KCOM_1275 NGASSIGIGHLHNIQAVYAGGTINVAGAS-------------------------SVGVYT
NCTC10562 NGDESVGVGILHEIQEVKIGGTINIGVESVSQTTGISD-TKSTTGNDQTTLVNNAVGVFS
########### #####
850 860 870 880 890 900
=========+=========+=========+=========+=========+=========+
4_8 GVPTMPVRTGERD-------TLISAKIGANSIGNM-------------------ASSLVG
KCOM_1325 GLGKLYVGKTGGQ-TVASNSITLPLHSLTGSLTNQ-------------------DITVSR
7_1 GVPTMPVKPGETD-------TLIN----GSGARNT-------------------ATSLVG
ChDC_F332 GVPTMPVKPGETD-------TLIN----GSGARNT-------------------ATSLVG
THCT6B3 EAATRPVRGREYRYDNNGNETIVARYYDDHGRENENKVIKRTYVDQHGVTKTEYTGVTIG
FNA EVTTRPVLAGVKD---------------DHGLTNA-------------------TGKTVG
THCT7A2 EVATRPVLAGNKD---------------DHGQTNT-------------------TGNIVG
THCT5A4 EVATRPVLAGNKD---------------DHGLTNT-------------------TGNIVG
KCOM_1279 EVATRPVLAGNRD---------------DHGLTNT-------------------TGNIVG
51190 EAATRPVRGREYRYDNDGNETIVARYYDDHGRENENKVIKRTYVDQHGVTKTEYTGVTIG
KCOM_1231 GLKKGDSDKL----------------KRSPHLGGD-------------------EINVAR
3_1_27 GVSTMPVKPGEKD-------TLIE----SSGARNT-------------------ATNLVG
3_1_36A2 GVSTMPVKPGEKD-------TLIE----SSGARNT-------------------ATNLVG
MGYG_01347 GVSTMPVKPGEKD-------TLIE----SSGARNT-------------------ATNLVG
49256 GVPTMPVRPGETD-------TLIN----GSGARNT-------------------ATRLVG
KCOM_2931 GVPTMPVRPGETD-------TLIN----GSGARNT-------------------ATRLVG
THCT14A3 GVSTMPVKPGEKD-------TLIE----SSGARNT-------------------ATNLVG
ATCC_23726 GVPTMPVKPGEKD-------TLIN----SSGARNT-------------------ATSLVG
KCOM_1250 EVRTRPILNGDYD---------------DHALQNT-------------------SGKTLG
25586 EVRTRPILNGDYD---------------DHALQNT-------------------SGKTLG
ATCC_25586 EVRTRPILNGDYD---------------DHALQNT-------------------SGKTLG
ChDC_F317 GVPTMPVKPGETD-------TLIN----SSGARNT-------------------ATNLVG
KCOM_1322 GVPTMPVKPGETD-------TLIN----SSGARNT-------------------ATNLVG
FNP GVPTMPVRPGEKD-------TLIV----DNTLGNV-------------------ATSLVG
Fn12230 EVATRPVLDGNKD---------------DHGLKNT-------------------TGNIVG
THCT15E1 EVATRPVLDGNKD---------------DHGLKNT-------------------TGNIVG
THCT7E2 GVPTMPVRPGEKD-------TLIV----DNTLGNV-------------------ANSLVG
ChDC_F306 EVETRPVLKDKYD---------------DHGLKNT-------------------TGKTVG
KCOM_1275 EVATRPVLNGNKD---------------DHGLKNT-------------------TGNIVG
NCTC10562 GVPTLPVKNNEYD---------------TMGNKNT-------------------TGNIIG
#######
910 920 930 940 950 960
=========+=========+=========+=========+=========+=========+
4_8 TETVE-IDGN-----ISLGEHATQSIGALVGDTEVDLNKGQLT--ENGVNKGSNVDRKLK
KCOM_1325 TPDVVDSNGNI----LTRGGYTGYKIGMILTYE-----------DNDDRN----------
7_1 TETVE-INGN-----ISLGEHATQSIGALVGDTEVDLNKGQLT--ENGVNKGSNADRKLK
ChDC_F332 TETVE-INGN-----ISLGEHATQSIGALVGDTEVDLNKGQLT--ENGVNKGSNADRKLK
THCT6B3 TETVE-VGGT-----ITLGEHAESSYGLRNKTS-------QVVTKDEHGN-----QADYI
FNA TETVE-VSGT-----ITVN--GNKSSGVFAKDN------GSITLKNNVTN--ADADSDNK
THCT7A2 TETVE-VSGN-----ITVS--GNNSSGVFAKNN------GSITLKDNTVN--SLADSDNK
THCT5A4 TETVE-VSGN-----ITVS--GNNSSGVFAKNN------GSITLKDNTVN--SLADSDNK
KCOM_1279 TETVE-VSGN-----ITVS--GNNSSGVFAKNN------GSITLKDNTVN--SLADSDNK
51190 TETVE-VGGT-----VTLGDNAESSYGLRNKTS-------QVVTKDENGN-----QANYT
KCOM_1231 TKDKV-VNGQV----I-KGGYTGYKIGMILTQE----------FDDPDPG----------
3_1_27 TETVE-INGN-----ISLGEHATQSIGALVGDTEVDLNKGQLT--ENGVNKGSNVDRKLK
3_1_36A2 TETVE-INGN-----ISLGEHATQSIGALVGDTEVDLNKGQLT--ENGVNKGSNVDRKLK
MGYG_01347 TETVE-INGN-----ISLGEHATQSIGALVGDTEVDLNKGQLT--ENGVNKGSNVDRKLK
49256 TETVE-INGN-----ISLGEHATQSIGALVGDTEVDLNKGQLT--ENGVNKGSNVDRKLK
KCOM_2931 TETVE-INGN-----ISLGEHATQSIGALVGDTEVDLNKGQLT--ENGVNKGSNVDRKLK
THCT14A3 TETVE-INGN-----ISLGEHATQSIGALVGDTEVDLNKGQLT--ENGVNKGSNVDRKLK
ATCC_23726 TETVE-INGN-----ISLGEHATQSIGALVGDTEIDLNKGQLT--ENGVNKGSNVDRKLK
KCOM_1250 TETVE-VSGK-----VELGSYAEKSSGL-----------------------------RIK
25586 TETVE-VSGK-----VELGSYAEKSSGL-----------------------------RIK
ATCC_25586 TETVE-VSGK-----VELGSYAEKSSGL-----------------------------RIK
ChDC_F317 TETVE-INGN-----ISLGEHATQSIGALVGDTEVDLNKGQLT--ENGVNKGPNVDRKLK
KCOM_1322 TETVE-INGN-----ISLGEHATQSIGALVGDTEVDLNKGQLT--ENGVNKGPNVDRKLK
FNP TETVE-LIKTSNSTGITLGEYATESIGALVGDT-------EVDLNNGKLNGTVTSGRKLK
Fn12230 TETVE-VSGT-----ITVS--GNNSSGVFAKNN------GSITLKDNTVN--VLADSD--
THCT15E1 TETVE-VSGT-----ITVS--GNNSSGVFAKNN------GSITLKDNTIN--PLADSD--
THCT7E2 TETVE-LINTPSSNGITLGDHATESIGALVGDT-------EVDLNNGLLNGVQTTGRKLK
ChDC_F306 TETVE-VDGT-----INIGDYATESSGIFAKDK------GSITLKNNSGA--TTSSSDAN
KCOM_1275 TETVE-VSGT-----ITVS--GNNSSGVFAKNS------GSITLKDNTVN--SLADSD--
NCTC10562 TETSE-VDGT-----INIGRHSKESIGLLVGDS-------GETLNNGTLNGTPNQARILK
970 980 990 1000 1010 1020
=========+=========+=========+=========+=========+=========+
4_8 RSGDITAKS--NSVINVGGKKNYGFVVSNSAHSSKF-GATVDSLEYNVDKTHHGKGTN--
KCOM_1325 --------------------------------------------------TSDYRLIN--
7_1 RSGDITAKS--NSIINVGGKKNYGFVVSNSAHSSKF-GTTVDSLEYKVDKTHHGKGIN--
ChDC_F332 RSGDITAKS--NSIINVGGKKNYGFVVSNSAHSSKF-GTTVDSLEYKVDKTHHGKGIN--
THCT6B3 TSGSITLTG--NGKVYVKGKKNFGAVAEGDNYYREI-KKAADQYPERVQDV--GRIDI--
FNA T----------TGKIIVSGKNSYGAVSQGI-------------------------KLDLE
THCT7A2 T----------TAKITVSGTKSYGAVLEGV-------------------------KLDLE
THCT5A4 T----------TAKITVSGTKSYGAVLEGV-------------------------KLDLE
KCOM_1279 T----------TAKITVSGTKSYGAVLEGV-------------------------KLDLE
51190 TSGSITLTG--NGKVYVKGKKNFGAVAEGDKYYREV-KKAADQYPERVEEV--GRIDI--
KCOM_1231 --------------------------------------------------NNYYRLIN--
3_1_27 RSGDITAKS--DSVINVGGKKNYGFVVSNSAHSSKF-GTTVDSLEYNVDKTHHGKGIN--
3_1_36A2 RSGDITAKS--DSVINVGGKKNYGFVVSNSAHSSKF-GTTVDSLEYNVDKTHHGKGIN--
MGYG_01347 RSGDITAKS--DSVINVGGKKNYGFVVSNSAHSSKF-GTTVDSLEYNVDKTHHGKGIN--
49256 RSGDITAKS--DSVINVDGKKNYGFVVSNSAHSSKF-GTTVDDLKYSVDKIHHGRGIN--
KCOM_2931 RSGDITAKS--DSVINVDGKKNYGFVVSNSAHSSKF-GTTVDDLKYSVDKIHHGRGIN--
THCT14A3 RSGDITAKS--DSVINVGGKKNYGFVVSNSAHSSKF-GTTVDSLEYNVDKTHHGKGIN--
ATCC_23726 RSGDITAKS--NSVINVGGKKNYGFVVSNSAHSSKF-GTTVDSLEYNVDKTHHGKGIN--
KCOM_1250 DEGSITLKN--GGEVLVGGKNNYGAVVNGKDYNYYR-KTVANAYAESGTKYSDTGKINLD
25586 DEGSITLKN--GGEVLVGGKNNYGAVVNGKDYNYYR-KTVANAYAESGTKYSDTGKINLD
ATCC_25586 DEGSITLKN--GGEVLVGGKNNYGAVVNGKDYNYYR-KTVANAYAESGTKYSDTGKINLD
ChDC_F317 RSGDITAKS--NSVINVGGKKNYGFVISNSAHSSKF-GATVDSLEYNVDKIHHGRGIN--
KCOM_1322 RSGDITAKS--NSVINVGGKKNYGFVISNSAHSSKF-GATVDSLEYNVDKIHHGRGIN--
FNP RSGDITTKS--GYTINVGGNKNYGFVVSNSGHSSKFSSSTVDDLLYSVDKINHGRGIN--
Fn12230 ------NKT--TAKINVSGTKSYGAVLEGL-------------------------KLDLE
THCT15E1 ------NKT--TAKINVSGTKSYGAVLEGL-------------------------KLDLE
THCT7E2 RSGDITAKT--GYKITVGGEKNYGFVVSNSAHSSKFNANTVDDLLYSVDKDNHGRGVN--
ChDC_F306 VVANL-NNG--IGTINVGGEKNYGAVVDGIEYKSKQKNAKNQYEIESTTNDKIG-RIDLE
KCOM_1275 ------NKT--TAKINVSGTKSYGAVLEGL-------------------------KLDLE
NCTC10562 RSGSITYKSSANNKLNINGNANYGFVVKSDSNKSVF-GSALDDLQQSVDKTNYGIGIN--
1030 1040 1050 1060 1070 1080
=========+=========+=========+=========+=========+=========+
4_8 -EGKINVTGDESVGFAMIKGGNSKNSGTISVKDNAE----------N---------SIGF
KCOM_1325 -ENLIQFKGKSSIGIQIYAPGSNS--THITVQNK----------------GTMNMGGIES
7_1 -EGKINVTGDESVGFAMIKGGDSKSSGIISVGNNAE----------N---------SIGF
ChDC_F332 -EGKINVTGDESVGFAMIKGGDSKSSGIISVGNNAE----------N---------SIGF
THCT6B3 -AGLIDVTGQQSIGYVL-KSGQGSNSGTIKVTGHAY----------NKA-GASYEGSLGF
FNA KGTSINVTGQESIGYVL-QNGTGSNSGEIKVVGNAS----------NTA-GTPFKGSLGF
THCT7A2 KNTQISVTGKEAIGYVL-KSGTGSNKGKIEVSGNSG----------NTQ-TNP---SLGF
THCT5A4 KNTQVSVTGKEAIGYVL-KSGTGSNKGKIEVNGNSG----------NTQ-TNP---SLGF
KCOM_1279 KNTQISVTGKEAIGYVL-KSGTGSNKGKIEVSGNSG----------NTQ-TNP---SLGF
51190 -AGLIDVTGQESIGYVL-KSGQGTNTGTIKVKGHQD----------NSATDKDYNGSLGF
KCOM_1231 -DGRISFMGRNSIGIQVYAKPNSTPNTIIDVINKEN---------SNGT-GEITLGGIES
3_1_27 -EGKINVTGDESVGFAMIKGGNSKSSGTISVKNNAE----------N---------SIGF
3_1_36A2 -EGKINVTGDESVGFAMIKGGNSKSSGTISVKNNAE----------N---------SIGF
MGYG_01347 -EGKINVTGDESVGFAMIKGGNSKSSGTISVKNNAE----------N---------SIGF
49256 -EGIINVTGDESVGFAMIKGGNSKSSGTISVRDNAE----------N---------SIGF
KCOM_2931 -EGIINVTGDESVGFAMIKGGNSKSSGTISVKDNAE----------N---------SIGF
THCT14A3 -EGKINVTGDESVGFAMIKGGNSKSSGTISVKNNAE----------N---------SIGF
ATCC_23726 -EGIINIIGDESVGFAMIKGGNSKSSGTISVKDNAE----------N---------SIGF
KCOM_1250 SGSKITVTGEESIGYALL-AGKGINAGTITVTGHTN----------NNT-TGAFHGSLGF
25586 SGSKITVTGEESIGYALL-AGKGINAGTITVTGHTN----------NNT-TGAFHGSLGF
ATCC_25586 SGSKITVTGEESIGYALL-AGKGINAGTITVTGHTN----------NNT-TGAFHGSLGF
ChDC_F317 -EGIINIIGDESVGFAMIKGGNSKSSGTISVKNNAE----------N---------SIGF
KCOM_1322 -EGIINIIGDESVGFAMIKGGNSKSSGTISVKNNAE----------N---------SIGF
FNP -EGEISVTGTNSIGFALIKGGNSSNSGKITVGNKAE----------D---------SIGF
Fn12230 KNTQITVTGKEAIGYVL-KSGTGSNKGKIEVNGHSG----------NTQ-A---NPSLGF
THCT15E1 KNTQITVTGKEAIGYVL-KSGTGSNKGKIEVSGHSG----------NTQ-A---NPSLGF
THCT7E2 -EGTIDVIGKSSIGFALIKGGKSKNSGTISVKDNAE----------N---------SIGF
ChDC_F306 KGTSINVTGKESIGYVM-KKGAGSNSGKIDVVGHSN----------NTT-TGGFHGSLGF
KCOM_1275 KNTQITVTGKEAIGYVL-KSGTGSNKGKIEVSGHSG----------NTQ-A---NPSLGF
NCTC10562 -KGNIDIIGINSIGFVLLKGGNSKNTGNITVNESEDFWYPIVPPTPN---YDYRQNSIGF
############
1090 1100 1110 1120 1130 1140
=========+=========+=========+=========+=========+=========+
4_8 YGKEDSFTNSRTI-EV-TSAKKKNKAVVLDGTNASNKINFTNTGNIYVNTSDKGNTNLDG
KCOM_1325 YGLK-------------LSSRVSDE-----------------------------------
7_1 YGKEDSFTNSGTI-EV-TSAKKKNKAVVLDGTNASNKINFTNTGNIYVNTSDNGNKNLDG
ChDC_F332 YGKEDSFTNSGTI-EV-TSAKKKNKAVVLDGTNASNKINFTNTGNIYVNTSDNGNKNLDG
THCT6B3 YGVKGTFTNTGTI----EASGKIAHAV---------------------------------
FNA YGEKGTFTNIG---EI-SSSGKVAHAVALIG-DTTTGIAFTNNGKI----------NVVG
THCT7A2 YGEKGTFTNEEDAGSI-SSSGNYAHAVALVG-NTATGINFNNKGKI----------ETTG
THCT5A4 YGEKGTFTNEEDAGSI-SSSGNYAHAVALVG-NTATGINFNNKGKI----------ETTG
KCOM_1279 YGEKGTFTNEEDAGSI-SSSGNYAHAVALVG-NTATGINFNNKGKI----------ETTG
51190 YGEKGTFTNRGTI----EASGKIAHAV---------------------------------
KCOM_1231 YGLK-------------LSSRILREA----------------------------------
3_1_27 YGKEDSFTNSGTI-EV-TSAKKKNKAVVLDGTNASNKINFTNTGNIYVNTSDKGNTNLDG
3_1_36A2 YGKEDSFTNSGTI-EV-TSAKKKNKAVVLDGTNASNKINFTNTGNIYVNTSDKGNTNLDG
MGYG_01347 YGKEDSFTNSGTI-EV-TSAKKKNKAVVLDGTNASNKINFTNTGNIYVNTSDKGNTNLDG
49256 YGKEDSFTNSGTI-EV-TSAKKKNKAVVLDGTNTSNKINFTNTGNIYVNTSDKGNTNLDG
KCOM_2931 YGKEDSFTNSGTI-EV-TSAKKKNKAVVLDGTNASNKINFTNTGNIYVNTSDNNNTNLDG
THCT14A3 YGKEDSFTNSGTI-EV-TSAKKKNKAVVLDGTNASNKINFTNTGNIYVNTSDKGNTNLDG
ATCC_23726 YGKEDSFTNSGTI-EV-TSAKKKNKAVVLDGTNASNKINFTNTGNIYVNTSDNNNTNLDG
KCOM_1250 YGEKGTFTNIG---EI-SSSGNIAHAVALVG-DATDGTIFKNNGKI----------NVVG
25586 YGEKGTFTNIG---EI-SSSGNIAHAVALVG-DATDGTIFKNNGKI----------NVVG
ATCC_25586 YGEKGTFTNIG---EI-SSSGNIAHAVALVG-DATDGTIFKNNGKI----------NVVG
ChDC_F317 YGKEDSFTNSGTI-EV-TSAKKKNKAVVLDGTNASNKINFTNTGNIYVNTSDNNNTNLDG
KCOM_1322 YGKEDSFTNSGTI-EV-TSAKKKNKAVVLDGTNASNKINFTNTGNIYVNTSDNNNTNLDG
FNP YGKEDNFDNSGTI-QV-TSSKDKNKAIVLDGTNATNKINFTNTGNVYVNTADNSNTNLIG
Fn12230 YGEAGTFTNEADSGSI-SSSGNYAHAVALVG-NTATGTNFYNKGKI----------ETTG
THCT15E1 YGEAGTFTNEADSGSI-SSSGNYAHAVALVG-NTTTGINFYNKGKI----------ETTG
THCT7E2 YGKEDEFSNTGTI-QV-TSAKDKNKAIVLDGTNTGNKIKFINTGNVFVNTSDNSNTNLNG
ChDC_F306 YGEKGTFTNTADG-TI-SSSGNIAHAVALVG-DTTDGITFNNAGKI----------ETTG
KCOM_1275 YGETGNFTNEEDSGSI-SSSGNYAHAVALVG-NTTTGINFYNKGKI----------ETTG
NCTC10562 YGEQDNFTNEGTI-SVNTPNRSGNKAVLLKG--NSNGITFNNTGDV----------SVKG
1150 1160 1170 1180 1190 1200
=========+=========+=========+=========+=========+=========+
4_8 NGNIGIYAQG-NYKIEH--NSG---IVKAGKDAIAFYVKDSTGEANINAPIELANS----
KCOM_1325 -----------NMTFEN------------------------NNTINISG---SGSL----
7_1 DGNIGIYAQG-NYKIEH--NSG---IVKAGKDAIAFYVKNSTGEVNINAPIELANS----
ChDC_F332 DGNIGIYAQG-NYKIEH--NSG---IVKAGKDAIAFYVKNSTGEVNINAPIELANS----
THCT6B3 -----VAKNA-GMTFNH------------------------YGTIKVSSP-----S----
FNA KGNIGVYADG-KYTFEHSGSNA---KISVGSDSIGIYAKKATGTVNIKAPIELADS----
THCT7A2 KGNIGVYADG-KYTFSHEGNSA---TINVGTNGLGIFAKNTNGTLKINAPIVLSDSGTGV
THCT5A4 KGNIGVYADG-KYTFSHEGNSA---TINVGTNGLGIFAKNTNGTLKINAPIVLSDSGTGV
KCOM_1279 KGNIGVYADG-KYTFSHEGNSA---TINVGTNGLGIFAKNTNGTLKINAPIVLSDSGTGV
51190 -----VAKNS-DMTFNH------------------------YGTIEVSSP-----S----
KCOM_1231 --------NGRKSVFEN------------------------RGKINIKGGD-GSEN----
3_1_27 NGNIGIYAQG-NYKIEH--NSG---IVKAGKDAIAFYVKDSTGEANINAPIELANS----
3_1_36A2 NGNIGIYAQG-NYKIEH--NSG---IVKAGKDAIAFYVKDSTGEANINAPIELANS----
MGYG_01347 NGNIGIYAQG-NYKIEH--NSG---IVKAGKDAIAFYVKDSTGEANINAPIELANS----
49256 NGNIGIYAQG-NYKIEH--NSG---IVKAGKDAIAFYVKNSTGEVNIKAPIELANS----
KCOM_2931 NGNIGIYAQG-NYKIEH--NSG---IVKAGKDAIAFYVKNSTGEVNIKAPIELANS----
THCT14A3 NGNIGIYAQG-NYKIEH--NSG---IVKAGKDAIAFYVKDSTGEANINAPIELANS----
ATCC_23726 NGNIGIYAQG-NYKVEH--NSG---IVKAGKDVIAFYVKDSTGEVNINAPIELANS----
KCOM_1250 KGNIGVYADG-KYTFEHSGSGA---KISVGSDSLGIYAKNSNGNLDIKAPIELANS----
25586 KGNIGVYADG-KYTFEHSGSGA---KISVGSDSLGIYAKNSNGNLDIKAPIELANS----
ATCC_25586 KGNIGVYADG-KYTFEHSGSGA---KISVGSDSLGIYAKNSNGNLDIKAPIELANS----
ChDC_F317 NGNIGIYAQG-NYRVEH--NSG---IVKAGKDAIAFYVKDSTGEVNINAPIELANS----
KCOM_1322 NGNIGIYAQG-NYRVEH--NSG---IVKAGKDAIAFYVKDSTGEVNINAPIELANS----
FNP TGNIGVYAQG-NYKFDH--NSG---TVKAGTNAIAFYVKDATGQVNIKAPIVLSNSGTGA
Fn12230 KGNIGVYADG-KYTFDHDGNKA---TINVGTNALGIYAKSANGTLNINAPIVLAASGTGA
THCT15E1 KGNIGVYADG-KYTFDHDGNKA---TINVGTNALGIFAKNTNGTLNINAPIVLSDSGTGT
THCT7E2 TGNIGVYAQG-NYKFDH--NSG---TVKAGKNAIAFYLKNATGEVNINAPIELSDSGTGA
ChDC_F306 KGNIGVYADG-KYTFDHDGNKA---TINVGTNALGIYAKSANGTLNINAPIVLAASGTGA
KCOM_1275 KGNIGVYADG-KYTFSHEGNLA---KINVGTNALGIFAKNTNGTLNINAPIVLSDSGTGA
NCTC10562 RNNIAIYAEG-KYTFNHEKNAAGTNKISVGSNSIGIYVKDNTGTVNIKAPIELADS----
1210 1220 1230 1240 1250 1260
=========+=========+=========+=========+=========+=========+
4_8 DTATTIGIYSDGDAKVKFGTGSKLKIGEKAVGLYSADPTKFDNTFKI--ETGKILDVELG
KCOM_1325 SLSSGIAVLED----------SNLTGSA-SIRAYNG---------KV--QNKGTINVSGG
7_1 NKATTIGIYSDGDAKVKFGASSSLKIGEKAVGLYSADPTKFNNTFEI--ETGKTLNVELG
ChDC_F332 NKATTIGIYSDGDAKVKFGASSSLKIGEKAVGLYSADPTKFNNTFEI--ETGKTLNVELG
THCT6B3 TDKGNIAVYSDGFSKVNFYNNSKVYVGDYSVGIHSADKSRFNDTFN----NQGTLNIKIG
FNA SGGTTIGVYSDGDAKVKFGTGSKLKIGEKAVGLYSADPTKFSNTFKI--ETGKTLNVELG
THCT7A2 NAGTTIGIYSDGNAKVNFGQNSKLKIGKGAVGLYSSDATKFSNTFKV--VSGKSLEVELG
THCT5A4 NAGTTIGIYSDGNAKVNFGQNSKLTIGKGAVGLYSSDATKFSNTFKV--VSGKSLEIELG
KCOM_1279 NAGTTIGIYSDGNAKVNFGQNSKLKIGKGAVGLYSSDATKFSNTFKV--VSGKSLEVELG
51190 DNRGNIAVYSDGFSKVNFYNNSKVYVGDYSVGVHSANKDNFNDTFK----NYGTLGIKIG
KCOM_1231 SLSSGMAVLED----------TTMMGNNFAIRAYKG---------MV--VNKGTINVSGG
3_1_27 DTATTIGIYSDGDAKVKFGAGSKLKIGEKAVGLYSANPTKFNNTFKI--ETGKILDVELG
3_1_36A2 DTATTIGIYSDGDAKVKFGAGSKLKIGEKAVGLYSANPTKFNNTFEI--EAGKTLDVELG
MGYG_01347 DTATTIGIYSDGDAKVKFGAGSKLKIGEKAVGLYSANPTKFNNTFEI--EAGKTLDVELG
49256 SNGTTIGIYSDGDAKVKFGAGSKLKIGEKAVGLYSANPTKFNNTFKI--ETGKILDVELG
KCOM_2931 SNGTTIGIYSDGDAKVKFGAGSKLKIGEKAVGLYSANPTKFNNTFKI--ETGKILDVELG
THCT14A3 DTATTIGIYSDGDAKVKFGAGSKLKIGEKAVGLYSANPTKFNNTFEI--EAGKTLDVELG
ATCC_23726 SKGTTIGIYSDGNAKVKFGTGSKLKIGEKAVGLYSADPTKFNNTFKI--ESGKTLDVELG
KCOM_1250 NTATTIGIYSDGDANVKFGTGSKLKIGEKAVGLYSADPTKFNNTFKI--ETGKTLDVELG
25586 NTATTIGIYSDGDANVKFGTGSKLKIGEKAVGLYSADPTKFNNTFKI--ESGKTLDVELG
ATCC_25586 NTATTIGIYSDGDANVKFGTGSKLKIGEKAVGLYSADPTKFNNTFKI--ESGKTLDVELG
ChDC_F317 SKGTTIGIYSDGDTKVKFGTGSKLKIGEKAVGLYSADPTKFNNTFKI--ETGKTLDVELG
KCOM_1322 SKGTTIGIYSDGDTKVKFGTGSKLKIGEKAVGLYSADPTKFNNTFKI--ETGKTLDVELG
FNP NAGTTIGIYSDGNAQVQFGQNSKLTIGEGAVGLYSANPANFNNTFKI--ETGKVLNVELG
Fn12230 NAGTTIGVYSDGDAKINFGENSKLTIGKGAVGLYSSDATKFSNTFKV--VSGKSLTAELG
THCT15E1 NAGTTIGIYSDGEAKVNFGQNSKITIGKGAVGLYSSDATKFSNTFKV--VNGKSLAVELG
THCT7E2 TPGTTIGIYSDGDAKVNFGQNSKITIGKGAVGLYSSDATKFSNTFKV--VSGKSLEIVLG
ChDC_F306 NAGTTIGVYSDGDAKVNFGENSKITIGKGAVGLYSSDATKFSNTFKV--VSGKSLTAELG
KCOM_1275 TPGTTIGIYSDGDAKVNFGQNSKITIGKGAVGLYSSDATKFSNTFKV--VSGKSLEIVLG
NCTC10562 SNGTTIGVYSDGNAHINFENGSKLTIGKKAIGLFSQSTTNFKNTFKFNNTAGNELNVSLD
#########
1270 1280 1290 1300 1310 1320
=========+=========+=========+=========+=========+=========+
4_8 KNSTFGLLNGNKTVTNSPLL-SKYLNDNINGKINI-TSFGEGASLFYATLKAKAILDEDY
KCOM_1325 EGNTGMVLITKANDD---------------------------------------------
7_1 KNSTFGLLNGNKNVTNSPLL-SKYLNNNTTDKINI-TKFDEGASLFYATLKAKAILDEDY
ChDC_F332 KNSTFGLLNGNKNVTNSPLL-SKYLNNNTTDKINI-TKFDEGASLFYATLKAKAILDEDY
THCT6B3 KESTFAYLDGNATTT----L-KEFFGNSK---VNLEEEMGQSSSVVYASNEANAKLDTDY
FNA KNSTFGLLNGDKNVTNSPLL-SKYLNNNTTDKINI-TKFDEGASLFYATLKAKAILDQDY
THCT7A2 KNSTFGLLSGSIGSVN---V-GTYLTNNT---INI-SSFGSGASIFYTTGGVTANLDQNY
THCT5A4 KNSTFGLLSGSIGSVN---V-GTYLTNNT---INI-SSFGSGASIFYTTGGVTANLDQNY
KCOM_1279 KNSTFGLLSGSIGSVN---V-GTYLTNNT---INI-SSFGSGASIFYTTGGVTANLDQNY
51190 KESTFAYLDGDATTT----L-KEFFGDSK---VNLEEEMGESSSVVYASNEAKAKLDTDY
KCOM_1231 KGNTGMILKVDAEDD---------------------------------------------
3_1_27 KNSTFGLLNGNKTVTNSPLL-SKYLNNNTNDKINI-TSFGEGASIFYATLKAKAILDEDY
3_1_36A2 KNSTFGLLNGNKTVTNSPLL-SKYLNNNTNDKINI-TSFGEGASIFYATLKAKAILDEDY
MGYG_01347 KNSTFGLLNGNKTVTNSPLL-SKYLNNNTNDKINI-TSFGEGASIFYATLKAKAILDEDY
49256 KNSTFGLLNGNKTVTNSPLL-SKYLNNNTNDKINI-TSFGEGASIFYATLKAKAILDEDY
KCOM_2931 KNSTFGLLNGNKTVTNSPLL-SKYLNNNTNDKINI-TSFGEGASIFYATLKAKAILDEDY
THCT14A3 KNSTFGLLNGNKTVTNSPLL-SKYLNNNTNDKINI-TSFGEGASIFYATLKAKAILDEDY
ATCC_23726 KNSTFGLLNGNNTVTNSPLL-SKYLNNNTSDKINI-VSFGEGASLFYATSKAKAILDEDY
KCOM_1250 KNSTFGLLNGNNIVTNSPLL-SKYLNNNTSDKINI-VSFGEGASLFYATSKAKAILDEDY
25586 KNSTFGLLNGNNTVTNSPLL-SKYLNNNTSDKINI-VSFGEGASLFYATSKAKAILDEDY
ATCC_25586 KNSTFGLLNGNNTVTNSPLL-SKYLNNNTSDKINI-VSFGEGASLFYATSKAKAILDEDY
ChDC_F317 KNSTFGLLNGNNTVTNSPLLSSKYLNNNTSDKINI-TSFGEGASLFYATSKAKAILDEDY
KCOM_1322 KNSTFGLLNGNNTVTNSPLLSSKYLNNNTSDKINI-TSFGEGASLFYATSKAKAILDEDY
FNP KNSTFGLLNGNKSTTASPLL-SKYLNNGTTDKINI-TSFGEGASIFYATLKANAVLDTDY
Fn12230 QNSTFGLLNGATGTVN---V-GTYLQNNS---INI-STFGSGASIFYTTGGVTANLNENH
THCT15E1 QNSTFGLLNGSTGTVN---V-GTYLQNNS---INI-SSFGSGASIFYTTGGVTANLNENY
THCT7E2 QNSAFGLLSGATGSVN---V-GTYLQNNS---INI-STFGSGASIFYTTGGVTANLNENH
ChDC_F306 QNSTFGLLNGATGTVN---V-GTYLQNNS---INI-SSFGSGASIFYTTGGVTANLNENY
KCOM_1275 QNSAFGLLSGATGSVN---V-GTYLQNNS---INI-STFGSGASIFYTTGGVTANLNENH
NCTC10562 ENSAFAFFNGSGSTD----I-AEVLNKN----IKF-TAMKKGATFAYVKGGSIVTLSHDF
##########
1330 1340 1350 1360 1370 1380
=========+=========+=========+=========+=========+=========+
4_8 KVTNAD------AASTSVLVANDGANVEIASGKKLETNTNVGLVATKGAGASLSTSVAEN
KCOM_1325 -ITNAA-----------------NKNITVTGAKNIGMRVDLGSVTTDDSAPRLS-PTAIN
7_1 KVTNAD------AASTSVLVANDGANVEIASGKKLETNTNVGLVATKGAGASLSTSVAEN
ChDC_F332 KVTNAD------AASTSVLVANDGANVEIASGKKLETNTNVGLVATKGAGASLSTSVAEN
THCT6B3 TITKGS------NASTIALLASNKATVSVESGKKLTTNTNVALAAVDGTSTAGSGSTAQN
FNA KVTNGG------AASTSVLVANDGANVEIAAGKTLETNTNVGLVATKGAGASGSTSVAEN
THCT7A2 TVTNGT------ADSTAVLVGTKGSTVKVDIGKTLTTNTNVALIATKAGGTSAS--TALN
THCT5A4 TVTNGT------ADSTAVLVGAKGSTVKVDIGKTLTTNTNVALIATKAGGTSAS--TALN
KCOM_1279 TVTNGT------ADSTAVLVGTKGSTVKVDIGKTLTTNTNVALIATKAGGTSAS--TALN
51190 TITKGS------NTSTIALLASNKATVSVESGKKLTTNTNVALAAVDGTSTAGSGSTAQN
KCOM_1231 -ITNDT-----------------NGIINVSGTANIGMRVDKGAVPTGASG---T-PEAIN
3_1_27 KVTNGD------AASTSVLVANDGANVEIASGKTLETNTNVGLVATKGAGTSLSTSVAEN
3_1_36A2 KVTNGD------AASTSVLVANDGANVEIASGKTLETNTNVGLVATKGAGTSLSTSVAEN
MGYG_01347 KVTNGD------AASTSVLVANDGANVEIASGKTLETNTNVGLVATKGAGTSLSTSVAEN
49256 KVTNGD------AASTSVLVANDGANVEIANGKKLETNTNVGLVATKGAGASLSTSVAEN
KCOM_2931 KVTNGD------AASTSVLVANDGANVEIANGKKLETNTNVGLVATKGAGASLSTSVAEN
THCT14A3 KVTNGD------AASTSVLVANDGANVEIASGKTLETNTNVGLVATKGAGTSLSTSVAEN
ATCC_23726 KVTNGD------AISTAVLVANNGANVEIASGKKLETNTNAGLIAINGTVG--FTSVAKN
KCOM_1250 KVTNGD------AISTAVLVANNGANVEIASGKKLETNTNAGLIAINGTVG--FTSVAKN
25586 KVTNGD------AISTAVLVANNGANVEIASGKKLETNTNAGLIAINGTVG--FTSVAKN
ATCC_25586 KVTNGD------AISTAVLVANNGANVEIASGKKLETNTNAGLIAINGTVG--FTSVAKN
ChDC_F317 KVTNGD------AISTAVLVANNGANVEIASGKKLETNTNAGLIAINGTVG--FTSVAKN
KCOM_1322 KVTNGD------AISTAVLVANNGANVEIASGKKLETNTNAGLIAINGTVG--FTSVAKN
FNP TVTNGS------ADSTSVLVANDGANVEIASGKTLTTNTNVGLIATGGARVSGAVPVAEN
Fn12230 TVTNGG------AASTAVLVGANGSTVKIDTGKTLTTNTNVGLIATKAGGTTGS--TAQN
THCT15E1 TVTNGG------AASTAVLVGAKGSTVKIDTGKTLTTNTNVGLIATKAGGTIGS--TAQN
THCT7E2 TVTNGG------AASTAVLVGANGSTVKIDTGKTLTTNTNVGLIATKAGGANGA--TAQN
ChDC_F306 TVTNGG------ATSTAVLVGANGSTVKIDTGKTLTTNTNVGLIATKAGGANGA--TAQN
KCOM_1275 TVTNGG------AASTAVLVGANGSTVKIDTGKTLTTNTNVGLIATKAGG-TAS--TAQN
NCTC10562 DTTNTAKVVVAPESGTSVLVASDGSTVQVDANKKLTTNTNVGLVATNGSSSNKS--KAIN
########################### ####
1390 1400 1410 1420 1430 1440
=========+=========+=========+=========+=========+=========+
4_8 KGTLISTRTD-----KGIGIY---TYTANGENSGTIIMKNQNSVGILGSGGSNLKNTGKI
KCOM_1325 NGNINITDGE-----QNIGMVA-NNSEGTANVGGETVMQH--------------------
7_1 KGTLISTRTD-----KGIGIY---TYTANGENSGTIIMKNQNSVGILGSGGSNLKNTGKI
ChDC_F332 KGTLISTRTD-----KGIGIY---TYTANGENSGTIIMKNQNSVGILGSGGSNLKNTGKI
THCT6B3 NGTILSTRTN----GGGIGIY---SKD---------------------------------
FNA KGTLISTRDD-----KGIGIY---TSTANGNNSGTITMQKKNAVGILGSAGSNLTNSSKI
THCT7A2 SGNIVSTR-N-----SGIGIY---TNDSNGTSSGVITMQNKESVGILGENNSILTNSGKI
THCT5A4 SGNIVSTR-N-----SGIGIY---TNDSNGTSSGVVTMQNKESVGILGENNSTLTNSGKI
KCOM_1279 SGNIVSTR-N-----SGIGIY---TNDSNGTSSRVVTMQNKESVGILGENNSTLTNSGKI
51190 NGTILSTRAN-----DGIGIY---SKD---------------------------------
KCOM_1231 NGTINVSGSATEAKNGNIGMVA-HK-----------------------------------
3_1_27 KGTLISTRTD-----KGIGIY---TSAANGENSGTITMKNQNSVGILGRDDSNLKNTGKI
3_1_36A2 KGTLISTRTD-----KGIGIY---TSAANGENSGTITMKNQNSVGILGRDDSNLKNTGKI
MGYG_01347 KGTLISTRTD-----KGIGIY---TSAANGENSGTITMKNQNSVGILGRDDSNLKNTGKI
49256 KGTLISTRTD-----KGIGIY---TSAANGENSGTITMKNQNSVGILGRDDSNLKNTGKI
KCOM_2931 KGTLISTRTD-----KGIGIY---TSAANGENSGTITMKNQNSVGILGRDGSNLKNTGKI
THCT14A3 KGTLISTRTD-----KGIGIY---TSAANGENSGTITMKNQNSVGILGRDDSNLKNTGKI
ATCC_23726 NGTLISTRID-----KGIGIY---TSAANGENSGTITMQNKNAVGILGSKDSNLKNTGKI
KCOM_1250 NGTLISTRID-----KGIGIY---TSAANGENSGTITMQNKNAVGILGSKGSNLKNTGKI
25586 NGTLISTRID-----KGIGIY---TSAANGENSGTITMQNKNAVGILGSKGSNLKNTGKI
ATCC_25586 NGTLISTRID-----KGIGIY---TSAANGENSGTITMQNKNAVGILGSKGSNLKNTGKI
ChDC_F317 NGTLISTRTD-----KGIGIY---TSAANGENSGTITMQNKNAVGILGSKGSNLKNTGKI
KCOM_1322 NGTLISTRTD-----KGIGIY---TSAANGENSGTITMQNKNAVGILGSKGSNLKNTGKI
FNP KGNLISTRVD-----KGIGIY---VTYGTGKNSGTITMNNKNAVGMLATIGSTLTNSKKI
Fn12230 NGNIVSTR-D-----SGIGIY---TTESTGNSTGTITMQNKESVGILGENNSTLTNSGKI
THCT15E1 DGNIVSTR-D-----SGIGIY---TTESTGNSTGTITMQNKESVGILGENNSTLTNSGKI
THCT7E2 DGNIVSTR-D-----SGIGIY---TTESKGNSTGTITMQNKESVGILGENNSTLTNSGKI
ChDC_F306 DGNIVSTR-D-----SGIGIY---TTESKGNSTGTITMQNKESVGILGENNSTLTNSGKI
KCOM_1275 DGNIVSTR-D-----SGIGIY---TTESTGNSTGTITMQNKESVGILGENNSTLTNSGKI
NCTC10562 KGTIIS-KVN-----GGVGLYANNNSEATNDIAGKITMENKGSAAILGENNSILTNKKDI
######
1450 1460 1470 1480 1490 1500
=========+=========+=========+=========+=========+=========+
4_8 ELEAISSAGVYAENSNMINSGTASE------IVVKKKASVGIYARETSISSVPKNVKNE-
KCOM_1325 ------------------------------------------------------------
7_1 ELEAISSAGVYAENSNMINSGTASE------IVVKKKASVGIYARETSISSVPKNVKNE-
ChDC_F332 ELEAISSAGVYAENSNMINSGTASE------IVVKKKASVGIYARETSISSVPKNVKNE-
THCT6B3 ------------------------------------------------------------
FNA ELKEVSSAGVYAEDSNMINSGSASE------IIVNKEASVGIYAKETSISSVSKNVKNE-
THCT7A2 ELSKDKSAGIYGKDSNITNSGASSN-----GIYINDEKSAGIYGLLTSAATGTKTLNNI-
THCT5A4 ELSKDKSAGIYGKDSNITNSGASSN-----GIYINDEKSAGIYGLLTSAATGTKTLNNI-
KCOM_1279 ELSKDKSAGIYGKDSNITNSGASSN-----GIYINDEKSAGIYGLLTSAATGTKTLNNI-
51190 ------------------------------------------------------------
KCOM_1231 ------------------------------------------------------------
3_1_27 ELEAISSAGVYAEDSNMINLGTASE------IIVNKEASVGIYSRETSISGVSKNVKNE-
3_1_36A2 ELEAVSSAGVYAEDSNMINLGTASE------IIVNKEASVGIYSRETSISGVSKNVKNE-
MGYG_01347 ELEAVSSAGVYAEDSNMINLGTASE------IIVNKEASVGIYSRETSISGVSKNVKNE-
49256 ELEAVSSAGVYAEDSNMINLGTASE------IIVNKEASVGIYSRETSISGVSKNVKNE-
KCOM_2931 ELEAVSSAGVYAEDSNMINSGTTSE------IIVNKEASVGIYSRETSISGVSKNVKNE-
THCT14A3 ELEAVSSAGVYAEDSNMINLGTASE------IIVNKEASVGIYSRETSISGVSKNVKNE-
ATCC_23726 ELEAVSSAGVYAEDSNMINSGTTSE------IIVNKETSVGIYAKETSISSVSKNVKNE-
KCOM_1250 ELEAVSSVGVYAEDSNMTNSGTTSE------IIVNKEASVGIYAKETSISSVSKNVKNE-
25586 ELEAVSSAGVYAEDSNMTNSGTTSE------IIVNKEASVGIYAKETSISSVSKNVKNE-
ATCC_25586 ELEAVSSAGVYAEDSNMTNSGTTSE------IIVNKEASVGIYAKETSISSVSKNVKNE-
ChDC_F317 ELEAVSSAGVYAEDSNMINSGTTSE------IIVNKEASVGIYAKETSISSVSKNVKNE-
KCOM_1322 ELEAVSSAGVYAEDSNMINSGTTSE------IIVNKEASVGIYAKETSISSVSKNVKNE-
FNP ELNGVSSAGIYGENSDMTNLGANSE------IVVNKEASAGMYSKLTSASSVAKNSKNE-
Fn12230 ELQKDK------------------------------------------------------
THCT15E1 ELQKDKSAGIYGKDSDVTNSGTGTK-----GIYVKDEKSAGIYGLLTSTASADKTLSNT-
THCT7E2 ELQKDKSAGIYGKDSDVTNSGTGTK-----GIYVKDEKSAGIYGLLTNTASADKTLNNT-
ChDC_F306 ELQKDKSAGIYGKDSDVTNSGTGTK-----GIYVKDEKSAGIYGLLTNTASADKTLNNT-
KCOM_1275 ELQKDKSAGIYGKDSDVTNSGTGTK-----GIYVKDEKSAGIYGLLTSTASADKTLSNT-
NCTC10562 ELKEEESAGIYAKDSLATNSVTSGSPAVKAKISLEKTKSAGMYSILTNLADGDKKILNQA
1510 1520 1530 1540 1550 1560
=========+=========+=========+=========+=========+=========+
4_8 -----GKIEIKADGDGKSAGIYSKKEGGA--KLTIENTGNIEVAQKASAGIYAKNESNQA
KCOM_1325 ------------------------------------------------------------
7_1 -----GKIEIKADGDGKSAGIYSKKEGGA--KLTIENTGNIEVAQKASAGIYAKNESNQA
ChDC_F332 -----GKIEIKADGDGKSAGIYSKKEGGA--KLTIENTGNIEVAQKASAGIYAKNESNQA
THCT6B3 ------------------------------------------------------------
FNA -----GKIEIKADGDGKSAGIYSKKEGGA--KLTIENTGNIEVAQKASAGIYAKNESTQA
THCT7A2 -----GLIKVDNSKSG-SAGIYAKLDTSAANKLSTQNSGDIEVVQSGSAGIYAENGSTQI
THCT5A4 -----GLIKVDNSKSG-SAGIYAKLDTSAANKLSTQNSGDIEVVQSGSAGIYAENGSTQI
KCOM_1279 -----GLIKVDNSKSG-SAGIYAKLDTSAANKLSTQNSGDIEVVQSGSAGIYAENGSTQI
51190 ------------------------------------------------------------
KCOM_1231 ------------------------------------------------------------
3_1_27 -----GKIEIKADGDGKSAGIYSKKEGGA--KLTIENTGNIEVAQKASAGIYAKNESNQA
3_1_36A2 -----GKIEIKADGDGKSAGIYSKKEGGA--KLTIENTGNIEVAQKASAGIYAKNESNQA
MGYG_01347 -----GKIEIKADGDGKSAGIYSKKEGGA--KLTIENTGNIEVAQKASAGIYAKNESNQA
49256 -----GKIEIKADGDGKSAGIYSKKEGGA--KLTIENTGNIEVAQKASAGIYAKNESNQA
KCOM_2931 -----GKIEIKADGDGKSAGIYSKKEGGA--KLTIENTGNIEVAQKASAGIYAKNESNQA
THCT14A3 -----GKIEIKADGDGKSAGIYSKKEGGA--KLTIENTGNIEVAQKASAGIYAKNESNQA
ATCC_23726 -----GKIEIKADGDGKSAGIYSKKEGGA--KLTIENTGNIEVAQKASAGIYAKNESTQA
KCOM_1250 -----GKIEIKADGDGKSAGIYSKKEGGA--KLTIENTGNIEVAQKASAGIYAKNESTQA
25586 -----GKIEIKADGDGKSAGIYSKKEGGA--KLTIENTGNIEVAQKASAGIYTKNESTQA
ATCC_25586 -----GKIEIKADGDGKSAGIYSKKEGGA--KLTIENTGNIEVAQKASAGIYTKNESTQA
ChDC_F317 -----GKIEIKADGDGKSAGIYSKKEGGA--KLTIENTGNIEVAQKASAGIYAKNESAQA
KCOM_1322 -----GKIEIKADGDGKSAGIYSKKEGGA--KLTIENTGNIEVAQKASAGIYAKNESAQA
FNP -----GKIKINADGAGKSVAMYSKVESGT-KKLNTENTGTIEVAQKASAGIYADNISSQA
Fn12230 -----------------SAGIYAKLDTTATKKLSTVNSGTIEVAQTGSAGIYAENGSAQA
THCT15E1 -----GLVKVENTGKSGSAGIYAKLDTTATKKLSTVNSGTIEVAQTGSAGIYAENGSAQA
THCT7E2 -----GLVKVENDTKSGSAGIYAKLDTAAAKKLSTVNSGTIEVAQIGSAGIYAENTSAQA
ChDC_F306 -----GLVKVENDTKSGSAGIYAKLDTAAAKKLSTVNSGTIEVAQIGSAGIYAENTSAQA
KCOM_1275 -----GLVKVENAGKSGSAGIYAKLDTTATKKLSTVNSGTIEIAQTGSAGIYAENGSAQA
NCTC10562 NGADKASIEIGANA-TSSAGMFGKVESNATKVLTLENAGNIQVGATSSVGMYAQNETVDE
1570 1580 1590 1600 1610 1620
=========+=========+=========+=========+=========+=========+
4_8 NTESVVTNSGLIKMSAENSIGIMGEK-SKVENSG-TG-TKGIEIAGKKSAGILVTKESEV
KCOM_1325 ------------------------------------------------------------
7_1 NTESVVTNSGLIKMSAENSIGIMGEK-SKVENSG-TG-TKGIEIAGKKSAGILVTKESEV
ChDC_F332 NTESVVTNSGLIKMSAENSIGIMGEK-SKVENSG-TG-TKGIEIAGKKSAGILVTKESEV
THCT6B3 -----------------------------------NG-SKGI------------------
FNA NTQSEVTNSGLVKMSAENSIGIMGEK-SKIQNSG-TG-SKGIEITGKKSAGILVTNESEV
THCT7A2 NTQSDVTNSGLVKMTGSSSVGIIGDK-SKITNSG-TGTSKGIEISGAGSAGILASNNSEV
THCT5A4 NTQSDVTNSGLVKMTGSSSVGIIGDK-SKITNSG-TGTSKGIEISGAGSAGILASNNSEV
KCOM_1279 NTQSDVTNSGLVKMTGSSSVGIIGDK-SKITNSG-TGTSKGIEISGAGSAGILASNNSEV
51190 -----------------------------------KG-SKGI------------------
KCOM_1231 ------------------------------------------------------------
3_1_27 NTQSEVTNSGLVKMSAENSIGIMGEK-SKIENSG-TG-TKGIEIAGKKSAGILVTKESEV
3_1_36A2 NTQSEVTNSGLVKMSAENSIGIMGEK-SKIENSG-TG-TKGIEIAGKKSAGILVTKESEV
MGYG_01347 NTQSEVTNSGLVKMSAENSIGIMGEK-SKIENSG-TG-TKGIEIAGKKSAGILVTKESEV
49256 NTQSEVTNSGLVKMSAENSIGIMGEK-SKIENSG-TG-TKGIEIAGKKSAGILVTKESEV
KCOM_2931 NTQSEVTNSGLVKMSAENSIGIMGEK-SKIENSG-TG-TKGIEIAGKKSAGILVTKESEV
THCT14A3 NTQSEVTNSGLVKMSAENSIGIMGEK-SKIENSG-TG-TKGIEIAGKKSAGILVTKESEV
ATCC_23726 NTQSEVTNSGLVKMSAENSIGIMGEK-SKITNTG-TG-TKGIEIVEKKSAGILVTNESAV
KCOM_1250 NTQSEVTNSGLVKMSAENSIGIMGEK-SKITNTG-TG-TKGIEIVEKKSAGILVTNESAV
25586 NTQSEVTNSGLVKMSAENSIGIMGEK-SKITNTG-TG-TKGIEIVEKKSAGILVTNESAV
ATCC_25586 NTQSEVTNSGLVKMSAENSIGIMGEK-SKITNTG-TG-TKGIEIVEKKSAGILVTNESAV
ChDC_F317 NTQSEVTNSGLVKMSAENSIGIMGEK-SKITNTG-TG-TKGIEIVEKKSAGILVTNESAV
KCOM_1322 NTQSEVTNSGLVKMSAENSIGIMGEK-SKITNTG-TG-TKGIEIVEKKSAGILVTNESAV
FNP NTQSEVTNTGLVKMTAEASVGIIGKK-SKVTNNA-TG-TKGIEISGTGSAGILASNNSEV
Fn12230 NTQSDVTNSGLVKMTGASSVGIIGEK-SQITNSG-TGTGKGIEIYGTGSAGILANNNSKV
THCT15E1 NTQSDVTNSGLVKMTGTNSVGIIAEK-SQITNSG-T-TGKGIEIYGTGSAGILANNDSKV
THCT7E2 NTQSDVTNSGLVKMTGANSVGIIGEK-SQITNSG-TGTGKGIEIYGTGSAGILANNNSKV
ChDC_F306 NTQSDVTNSGLVKMTGANSVGIIGEK-SQITNSG-TGTGKGIEIYGTGSAGILANNNSKV
KCOM_1275 NTQSDVTNSGLVKMTGASSVGIIGEK-SQITNSG-T-TGKGIEIYGTGSAGILANNDSKV
NCTC10562 D-KLLVNNTGLINVTKESSVGINASKRATITNSGVTADGNGIVLSAKKTAGIIGNNNSVV
1630 1640 1650 1660 1670 1680
=========+=========+=========+=========+=========+=========+
4_8 VNSGRILL-ANNSILASSDGLVGISVDGSSTGENDASGEIKIDAAYSTGMLSSGGDITNA
KCOM_1325 ----------------------------RAVAHNKSNILFNNVSKKAIGMFASKGG----
7_1 VNSGRILL-ANNSILASSDGLVGISVDGSSTGENDASGEIKIDAAYSTGMLSSGGDITNA
ChDC_F332 VNSGRILL-ANNSILASSDGLVGISVDGSSTGENDASGEIKIDAAYSTGMLSSGGDITNA
THCT6B3 ------------------------------------------------------------
FNA VNSGKISL-ANTSISKSEDGLVGISVDNFSIAKNDANGEIKVDAAYSTGMLSSGGDITNA
THCT7A2 INSGRIE-------GKTGTNLVGILVDSSSTVAN--SGTITMGTASNTGISTKGGDITNS
THCT5A4 INSGRIE-------GKTGTNLVGISVDSSSTVAN--SGTITMGTASNTGISTKGGDVTNS
KCOM_1279 INSGRIE-------GKTGTNLVGISVDSSSTVAN--SGTITMGTASNTGISTKGGDVTNS
51190 ------------------------------------------------------------
KCOM_1231 ----------------------------QAKAINNKHITFASGTKYGTGLLAKGAG----
3_1_27 VNSGRISL-ANNSISTSSDGLVGISVDGSSTGENDASGEIKVDAAYSTGMLSSGGDITNA
3_1_36A2 VNSGRISL-ANNSISTSSDGLVGISVDGSSTGENDASGEIKVDAAYSTGMLSSGGDITNA
MGYG_01347 VNSGRISL-ANNSISTSSDGLVGISVDGSSTGENDASGEIKVDAAYSTGMLSSGGDITNA
49256 VNSGRISL-ANNSISTSSDGLVGISVDGSSTGENDASGEIKVDAAYSTGMLSSGGDITNA
KCOM_2931 VNSERISL-ANNSISTSSDGLVGISVDGSSTGENDTSGEIKVGAAYSTGMLSSGGDITNA
THCT14A3 VNSGRISL-ANNSISTSSDGLVGISVDGSSTGENDTSGEIKVGAAYSTGMLSSGGDITNA
ATCC_23726 INSGRISL-SNSSISASSDGLVGISVDGSSTGENDASGEIKVDAAYSTGMLSSGGGITNA
KCOM_1250 INSGRISL-SNSSISASSDGLVGISVDGSSTGENDASGEIKVDAAYSTGMLSSGGGITNA
25586 INSGRISL-SNSSISSSSDGLVGISVDGSSTGENDASGEIKVDAAYSTGMLSSGGDVTNA
ATCC_25586 INSGRISL-SNSSISSSSDGLVGISVDGSSTGENDASGEIKVDAAYSTGMLSSGGDVTNA
ChDC_F317 INSGRISL-SNSSISASSDGLVGISVDGSSTGENDASGEIKVDAAYSTGMLSSGGGITNA
KCOM_1322 INSGRISL-SNSSISASSDGLVGISVDGSSTGENDASGEIKVDAAYSTGMLSSGGGITNA
FNP INSGRIE-------GKTGTNLVGISADNTSTVAN--SGTITMGTASNTGISTKGGDVTNS
Fn12230 INTGRIE-------GSTGTSLVGISIDKTSTATN--SGTITMNTASSSGISTKGGDVTNS
THCT15E1 INTGRIE-------GSTGTSLVGISIDKTSTATN--SGTIIMNTASSSGISTKGGDVTNS
THCT7E2 INTGRIE-------GSTGTSLVGISVDKTSTATN--SGTITMNTTSSSGISTKGGDVTNS
ChDC_F306 INTGRIE-------GSTGTSLVGISVDKTSTATN--SGTITMNTASSSGISTKGGDVTNS
KCOM_1275 INTGRIE-------GSTGTSLVGISIDKTSTATN--SGTITMNTASSSGISTKGGDVTNS
NCTC10562 TNTGDITLNSTTQPTDSSEGLVGISVDKTSTALN--NGTITVSNDYSTGISGKGGRITNN
1690 1700 1710 1720 1730 1740
=========+=========+=========+=========+=========+=========+
4_8 GKIDLEKKESIGIYATNANVTNNGATTKGIFIKDEKSVGIYSKI--NSGSTTDKTVTNKG
KCOM_1325 -----------------ELV--NERVIK--------------------------------
7_1 GKIDLEKKESIGIYATNANVTNNGATTKGIFIKDEKSVGIYSKI--NSSSTADKIVTNSG
ChDC_F332 GKIDLEKKESIGIYATNANVTNNGATTKGIFIKDEKSVGIYSKI--NSSSTADKIVTNSG
THCT6B3 ------------------------------------------------------------
FNA GKIDLEKKESVGMYATNANVTNSGATPKGIFVKDEKSVGIYSKI--NSGSTADKTVTNSG
THCT7A2 GTITLSGATSTGISSENTNVTNSVTTGK-IEVKNGNSMGIYAKL----AGNVNKTVSNAG
THCT5A4 GTITLSGATSTGISSENTNVTNSVTTGK-IEVKNGNSMGIYAKL----AGNVNKTVSNAG
KCOM_1279 GTITLSGATSTGISSENTNVTNSVTTGK-IEVKNGNSMGIYAKL----AGNVNKTVSNAG
51190 ------------------------------------------------------------
KCOM_1231 -----------------AKIENNGANAK--------------------------------
3_1_27 GKIDLEKKESVGIYATNANVTNNGATPKGIFIKDEKSVGIYSKI--NSSSTADKIVTNSG
3_1_36A2 GKIDLEKKESVGIYATNANVTNNGATPKGIFIKDEKSVGIYSKI--NSSSTADKIVTNSG
MGYG_01347 GKIDLEKKESVGIYATNANVTNNGATPKGIFIKDEKSVGIYSKI--NSSSTADKIVTNSG
49256 GKIDLEKKESVGIYATNANVTNNGATPKGIFIKDEKSVGIYSKI--NSSSTADKIVTNSG
KCOM_2931 GKIDLEKKESVGMYATNANVTNSGVTPKGIFIKDEKSVGIYSKI--NSSSTADKIVTNNG
THCT14A3 GKIDLEKKESVGMYATNANVTNSGVTPKGIFIKDEKSVGIYSKI--NSSSTADKIVTNSG
ATCC_23726 GKIALEKKESVGMYATNANVTNSGATPKGIFIKDEKSVGIYSKI--NSSSIANKTVTNSG
KCOM_1250 GKIALEKKESVGMYATNANVTNSGATPKGIFIKDEKSVGIYSKI--NSSSIANKTVTNSG
25586 GKIALEKKESVGMYATNANVTNSGAIPKGIFIKDEKSVGIYSKI--NSSSIANKTVTNSG
ATCC_25586 GKIALEKKESVGMYATNANVTNSGAIPKGIFIKDEKSVGIYSKI--NSSSIANKTVTNSG
ChDC_F317 GKIALEKKESVGMYATNANVTNSGATPKGIFIKDEKSVGIYSKI--NSSSIANKTVTNSG
KCOM_1322 GKIALEKKESVGMYATNANVTNSGATPKGIFIKDEKSVGIYSKI--NSSSIANKTVTNSG
FNP GTITLSGATSTGISSENANVTNSATTGK-IEVKNGNSMGIYAKL----AGNINKTVSNAG
Fn12230 GAITLVGTSSTGISSENANVTNSATTGE-IIVKNANSMGIYSKS----DGTVARTVSNAG
THCT15E1 GAITLVGTSSTGISSENANVTNSATTGE-IIVKNANSMGIYSKS----DGTAARTVSNAG
THCT7E2 GAITLVGTSSTGISSENANVTNSATTGE-IIVKNANSMGIYSKS----DGTVARTVSNAG
ChDC_F306 GAITLVGTSSTGISSENANVTNSATTGE-IIVKNANSMGIYSKS----DGTADRTVSNAG
KCOM_1275 GAITLVGTSSTGISSENANVTNSATTGE-IIVKNANSMGIYSKS----DGTAARTVSNAG
NCTC10562 NKIILNNINSVGISSTDGSVLNSADTNNLIEVKNSNSVGIFAKLIENVPFSPFQAILNKG
1750 1760 1770 1780 1790 1800
=========+=========+=========+=========+=========+=========+
4_8 TIDIAGTSKTG-----SAGIYSIIESGANQKLST---ANTGTITIGQKASVGIYAK-NAS
KCOM_1325 ------------------------------------------------------------
7_1 TIDIGGTSKTG-----SAGIYSIVENGATKRLST---VSSGNITISQKESVGIYAK-NKS
ChDC_F332 TIDIGGTSKTG-----SAGIYSIVENGATKRLST---VSSGNITISQKESVGIYAK-NKS
THCT6B3 ------------------------------------------------------------
FNA TIDIGGTSKTG-----SAGIYSIIESGATKKLST---ANTGTITIGQKASVGIYAK-NAS
THCT7A2 KISLETPTGLSPVPQKSAAIYSLLDSG-SGTLTT---NNTGTVDVEQTGSAGIYAK-NST
THCT5A4 KISLETPTGLSPVPQKSAAIYSLLDSG-SGTLTT---NNTGTIDVEQTGSAGIYAK-NST
KCOM_1279 KISLETPTGLSPVPQKSAAIYSLLDSG-SGTLTT---NNTGTIDVEQTGSAGIYAK-NST
51190 ------------------------------------------------------------
KCOM_1231 ------------------------------------------------------------
3_1_27 KIDIDGTSKTG-----SAGIYSIIENGATKKLST---VNSGNITISQKESVGIYAK-NKS
3_1_36A2 KIDIDGTSKTG-----SAGIYSIIENGATKKLST---VNSGNITISQKESVGIYAK-NKS
MGYG_01347 KIDIDGTSKTG-----SAGIYSIIENGATKKLST---VNSGNITISQKESVGIYAK-NKS
49256 KIDIDGTSKTG-----SAGIYSIIENGATKKLST---VNSGNITISQKESVGIYAK-NKS
KCOM_2931 KIDIDGTSKTG-----SAGIYSIIENGATKKLST---VNSGNITISQKESVGIYAK-NKS
THCT14A3 KIDIDGTSKTG-----SAGIYSIIENGATKKLST---VNSGNITISQKESVGIYAK-NKS
ATCC_23726 TIDIAGTSKTG-----SAGIYSIIESGATKKLSV---VNNGNITINQKKSVGIYAK-NES
KCOM_1250 TIDIAGTSKTG-----SAGIYSIIESGATKKLSV---VNNGNITINQKKSVGIYAK-NES
25586 TIDIAGTSKTG-----SAGIYSIIENGATKTLSA---VNNGNITINQKKSVGIYAK-NES
ATCC_25586 TIDIAGTSKTG-----SAGIYSIIENGATKTLSA---VNNGNITINQKKSVGIYAK-NES
ChDC_F317 TIDIAGTSKTG-----SAGIYSIIESGATKKLSV---VNNGNITINQKKSVGIYAK-NES
KCOM_1322 TIDIAGTSKTG-----SAGIYSIIESGATKKLSV---VNNGNITINQKKSVGIYAK-NES
FNP KISLETPTGLSPVPQKSAAIYSLVDSG-SGSLTT---NNTGTVDVEQTGSAGIYAK-NST
Fn12230 KIALETPTGVS--ANKSAAIYSLLDAG-SNKLTT---TNTGTINVGQEGSAGIYAK-NNT
THCT15E1 KITLETPTGVS--ANKSAAIYSLLDAG-SNKLTT---TNTGTINVGQEGSAGIYAK-NNT
THCT7E2 KINLETPTGVS--ANKSAAIYSLLDAG-SNKLTT---TNTGTINVGQEDSAGIYAK-NNT
ChDC_F306 EITLETPTGVS--ANKSAAIYSLLDAG-SNKLTT---TNTGTINVGQEGSAGIYAK-NNT
KCOM_1275 EITLETPTGVS--ANKSAAIYSLLDAG-SNKLTT---TNTGTINVRQEGSAGIYAK-NNT
NCTC10562 TITLNGGNSKS----SSVGIYSLIEDKAVQNKSTQQIANTGTINVSTKGSAGIYVKDNRT
1810 1820 1830 1840 1850 1860
=========+=========+=========+=========+=========+=========+
4_8 SQANTQSDVTNSGNGKIEVKNEGSAGILSEQSKVTN-TATGTNG-IIVSAKKSAGIIGKL
KCOM_1325 ------------------------------------------------------------
7_1 SQANIESVVTNSGNGKIEVKNEGSAGILVEKSKVTN-TAVGTNG-IIVSAKKSAGIIGKL
ChDC_F332 SQANIESVVTNSGNGKIEVKNEGSAGILVEKSKVTN-TAVGTNG-IIVSAKKSAGIIGKL
THCT6B3 ------------------------------------------------------------
FNA SLANTKSDVTNSGNGKIEVKNEGSAGILSEQSKVTN-TATGTNG-IIVSAKKSAGIIGKA
THCT7A2 G-TRANSVVTNS--GIINVTKETSAGILGEKSEITN-SGTGSNG-IELTANKTAGIIGNN
THCT5A4 G-TRANSVVTNS--GIINVTKETSAGILGEKSEITN-SGTGSNG-IELTANKTAGIIGNN
KCOM_1279 G-TRANSVVTNS--GIINVTKETSAGILGEKSEITN-SGTGSNG-IELTANKTAGIIGNN
51190 ------------------------------------------------------------
KCOM_1231 ------------------------------------------------------------
3_1_27 IQANTESIVTNS--GKIEVKNESSAGVLVEKSKVTN-TAVGTNG-IIVSAKKSAGIIGKL
3_1_36A2 IQANTESIVTNS--GKIEVKNESSAGALVEKSKVTN-TAVGTNG-IIVSAKKSAGIIGKL
MGYG_01347 IQANTESIVTNS--GKIEVKNESSAGALVEKSKVTN-TAVGTNG-IIVSAKKSAGIIGKL
49256 IQANTESIVTNS--GKIEVKNESSAGALVEKSKVTN-TAVGTNG-IIVSAKKSAGIIGKL
KCOM_2931 TQANTESIVTNS--GKIEVKNESSAGVLVEKSKVTN-TAVGTNG-IIVSAKKSAGIIGKL
THCT14A3 TQANTESIVTNS--GKIEVKNESSAGVLVEKSKVTN-TAVGTNG-IIVSAKKSAGIIGKL
ATCC_23726 SHANTESDVTNS--GKIEVKNEGSAGVLAEKYKVTN-TGSGTNG-IIVSAKKSAGIIGKL
KCOM_1250 SHANTESDVTNS--GKIEVKNEGSAGVLAEKYKVTN-TGSGTNG-IIVSAKKSAGIIGKL
25586 SHANTESDVTNS--GKIEVKNEGSAGVLAEKYKVTN-TGSGTNG-IIVSAKKSAGIIGKL
ATCC_25586 SHANTESDVTNS--GKIEVKNEGSAGVLAEKYKVTN-TGSGTNG-IIVSAKKSAGIIGKL
ChDC_F317 SHANTESDITNS--GKIEVKNEGSAGVLAEKYKVTN-TGSGTNG-IIVSAKKSAGIIGKL
KCOM_1322 SHANTESDITNS--GKIEVKNEGSAGVLAEKYKVTN-TGSGTNG-IIVSAKKSAGIIGKL
FNP G-TRANSVVTNG--GIINVTKETSAGILGEKSEITN-SGTGSNG-IELTANKTAGIIGNN
Fn12230 G-TNTNSVVENK--LAINVTKQGSAAILGEKSDITN-SKT--TGVITLSAFKSAGIIGNN
THCT15E1 G-TNTNSVVENE--LAINVTKQGSAAILGEKSDITN-SKT--AGVITLSAFKSAGIIGNN
THCT7E2 G-TNTNSVVENK--LAINVTKQGSAAILGEKSDITN-SKT--KGVITLSAFKSAGIIGNN
ChDC_F306 G-TNTNSVVENK--ANIKVTKQGSAAILGEKSDITN-FKT--TGVITLSAFKSAGIIGNN
KCOM_1275 G-TNTNSVVENI--ANINVTKQGSAAILGDKSDITN-SKT--TGVITLSAFKSAGIIGNN
NCTC10562 SGTDVISFIRNE--KDINVAEESSAGIIGEYSQITNGNPQNTNGKIELSAKKTAGIIANK
1870 1880 1890 1900 1910 1920
=========+=========+=========+=========+=========+=========+
4_8 GSEIINSGIIKT-ETATP------------------------------------------
KCOM_1325 ------------------------------------------------------------
7_1 GSEIINSGIIKT-ETATP------------------------------------------
ChDC_F332 GSEIINSGIIKT-ETATP------------------------------------------
THCT6B3 ------------------------------------------------------------
FNA GSDITNSGNIKI-EAITP------------------------------------------
THCT7A2 DSKVTNSGRIET-KIASPGSASAGLVGISLNVSTGNNDASGTITLGTAYSTGMYGVAK--
THCT5A4 DSKVTNSGRIET-KTATPGSASEGLVGISLNASTGNNDASGTITLGTAYSTGIYGVAK--
KCOM_1279 DSKVTNSGRIET-KTATPGSASEGLVGISLNASTGNNDASGTITLGTAYSTGIYGVAK--
51190 ------------------------------------------------------------
KCOM_1231 ------------------------------------------------------------
3_1_27 GSEIINRGIIKT-ETVTP------------------------------------------
3_1_36A2 GSEIINNGIIKT-ETATP------------------------------------------
MGYG_01347 GSEIINNGIIKT-ETATP------------------------------------------
49256 GSEIINNGIIKT-ETATP------------------------------------------
KCOM_2931 GSEIINRGIIKT-ETVTP------------------------------------------
THCT14A3 GSEIINRGTIKT-KTVTP------------------------------------------
ATCC_23726 GSEIINSGIIKT-EIATP------------------------------------------
KCOM_1250 GSEIINSGIIKT-ETATP------------------------------------------
25586 GSEIINSGIIKT-ETATP------------------------------------------
ATCC_25586 GSEIINSGIIKT-ETATP------------------------------------------
ChDC_F317 GSEIINSGIIKT-ETATP------------------------------------------
KCOM_1322 GSEIINSGIIKT-ETATP------------------------------------------
FNP DSKVTNSGRIET-KTAVPGNATEGLVGISLNASTGTNTSGGTITLGTAYSTGMYGIAK--
Fn12230 DSKVSNAGKIEM-KGVSPTKAEEGLVGISLNASTGTNETKGSIILGTDFSTGIYGEVN--
THCT15E1 DSKVSNAGKIEM-KGVSPTKAEEGLVGISLKASTGTNETTGTITLGTAYSTGMYGEIDGS
THCT7E2 DSKVSNAGKIEM-KDVSPTKAEEGLVGISLNASTGTNETTGSIILGTDFSTGIYGEAS--
ChDC_F306 DSKVSNAGKIET-TGVSPTKAEEGLVGISLNASTGTNETTGTISLGTNFSTGIYGEAS--
KCOM_1275 DSKVSNAGKIEM-KGVSPTKAEEGLVGISLNASTATN--SGTITLGTDFSTGIYGEAS--
NCTC10562 KSEVINYGKIETLSSVTINN----------------------------------------
1930 1940 1950 1960 1970 1980
=========+=========+=========+=========+=========+=========+
4_8 ------------------------------------------------------------
KCOM_1325 ------------------------------------------------------------
7_1 ------------------------------------------------------------
ChDC_F332 ------------------------------------------------------------
THCT6B3 ------------------------------------------------------------
FNA ------------------------------------------------------------
THCT7A2 --STLKNAGTISGNKQNAVGIATKASTATNT--GTITLSGIDSTGMFGLTVGSDKSTLTN
THCT5A4 --SILTNDGTINGDKQNAVGMATKASTATNT--GTITLSGIDSTGMFGLTVGSDKSTLTN
KCOM_1279 --SILTNDGTINGDKQNAVGMATKASTATNT--GTITLSGIDSTGMFGLTVGSDKSTLTN
51190 ------------------------------------------------------------
KCOM_1231 ------------------------------------------------------------
3_1_27 ------------------------------------------------------------
3_1_36A2 ------------------------------------------------------------
MGYG_01347 ------------------------------------------------------------
49256 ------------------------------------------------------------
KCOM_2931 ------------------------------------------------------------
THCT14A3 ------------------------------------------------------------
ATCC_23726 ------------------------------------------------------------
KCOM_1250 ------------------------------------------------------------
25586 ------------------------------------------------------------
ATCC_25586 ------------------------------------------------------------
ChDC_F317 ------------------------------------------------------------
KCOM_1322 ------------------------------------------------------------
FNP --STLTNAGTISGNKQNAVGMATKASTATNT--GTITLSGVDSTGMFGLTVGSDKSTLTN
Fn12230 --STLTNAGSITGDKQKAVGMAAKASTATNNSGATITLSGANSTGMFGLAVGSTKSTLTN
THCT15E1 TKSTVTNAGKITGTQKNAVGMAVKGSDATNNSGATITLSGINSTGMFGLAVGSTKSTLTN
THCT7E2 --STLTNAGSITGDKQKAVGMAAKASTATNNSGATITLSGANSTGMFGLAVGLTKSTLTN
ChDC_F306 --STLTNAGSITGDKQKAVGMAAKASTATNNSGATITLSGINSTGMFGLAVGSTKSALTN
KCOM_1275 --STLINAGSITGDKQKSVGMAAKASTATNNSGATITLSGVNSTGMFGLAVGSTKSTLTN
NCTC10562 ------------------------------------------------------------
1990 2000 2010 2020 2030 2040
=========+=========+=========+=========+=========+=========+
4_8 ------------------------------------------------------------
KCOM_1325 ------------------------------------------------------------
7_1 ------------------------------------------------------------
ChDC_F332 ------------------------------------------------------------
THCT6B3 ------------------------------------------------------------
FNA ----------------------------------------------------------AI
THCT7A2 KGTINGNGVGAVGIAADNSTAENSSGATINLISNKSTGIFGKAKSIVTNAGTIELKTASP
THCT5A4 KGTINGNGVGAVGIAADNSTAENSSGATINLISNKSTGIFGKAKSKVTNAGTIELKTASP
KCOM_1279 KGTINGNGVGAVGIAADNSTAENSSGATINLISNKSTGIFGKAKSIVTNAGTIELKTASP
51190 ------------------------------------------------------------
KCOM_1231 ------------------------------------------------------------
3_1_27 ------------------------------------------------------------
3_1_36A2 ------------------------------------------------------------
MGYG_01347 ------------------------------------------------------------
49256 ------------------------------------------------------------
KCOM_2931 ------------------------------------------------------------
THCT14A3 ------------------------------------------------------------
ATCC_23726 ------------------------------------------------------------
KCOM_1250 ------------------------------------------------------------
25586 ------------------------------------------------------------
ATCC_25586 ------------------------------------------------------------
ChDC_F317 ------------------------------------------------------------
KCOM_1322 ------------------------------------------------------------
FNP KGTINGNGVGAVGIAADNSTAENSSGATINLISNKSTGIFGKAKSTVTNAGTIELKTASP
Fn12230 SGTINGNGEGAVGIAVNDSKATNSNGATINLTAKKSTGMFGEVGSTVTNAGKIETSTANP
THCT15E1 SGTINGNGEGAVGIAVNDSKATNNSGATINLTAKKSTGMFGEVGSTVTNAGKIETSTANP
THCT7E2 SGTINGNGEGAVGIAVNDSKATNNSGATINLTAKKSTGMFGEVGSTVTNAGKIETSTANP
ChDC_F306 SGTINGNGEGAVGIAVNDSKATNNSGATINLTAKKSTGMFGEVGSIVTNAGTIETSTANP
KCOM_1275 SGTINGNGEGAVGIAVNDSKATNNSVATINLTAKKSTGMFGEVGSTVTNAGTIETSTADP
NCTC10562 ------------------------------------------------------------
2050 2060 2070 2080 2090 2100
=========+=========+=========+=========+=========+=========+
4_8 TA----------------------------------------------------------
KCOM_1325 ------------------------------------------------------------
7_1 TA----------------------------------------------------------
ChDC_F332 TA----------------------------------------------------------
THCT6B3 ------------------------------------------------------------
FNA TT----------------------------------------------------------
THCT7A2 TS----------------------------------------------------------
THCT5A4 TS----------------------------------------------------------
KCOM_1279 TS----------------------------------------------------------
51190 ------------------------------------------------------------
KCOM_1231 ------------------------------------------------------------
3_1_27 TA----------------------------------------------------------
3_1_36A2 TA----------------------------------------------------------
MGYG_01347 TA----------------------------------------------------------
49256 TA----------------------------------------------------------
KCOM_2931 TA----------------------------------------------------------
THCT14A3 TA----------------------------------------------------------
ATCC_23726 TV----------------------------------------------------------
KCOM_1250 TV----------------------------------------------------------
25586 TV----------------------------------------------------------
ATCC_25586 TV----------------------------------------------------------
ChDC_F317 TV----------------------------------------------------------
KCOM_1322 TV----------------------------------------------------------
FNP TS----------------------------------------------------------
Fn12230 TTTEDGLVGIAVNASTATNETTGQIILGTAFSTGMFGENNGSTKSTITNKGSITGNKEKS
THCT15E1 TTTEDGLVGIAVNASTAINETTGQIILGTAFSTGMFGENNGSTKSTITNKGSITGNKEKS
THCT7E2 RTTEDGLVGIAVNASTATNETTGQIILGTAFSTGMFGENNGSTKSTITNKGSITGNKEKS
ChDC_F306 GTTEEGLVGIAVNASTATNETTGQIILGTAFSTGMFGENNGSTKSTITNKGSITGNKEKS
KCOM_1275 TTTEDGLVGIAVNASTAINETTGKIKLGTAFSTGMFGENNGSTKSTITNKGSITGNKEKS
NCTC10562 ------------------------------------------------------------
2110 2120 2130 2140 2150 2160
=========+=========+=========+=========+=========+=========+
4_8 ------------------------------------------------------------
KCOM_1325 ------------------------------------------------------------
7_1 ------------------------------------------------------------
ChDC_F332 ------------------------------------------------------------
THCT6B3 ------------------------------------------------------------
FNA ------------------------------------------------------------
THCT7A2 ------------------------------------------------------------
THCT5A4 ------------------------------------------------------------
KCOM_1279 ------------------------------------------------------------
51190 ------------------------------------------------------------
KCOM_1231 ------------------------------------------------------------
3_1_27 ------------------------------------------------------------
3_1_36A2 ------------------------------------------------------------
MGYG_01347 ------------------------------------------------------------
49256 ------------------------------------------------------------
KCOM_2931 ------------------------------------------------------------
THCT14A3 ------------------------------------------------------------
ATCC_23726 ------------------------------------------------------------
KCOM_1250 ------------------------------------------------------------
25586 ------------------------------------------------------------
ATCC_25586 ------------------------------------------------------------
ChDC_F317 ------------------------------------------------------------
KCOM_1322 ------------------------------------------------------------
FNP ------------------------------------------------------------
Fn12230 VGMAVKGSTATNNSGATITLNGTNSTGMFGEANGTVKSDVTNSGTITGIGEGTVGVAVIG
THCT15E1 VGMAVKGSTATNNSGATITLNGTNSTGMFGEANGTVKSDVTNSGTITGIGEGTVGVAVIG
THCT7E2 VGMAVKGSTATNNSGATITLNGTNSTGMFGEANGTVKSDVTNSGTITGKGEGAVGVAVIG
ChDC_F306 VGMAVKGSTATNNSGATITLNGTNSTGMFGEANGTVKSDVTNSGTITGKGEGAVGVAVIG
KCOM_1275 VGMAVKGSTATNNSGATITLNGTNSTGMFGEANGTIKSDVTNSGTITGKGEGAVGVAVIG
NCTC10562 ------------------------------------------------------------
2170 2180 2190 2200 2210 2220
=========+=========+=========+=========+=========+=========+
4_8 ------------------------------------------------AADGVVGISLNA
KCOM_1325 ------------------------------------------------------------
7_1 ------------------------------------------------AADGVVGISLNA
ChDC_F332 ------------------------------------------------AADGVVGISLNA
THCT6B3 ------------------------------------------------------------
FNA ------------------------------------------------PTDGVVGISLDN
THCT7A2 ------------------------------------------------TSEGLVGIALND
THCT5A4 ------------------------------------------------TLEGLVGIALND
KCOM_1279 ------------------------------------------------TSEGLVGIALND
51190 ------------------------------------------------------------
KCOM_1231 ------------------------------------------------------------
3_1_27 ------------------------------------------------AADGVVGISLNA
3_1_36A2 ------------------------------------------------AADGVVGISLNA
MGYG_01347 ------------------------------------------------AADGVVGISLNA
49256 ------------------------------------------------AADGVVGISLNA
KCOM_2931 ------------------------------------------------AADGVVGISLNA
THCT14A3 ------------------------------------------------AADGVVGISLNA
ATCC_23726 ------------------------------------------------ATDGVVGISLNN
KCOM_1250 ------------------------------------------------ATDGVVGISLNN
25586 ------------------------------------------------ATDGVVGISLNN
ATCC_25586 ------------------------------------------------ATDGVVGISLNN
ChDC_F317 ------------------------------------------------ATDGVVGISLNN
KCOM_1322 ------------------------------------------------ATDGVVGISLNN
FNP ------------------------------------------------TSEGLVGIALND
Fn12230 SEATNSNGATISLQAKKSTGMFGKTNSTIKNAGKIETSTANPTT----TEEGLVGIVLDN
THCT15E1 SDATNSNGATISLQAKKSTGMFGKTNSTIKNAGKIETSTANPTT----TEEGLVGIVLDN
THCT7E2 SDATNSNGATISLQAKKSTGMFGKTSSTIKNAGKIETTTANPTT----TEDGLVGIVLDN
ChDC_F306 SDATNSNGATISLQAKKSTGMFGKTSSTIKNAGTIETKIVAPATQPADSTEGLVGIALNG
KCOM_1275 SDAINSNGATISLQAKKSTGMFGKTNSTIKNAGKIETSTANPTT----TEEGLVGIVLDN
NCTC10562 ------------------------------------------------KTDALVGISVNN
2230 2240 2250 2260 2270 2280
=========+=========+=========+=========+=========+=========+
4_8 SKATNDSN-------GTITLDTEYSTGMYGENNSTLTNEGSITGT---------------
KCOM_1325 -----------------------------------------GNST---------------
7_1 SKATNDSN-------GTITLDTNYSTGMFGENSSTAINEGNITGT---------------
ChDC_F332 SKATNDSN-------GTITLDTNYSTGMFGENSSTAINEGNITGT---------------
THCT6B3 ------------------------------------------------------------
FNA SKGTNDSN-------GTITLDTEYSTGMYGENSSTAINEGTITGT---------------
THCT7A2 STGTNTSS-------GQIKLGTAYSTGMFGENNSTLTNEGNITGT---------------
THCT5A4 STGTNTSS-------GQIKLGTAYSTGMYGENSSTAINEGNITGT---------------
KCOM_1279 STGTNTSS-------GQIKLGTAYSTGMFGENNSTLTNEGNITGT---------------
51190 ------------------------------------------------------------
KCOM_1231 -----------------------------------------ITGS---------------
3_1_27 SKATNGSN-------GTITLDTDYSTGMYGEANSQLTNEGNITGT---------------
3_1_36A2 SKATNGSN-------GTITLDTDYSTGMYGEANSQLTNEGNITGT---------------
MGYG_01347 SKATNGSN-------GTITLDTDYSTGMYGEANSQLTNEGNITGT---------------
49256 SKATNGSN-------GTIILDTDYSTGMYGEANSQLTNEGNITGT---------------
KCOM_2931 SKATNGSN-------GTITLDTDYSTGMYGEANSQLTNEGNITGT---------------
THCT14A3 SKATNGSN-------GTITLDTDYSTGMYGEANSQLTNEGNITGT---------------
ATCC_23726 SKATNTSG-------GVITLDTDYSTGMYGEANSQLTNEGNITGT---------------
KCOM_1250 SKATNTSG-------GVITLDTDYSTGMYGEANSQLTNEGNITGT---------------
25586 SKATNTSG-------GVITLDTNYSTGMYGEANSQLTNEGNITGT---------------
ATCC_25586 SKATNTSG-------GVITLDTNYSTGMYGEANSQLTNEGNITGT---------------
ChDC_F317 SKATNTSG-------GVITLDTDYSTGMYGEANSQLTNEGNITGT---------------
KCOM_1322 SKATNTSG-------GVITLDTDYSTGMYGEANSQLTNEGNITGT---------------
FNP STATNTSS-------GQIKIETKFSTGMFGENSSTLTNEGSITG----------------
Fn12230 STGTNEST-------GVINLGTAYSTGMFGENNSILTNAGNITGTADNAVGMAAKGSNAT
THCT15E1 STGTNEST-------GVINLGTAYSTGMFGENNSTLTNAGNITGTADNAVGMAAKGSNAT
THCT7E2 STGTNEST-------GVINLGTAYSTGMFGENNSILTNAGNITGTADNAVGMAAKGSNAT
ChDC_F306 STGTNEST-------GVINLGTAHSTGMFGENNSTLTNAGNITGTADNAVGMAAKASIAT
KCOM_1275 STGTNEST-------GVINLGTAYSTGMFGENNSTLTNAGNITGTADNAVGMAAKGSNAT
NCTC10562 SKVINKNKEDSNGMIGAITLNTAYSTGIYGKNESTLINEGKITA----------------
2290 2300 2310 2320 2330 2340
=========+=========+=========+=========+=========+=========+
4_8 ------------------------------------------------------------
KCOM_1325 ------------------------------------------------------------
7_1 ------------------------------------------------------------
ChDC_F332 ------------------------------------------------------------
THCT6B3 ------------------------------------------------------------
FNA ------------------------------------------------------------
THCT7A2 ------------------------------------------------------------
THCT5A4 ------------------------------------------------------------
KCOM_1279 ------------------------------------------------------------
51190 ------------------------------------------------------------
KCOM_1231 ------------------------------------------------------------
3_1_27 ------------------------------------------------------------
3_1_36A2 ------------------------------------------------------------
MGYG_01347 ------------------------------------------------------------
49256 ------------------------------------------------------------
KCOM_2931 ------------------------------------------------------------
THCT14A3 ------------------------------------------------------------
ATCC_23726 ------------------------------------------------------------
KCOM_1250 ------------------------------------------------------------
25586 ------------------------------------------------------------
ATCC_25586 ------------------------------------------------------------
ChDC_F317 ------------------------------------------------------------
KCOM_1322 ------------------------------------------------------------
FNP ------------------------------------------------------------
Fn12230 NNATITLNGANSKGMFGEANGTTKSNVVNNGTISGVNGSTVGMAVDGSNATNNAGKSIVL
THCT15E1 NNATITLNGANSKGMFGEANGTTKSNVVNNGTISGVNGSTVGMAVDGSNATNNAGKSIVL
THCT7E2 NNATITLNGANSKGMFGEANGTTKSNVVNNGTIKGVNGSTVGMAVDGSKATNNSGKSIVL
ChDC_F306 NNATITLNGANSKGMFGEADGTTKSNVVNNGTIKGVNGSTVGMAVDGSDATNKSGKSIVL
KCOM_1275 NNATITLNGANSKGMFGEANGTTKSNVVNNGTISGVNGSTVGMAVDGSNATNNAGKSIVL
NCTC10562 ------------------------------------------------------------
2350 2360 2370 2380 2390 2400
=========+=========+=========+=========+=========+=========+
4_8 ------------------------------------------------------------
KCOM_1325 ------------------------------------------------------------
7_1 ------------------------------------------------------------
ChDC_F332 ------------------------------------------------------------
THCT6B3 ------------------------------------------------------------
FNA ------------------------------------------------------------
THCT7A2 ------------------------------------------------------------
THCT5A4 ------------------------------------------------------------
KCOM_1279 ------------------------------------------------------------
51190 ------------------------------------------------------------
KCOM_1231 ------------------------------------------------------------
3_1_27 ------------------------------------------------------------
3_1_36A2 ------------------------------------------------------------
MGYG_01347 ------------------------------------------------------------
49256 ------------------------------------------------------------
KCOM_2931 ------------------------------------------------------------
THCT14A3 ------------------------------------------------------------
ATCC_23726 ------------------------------------------------------------
KCOM_1250 ------------------------------------------------------------
25586 ------------------------------------------------------------
ATCC_25586 ------------------------------------------------------------
ChDC_F317 ------------------------------------------------------------
KCOM_1322 ------------------------------------------------------------
FNP ------------------------------------------------------------
Fn12230 EGKGSTGIFGKNGSTVSNAGTIETK----TAVPSNSAEGLVGIALNASTGTNETSGEIKL
THCT15E1 EGKGSTGIFGKAGSTVSNAGTIETK----AAVPTNSTEGLVGIALNASTGTNETSGEIKL
THCT7E2 EGKGSTGIFGKAGSTVSNAGTIETKIVAPATQPTSSKEGLVGIALNASTGTNETSGEIKL
ChDC_F306 EGKGSTGIFGKNGSIVTNAGTIETKI----------------------------------
KCOM_1275 EGKGSTGIFGKNGSTVSNAGTIETKIVAPATQPTSSKEGLVGIALNASTGTNETTGEIKL
NCTC10562 ------------------------------------------------------------
2410 2420 2430 2440 2450 2460
=========+=========+=========+=========+=========+=========+
4_8 ------------------------------------------------------------
KCOM_1325 ------------------------------------------------------------
7_1 ------------------------------------------------------------
ChDC_F332 ------------------------------------------------------------
THCT6B3 ------------------------------------------------------------
FNA ------------------------------------------------------------
THCT7A2 ------------------------------------------------------------
THCT5A4 ------------------------------------------------------------
KCOM_1279 ------------------------------------------------------------
51190 ------------------------------------------------------------
KCOM_1231 ------------------------------------------------------------
3_1_27 ------------------------------------------------------------
3_1_36A2 ------------------------------------------------------------
MGYG_01347 ------------------------------------------------------------
49256 ------------------------------------------------------------
KCOM_2931 ------------------------------------------------------------
THCT14A3 ------------------------------------------------------------
ATCC_23726 ------------------------------------------------------------
KCOM_1250 ------------------------------------------------------------
25586 ------------------------------------------------------------
ATCC_25586 ------------------------------------------------------------
ChDC_F317 ------------------------------------------------------------
KCOM_1322 ------------------------------------------------------------
FNP ------------------------------------------------------------
Fn12230 GTAFSTGIFGENDGTKKSVITNKGKITGNKD--NVVGIAVIGSEATNILNAKITLNGKGS
THCT15E1 GTAFSTGIFGENDGTKKSVITNKGKITGNKD--NVVGIAVIGSEATNIQNAKITLNGKGS
THCT7E2 GTAHSTGMFGE----ASSTIENAGKITGAKDIAGIVGIASDKSTVANNSGATITLQGIKS
ChDC_F306 ------------------------------------------------------------
KCOM_1275 GTAFSTGIFGENDGTKKSVITNKGKITGNKD--NVVGIAVIGSEATNIQNAKITLNGKGS
NCTC10562 ------------------------------------------------------------
2470 2480 2490 2500 2510 2520
=========+=========+=========+=========+=========+=========+
4_8 ------------------------------------------------------------
KCOM_1325 ------------------------------------------------------------
7_1 ------------------------------------------------------------
ChDC_F332 ------------------------------------------------------------
THCT6B3 ------------------------------------------------------------
FNA ------------------------------------------------------------
THCT7A2 ------------------------------------------------------------
THCT5A4 ------------------------------------------------------------
KCOM_1279 ------------------------------------------------------------
51190 ------------------------------------------------------------
KCOM_1231 ------------------------------------------------------------
3_1_27 ------------------------------------------------------------
3_1_36A2 ------------------------------------------------------------
MGYG_01347 ------------------------------------------------------------
49256 ------------------------------------------------------------
KCOM_2931 ------------------------------------------------------------
THCT14A3 ------------------------------------------------------------
ATCC_23726 ------------------------------------------------------------
KCOM_1250 ------------------------------------------------------------
25586 ------------------------------------------------------------
ATCC_25586 ------------------------------------------------------------
ChDC_F317 ------------------------------------------------------------
KCOM_1322 ------------------------------------------------------------
FNP ------------------------------------------------------------
Fn12230 TGIFGKAGSTVSNAGTIETKTAVPSNSTEGLVGIALNASTGTNETSGEIKLGTAHSTGMF
THCT15E1 TGIFGKAGSTVTNAGLIETSTAVPANSTEGLVGIALNASTGTNETTGEIKLGTAHSTGMF
THCT7E2 TGIFGKAGSTVSNAGTIETKTAVPSNSTEGLVGIALNASTGTNETSGEIKLGTAHSTGMF
ChDC_F306 ------------------------------------------------------------
KCOM_1275 TGIFGKAGSTVSNAGTIETKTAVPSNSTEGLVGIALNASTGTNETTGEIKLGTAHSTGMF
NCTC10562 ------------------------------------------------------------
2530 2540 2550 2560 2570 2580
=========+=========+=========+=========+=========+=========+
4_8 ------------------------------------------------------------
KCOM_1325 ------------------------------------------------------------
7_1 ------------------------------------------------------------
ChDC_F332 ------------------------------------------------------------
THCT6B3 ------------------------------------------------------------
FNA ------------------------------------------------------------
THCT7A2 ------------------------------------------------------------
THCT5A4 ------------------------------------------------------------
KCOM_1279 ------------------------------------------------------------
51190 ------------------------------------------------------------
KCOM_1231 ------------------------------------------------------------
3_1_27 ------------------------------------------------------------
3_1_36A2 ------------------------------------------------------------
MGYG_01347 ------------------------------------------------------------
49256 ------------------------------------------------------------
KCOM_2931 ------------------------------------------------------------
THCT14A3 ------------------------------------------------------------
ATCC_23726 ------------------------------------------------------------
KCOM_1250 ------------------------------------------------------------
25586 ------------------------------------------------------------
ATCC_25586 ------------------------------------------------------------
ChDC_F317 ------------------------------------------------------------
KCOM_1322 ------------------------------------------------------------
FNP ------------------------------------------------------------
Fn12230 GEASSTLTNAGKITGAKDIAGIVGIASDKSTVANNSGATITLQGIKSTGIFGKAGSTVSN
THCT15E1 GEASSTLTNAGKITGAKDIAGIVGIASDKSTVANNSGATITLQGKSSTGIFGKAGSTVSN
THCT7E2 GEASSTLTNAGKITGAKDIAGIVGIASDKSTVANNSGATITLQGIKSTGIFGKAGSTVSN
ChDC_F306 ------------------------------------------------------------
KCOM_1275 GEASSTLTNAGKITGAKDIAGIVGIASDKSTVTNNSGATITLQGKSSTGIFGKAGSTVSN
NCTC10562 ------------------------------------------------------------
2590 2600 2610 2620 2630 2640
=========+=========+=========+=========+=========+=========+
4_8 ------------------------------------------------------------
KCOM_1325 ------------------------------------------------------------
7_1 ------------------------------------------------------------
ChDC_F332 ------------------------------------------------------------
THCT6B3 ------------------------------------------------------------
FNA ------------------------------------------------------------
THCT7A2 ------------------------------------------------------------
THCT5A4 ------------------------------------------------------------
KCOM_1279 ------------------------------------------------------------
51190 ------------------------------------------------------------
KCOM_1231 ------------------------------------------------------------
3_1_27 ------------------------------------------------------------
3_1_36A2 ------------------------------------------------------------
MGYG_01347 ------------------------------------------------------------
49256 ------------------------------------------------------------
KCOM_2931 ------------------------------------------------------------
THCT14A3 ------------------------------------------------------------
ATCC_23726 ------------------------------------------------------------
KCOM_1250 ------------------------------------------------------------
25586 ------------------------------------------------------------
ATCC_25586 ------------------------------------------------------------
ChDC_F317 ------------------------------------------------------------
KCOM_1322 ------------------------------------------------------------
FNP ------------------------------------------------------------
Fn12230 AGTIETVAPTAQPTSSTEGLVGIALNASTGTNETSGEIKLGTAHSTGMFGEASSTLTNAG
THCT15E1 AGLIEAVAPTAQPTSSTEGLVGIALNASTGTNETTGEIKLGTAHSTGMFGEASSTLTNAG
THCT7E2 AGTIETVAPTAQPTSSTEGLVGIALNASTGTNETSGEIKLGTAHSTGMFGEASSTLTNAG
ChDC_F306 ------VAPATQPADSTEGLVGIALNASKGTNETTGEIKLGTAHSTGMFGENVSTIENAG
KCOM_1275 AGTIETVAPTAQPTSSTEGLVGIALNASTGANETTGKINLGTTYSTGMFGEAVSTITNAG
NCTC10562 ------------------------------------------------------------
2650 2660 2670 2680 2690 2700
=========+=========+=========+=========+=========+=========+
4_8 ------------------------------------------------------------
KCOM_1325 ------------------------------------------------------------
7_1 ------------------------------------------------------------
ChDC_F332 ------------------------------------------------------------
THCT6B3 ------------------------------------------------------------
FNA ------------------------------------------------------------
THCT7A2 ------------------------------------------------------------
THCT5A4 ------------------------------------------------------------
KCOM_1279 ------------------------------------------------------------
51190 ------------------------------------------------------------
KCOM_1231 ------------------------------------------------------------
3_1_27 ------------------------------------------------------------
3_1_36A2 ------------------------------------------------------------
MGYG_01347 ------------------------------------------------------------
49256 ------------------------------------------------------------
KCOM_2931 ------------------------------------------------------------
THCT14A3 ------------------------------------------------------------
ATCC_23726 ------------------------------------------------------------
KCOM_1250 ------------------------------------------------------------
25586 ------------------------------------------------------------
ATCC_25586 ------------------------------------------------------------
ChDC_F317 ------------------------------------------------------------
KCOM_1322 ------------------------------------------------------------
FNP ------------------------------------------------------------
Fn12230 KITGAKDIAGIVGIASDKSTVANNSGATITLQGIKSTGIFGKAGSTVSNAGTIETVAPTT
THCT15E1 KITGAKDIAGIVGIASDKSTVTNNSGATITLQGKSSTGIFGKAGSTVSNAGLIEAVAPTA
THCT7E2 KITGAKDIAGIVGIASDKSTVANNSGATITLQGIKSTGIFGKAGSTVSNAGTIETVAPTT
ChDC_F306 KITGAKDIAGIVGIASDKSTVTNVSGATITLQGIKSTGIFGKVGSTVTNAGTIETLAPTT
KCOM_1275 KITGAKDIAGIVGIASDNSTVENKNGATITLQGVKSTGIFGKNASTVTNAGEIVTLAPTT
NCTC10562 ------------------------------------------------------------
2710 2720 2730 2740 2750 2760
=========+=========+=========+=========+=========+=========+
4_8 -----------------------------------------------------NKEYIVG
KCOM_1325 -----------------------------------------------------NLEETIG
7_1 -----------------------------------------------------NKENIVG
ChDC_F332 -----------------------------------------------------NKENIVG
THCT6B3 ------------------------------------------------------------
FNA -----------------------------------------------------NKEYIVG
THCT7A2 -----------------------------------------------------NKEYIVG
THCT5A4 -----------------------------------------------------NKENIVG
KCOM_1279 -----------------------------------------------------NKEYIVG
51190 ------------------------------------------------------------
KCOM_1231 -----------------------------------------------------GLERTIG
3_1_27 -----------------------------------------------------NKEYIVG
3_1_36A2 -----------------------------------------------------NKEYIVG
MGYG_01347 -----------------------------------------------------NKEYIVG
49256 -----------------------------------------------------NKEYIVG
KCOM_2931 -----------------------------------------------------NKEYIVG
THCT14A3 -----------------------------------------------------NKEYIVG
ATCC_23726 -----------------------------------------------------NKEYIVG
KCOM_1250 -----------------------------------------------------NKEYIVG
25586 -----------------------------------------------------NKEYIVG
ATCC_25586 -----------------------------------------------------NKEYIVG
ChDC_F317 -----------------------------------------------------NKEYIVG
KCOM_1322 -----------------------------------------------------NKEYIVG
FNP -----------------------------------------------------DKVSAVG
Fn12230 QPTSSTEGLVGIALNASTGTNKTSGEIKLGTAYSTGMFGAATSTVINEGKITGNQLKNVG
THCT15E1 QPTTSTEGLVGIALNASTGTNTSDGVINLGTAYSTGMFGAAISTVINEGKITGNQLKNVG
THCT7E2 QPTSSTEGLVGIALNASTGTNETSGEIKLGTAYSTGMFGAATSTVINEGKITGNQLKNVG
ChDC_F306 QPANSTEGLVGIALNASTGTNASGGKIKLGTAFSTGMFGAANSTVINEGEITGNQQKNVG
KCOM_1275 QPANSTEGLVGIALNGSTGTNETSGKIKLGTAHSTGMFGAAASTVINEGTITGNQLKNVG
NCTC10562 -----------------------------------------------------NKTDSIG
2770 2780 2790 2800 2810 2820
=========+=========+=========+=========+=========+=========+
4_8 M------AGDNSTVTNKNVITLNGKKATGVF----GKNSSTLLNDT------AGKIIAKE
KCOM_1325 MVIQPKDGARISSATNSGTIELKGKKVVGVYN--QGK-----FKMT------GGSVLTSG
7_1 M------AGKATTVTNKKTITLSAKKSTGIF----GEDNSTLLNDT------NGNITVKE
ChDC_F332 M------AGKATTVTNKKTITLSAKKSTGIF----GEDNSTLLNDT------NGNITVKE
THCT6B3 ---------------NAGTITMQGKNAVGMC----GKNVTTLENQA------GKLIETQK
FNA M------AGDSSTVTNKNVITLNGKKATGIF----GKNSSTLLNET------AGKITTKE
THCT7A2 M------AGDSSTVTNKNVITLNGKNATGIF----GKNSSTLLNDT------AGTVTTKE
THCT5A4 M------AGDNSTVTNKNVITLNGKNATGIF----GKNSSTLLNDT------AGTVTTKE
KCOM_1279 M------AGDNSTVTNKNVITLNGKKATGVF----GKNSSTLLNDT------AGKIIAKE
51190 ---------------NAGKITMQGKKAVGMY----GKNVTTLENQA------NKVIETQK
KCOM_1231 M-----STLKDTTGSNSGTIDLNGNRVTGVYN--EGT-----FNMT------GGLLKAAG
3_1_27 M------AGDNSTVTNKNIVTLNGKKATGVF----GKNSSTLLNET------AGKITTKE
3_1_36A2 M------AGDNSTVTNKNIVTLNGKKATGVF----GKNSSTLLNET------AGKITTKE
MGYG_01347 M------AGDNSTVTNKNIVTLNGKKATGVF----GKNSSTLLNET------AGKITTKE
49256 M------AGDNSTVTNKNIVTLNGKKATGVF----GKNSSTLLNET------AGKITTKE
KCOM_2931 M------AGDNSTVTNKNIVTLNGKKATGVF----GKNSSTLLNET------AGKITTKE
THCT14A3 M------AGDNSTVTNKNIVTLNGKKATGVF----GKNSSTLLNET------AGKITTKE
ATCC_23726 M------AGDSSTVTNKNIITLNGKKATGIF----GKNSSTLLNET------TGKITTKE
KCOM_1250 M------AGDSSTVTNKNIITLNGKKATGIF----GKNSSTLLNET------TGKITTKE
25586 M------AGDSSTVTNKNIITLNGKKATGIF----GKNSSTLLNET------TGKITTKE
ATCC_25586 M------AGDSSTVTNKNIITLNGKKATGIF----GKNSSTLLNET------TGKIPTKE
ChDC_F317 M------AGDSSTVTNKNIITLNGKKATGIF----GKNSSTLLNET------TGKITTKE
KCOM_1322 M------AGDSSTVTNKNIITLNGKKATGIF----GKNSSTLLNET------TGKITTKE
FNP M------AGKASTVTNKKTITLSAKNSTGIF----GEANSTLLNDT------NGNITVKE
Fn12230 M------AGNASTVTNKNIITLQGKSSTGIF----GENNSTLLNDT------TGKITVKE
THCT15E1 M------AGNASTVTNKNIITLEGKSSTGIF----GENNSTLLNDA------TGKITVKE
THCT7E2 M------AGNASTVTNKNIITLQGKSSTGIF----GENNSTLLNDT------TGKITVKE
ChDC_F306 M------AGNASAVTNKNVITLEGSKSTGIF----GENKSTLLNDA------TGNITLKD
KCOM_1275 M------AGNASTVTNKNIITLEGKSSTGIF----GENNSTLLNDT------TGKITVEE
NCTC10562 M------AGENSSLTNKNEILINEEKSVGMFGTTVGNKNTVLINEQDDIKSLTGKIITKK
################ #######
2830 2840 2850 2860 2870 2880
=========+=========+=========+=========+=========+=========+
4_8 EESVGMYSSLNS--TATNKGAITTEKKTSAGMLGDKANVE---NDN-------SITTKEE
KCOM_1325 EKSISMYANDESEYTKISKGNI-TAQGGALGLFADNTTMELGANSGT-----DSPTLKAD
7_1 ESSVGIYSKGNNK-IAENKGIILAEKKKSAGMLGSEGKLE---NSN-------SITTQDE
ChDC_F332 ESSVGIYSKGNNK-IAENKGIILAEKKKSAGMLGSEGKLE---NSN-------SITTQDE
THCT6B3 EESVGMYGEVD-------------------------------------------------
FNA EESVGMYSSLNS--TATNKGTIITEKKTSAGMLGDKAKIE---NDS-------SITTKEE
THCT7A2 EKSVGMYSSSGS--TATNKGTITTEKKTSAAMLGDKANIE---NDN-------SITAKEE
THCT5A4 EKSVGMYSSLNS--TATNKGAITTEKKTSAGMLGDKANIE---NDN-------SITTKEK
KCOM_1279 EESVGMYSSLNS--TATNKGTITTEKKTSAGMLGDKANIE---NDN-------SITTKEE
51190 EESVGMYGEVDG------------------------------------------------
KCOM_1231 NQSISLYSKGSSSITNIMGGKI-VAGDKAVGLYADGSTI------GI-----KNPTKLEA
3_1_27 EESVGMYSSLNS--TATNKGTITTEKKTSAGMLGDKANIE---NDS-------SITTKEE
3_1_36A2 EESVGMYSSLNS--TATNKGTITTEKKTSAGMLGDKANIE---NDS-------SITTKEE
MGYG_01347 EESVGMYSSLNS--TATNKGTITTEKKTSAGMLGDKANIE---NDS-------SITTKEE
49256 EESVGMYSSLNS--AATNKGTITTEKKTSAGMLGDKANIE---NDS-------SITTKEE
KCOM_2931 EESVGMYSSLNS--VATNKGTITTEKKTSAGMLGDKANIE---NDS-------SITTKEE
THCT14A3 EESVGIYSSLNS--AATNKGTITTEKKTSAGMLGDKANIE---NDS-------SITTKEE
ATCC_23726 EESVGMYSSSSL--KATNKGTIITEKKTSAGMLGDKANIE---NDS-------SITTKEE
KCOM_1250 EESVGMYSSSSL--KATNKGTIITEKKTSAGMLGDKANIE---NDS-------SITTKEE
25586 EESVGMYSSSSL--KATNKGTIITEKKTSAGMLGDKANIE---NDS-------SITTKEE
ATCC_25586 EESVGMYSSSSL--KATNKGTIITEKKTSAGMLGDKANIE---NDS-------SIPTKEE
ChDC_F317 EESVGMYSSSSL--KAINKGTIITEKKTSAGMLGDKANIE---NDS-------SITTKEE
KCOM_1322 EESVGMYSSSSL--KAINKGTIITEKKTSAGMLGDKANIE---NDS-------SITTKEE
FNP ESSVGIYSKGNNK-LAENKGIILAEKKKSAGMLGSEGDLE---NSN-------SITTQDE
Fn12230 EASVGIFSKSNSN-KAENKGTILTEKKKSAGMFGSKGELE---NTN-------SITTTEE
THCT15E1 EASVGIFSKSNSN-KAENKGIILTEKKKSAGMFGSKGELE---NTN-------TITTAEE
THCT7E2 EASVGIFSKSNSN-KAENKGTILTEKKKSAGMFGSKGELE---NTN-------TITTAEE
ChDC_F306 EASVGIFSKSNTN-KAQNKGTILTEKKKSAGMFGSKGELE---NTN-------SITTTEE
KCOM_1275 EASVGIFSKSNSN-KAENKGTISTKKKKSAGMFGSKGELE---NTN-------SITTTEE
NCTC10562 KESVGMFVSTSQA-SAINRGTILIEEEKSAAMYGDEANIE---NSGTSTNLIASITTKKD
########
2890 2900 2910 2920 2930 2940
=========+=========+=========+=========+=========+=========+
4_8 TSAGM----YVKNG-NSIATNKGTITTEKETSAGILAEIDEATGGTVSATNE--------
KCOM_1325 GTGTLLFYNYTKN--GSSYNPSGKFKLNQDVSADI------VNGATAFYYKD--------
7_1 ESAGM----YVE---NSSATNKKTITANGKKSAGVYVKLDKAAGGTIAGTNEG-------
ChDC_F332 ESAGM----YVE---NSSATNKKTITANGKKSAGVYVKLDKAAGGTIAGTNEG-------
THCT6B3 ------------------------------------------------GTNQF-------
FNA TSAGM----YVKNG-NSIATNKGTITTEKETSAGILAEIDETIGGTVSTTNE--------
THCT7A2 TSAGM----YVKNG-NSIATNKGTITTEKETSAGILAEIDETTGGTVSATNE--------
THCT5A4 TSAGM----YVKNGNNSIATNKGTITTEKETSAGILAEIDEATGGTVSATNE--------
KCOM_1279 TSAGM----YVKNG-NSIATNKGTITTEKETSAGILAEIDEATGGTVSATNE--------
51190 -----------------------------------------------AGTNKF-------
KCOM_1231 HNGGLMFYNYASN--NPT-DPSGRFNLTGDVEGDI------KSGGTAFYFKG--------
3_1_27 ISAGM----YVKNG-NSIATNKGTITTEKETSAGILAEIDETTGGTVSATNE--------
3_1_36A2 ISAGM----YVKNG-NSIATNKGTITTEKETSAGILAEIDETTGGTVSATNE--------
MGYG_01347 ISAGM----YVKNG-NSIATNKGTITTEKETSAGILAEIDETTGGTVSATNE--------
49256 ISAGM----YVKNG-NSIATNKGTITTEKETSAGILAEIDETTGGTVSATNE--------
KCOM_2931 ISAGM----YVKNG-NSIATNKGTITTEKETSAGILAEIDETTGGTVSATNE--------
THCT14A3 ISAGM----YVKNG-NSIATNKGTITTEKETSAGILAEIDETTGGTVSATNE--------
ATCC_23726 MSAGM----YVKNG-TSKATNKGTVTTEKKTSAGILAEIDEANGGTVSGLNE--------
KCOM_1250 MSAGM----YVKNG-TSKATNKGTVTTEKKTSAGILAEIDEANGGTVSGLNE--------
25586 MSAGM----YVKNG-TSKATNKGTVTTEKKTSAGILAEIDEANGGTVSGLNE--------
ATCC_25586 MSAGM----YVKNG-TSKATNKGTVTTEKKTSAGILAEIDEANGGTVSGLNE--------
ChDC_F317 MSAGM----YVKNG-TSKATNKGTVTTEKKTSAGILAEIDEANGGTVSGLNE--------
KCOM_1322 MSAGM----YVKNG-TSKATNKGTVTTEKKTSAGILAEIDEANGGTVSGLNE--------
FNP ESAGM----YVE---NSNATNKKIINANGKKSAGVYVKLDKATGGTIAGKNEG-------
Fn12230 ESAGM----YVE---HSKATNKKTILIKGKASAGIYAKLSEATGGTASGANEG-------
THCT15E1 ESAGM----YVE---HSNATNKKTVLIKGKASAGIYAKLSDATGGIASGTNEG-------
THCT7E2 ESAGM----YVE---HSNATNKKTILIKGKASAGIYAKLSDATGGIASGTNEG-------
ChDC_F306 ESAGM----YVE---HSKATNKKTILIKGKASAGVYAKLSDATGGTASGENEG-------
KCOM_1275 ESAGM----YVE---HSNATNKKTVLIKGKASAGIYAKLSDATGGIASGTNEG-------
NCTC10562 ESAGI----YAK---NSNATNKKKMTVEGKKSAAILVEM--TKDKNISGINDIADNSSDI
2950 2960 2970 2980 2990 3000
=========+=========+=========+=========+=========+=========+
4_8 TAGTITVSDKTSAGMLGKVKSTV-TASTAKLSLTNKKDININTKNSAGMMVVNESTAVGK
KCOM_1325 SATSALVSQRLNE-MFADTTGSV-TGKKIKLKLDEK-----------STLFVLENT----
7_1 TNATITMTNEGSAAMLGEVKSLV-TNNSATLTLTNQNSIVVNTKETVGMMITNDTTGIPN
ChDC_F332 TNATITMTNEGSAAMLGEVKSLV-TNNSATLTLTNQNSIVVNTKETVGMMITNDTTGIPN
THCT6B3 ------------------------------------------------------------
FNA TAGTITVSDKTSAGMLGKVKSTV-TASTAKLSLTNKKDININTKNSAGMMVVNESTAVGK
THCT7A2 TAGTITVSDKTSAGMLGKVKSTV-TASTAKLSLTNKKDININTKNSAGMMVVNESTAVGK
THCT5A4 TAGTITVSDKASAGMLGKVKSTV-TASTAKLSLTNKKDININTKNSAGMMVVNESTVVGK
KCOM_1279 TAGTITVSDKTSAGMLGKVKPTV-TASTAKLSLTNKKDININTKNSAGMVVVNESTAVGK
51190 ------------------------------------------------------------
KCOM_1231 AASN--TASFLNQ-MFNKGQASS-PG-KLKLKLEDG-----------ATLFVLDS-----
3_1_27 TAGTITVSDKTSAGMLGKVKSTV-TASTAKLSLTNKKDININTKNSAGMMVVNESTAVGK
3_1_36A2 TAGTITVSDKTSAGMLGKVKSTV-TASTAKLSLTNKKDININTKNSAGMMVVNESTAVGK
MGYG_01347 TAGTITVSDKTSAGMLGKVKSTV-TASTAKLSLTNKKDININTKNSAGMMVVNESTAVGK
49256 TAGTITVSDKTSAGMLGKVKSTV-TASTAKLSLTNKKDININTKNSAGMMVVNESTAVGK
KCOM_2931 TAGTITVSDKTSAGMLGKVKSTV-TASTAKLSLTNKKDININTKNSAGMMVVNESTAVGK
THCT14A3 TAGTITVSDKTSAGMLGKVKSTV-TASTAKLSLTNKKDININTKNSAGMMVVNESTAVGK
ATCC_23726 TTGTITVSEETSAGMLGKVKSAV-TASTAKLSLTNKKDININTKNSAGIMVVNESTAVGK
KCOM_1250 ITGTITVSEETSAGMLGKVKSAV-TASTAKLSLTNKKDININTKNSAGIMVVNESTAVGK
25586 TTGTITVSEETSAGMLGKVKSAV-TASTAKLSLTNKKDININTKNSAGIMVVNESTAVGK
ATCC_25586 TTGTITVSEETSAGMLGKVKSAV-TASTAKLSLTNKKDININTKNSAGIMVVNESTAVGK
ChDC_F317 ITGTITVSEETSAGMLGKVKSAV-TASTAKLSLTNKKDININTKNSAGIMVVNESTAVGK
KCOM_1322 ITGTITVSEETSAGMLGKVKSAV-TASTAKLSLTNKKDININTKNSAGIMVVNESTAVGK
FNP TNSVITMANEGSAGMLGEVKSSV-TNNSSTLTLTNQNSIIVNAKETVGMMITNDTTGIPI
Fn12230 TDAVITIEKEGSAGILGEVKSTVATGTATTLTLTNSGNINVKTKNSTGMMLTNDSASLTK
THCT15E1 TDAVITIEKEGSAGMLGEVKSTVATGTATTLALTNSGNINVKTKNSTGMMLTNDSASLTK
THCT7E2 TDAVITIEKEGSAGILGEVKSSV-TNNSSTLTLTNQNSIIVNAKETVGMMITNDTTGIPT
ChDC_F306 TDAVITIEKEGSAGMLGEVKSTVATGTATTLTLTNSGNINVKTKNSTGMMLTNDLASLAK
KCOM_1275 TDAVITIEKEGSAGMLGEVKSSV-TNNSSTLTLTNQNSIIVNAKETVGMMITNDTTGIPT
NCTC10562 LNGHIEVKNQESAAMYGKIDSKV-SVATSTLTLINKKAIDIDAKSSVGMMLINDSNSVNK
3010 3020 3030 3040 3050 3060
=========+=========+=========+=========+=========+=========+
4_8 GNVSAENTGTINL----TASAATNEKNIGI-LADK-ATGINIGN--INVNSKESIGMLGQ
KCOM_1325 ----VPSTTTINL----SSA---DPTNINAYLGNR-----------VRID-SGSGAF---
7_1 SNVKALNTGTIDL----N-SGATNKDNIGI-LANKRATGINEKN--INVNSKSSVGMLAK
ChDC_F332 SNVKALNTGTIDL----N-SGATNKDNIGI-LANKRATGINEKN--INVNSKSSVGMLAK
THCT6B3 ------------------------------------------------------------
FNA GNVSAENTGTINL----TASAATNEKNIGI-LADK-ATGINTGN--INVNSKESIGMLGQ
THCT7A2 GNVSAENTGTINL----TASAATNEKNIGI-LADK-ATGINTGN--INVNSKESIGMLGQ
THCT5A4 GNVSAENIGTINL----TASAATNEKNIGI-LADK-ATGINTGN--INVNSKESIGILGQ
KCOM_1279 GNVSAENIRTINL----TASAATNEKNIGI-LADK-ATGINTGN--INVNSKESIGMLGQ
51190 ------------------------------------------------------------
KCOM_1231 -----PGGAPIKL----STV-----RTLGTALGDK-----------VDISRTTSNKY---
3_1_27 GNVSAENIGTINL----TAAT-TNEKNIGI-LADK-ATGINTGN--INVNSKESIGMLGQ
3_1_36A2 GNVSAENIGTINL----TAAT-TNEKNIGI-LADK-ATGINTGN--INVNSKESIGMLGQ
MGYG_01347 GNVSAENIGTINL----TAAT-TNEKNIGI-LADK-ATGINTGN--INVNSKESIGMLGQ
49256 GNVSAENIGTINL----TAAT-TNEKNIGI-LADK-ATGINTGN--INVNSKESIGMLGQ
KCOM_2931 GNVSAENIGTINL----IAAT-TNEKNIGI-LADK-ATGINTGN--INVNSKESIGMLGQ
THCT14A3 GNVSAENIGTINL----TAAT-TNEKNIGI-LADK-ATGINTGN--INVNSKESIGMLGQ
ATCC_23726 ENVLAENTGIINL----TSSSATNEKNIGI-LANK-ATGINTGN--INVNSKESIGMLGQ
KCOM_1250 ENVLAENTGTINL----TSSSATNEKNIGI-LANK-ATGINTGN--INVNSKESIGMLGQ
25586 ENVLAENTGTINL----TSSSATNEKNIGI-LANK-ATGINTGN--ININSKESIGMLGQ
ATCC_25586 ENVLAENTGTINL----TSSSATNEKNIGI-LANK-ATGINTGN--ININSKESIGMLGQ
ChDC_F317 ENVLAENTGTINL----TSSSATNEKNIGI-LANK-ATGINTGN--INVNSKESIGMLGQ
KCOM_1322 ENVLAENTGTINL----TSSSATNEKNIGI-LANK-ATGINTGN--INVNSKESIGMLGQ
FNP SNVKAVNTGTIDL----NSSA-TNKDNIGI-LANKRATGINEKN--INVNSKSSVGMLAK
Fn12230 DKVKAENTGIITL----SSTTATDNKNIGI-LANKKATGINSGT--INVNTLESVGMLGQ
THCT15E1 DKVKAENTGTITLEPATAATAATDNKNIGI-LANKKATGINSGT--INVNTLESVGMLGQ
THCT7E2 SNVKAVNTGTIDL----NSST-TNKDNIGI-LANKRATGINEKN--INVNSKSSVGMLAK
ChDC_F306 DNVKAENNGIITL----ESTTKADNKNIGI-LANKKATGINSGT--INVNTLKSVGMLGQ
KCOM_1275 SNVKAVNTGTIDL----NSST-TNKDNIGI-LANKRATGINEKN--INVNSKSSVGMLAK
NCTC10562 TNVKAENSGVITL----KNAT-NNTGNIGI-LAKKNSTGINKDNGIINVNSKKSIGMLAK
3070 3080 3090 3100 3110 3120
=========+=========+=========+=========+=========+=========+
4_8 NASSITNN---K-------------TITLSGEKGIGMLA--KDTN---STADNNDTI---
KCOM_1325 KAYKVTKG---R-L-------SVDKDVNLDNHTG--------------SSISEYYRVDFL
7_1 EGSNIENNTTFS-------------TINLKAESGIGMLADGKDASGNISTALNNARI---
ChDC_F332 EGSNIENNTTFS-------------TINLKAESGIGMLADGKDASGNISTALNNARI---
THCT6B3 ------------------------------------------------------------
FNA NASSITNN---K-------------TITLSGEKGIGILA--KDTN---STADNNATI---
THCT7A2 NASSITNN---K-------------TITLSGEKGIGILA--KDTN---STADNNGTI---
THCT5A4 NASSITNN---K-------------TITLSGEKGIGMLA--KDTN---STADNNDTI---
KCOM_1279 NASSITNN---K-------------TITLSGEKGIGMLA--KDTN---STADNNDTI---
51190 ------------------------------------------------------------
KCOM_1231 KAYTVYKG---S-L-------EIDEAVNLDNET------------------DNFYKMDFT
3_1_27 NASSITNN---K-------------TITLSGEKGIGMLA--KGIN---SIATNEDTI---
3_1_36A2 NASSITNN---K-------------TITLSGEKGIGMLA--KGIN---SIATNEDTI---
MGYG_01347 NASSITNN---K-------------TITLSGEKGIGMLA--KGIN---SIATNEDTI---
49256 NASSITNN---K-------------TITLSGEKGIGMLA--KDIN---SIATNEDTI---
KCOM_2931 NASSITNN---K-------------TITLSGEKGIGMLA--KDIN---SIATNEDTI---
THCT14A3 NASSITNN---K-------------TITLSGEKGIGMLA--KGIN---SIATNEDTI---
ATCC_23726 NASSITNN---K-------------TITLSGEKGIGMLS--KDTS---SIADNNDTI---
KCOM_1250 NASSITNN---K-------------TITLSGEKGIGMLS--KDTS---SIADNNDTI---
25586 NASSITNN---K-------------TITLSGEKGIGMLS--KDTS---SIADNNDII---
ATCC_25586 NASSITNN---K-------------TITLSGEKGIGMLS--KDTS---SIADNNDII---
ChDC_F317 NASSITNN---K-------------TITLSDEKGIGMLS--KDTS---SIADNNDTI---
KCOM_1322 NASSITNN---K-------------TITLSDEKGIGMLS--KDTS---SIADNNDTI---
FNP EGSNIENN---TS----------SGTINLKAESGIGMLADGKDASGNVSTATNNAKII--
Fn12230 AASSVENK---K-------------TINLSAEKGIGMLAKDTD-----STATNEDTI---
THCT15E1 AASSVENK---K-------------TINLSAEKGIGMLAKDTD-----STATNEDTI---
THCT7E2 EGSNIENN---TS----------SGTISLKAESGIGMLADGKDASGNVSIATNNAKIV--
ChDC_F306 AASSVENK---K-------------TINLSAEEGIGMLAKDTD-----STATNEDTI---
KCOM_1275 EGSNIENN---TS----------SGTISLKAESGIGMLADGKDASGNVSIATNNAKIV--
NCTC10562 EGSNVENN---SNLPPNPLVVGKEYGINLNEEESIGMLAEGQNSASQVSTAINNAKI---
3130 3140 3150 3160 3170 3180
=========+=========+=========+=========+=========+=========+
4_8 --NVN--GKESLGMLGEDSGTVKNNKTIKVTAESGVGIFVRDNGT--GSGVGENTS-TGT
KCOM_1325 NSAVK--VEAGKKMYGTDAGKLKQ------------------------------------
7_1 --VATSIGKRSLGMLAQNNGKVGNNKNIDILAENGVGIFVSE------TGVGENTS-TGT
ChDC_F332 --VATSIGKRSLGMLAQNNGKVGNNKNIDILAENGVGIFVSE------TGVGENTS-TGT
THCT6B3 --------------------TVKNNGTINIGEKKSAGIYVRN------ASTGSNLE----
FNA --NVN--GKESLGMLGEDSGTVKNNKMIKVTAESGVGIFVRDNGT--GSGVGENTS-TGT
THCT7A2 --NVN--GKESLGMLGEDSGTVKNNKTIKVTAESGVGIFVRDNGT--GSGVGENTS-TGT
THCT5A4 --NVN--GKESLGMLGEDSGTVKNNKTIKVTAESGVGIFVRDNGT--GSGVGENTS-TGT
KCOM_1279 --NVN--GKESLGMLGEDSGTVKNNKTIKVTAESGVGIFVRDNGT--GSGVGENTS-TGT
51190 --------------------TVKNAGKINIGEKKSAGIYVKN------ASTGSNLE----
KCOM_1231 ASNVT--INENISVTGSKAGKV--------------------------------------
3_1_27 --NVN--GKESLGMLGEDLGTVKNKKMIKVTAESGVGIFVRDNGT--GSGTGENTS-TGT
3_1_36A2 --NVN--GKESLGMLGEDLGTVKNKKMIKVTAESGVGIFVRDNGT--GSGTGENTS-TGT
MGYG_01347 --NVN--GKESLGMLGEDLGTVKNKKMIKVTAESGVGIFVRDNGT--GSGTGENTS-TGT
49256 --NVN--GKESLGMLGEDLGTVKNKKMIKVTAESGVGIFVRDNGT--GSGTGENTS-TGT
KCOM_2931 --NVN--GKESLGMLGEDLGTVKNKKMIKVTAESGVGIFVRDNGT--GSGTGENTS-TGT
THCT14A3 --NVN--GKESLGMLGEDLGTVKNKKMIKVTAESGVGIFVRDNGT--GSGTGENTS-TGT
ATCC_23726 --NVN--GKESLGMLGEDSGTVKNNKTISVTAEKGVGIFVRDNGVGKGSGTGENTS-TGT
KCOM_1250 --NVN--GKESLGMLGEDSGTVKNNKTISVTAEKGVGIFVRDNGVGKGSGTGENTS-TGT
25586 --NVN--GKESLGMLGEDSGTVKNNKTISVTAEKGVGIFVRDNGVGKGSGTGENTS-TGT
ATCC_25586 --NVN--GKESLGMLGEDSGTVKNNKTISVTAEKGVGIFVRDNGVGKGSGTGENTS-TGT
ChDC_F317 --NVN--GKESLGMLGEDSGTVKNNKTISVTAEKGVGIFVRDNGVGKGSGTGENTS-TGT
KCOM_1322 --NVN--GKESLGMLGEDSGTVKNNKTISVTAEKGVGIFVRDNGVGKGSGTGENTS-TGT
FNP -ATAT--GIKSLGMLAQNNGKVENAKTIEILAQQGVGIFISE------TGKGKNTS-TGT
Fn12230 --NVN--GKQSSGMLAQTAGKAENKKNIIVTAESGVGIFVSD------TGTGINTS-TGE
THCT15E1 --NVN--GKQSSGMLAQTAGKAENKKNIIVTAESGVGIFVSD------TGTGINTS-TGE
THCT7E2 -ATST--GIKSLGILAQNHGKAENTNTIEILAQQGVGIFISE------TGKGKNTS-TGT
ChDC_F306 --NVN--GKQSSGMLAQTAGKVENKKSIIVTAESGVGIFVSD------TGTGVNTS-TGE
KCOM_1275 -ATST--GIKSLGILAQNHGKAENTNTIEILAQQGVGIFISE------TGKGKNTS-TGT
NCTC10562 --SVTAAGKKSIGMLAQNEGDVKNNKEIEVFAEKGVGIFVSD------TGTGENTNPNGK
3190 3200 3210 3220 3230 3240
=========+=========+=========+=========+=========+=========+
4_8 ISLENKESVGIFAKNNGTNDTAKNSGTINLGKADGSTSHESLIGMFAQAESGKTASVKNT
KCOM_1325 --------------------------------------------VIAQAN----------
7_1 ISLENKESVGIFAKNNGTNDTAKNSGTINLGKADGSTSHESLIGMFAQAESGKTASVKNT
ChDC_F332 ISLENKESVGIFAKNNGTNDTAKNSGTINLGKADGSTSHESLIGMFAQAESGKTASVKNT
THCT6B3 ------------------------------------------------------------
FNA ISLENKESVGIFAKNNGTSNNAKNSGTINLGKADGSTSHESLIGMFAQAESGKTANVKNT
THCT7A2 ISLENKESVGIFAKNNGTSNNAKNSGTINLGKADGSTSHESLIGMFAQAESGKTANVKNT
THCT5A4 ISLENKESVGIFAKNNGTNDTAKNSGTINLGKTDGSTSHESLIGMFAQAESGKTASVKNT
KCOM_1279 ISLENKESVGIFAKNNGTNDTAKNSGTINLGKADGSTSHESLIGMFAQAESGKKASVKNT
51190 ------------------------------------------------------------
KCOM_1231 --------------------------------------------IIAQAN----------
3_1_27 ITLENKEAVGIFAKNNGTSDNAKNSGTINLGKTDGSTSYESLIGMFAQAESGKKANVKNA
3_1_36A2 ITLENKEAVGIFAKNNGTSDNAKNSGTINLGKTDGSTSYESLIGMFAQAESGKKANVKNA
MGYG_01347 ITLENKEAVGIFAKNNGTSDNAKNSGTINLGKTDGSTSYESLIGMFAQAESGKKANVKNA
49256 ITLKNKEAVGIFAKNNGTSDNAKNSGTINLGKTDGSTSYESLIGMFAQAESGKKANVKNA
KCOM_2931 ITLENKEAVGIFAKNNGTSDNAKNSGTINLGKTDGSTSYESLIGMFAQAESGKKANVKNA
THCT14A3 ITLENKEAVGIFAKNNGTSDNAKNSGTINLGKTDGSTSYESLIGMFAQAESGKKANVKNA
ATCC_23726 ITLENKEAVGIFAKNNGTSDSAKNSGTINLGKADGSTIKESLIGMFAQAEAGKKANVKNT
KCOM_1250 ITLENKEAVGIFAKNNGTSDSAKNSGTINLGKADGSTIKESLIGMFAQAEAGKKANVKNT
25586 ITLENKEAVGIFAKNNGTSDSAKNSGTINLGKADGSTIKESLIGMFAQAEAGKKANVKNT
ATCC_25586 ITLENKEAVGIFAKNNGTSDSAKNSGTINLGKADGSTIKESLIGMFAQAEAGKKANVKNT
ChDC_F317 ITLENKEAVGIFAKNNGTSDSAKNSGTINLGKADGSTIKESLIGMFAQAEAGKKANVKNT
KCOM_1322 ITLENKEAVGIFAKNNGTSDSAKNSGTINLGKADGSTIKESLIGMFAQAEAGKKANVKNT
FNP ITLENKEAVGIFAKNNGSTHTAENAGSIILGKADKTTTQISLIGMFAQAETGKTASVKNT
Fn12230 ITLENKNAVGIFAKNNGTTHTAENVGKIVLGKADGTTTHESLIAMFAQAEAGQTASIKNT
THCT15E1 ITLENKNAVGIFAKNNGTAHTAKNIGKIVLGKADGTTTHESLIAMFAQAEAGKTASVKNT
THCT7E2 ITLENKEAVGIFAKNNGTTHTAENLGKIVLGKADGTTTHESLIAMFAQAEAGKTASVKNT
ChDC_F306 ITLENKNAVGIFAKNNGTTHTAKNVGKIVLGKADGTTTHESLIAMFAQAEAGKTASVKNI
KCOM_1275 ITLENKNAVGIFAKNNGTTHTAENLGKIVLGKADGTTTHESLIAMFAQAEAGKTASVKNT
NCTC10562 ITLMNKEAVGIFAKNNGDIYTAKNSGKVILGSADGTTTHESLIGMFAQAEAGKKSSIKNI
3250 3260 3270 3280 3290 3300
=========+=========+=========+=========+=========+=========+
4_8 KDININTKKSVGMYAKNDASNITDVDLENTGDININS-QESAGIYAPKSNISK--VGTIT
KCOM_1325 ---------------YEGATSTSNIDVINNGTIDYSK-KGATAIVVDFGQATN--NGLIK
7_1 KDININTKKSVGMYAKNDASNITDVDLENTGDININS-QESAGIYAPKSNISK--VGTIT
ChDC_F332 KDININTKKSVGMYAKNDASNITDVDLENTGDININS-QESAGIYAPKSNISK--VGTIT
THCT6B3 ----------------------DNLKIENNGEINLNSGEELIGIYAPKSTVSK--VGKIS
FNA KDININTKKSVGMYAKNDASNITDVDLENTGNININS-QESAGIYAPKSNISK--VGTIT
THCT7A2 KDININTKKSVGMYAKNDASNITDVDLENTGNININS-QESAGIYAPKANISK--VGTIT
THCT5A4 KDININTKKSVGMYAKNNASNITDVDLENTGDININS-QESAGIYAPKSNISK--VGTIT
KCOM_1279 KDININTKKSVGMYAKNDASNITDVDLENTGDININS-QESAGIYAPKSNISK--VGTIT
51190 ----------------------ENLKIENNGEIDLNNGEELIGIYAPKSTVSK--VGKIS
KCOM_1231 ---------------YNGATNSSTIKVTNKGKIDYSG-NKSTALATDFGQVTNETSGTIR
3_1_27 KDININTKKSVGMYAKNDASNITDVDLENTGDININS-QESAGIYAPKANISK--VGTIT
3_1_36A2 KDININTKKSVGMYAKNDASNITDVDLENTGDININS-QESAGIYAPKANISK--VGTIT
MGYG_01347 KDININTKKSVGMYAKNDASNITDVDLENTGDININS-QESAGIYAPKANISK--VGTIT
49256 KDININTKKSVGMYAKNDASNITDVDLENTGDININS-QESAGIYAPKANISK--VGTIT
KCOM_2931 KDININTKKSVGMYAKNDASNITDVDLENTGDININS-QESAGIYAPKANISK--VGTIT
THCT14A3 KDININTKKSVGMYAKNDASNITDVDLENTGDININS-QESAGIYAPKANISK--VGTIT
ATCC_23726 KDINVNTKKSVGIYAKNDASNITDVDLENTGDININS-KESAGVYAPKANISK--VGTIT
KCOM_1250 KDINVNTKKSVGIYAKNDASNITDVDLENTGDININS-KESAGVYAPKANISK--VGTIT
25586 KDINVNTKKSVGIYAKNDASNITDVDLENTGDININS-KESAGVYAPKANISK--VGTIT
ATCC_25586 KDINVNTKKSVGIYAKNDASNITDVDLENTGDININS-KESAGVYAPKANISK--VGTIT
ChDC_F317 KDINVNTKKSVGIYAKNDASNITDVDLENTGDININS-KESAGVYAPKANISK--VGTIT
KCOM_1322 KDINVNTKKSVGIYAKNDASNITDVDLENTGDININS-KESAGVYAPKANISK--VGTIT
FNP GTINVNTKASVGMYAKNDATNASDVNLQNTGTINVNN-SGSAGIYAPKAEVSK--VGKIN
Fn12230 GTIDVNTKKSVGMYAKNDATNVGDVDLQNTETINVNN-TGSAGIYAPKANISK--VGKIK
THCT15E1 GTIDVNTKKSVGMYAKNDATNVGDVDLQNTETINVNN-TGSAGIYAPKANISK--VGKIK
THCT7E2 GTIDVNTKKSVGMYAKNDATNVGDVDLQNTETINVNN-TGSAGIYAPKANISK--VGKIK
ChDC_F306 GTIDVNTKKSVGMYAKNDATNVGDVDLQNTGTINVNN-TGSAGIYAPKANISK--VGKIK
KCOM_1275 GTIDVNTKKSVGMYAKNDATNVGDVDLQNTETINVNN-TGSAGIYAPKANISK--VGKIK
NCTC10562 DTIDVNTKKSVGMYAKNDAANVDDVDLYNAGTINVNN-KGSAGIYAPKANISK--VGNIK
############## ##############
3310 3320 3330 3340 3350 3360
=========+=========+=========+=========+=========+=========+
4_8 LKDST-VSNGSSAVYVSNGGKVADTASAKINLGTVNQNRVAYYVNGKDSAL---AGVNIG
KCOM_1325 MDAANGTGENSIGLFGASSSKLTNSATGEIQLGTK-------------------------
7_1 LKNST-VSNGSSAVYVSNGGKVADTASAKINLGKVNQNRVAYYVNGKDSAL---AGANIG
ChDC_F332 LKNST-VSNGSSAVYVSNGGKVADTASAKINLGKVNQNRVAYYVNGKDSAL---AGANIG
THCT6B3 LADSV---TKSVATYISGGAKIADTSTAEINLGTSGKN-IAYYVKNKDTSLGT-TAAHLG
FNA LKNST-DSNGSSAVYVSKGGKVANTASAKINLGTVNQNRVAYYVNGKDSAL---AGANIG
THCT7A2 LKNSI-DSNGSSAVYVSKGGKVANTAGAKINLGTVNQNRVAYYVNGKDSAL---AGANIG
THCT5A4 LKNST-VSNGSSAVYVSNGGKVADTASAKINLGTVNQNRVAYYVNGKDSAL---AGANIG
KCOM_1279 LKDST-VSNGSSAVYVSNGGKVADTASAKINLGTVNQNRVAYYVNGKDSAL---AGANIG
51190 LTDSV---TKSVATYISSGAKITDTSTAEINLGTSGKN-IAYYVKNKDTSLG--AAAHLG
KCOM_1231 M-----SGDNSIGLYGAANSIVTNK--GTIEMGKA-------------------------
3_1_27 LKDST-DSNGSSAVYVSKGGKVADTASAKINLGTVNQNRVAYYVNGKDSAL---AGANIG
3_1_36A2 LKDST-DSNGSSAVYVSKGGKVADTASAKINLGTVNQNRVAYYVNGKDSAL---AGANIG
MGYG_01347 LKDST-DSNGSSAVYVSKGGKVADTASAKINLGTVNQNRVAYYVNGKDSAL---AGANIG
49256 LKDST-DSNGSSAVYVSKGGKVADTASAKINLGTVNQNRVAYYVNGKDSAL---AGANIG
KCOM_2931 LKDST-DSNGSSAVYVSKGGKVADTASAKINLGTVNQNRVAYYVNGKDSAL---AGANIG
THCT14A3 LKDST-DSNGSSAVYVSKGGKVADTASAKINLGTVNQNRVAYYVNGKDSAL---AGANIG
ATCC_23726 LKNSI-DSNGSSAVYVSKGGKVANTAGAKINLGTVNQNRVAYYVNGKDSAL---AGADIG
KCOM_1250 LKNSI-DSNGSSAVYVSKGGKVANTAGAKINLGTVNQNRVAYYVNGKDSAL---AGADIG
25586 LKNSI-DSNGSSAVYVSKGGKVANTAGVKINLGTVNQNRVAYYVNGKDSAL---AGADIG
ATCC_25586 LKNSI-DSNGSSAVYVSKGGKVANTAGVKINLGTVNQNRVAYYVNGKDSAL---AGADIG
ChDC_F317 LKNSI-DSNGSSAVYVSKGGKVANTAGAKINLGTVNQNRVAYYVNGKDSAL---AGADIG
KCOM_1322 LKNSI-DSNGSSAVYVSKGGKVANTAGAKINLGTVNQNRVAYYVNGKDSAL---AGADIG
FNP LENST-ATNGSSAVYISEGGKVSDTASAEISLGDKNQNRVAYYVNGANSTL---SGSNIG
Fn12230 LKDSD-ITNGSSAVYISKGGKVSDTSSADINLGKVNQNRVAYYVNGQNSSL---AGANIG
THCT15E1 LKDSD-ITNGSSAVYISKGGKVSDTSSADINLGKVNQNRVAYYVNGENSSL---AGANIG
THCT7E2 LKDSD-ITNGSSAVYISKGGKVSDTSSADINLGKVNQNRVAYYVNGENSSL---AGANIG
ChDC_F306 LKDSD-ITNGSSAVYISKGGKVSDTSSADINLGKVNQNRVAYYVNGENSSL---AGANIG
KCOM_1275 LKDSD-ITNGSSAVYISKGGKVSDTSSADINLGKVNQNRVAYYVNGENSSL---AGANIG
NCTC10562 LKNTT-DTDGASAVYISQGGKVSDTDSAIIDLGTINQNRVAYYVNGANSILRDKGNNTIG
#################
3370 3380 3390 3400 3410 3420
=========+=========+=========+=========+=========+=========+
4_8 KITGYGVGVYLQGTS----GDKATLDSNTSKLDYTAQ--GS-GDGIIGLLLKGETDIQSY
KCOM_1325 -----GVGIW-----------------GTNKLDS---------------------SIGTW
7_1 KITGYGVGVYLQGAS----GDKATLDSNTSKLDYTAQ--GT-GNGIIGLLLKGETDIQSY
ChDC_F332 KITGYGVGVYLQGAS----GDKATLDSNTSKLDYTAQ--GT-GNGIIGLLLKGETDIQSY
THCT6B3 KITGYGVGVYLEGKN---SADIAKLVSTSPALNFKQG--GTTGDGIIGLYLKGSTDISGY
FNA KITGYGVGVYLQGTS----GDKATLDSNTSKLDYTAQ--GS-GDGIIGLLLKGETDIQSY
THCT7A2 KITGYGVGVYLQGTS----GDKATLDSNTSKLDYTAQ--GS-GDGIIGLLLKGETDIQSY
THCT5A4 KITGYGVGVYLQGAS----GDKATLDSNTSKLDYTAQ--GS-GNGIIGLLLKGETDIQSY
KCOM_1279 KITGYGVGVYLQGAS----GDKATLDSNTSKLDYTAQ--GS-GDGIIGLLLKGETDIQSY
51190 KITGYGVGVYLEGTG---GTDIAKLTSTSPVLNFKQS--GTEGNGIIGLYLKGSTDISAY
KCOM_1231 -----GVGIW-----------------GANNLSN---------------------KYAN-
3_1_27 KITGYGVGVYLQGIS----GDKATLDSNTSKLDYTAQ--GTSGDGVIGLLLKGETDIQSY
3_1_36A2 KITGYGVGVYLQGIS----GDKATLDSNTSKLDYTAQ--GTSGDGVIGLLLKGETDIQSY
MGYG_01347 KITGYGVGVYLQGIS----GDKATLDSNTSKLDYTAQ--GTSGDGVIGLLLKGETDIQSY
49256 KITGYGVGVYLQGIS----GDKATLDSNTSKLDYTAQ--GTSGDGVIGLLLKGETDIQSY
KCOM_2931 KITGYGVGVYLQGIS----GDKATLDSNTSKLDYTAQ--GTSGDGVIGLLLKGETDIQSY
THCT14A3 KITGYGVGVYLQGIS----GDKATLDSNTSKLDYTAQ--GKSGDGVIGLLLKGETDIQSY
ATCC_23726 KITGYGVGVYLQGTS----GDKATLDKNTSKLDYTLQ--GT-GNGIIGLLLKGETDIQSY
KCOM_1250 KITGYGVGVYLQGTS----GDKATLDKNTSKLDYTLQ--GT-GNGIIGLLLKGETDIQSY
25586 KITGYGVGVYLQGTS----GDKATLDKNTSKLDYTLQ--GT-GNGIIGLLLKGETNIQSY
ATCC_25586 KITGYGVGVYLQGTS----GDKATLDKNTSKLDYTLQ--GT-GNGIIGLLLKGETNIQSY
ChDC_F317 KITGYGVGVYLQGTS----GDKATLDKNTSKLDYTLQ--GT-GNGIIGLLLKGETDIQSY
KCOM_1322 KITGYGVGVYLQGTS----GDKATLDKNTSKLDYTLQ--GT-GNGIIGLLLKGETDIQSY
FNP KITGYGVGVYLQGNS---ATDKAKIDNTTPTLNYKAVS-GTTGNGIIGLFLNGATDIQSY
Fn12230 KISGYGVGVYLQGNS---KTDVAKIDTNTPTLDYTSG--DDKGNGIIGLYLNGNTDIQAY
THCT15E1 KISGYGVGVYLQGNS---KTDVAKIDTNTPTLDYTSG--DDKGNGIIGLYLNGNTDIQAY
THCT7E2 KISGYGVGVYLQGNS---TTDKAKIDNSTPTLNYTTG--DDKGNGIIGLFLNGDTDIQSY
ChDC_F306 KISGYGVGVYLQGNS---KTDVAKIDTNTPTLDYTSG--DDKGNGIIGLYLNGNTDIQAY
KCOM_1275 KISGYGVGVYLQGNS---TTDKAKIDNSTPTLNYTTG--DDKGNGIIGLFLNGDTDIQSY
NCTC10562 KITGYGVGVYLEGNASKSTVGIAKLDGSTPKLHYKNSNLGTTGNGIIGLFLSGDTEIKNY
3430 3440 3450 3460 3470 3480
=========+=========+=========+=========+=========+=========+
4_8 TKGIKVGNTVPR--SNPSDKDKYAIGIYADAQGTA-GTPYNITTPITAGKSGVGIFADKD
KCOM_1325 GKNIDITNNGKI--TGLSGK-KGVFGIYAVNDTTT--------------------YAGAT
7_1 IKGIKVGNTVPR--SNPSDKDKYAIGIYADAQGTA-GTPYNITTPITAGKSGVGIFADKD
ChDC_F332 IKGIKVGNTVPR--SNPSDKDKYAIGIYADAQGTA-GTPYNITTPITAGKSGVGIFADKD
THCT6B3 NKGITVGDTVSD---------KYAMGIYAEGQGTS-ANKYKISTNITAGKKSVGIFADKD
FNA TKGIKVGNTVPR--SNPSDKDKYAIGIYADAQGTA-GTPYNITTPITAGKSGVGIFADKD
THCT7A2 TKGIKVGNTVPR--SNPSDKDKYAIGIYADAQGTA-GTPYNITTPITAGKSGVGIFADKD
THCT5A4 IKGIKVGNTVPR--SNPSDKDKYAIGIYADAQGTA-GTPYNITTPITAGKSGVGIFADKD
KCOM_1279 TKGIKVGNTVPR--SNPSDKDKYAIGIYADAQGTA-GTPYNITTPITAGKSGVGIFADKD
51190 NRGITVGDTVFG---------KYAMGIYAEGQGTS-TNKYKINTNITAGKKSVGIFADKD
KCOM_1231 -RDINIVNSGTI--RGISGK-EGVFGIYAKN---S--------------------HAGAT
3_1_27 TKGIKVGNTVSK--SNPSDKDKYAIGIYADAQGTA-GTPYNITTPITAGKSGVGIFADKD
3_1_36A2 TKGIKVGNTVSK--SNPSDKDKYAIGIYADAQGTA-GTPYNITTPITAGKSGVGIFADKD
MGYG_01347 TKGIKVGNTVSK--SNPSDKDKYAIGIYADAQGTA-GTPYNITTPITAGKSGVGIFADKD
49256 TKGIKVGNTVSK--SNPSDKDKYAIGIYADAQGTA-GTPYNITTPITAGKSGVGIFADKD
KCOM_2931 TKGIKVGNTVSK--SNPSDKDKYAIGIYADAQGTA-GTPYNITTPITAGKSGVGIFADKD
THCT14A3 TKGIKVGNTVSK--SNPSDKDKYAIGIYADAQGTA-GTPYNITTPITAGKSGVGIFADKD
ATCC_23726 TKGIKVGNTVAA--TSPSDKAKYAIGIYADAQGTA-GTPYNITTPITAGKSGVGIFADKD
KCOM_1250 TKGIKVGNTVAA--TSPSDKAKYAIGIYADAQGTA-GTPYNITTPITAGKSGVGIFADKD
25586 TKGIKVGNTVAA--TSPSDKAKYAIGIYADAQGTV-GTPYNITTPITAGKSGVGIFADKD
ATCC_25586 TKGIKVGNTVAA--TSPSDKAKYAIGIYADAQGTV-GTPYNITTPITAGKSGVGIFADKD
ChDC_F317 TKGIKVGNTVAA--TSPSDKAKYAIGIYADAQGTA-GTPYNITTPITAGKSGVGIFADKD
KCOM_1322 TKGIKVGNTVAA--TSPSDKAKYAIGIYADAQGTA-GTPYNITTPITAGKSGVGIFADKD
FNP NKGITVGDSVGT---------KYAIGIYANSQGTPGGTQYNITTPITAGKNGVGIYADKD
Fn12230 TQGIKVGDSVGT---------KYAIGIYANKQGIP-GTPYNITTPIQAGANGVGIYADND
THCT15E1 TQGIKVGDSVGT---------KYAIGIYANKQGIP-GTPYNITTPIQAGANGVGIYADND
THCT7E2 TNGITVGDTVKKDENNPLDKDKYAIGIYANAQGTPGGTAYNITTPIKVGKDGVGIYADND
ChDC_F306 TQGIKVGDSVGT---------KYAIGIYANKQGIP-GTPYNITTPIQAGANGVGIYADND
KCOM_1275 TNGITVGDTVKKDENNPLDKDKYAIGIYANAQGTPGGTAYNITTPIKVGKDGVGIYADND
NCTC10562 TSGIVVGNTVEE--NSLK---KYAIGIYADKQGTS-TNKYEINTDITTGKEGVGIYSDNN
3490 3500 3510 3520 3530 3540
=========+=========+=========+=========+=========+=========+
4_8 SN-----INY--IGNMEIGDGT--------TAGTGIFITKKIGATGGKVTL-GSNT---I
KCOM_1325 SN-----IVHGATGNIDLSQNE---------DSIGIYMSKGTLASSGNISV-NNKS---V
7_1 SN-----INY--TGNMEIGDGT--------TAGTGIFITKKIGATGGRVTL-GSNT---I
ChDC_F332 SN-----INY--TGNMEIGDGT--------TAGTGIFITKKIGATGGRVTL-GSNT---I
THCT6B3 SSNNKSYIEY--KGTMNLGEGA-----------TGFYVNGEMQL--DKNTE-GAAT---I
FNA SN-----INY--TGNMEIGDGT--------TAGTGIFITKKIGATGGKVTL-GSNT---I
THCT7A2 SN-----INY--TGNMEIGDGT--------TAGTGIFITKKIGATGGKVTL-GSNT---I
THCT5A4 SN-----INY--TGNMEIGDGT--------TAGTGIFITKKIGATGGKVTL-GSNT---I
KCOM_1279 SN-----INY--TGNMEIGDGT--------TAGTGIFITKKIGATGGKVTL-GSNT---I
51190 SSNNKSYIEY--KGTMTLGEGA-----------TGFYVNGEMQL--DKNTE-GAAT---I
KCOM_1231 SN-----ISH--SGNIDLSQAK---------KSTGIFMTKGTLNSSGNISV-NEGS---V
3_1_27 SN-----INY--TGNMEIGDGT--------TAGTGIFITKKAGATGGKVTL-GSNT---I
3_1_36A2 SN-----INY--TGNMEIGDGT--------TAGTGIFITKKAGATGGKVTL-GSNT---I
MGYG_01347 SN-----INY--TGNMEIGDGT--------TAGTGIFITKKAGATGGKVTL-GSNT---I
49256 SN-----INY--TGNMEIGDGT--------TAGTGIFITKKAGATGGKVTL-GSNT---I
KCOM_2931 SN-----INY--TGNMEIGDGT--------TAGTGIFITKKAGATGGKVTL-GSNT---I
THCT14A3 SN-----INY--TGNMEIGDGT--------TAGTGIFITKKAGATGGKVTL-GSNT---I
ATCC_23726 SN-----INY--TGNMEIGDGT--------TAGTGIFITKKIGATGGKVTL-GTNT---I
KCOM_1250 SN-----INY--TGNMEIGDGT--------TAGTGIFITKKIGATGGKVTL-GTNT---I
25586 SN-----INY--TGNMEIGDGT--------TAGTGIFITKKIGATGGKVTL-GTNT---I
ATCC_25586 SN-----INY--TGNMEIGDGT--------TAGTGIFITKKIGATGGKVTL-GTNT---I
ChDC_F317 SN-----INY--TGNMEIGDGT--------TAGTGIFITKKIGATGGKVTL-GTNT---I
KCOM_1322 SN-----INY--TGNMEIGDGT--------TAGTGIFITKKIGATGGKVTL-GTNT---I
FNP SN-----IKY--TGNMEIGDGT--------TAGTGIFITKKIGTTGGKVEL-GSNT---I
Fn12230 SN-----ITY--TGNMEIGDGT--------TAGTGIFITKKVGANRGEVTL-GSNT---I
THCT15E1 SN-----ITY--TGNMEIGDGT--------TAGTGIFITKKVGANRGEVTL-GSNT---I
THCT7E2 SN-----IKY--TGNMEIGDGV--------KAGTGIFITKKVGTTGGKVEL-GSNT---I
ChDC_F306 SN-----ITY--TGNMEIGDGT--------TAGTGIFITKKVGANRGEVTL-GSNT---I
KCOM_1275 SN-----IKY--TGNMEIGDGV--------KAGTGIFITKKVGTTGGKVEL-GSNT---I
NCTC10562 SV-----INY--KGKIAVGDGSVATKNDEVTAGIGIYITKSTGGNIGEVNLIGSKTDTSI
###########
3550 3560 3570 3580 3590 3600
=========+=========+=========+=========+=========+=========+
4_8 KLKGTKGVVAIASEETKFNGGTATIELEGKDVQGVGVYGKKGSHINIDHWHFNNNGNSA-
KCOM_1325 GLDAT-------TSNITVSGGTHTI---GKE--SVG---------------FKLKNFSAN
7_1 KLKGTKGVVAIASEGTEFNGGTATIELEGKDVQGVGVYGKKGSDVDVSHWNFNNHGNSA-
ChDC_F332 KLKGTKGVVAIASEGTEFNGGTATIELEGKDVQGVGVYGKKGSDVDVSHWNFNNHGNSA-
THCT6B3 NLAG--GVVAYVTENSKFYGGKAVINLTKS---GIGAYGKKGSTVDVGNWKFNNNGNEA-
FNA KLKGTKGVVAIASEGTTFDGGNATIELVGSNIQGVGVYGKKGSHINVDTWHFNNNGNSA-
THCT7A2 KLKGTKGVVAIASEGTTFDGGNATIELVGSNIQGVGVYGKKGSHINVDTWHFNNNGNSA-
THCT5A4 KLKGTKGVVAIASEETTFNGGNATIELVGSNIQGVGVYGKKGSHVNVDNWHFNNNGNSA-
KCOM_1279 KLKGTKGVVAIASEGTTFNGGTATIELVGSNIQSVGVYGKKGSHINVDNWNFNNNGNSA-
51190 NLAG--GVVAYVTENSKFYGGKALVNLTKS---GIGVYGKKGSTVNVDNWKFKNNGNEA-
KCOM_1231 GVNAE-------DSTVNVNGGTHTI---GAN--SIG---------------FNLKGNSS-
3_1_27 KLKGTKGVVAIASEGTTFNGGNATIELVGSNIQGVGVYAKKGSTVNIDHWTFNNNGNSA-
3_1_36A2 KLKGTKGVVAIASEGTTFNGGNATIELVGSNIQGVGVYAKKGSTVNIDHWTFNNNGNSA-
MGYG_01347 KLKGTKGVVAIASEGTTFNGGNATIELVGSNIQGVGVYAKKGSTVNIDHWTFNNNGNSA-
49256 KLKGTKGVVAIASEGTTFNGGNATIELVGSNIQGVGVYAKKGSTVNIDHWTFNNNGNSA-
KCOM_2931 KLKGTKGVVAIASEGTTFNGGNATIELVGSNIQGVGVYAKKGSTVNIDHWTFNNNGNSA-
THCT14A3 KLKGTKGVVAIASEGTTFNGGNATIELVGSNIQGVGVYAKKGSTVNIDHWTFNNNGNSA-
ATCC_23726 KLKGTKGVVAIASEGTTFNGGNATIELVGSNIQGVGVYAKKGSTVNIDHWTFNNNGNSA-
KCOM_1250 KLKGTKGVVAIASEGTTFNGGNATIELVGSNIQGVGVYAKKGSTVNIDHWTFNNNGNSA-
25586 KLKGTKGVVAIASEGTTFNGGNATIELVGSNIQGVGVYAKKGSTVNIDHWTFNNNGNSA-
ATCC_25586 KLKGTKGVVAIASEGTTFNGGNATIELVGSNIQGVGVYAKKGSTVNIDHWTFNNNGNSA-
ChDC_F317 KLKGTKGVVTIASEGTTFNGGNATIELVGSNIQGVGVYAKKGSTVNIDHWTFNNNGNSA-
KCOM_1322 KLKGTKGVVTIASEGTTFNGGNATIELVGSNIQGVGVYAKKGSTVNIDHWTFNNNGNSA-
FNP KLKGTGGVAVIASEGTEIDGKNATIELLGTNVQGVGVYAKKGSTVNISTWTFNNHGNQA-
Fn12230 KLKGTGGVAVIASEGTKFDGGNATIELIGTNVQGVGVYAKKGSEVSTNHWTFNNHGNAA-
THCT15E1 KLKGTGGVAVIASEGTKFDGGNATIELIGTNVQGVGVYAKKGSEVSTNHWTFNNHGNAA-
THCT7E2 KLKGTGGVAVIASEGTVFDGKNATIELEGKDVQGVGVYAKKGSSVDISTWDFKNHGNQA-
ChDC_F306 KLKGTGGVAVIASEGTKFDGGNATIELIGTNVQGVGVYAKKGSEVSTNHWTFNNNGNAA-
KCOM_1275 KLKGTGGVAVIASEGTVFDGKNATIELEGKDVQGVGVYAKKGSSVDISTWDFKNHGNQA-
NCTC10562 TLKGTGGVAVIASEGTRFNGGNATINLVGTNIKGVGVYAKRGSEVKIDNWTFNNNGNSA-
#############
3610 3620 3630 3640 3650 3660
=========+=========+=========+=========+=========+=========+
4_8 EEVRSEEGKVHI---NGN-KNLKPRMVLTHVINGETSIATGKTVTSVNDGTIIAKENIGL
KCOM_1325 EKFLGNSGNISI---TNE-KSL-------------AYLFDGSNFTS----NTNFKDNLTL
7_1 EEVRSEEGKVHI---NGN-KNLKPRMVLTHVINGETSIVTGKTVTSVNDGTITAKENIGL
ChDC_F332 EEVRSEEGKVHI---NGN-KNLKPRMVLTHVINGETSIVTGKTVTSVNDGTITAKENIGL
THCT6B3 EEVRLEEGQAPINPTSGN-KDLKPKMVLSHVINGETYLESGKTVTSVDDGAIKAEQNIGL
FNA EEVRSEEGKVHI---NGD-KNLKPRMVLTHVINGETSIVTGKTVTSVNDGTITAKENIGL
THCT7A2 EEVRSEEGKVHI---NGN-KDLKPRMVLTHVINGETSVASGKTVTSVNDGTITAKENIGL
THCT5A4 EEVRSEEGKVHI---NGN-KNLKPRMVLTHVINGETSIATGKTVTSVNDGTITAKENIGL
KCOM_1279 EEVRSEEGKVHI---NAN-KNLKPRMVLTHVINGETSIVTGKTVTSVNDGSITAKENIGL
51190 EEVRLEEGQAPI---TGN-KSLNPKMVLTHVINGETYLDSGKTVTSVDDGAIKAEQNIGL
KCOM_1231 -KLLANSGNISI---TGK-GSV-------------AYLFEGVNLTS----GTNFKDNLTL
3_1_27 EEVRSEEGKVHI---NAN-KNLKPRMVLTHVINGETSIATGKTVTSVNDKSITAKENIGL
3_1_36A2 EEVRSEEGKVHI---NAN-KNLKPRMVLTHVINGETSIATGKTVTSVNDKSITAKENIGL
MGYG_01347 EEVRSEEGKVHI---NAN-KNLKPRMVLTHVINGETSIATGKTVTSVNDKSITAKENIGL
49256 EEVRSEEGKVHI---NAN-KNLKPRMVLTHVINGETSIATGKTVTSVNDKSITAKENIGL
KCOM_2931 EEVRSEEGKVHI---NAN-KNLKPRMVLTHVINGETSIATGKTVTSVNDKSITAKENIGL
THCT14A3 EEVRSEEGKVHI---NAN-KNLKPRMVLTHVINGETSIATGKTVTSVNDKSITAKENIGL
ATCC_23726 EEVRSEEGRVYI---NAN-KNLKPKMVLTHVINGETSIATGKTVTSVNDGSITAKENIGL
KCOM_1250 EEVRSEEGRVYI---NAN-KNLKPKMVLTHVINGETSIATGKTVTSVNDGSITAKENIGL
25586 EEVRSEEGRVYI---NAN-KNLKPKMVLTHVINGETSIATGKTVTSVNDGSITAKENIGL
ATCC_25586 EEVRSEEGRVYI---NAN-KNLKPKMVLTHVINGETSIATGKTVTSVNDGSITAKENIGL
ChDC_F317 EEVRSEEGRVYI---NAN-KNLKPKMVLTHVINGETSIATGKTVTSVNDGSITAKENIGL
KCOM_1322 EEVRSEEGRVYI---NAN-KNLKPKMVLTHVINGETSIATGKTVTSVNDGSITAKENIGL
FNP EEVRSEEGGAYI---TAN-KNLKPKMVLTHVINGETSIASGKTVTSVNDGSITAKENIGL
Fn12230 EEVRSEEGGAYI---DAD-RNLKPKMVLTHVINGETIISSGKSVTSVADGKYKAEANIGL
THCT15E1 EEVRSEEGGAYV---DAD-RNLKPKMVLTHVINGETIISSGKSVTSVADGKYKAEANIGL
THCT7E2 EEVRSEEGGAYI---TAN-KSLNPRMVLTHVINGETSIASGNTVTSVNDGSIMANENIGL
ChDC_F306 EEVRSEEGGAYI---DAD-RTLKPKMVLTHVINGETVISSGKSVTSIADGNYKAEANIGL
KCOM_1275 EEVRSEEGGAYI---TAN-KSLNPRMVLTHVINGETSIASGNTVTSVNDGSIMANENIGL
NCTC10562 EEVRSEEGGAHI---TATIKQLKPKMVLSHVINGETSIAAGSKVVSVDDAPHRAAENIGL
########### ########### ##########
3670 3680 3690 3700 3710 3720
=========+=========+=========+=========+=========+=========+
4_8 MAEGIKNKD----MTIWQEGNFEAANHGTIDFSAAEKSTAMFINSARGKNDGTIKVGKNS
KCOM_1325 TSAK-----------------------AYTYMSLINNSTLNYTNTKTIANDGSIFI----
7_1 MAEGIKNHG----MTIWQEGNFEAVNHGTIDFSAAEKSTAMFINSARGKNDGTIKVGKNS
ChDC_F332 MAEGIKNHG----MTIWQEGNFEAVNHGTIDFSAAEKSTAMFINSARGKNDGTIKVGKNS
THCT6B3 MAQGLKNPTHPTGITGWKETNYEIENYGTIDFSAAKKSTAIYSESARAKNDGIIKVGENS
FNA MAEGIKNHG----MTIWQEGNFEAANHGTIDFSAAEKSTAIFANSARAKNDGTIKVGKNS
THCT7A2 MAEGIKNHG----MTIWQEGNFEAVNHGTIDFSNSEKSTAIFVNSARGKNDGTIKVGKNS
THCT5A4 MAEGIKNHG----MTIWQEGNFEAVNHGTIDFSAAEKSTAMFINSARGKNDGTIKVGKNS
KCOM_1279 MAEGIKNHG----MTIWQEGNFEAVNHGTIDFSAAEKSTAMFINSARGKNDGTIKVGKNS
51190 MAQGLKAPTVP-GIT-WKEANYEIENYGTIDFSAAKKSTAIYSESARVKNDGTIKVGENS
KCOM_1231 TATN-----------------------GYTYINL-TNSILNYKNQKTINNDETIFV----
3_1_27 MAEGIKNPT----MT-WQEGNFEAVNHGTIDFSAAEKSTAMFINSARGKNDGTIKVGKNS
3_1_36A2 MAEGIKNPT----MT-WQEGNFEAVNHGTIDFSAAEKSTAMFINSARGKNDGTIKVGKNS
MGYG_01347 MAEGIKNPT----MT-WQEGNFEAVNHGTIDFSAAEKSTAMFINSARGKNDGTIKVGKNS
49256 MAEGIKNPT----MT-WQEGNFEAVNHGTIDFSAAEKSTAMFINSARGKNDGTIKVGKNS
KCOM_2931 MAEGIKNPT----MT-WQEGNFEAVNHGTIDFSAAEKSTAMFINSARGKNDGTIKVGKNS
THCT14A3 MAEGIKNPT----MT-WQEGNFEAVNHGTIDFSAAEKSTAMFINSARGKNDGTIKVGKNS
ATCC_23726 MAEGIKNHS----MT-WQEGNFEAVNHGIIDFSAAEKSTAMFINSARAKNDGTIKVGKNS
KCOM_1250 MAEGIKNHS----MT-WQEGNFEAVNHGIIDFSAAEKSTAMFINSARAKNDGTIKVGKNS
25586 MAEGIKNHS----MT-WQEGNFEAVNHGIIDFSAAEKSTAMFINSARAKNDGTIKVGKNS
ATCC_25586 MAEGIKNHS----MT-WQEGNFEAVNHGIIDFSAAEKSTAMFINSARAKNDGTIKVGKNS
ChDC_F317 MAEGIKNHS----MT-WQEGNFEAVNHGIIDFSAAEKSTAMFINSARAKNDGTIKVGKNS
KCOM_1322 MAEGIKNHS----MT-WQEGNFEAVNHGIIDFSAAEKSTAMFINSARAKNDGTIKVGKNS
[truncated: 809 more rows]

## Sheet: FomA
Gblocks 0.91b Results
Processed file: FomA_Fn_alin.fasta
Number of sequences: 30
Alignment assumed to be: Protein
New number of positions: 279 (selected positions are underlined in blue)
10 20 30 40 50 60
=========+=========+=========+=========+=========+=========+
4_8 MKKLALVLGSLLVVGSVASAKEVMPAPTPAPEKVVEYVEKPVIVYRDREVAPAWRPNGSV
KCOM_1325 MKKLALVLGSLLVVGSVASAKEVMPAPTPAPEKVVEYVEKPVIVYRDREVAPAWRPNGSV
7_1 MKKLALVLGSLLVVGSVASAKEVMPAPTPAPEKVVEYVEKPVIVYRDREVAPAWRPNGSV
ChDC_F332 MKKLALVLGSLLVVGSVASAKEVMPAPTPAPEKVVEYVEKPVIVYRDREVAPAWRPNGSV
THCT6B3 MKKLALVLGSLLVVGSVASAKEVMPAPTPAPEKVVEYVEKPVIVYRDREVAPAWRPNGSV
FNA MKKLALVLGSLLVVGSVASAKEVMPAPTPAPEKVVEYVEKPVIVYRDREVAPAWRPNGSV
THCT7A2 MKKLALVLGSLLVVGSVASAKEVMPAPTPAPEKVVEYVEKPVIVYRDREVAPAWRPNGSV
THCT5A4 MKKLALVLGSLLVVGSVASAKEVMPAPTPAPEKVVEYVEKPVIVYRDREVAPAWRPNGSV
KCOM_1279 MKKLALVLGSLLVVGSVASAKEVMPAPTPAPEKVVEYVEKPVIVYRDREVAPAWRPNGSV
51190 MKKLALVLGSLLVVGSVASAKEVMPAPMPAPEKVVEYVEKPVIVYRDREVTPAWRPNGSV
KCOM_1231 MKKLALVLGSLLVVGSVASAKEVMPAPTPAPEKVVEYVEKPVIVYRDREVTPAWRPNGSV
3_1_27 MKKLALVLGSLLVVGSVASAKEVMPAPTPAPEKVVEYVEKPVIVYRDREVTPAWRPNGSV
3_1_36A2 MKKLALVLGSLLVVGSVASAKEVMPAPTPAPEKVVEYVEKPVIVYRDREVTPAWRPNGSV
MGYG_01347 MKKLALVLGSLLVVGSVASAKEVMPAPTPAPEKVVEYVEKPVIVYRDREVTPAWRPNGSV
49256 MKKLALVLGSLLVVGSVASAKEVMPAPTPAPEKVVEYVEKPVIVYRDREVTPAWRPNGSV
KCOM_2931 MKKLALVLGSLLVVGSVASAKEVMPAPTPAPEKVVEYVEKPVIVYRDREVTPAWRPNGSV
THCT14A3 MKKLALVLGSLLVVGSVASAKEVMPAPTPAPEKVVEYVEKPVIVYRDREVTPAWRPNGSV
ATCC_23726 MKKLALVLGSLLVVGSVASAKEVMPAPTPAPEKVVEYVEKPVIVYRDREVAPAWRPNGSV
KCOM_1250 MKKLALVLGSLLVVGSVASAKEVMPAPTPAPEKVVEYVEKPVIVYRDREVAPAWRPNGSV
25586 MKKLALVLGSLLVVGSVASAKEVMPAPTPAPEKVVEYVEKPVIVYRDREVAPAWRPNGSV
ATCC_25586 MKKLALVLGSLLVVGSVASAKEVMPAPTPAPEKVVEYVEKPVIVYRDREVAPAWRPNGSV
ChDC_F317 MKKLALVLGSLLVVGSVASAKEVMPAPTPAPEKVVEYVEKPVIVYRDREVAPAWRPNGSV
KCOM_1322 MKKLALVLGSLLVVGSVASAKEVMPAPTPAPEKVVEYVEKPVIVYRDREVAPAWRPNGSV
FNP MKKLALVLGSLLVVGSVASAKEVMPAPTPAPEKVVEYVEKPVIVYRDREVAPAWRPNGSV
Fn12230 MKKLALVLGSLLVVGSVASAKEVMPAPTPAPEKVVEYVEKPVIVYRDREVAPAWRPNGSV
THCT15E1 MKKLALVLGSLLVVGSVASAKEVMPAPTPAPEKVVEYVEKPVIVYRDREVAPAWRPNGSV
THCT7E2 MKKLALVLGSLLVVGSVASAKEVMPAPTPAPEKVVEYVEKPVIVYRDREVTPAWRPNGSV
ChDC_F306 MKKLALVLGSLLVVGSVASAKEVMPAPTPAPEKVVEYVEKPVIVYRDREVAPAWRPNGSV
KCOM_1275 MKKLALVLGSLLVVGSVASAKEVMPAPTPAPEKVVEYVEKPVIVYRDREVAPAWRPNGSV
NCTC10562 MKKLALVLGSLLVVGSVASAKEVMPAPTPAPEKVVEYVEKPVIVYRDREVAPAWRPNGSV
############################################################
70 80 90 100 110 120
=========+=========+=========+=========+=========+=========+
4_8 DVQYRWYGETENKT-KSEDTDKDWAN---SKNNVSRLQTTANVNFTKNQTLDVRVRNYQT
KCOM_1325 DVQYRWYGETENKT-KSEDTDKDWAN---SKNNVSRLQTTANVNFTKNQTLDVRVRNYQT
7_1 DVQYRWYGETENKT-KSEDTDKDWAN---SKNNVSRLQTTANVNFTKNQTLDVRVRNYQT
ChDC_F332 DVQYRWYGETENKT-KSEDTDKDWAN---SKNNVSRLQTTANVNFTKNQTLDVRVRNYQT
THCT6B3 DVQYRWYGETENKT-KSEDTDKDWAN---SKNNVSRLQTTANVNFTKNQTLDVRVRNYQT
FNA DVQYRWYGEVENKT-PKKDTDGDWVP--DSKVNAGRIQTTTKVNFTKNNTLEVRTRNYQT
THCT7A2 DVQYRWYGEVENKT-PKKDTDGDWVP--DKKVNAGRIQTTTKVNFTKNNTLEVRTRNYQT
THCT5A4 DVQYRWYGEVENKT-PKKDTDGDWVP--DSKVNAGRIQTTTKVNFTKNNTLEVRTRNYQT
KCOM_1279 DVQYRWYGETENKT-KSEDTDRDWAR---SRNNAGRIQTTANVNFTKNQTLDVRVRNYHS
51190 EVELRNWGEVEGHK-AKD---EYWDG----EDYWTQLRTTTKINFTEKQSLKIHTRNKYG
KCOM_1231 DVQYRWYGNVENRTPKKEDSASPWLG---DNVNAGRLQTETKVNFTKNQSLEVRTRNYHT
3_1_27 DVQYRWYGNVENRTPKKEDSASPWLG---DNVNAGRLQTETKVNFTKNQSLEVRTRNYHT
3_1_36A2 DVQYRWYGETENKT-KKDPEAGTWVN--PDNNNAGRLQTETKINFTKNQSLEVRTRNYHT
MGYG_01347 DVQYRWYGETENKT-KKDPEAGTWVN--PDNNNAGRLQTETKINFTKNQSLEVRTRNYHT
49256 DVQYRWYGNVENRTPKKEDSASPWLG---DNVNAGRLQTETKVNFTKNQSLEVRTRNYHT
KCOM_2931 DVQYRWYGETENKT-KKDPEAGTWVN--PDNNNAGRLQTETKINFTKNQSLEVRTRNYHT
THCT14A3 DVQYRWYGETENKT-KKDPEAGTWVN--PDNNNAGRLQTETKINFTKNQSLEVRTRNYHT
ATCC_23726 DVQYRWYGNVENRTPKKEDPASPWLG---DNVNAGRLQTLTKVNFTEKQTLEIRTRNYHT
KCOM_1250 DVQYRWYGNVENRTPKKEDPASPWLG---DNVNAGRLQTLTKVNFTEKQTLEIRTRNYHT
25586 DVQYRWYGNVENRTPKKEDPASPWLG---DNVNAGRLQTLTKVNFTEKQTLEIRTRNYHT
ATCC_25586 DVQYRWYGNVENRTPKKEDPASPWLG---DNVNAGRLQTLTKVNFTEKQTLEIRTRNYHT
ChDC_F317 DVQYRWYGNVENRTPKKEDPASPWLG---DNVNAGRLQTLTKVNFTEKQTLEIRTRNYHT
KCOM_1322 DVQYRWYGNVENRTPKKEDPASPWLG---DNVNAGRLQTLTKVNFTEKQTLEIRTRNYHT
FNP DVQYKWYGEVENKN-PKK---GDWASGKDDTINGGRLQTLTKVNFTEKQALEIRTRNFHT
Fn12230 DVQYKWYGEVENKN-PKK---GDWASGKDDTINGGRLQTLTKVNFTEKQALEIRTRNYHT
THCT15E1 DVQYRWYGETENKT-KSEDTDKDWAR---SRNNATRLQTTANVNFTKNQTLDVRVRNYQT
THCT7E2 DVQYRWYGETENKV-KGENA---WVN--PDNNNAGRLQTLTKVNFTEKQSLEVRTRNYHT
ChDC_F306 DVQYRWYGETENKT-KSEDTDKDWAR---SRNNATRLQTTANVNFTKNQTLDVRVRNYQT
KCOM_1275 DVQYRWYGETENKT-KSEDTDKDWAR---SRNNATRLQTTANVNFTKNQTLDVRVRNYQT
NCTC10562 DVQYRWYGEVEKKN-PKDDKDENWAT---GKVNAGRLQTLTKVNFTEKQTLEVRTRNHHT
############## ############################
130 140 150 160 170 180
=========+=========+=========+=========+=========+=========+
4_8 LR----G--TK---------------GDGASDEYRIRHFYNFGNLGSSKVKATSRLEYKQ
KCOM_1325 LR----G--TK---------------GDGASDEYRIRHFYNFGNLGSSKVKATSRLEYKQ
7_1 LR----G--TK---------------GDGASDEYRIRHFYNFGNLGSSKVKATSRLEYKQ
ChDC_F332 LR----G--TK---------------GDGASDEYRIRHFYNFGNLGSSKVKATSRLEYKQ
THCT6B3 LR----G--TK---------------GDGASDEYRIRHFYNFGNLGSSKVKATSRLEYKQ
FNA LN----T--NKEEKDPITGDTYQVGKSVGAADEYRIRHFYNFGNLGSSKVNATSRLEYKQ
THCT7A2 LN----T--NKEEKDPITGKTYQVGKSAGDKDEYRIRHFYNFGNLGSSKINATSRLEYKQ
THCT5A4 LN----T--NKEEKDPITGDTYQVGKSVGAADEYRIRHFYNFGNLGSSKVNATSRLEYKQ
KCOM_1279 LR----G--TK---------------GDASPDEYRIRHFYNFGNLGSSKVKAISRLEYKQ
51190 LK----R--ANN--------------ELAEAERLELTHTYKFGNLGSSKID--TRLETKF
KCOM_1231 LM----S--EKD--------------SQADKDQLRLRHFYKFGKLGSSKIDATSRLEYKQ
3_1_27 LM----S--EKD--------------SQADKDQLRLRHFYKFGKLGSSKIDATSRLEYKQ
3_1_36A2 LR----STDKGD--------------SNADDDQVRIRHFYKFGKLGSSKIDATSRLEYKQ
MGYG_01347 LR----STDKGD--------------SNADDDQVRIRHFYKFGKLGSSKIDATSRLEYKQ
49256 LM----S--EKD--------------SQADKDQLRLRHFYKFGKLGSSKIDATSRLEYKQ
KCOM_2931 LR----STDKGD--------------SNADDDQVRIRHFYKFGKLGSSKIDATSRLEYKQ
THCT14A3 LR----STDKGD--------------SNADDDQVRIRHFYKFGKLGSSKIDATSRLEYKQ
ATCC_23726 LM----N--PKD--------------SQAADDQVRVRHFYKFGKLGSSKIDVTSRLEYKQ
KCOM_1250 LM----N--PKD--------------SQAADDQVRVRHFYKFGKLGSSKIDVTSRLEYKQ
25586 LM----N--PKD--------------SQAADDQVRVRHFYKFGKLGSSKIDVTSRLEYKQ
ATCC_25586 LM----N--PKD--------------SQAADDQVRVRHFYKFGKLGSSKIDVTSRLEYKQ
ChDC_F317 LM----N--PKD--------------SQAADDQVRVRHFYKFGKLGSSKIDVTSRLEYKQ
KCOM_1322 LM----N--PKD--------------SQAADDQVRVRHFYKFGKLGSSKIDVTSRLEYKQ
FNP LN----G--DNK--------------SSGGKDALRLRHFYNFGNLGSSKVNATSRLQFEQ
Fn12230 LN----G--DNK--------------SSGGNDALRLRHFYNFGNLGSSKVNATSRLQFEQ
THCT15E1 LR----G--EK---------------GDGSSDEYRIRHFYNFGNLGSSKVKATSRLEYKQ
THCT7E2 LR----S--EK---------------SNADSDQVRLRHFYNFGNLGSSKVNATSRLEYKQ
ChDC_F306 LR----G--EK---------------GDGSSDEYRIRHFYNFGNLGSSKVKATSRLEYKQ
KCOM_1275 LR----G--TK---------------ADGSSDEYRIRHFYNFGNLGSSKVKATSRLEYKQ
NCTC10562 LNDTDAN--NKK--------------SNGAADEYRLRHFYNFGKLGSSKVNATSRVEFKQ
# ##################
190 200 210 220 230 240
=========+=========+=========+=========+=========+=========+
4_8 K-SND-GA-KHAEASVLFDFADYLFSNNFFKVEKFGLRPGYAHNWSGHSNGGEGREYVTF
KCOM_1325 K-SND-GA-KHAEASVLFDFADYLFSNNFFKVEKFGLRPGYAHNWSGHSNGGEGREYVTF
7_1 K-SND-GA-KHAEASVLFDFADYLFSNNFFKVEKFGLRPGYAHNWSGHSNGGEGREYVTF
ChDC_F332 K-SND-GA-KHAEASVLFDFADYLFSNNFFKVEKFGLRPGYAHNWSGHSNGGEGREYVTF
THCT6B3 K-SND-GA-KHAEASVLFDFADYLFSNNFFKVEKFGLRPGYAHNWSGHSNGGEGREYVTF
FNA K-SND-GG-KFAEASVFFDFADYIYSSSFFKADKFGLRAGYQHKWSGHSSGEEGQG----
THCT7A2 K-SND-GG-KSVEASMFFDFADYIYSSSFFKADKFGLRAGYQHKWSGHSSGEVGQE----
THCT5A4 K-SND-GG-KFAEASVFFDFADYIYSSSFFKADKFGLRAGYQHKWSGHSSGEEGQG----
KCOM_1279 KDGSE-GA-KHAEASVLFDFADYLFSNNFFKVEKFGLRPGYAHNWTGHSNGGEGRDYAPY
51190 R-HSG-SK-KFVEVKPVFDFSEYFFKNDYVKATALELAPFYRYVWGADKEA---------
KCOM_1231 A-GND-GG-KQVEASVFFDFADYIYSSNFFKADKFGFRVGYQHKWAGHDSGVVGQP----
3_1_27 A-GND-GG-KQVEASVFFDFADYIYSSNFFKADKFGFRVGYQHKWAGHDSGVVGQP----
3_1_36A2 A-GND-GG-KQVEASVFFDFADYIYSSNFFKADKFGFRVGYQHKWAGHDSGVVGQP----
MGYG_01347 A-GND-GG-KQVEASVFFDFADYIYSSNFFKADKFGFRVGYQHKWAGHDSGVVGQP----
49256 A-GND-GG-KQVEASVFFDFADYIYSSNFFKADKFGFRVGYQHKWAGHDSGVVGQP----
KCOM_2931 A-GND-GG-KQVEASVFFDFADYIYSSNFFKADKFGFRVGYQHKWAGHDSGVVGQP----
THCT14A3 A-GND-GG-KQVEASVFFDFADYIYSSNFFKADKFGFRVGYQHKWAGHDSGVVGQP----
ATCC_23726 N-NGD-AGRKQAEASVLFDFADYIYSNNFFKADKFGFRLGYQHKWAGHNSGVVGQP----
KCOM_1250 N-NGD-AGRKQAEASVLFDFADYIYSNNFFKADKFGFRLGYQHKWAGHNSGVVGQP----
25586 N-NGD-AGRKQAEASVLFDFADYIYSNNFFKADKFGFRLGYQHKWAGHNSGVVGQP----
ATCC_25586 N-NGD-AGRKQAEASVLFDFADYIYSNNFFKADKFGFRLGYQHKWAGHNSGVVGQP----
ChDC_F317 N-NGD-AGRKQAEASVLFDFADYIYSNNFFKADKFGFRLGYQHKWAGHNSGVVGQP----
KCOM_1322 N-NGD-AGRKQAEASVLFDFADYIYSNNFFKADKFGFRLGYQHKWAGHNSGVVGQP----
FNP K-SGDLGK-KNVSASVLFDFADYIYSNNFFKAEKFGLRPQYKYVWAGHSDNYE-------
Fn12230 K-NGDVGK-KNVSASVLFDFADYIYSNNFFKAEKFGLRPQYKYVWAGHSDYYE-------
THCT15E1 K-SND-GA-KHAEASVLFDFADYLFSNNFFKVEKFGLRPGYAHNWSGHSNGGEGRDYVPY
THCT7E2 S-NGD-AGKKHVEASVFFDFADYIFSNNFFKADKFGFRTGYVHDWAGHTSGVDGQK----
ChDC_F306 K-SND-GA-KHAEASVLFDFADYLFSNNFFKVEKFGLRPGYAHNWSGHSNGGEGRDYVPY
KCOM_1275 K-SND-GA-KHAEASVLFDFADYLFSNNFFKVEKFGLRPGYAHNWSGHSNGGEGRDYAPY
NCTC10562 K-TND-GE-KSLGASVLFDFADYIYSNNFFKVDKLGLRPGYKYVWKGHGNGEEGTP----
##########################################
250 260 270 280 290 300
=========+=========+=========+=========+=========+=========+
4_8 DGYNGGTNNKYFLNFESEYTLPLGFSAELNVYNGYDRYQG--SF-ASSK--GNKKGQYYG
KCOM_1325 DGYNGGTNNKYFLNFESEYTLPLGFSAELNVYNGYDRYQG--SF-ASSK--GNKKGQYYG
7_1 DGYNGGTNNKYFLNFESEYTLPLGFSAELNVYNGYDRYQG--SF-ASSK--GNKKGQYYG
ChDC_F332 DGYNGGTNNKYFLNFESEYTLPLGFSAELNVYNGYDRYQG--SF-ASSK--GNKKGQYYG
THCT6B3 DGYNGGTNNKYFLNFESEYTLPLGFSAELNVYNGYDRYQG--SF-ASSK--GNKKGQYYG
FNA --FDKGTQDNYLVNFESEYTLPWGFSAELNAYNRYNVHNK--KF-MTDK--GLKKHQFWG
THCT7A2 --FDDGTQDNYFVNFESEYTLPWGFSAELNAYNRYNVHNK--KF-ITSE--GLKKHQFWG
THCT5A4 --FDKGTQDNYLVNFESEYTLPWGFSAELNAYNRYNVHNK--KF-MTDK--GLKKHQFWG
KCOM_1279 DGYDAGTNNQYFLNFESEYTLPLGFSAELNVYNGYDRYQG--SF-ATSK--GNKKGQYYG
51190 ---SDKYENIYGLYANAEFDLPWGMTFQAEFDDGIFAYR---RINRTDRNIGQDLTAKYG
KCOM_1231 --FSKGTQDNYLINFESEYTLPWGFSAELNAYNRYNVHNK--KFGVYGK--ENKKSQFWG
3_1_27 --FSKGTQDNYLINFESEYTLPWGFSAELNAYNRYNVHNK--KFGVYGK--ENKKSQFWG
3_1_36A2 --FSKGTQDNYLINFESEYTLPWGFSAELNAYNKYNVHNK--KFGVYGK--ENKKSQFWG
MGYG_01347 --FSKGTQDNYLINFESEYTLPWGFSAELNAYNKYNVHNK--KFGVYGK--ENKKSQFWG
49256 --FSKGTQDNYLINFESEYTLPWGFSAELNAYNRYNVHNK--KFGVYGK--ENKKSQFWG
KCOM_2931 --FSKGTQDNYLINFESEYTLPWGFSAELNAYNKYNVHNK--KFGVYGK--ENKKSQFWG
THCT14A3 --FSKGTQDNYLINFESEYTLPWGFSAELNAYNKYNVHNK--KFGVYGK--ENKKSQFWG
ATCC_23726 --FNKGTQDNYFINFESEYTLPWGFSAELNAYNYYNVHNK--KFATYNK--GDKKSQFYG
KCOM_1250 --FNKGTQDNYFINFESEYTLPWGFSAELNAYNYYNVHNK--KFATYNK--GNKKSQFYG
25586 --FNKGTQDNYFINFESEYTLPWGFSAELNAYNYYNVHNK--KFATYNK--GNKKSQFYG
ATCC_25586 --FNKGTQDNYFINFESEYTLPWGFSAELNAYNYYNVHNK--KFATYNK--GNKKSQFYG
ChDC_F317 --FNKGTQDNYFINFESEYTLPWGFSAELNAYNYYNVHNK--KFATYNK--GNKKSQFYG
KCOM_1322 --FNKGTQDNYFINFESEYTLPWGFSAELNAYNYYNVHNK--KFATYNK--GNKKSQFYG
FNP --------NQYHLGFESDFKLPLNFALNLEYDFYYRRLSDGWRI-PTVD--GGKKGEWVG
Fn12230 --------NQYHLGFESDFKLPLNFALNLEYDFYYRRLSDGWRI-PTVD--GGKKGEWVG
THCT15E1 DGYNGGTNNQYFLNFESEYTLPLGFSAELNVYNGYDRYQG--SF-ATSK--GNKKGQYYG
THCT7E2 --FSKGSNNRAILNFESEYTLPLGFSAELNVYNGYDWHNK--KFGVVNK--EDKKHAYYG
ChDC_F306 DGYNGGTNNQYFLNFESEYTLPLGFSAELNVYNGYDRYQG--SF-ATSK--GNKKGQYYG
KCOM_1275 DGYTAGTNNQYFLNFESEYTLPLGFSAELNVYNGYDRYQG--SF-ATSK--GNKKGQYYG
NCTC10562 -----TVHNEYHLAFESDFTLPFNFALNLEYDLSYNRYRE--KF-ETTD--GLKKAEWYG
############################# #########
310 320 330 340 350 360
=========+=========+=========+=========+=========+=========+
4_8 ALEAYLYQHTPLYKNNGVELSFDFEGGYD-PYTWHQYKVIAN--------GSG-YERASY
KCOM_1325 ALEAYLYQHTPLYKNNGVELSFDFEGGYD-PYTWHQYKVIAN--------GSG-YERASY
7_1 ALEAYLYQHTPLYKNNGVELSFDFEGGYD-PYTWHQYKVIAN--------GSG-YERASY
ChDC_F332 ALEAYLYQHTPLYKNNGVELSFDFEGGYD-PYTWHQYKVIAN--------GSG-YERASY
THCT6B3 ALEAYLYQHTPLYKNNGVELSFDFEGGYD-PYTWHQYKVIAN--------GSG-YERASY
FNA EVEAYLYQHTPLYKTNNFEFSFDFEGGYD-PYTWHQYKVYDT--------EKG--DRNAY
THCT7A2 EVEAYLRQHTPLYKTNNFELAFDFEGGYD-PYTWHQYKVIDN--------GSG-YERASY
THCT5A4 EVEAYLYQHTPLYKTNNFEFSFDFEGGYD-PYTWHQYKVYDT--------EKG--DRNAY
KCOM_1279 ALEAYLYQHTPLYKNNAVELSFDFEGGYD-PYTWHQYKVIKN--------REGNYERASY
51190 NVELTLTKEFQLYKSAKNDLRLHLEGVYETSYSWSKKDTLSLGYGTIRGNGKG-ERLGEY
KCOM_1231 EVEAYIYQHTPLYKNNSVELSFDFEGGYD-PYTWHQYKVVGP------------KDHNKY
3_1_27 EVEAYIYQHTPLYKNNSVELSFDFEGGYD-PYTWHQYKVVGP------------KDHNKY
3_1_36A2 SVEAYIYQHTPLYKNNSVELSFDFEGGYD-PYTWHQYKVVGP------------KDHNKY
MGYG_01347 SVEAYIYQHTPLYKNNSVELSFDFEGGYD-PYTWHQYKVVGP------------KDHNKY
49256 EVEAYIYQHTPLYKNNSVELSFDFEGGYD-PYTWHQYKVVGP------------KDHNKY
KCOM_2931 SVEAYIYQHTPLYKNNSVELSFDFEGGYD-PYTWHQYKVVGP------------KDHNKY
THCT14A3 SVEAYIYQHTPLYKNNSVELSFDFEGGYD-PYTWHQYKVVGP------------KDHNKY
ATCC_23726 EIEAYLYQHTPLYKTNNVELSFDFEGGYD-PYTWHQYKVVSA------------KDSNKY
KCOM_1250 EIEAYLYQHTPLYKTNNVELSFDFEGGYD-PYTWHQYKVVSA------------KDSNKY
25586 EIEAYLYQHTPLYKTNNVELSFDFEGGYD-PYTWHQYKVVSA------------KDSNKY
ATCC_25586 EIEAYLYQHTPLYKTNNVELSFDFEGGYD-PYTWHQYKVVSA------------KDSNKY
ChDC_F317 EIEAYLYQHTPLYKTNNVELSFDFEGGYD-PYTWHQYKVVSA------------KDSNKY
KCOM_1322 EIEAYLYQHTPLYKTNNVELSFDFEGGYD-PYTWHQYKVVSA------------KDSNKY
FNP ELTAVLSNYTPLYKAGAFELGFNAEGGYD-TYNMHQYKRIGG-TGSVDKDNTA-TDRRDY
Fn12230 ELTAVLSNYTPLYKAGAFELGFNAEGGYD-TYNMHQYKRIGG-TGSVDKDNTA-TDRRDY
THCT15E1 ALEAYLYQHTPLYKNNAVELSFDFEGGYD-PYTWHQYKVIDN--------GSG-YERASY
THCT7E2 SMEAYIYQHTPLYKNNSVELSFDFEGGYD-PYTWHQYKIIDN--------D---GDRRSY
ChDC_F306 ALEAYLYQHTPLYKNNAVELSFDFEGGYD-PYTWHQYKVIDN--------GSG-YERASY
KCOM_1275 ALEAYLYQHTPLYKNNAVELSFDFEGGYD-PYTWHQYKVIND--------REGNYERASY
NCTC10562 ELTAVLSNYTPLYKAGAFELGFNAEGGYD-TYNMHQYKRIGG------EDGTS-VDRRDY
############################# #
370 380 390 400 410 420
=========+=========+=========+=========+=========+=========+
4_8 ELYMLPTFQVSYKPTDFVKLYAAAGAEYRNFAVTNNS-------EAKNWRWQPTAWAGMK
KCOM_1325 ELYMLPTFQVSYKPTDFVKLYAAAGAEYRNFAVTNNS-------EAKNWRWQPTAWAGMK
7_1 ELYMLPTFQVSYKPTDFVKLYAAAGAEYRNFAVTNNS-------EAKNWRWQPTAWAGMK
ChDC_F332 ELYMLPTFQVSYKPTDFVKLYAAAGAEYRNFAVTNNS-------EAKNWRWQPTAWAGMK
THCT6B3 ELYMLPTFQVSYKPTDFVKLYAAAGAEYRNFAVTNNS-------EAKNWRWQPTAWAGMK
FNA SVYMLPTLQVAYKPTEFVKLYAAAGAEYRNWVIEAQS-------EAKNWRWQPTAWAGMK
THCT7A2 EVFMLPTLQVAYKPTDFIKLYAAAGAEYRNWVVTNNS-------EAKNWRWQPTAWAGMK
THCT5A4 SVYMLPTLQVAYKPTEFVKLYAAAGAEYRNWVIEAQS-------EAKNWRWQPTAWAGMK
KCOM_1279 SVYMLPTFQVAYKPTDFVKLYAAAGAEYRNFKIDANS-------EAKNWRWQPTAWAGMK
51190 TAKFDPAIVYNFKATDYVTLFTRVGAEYKNRSKAADSYSTSNRHGAKHWRWQPYARVGFK
KCOM_1231 EVYMLPTFQVAYKPTDFVKLYAVAGAEYRNWAITAES-------KAKNWRWQPTAWAGMK
3_1_27 EVYMLPTFQVAYKPTDFVKLYAAAGAEYRNWAVTAES-------KAKNWRWQPTAWAGMK
3_1_36A2 EVYMLPTFQVAYKPTDFVKLYAAAGAEYRNWAVTAES-------KAKNWRWQPTAWAGMK
MGYG_01347 EVYMLPTFQVAYKPTDFVKLYAAAGAEYRNWAVTAES-------KAKNWRWQPTAWAGMK
49256 EVYMLPTFQVAYKPTDFVKLYAAAGAEYRNWAVTAES-------KAKNWRWQPTAWAGMK
KCOM_2931 EVYMLPTFQVAYKPTDFVKLYAAAGAEYRNWAVTAES-------KAKNWRWQPTAWAGMK
THCT14A3 EVYMLPTFQVAYKPTDFVKLYAAAGAEYRNWAVTAES-------KAKNWRWQPTAWAGMK
ATCC_23726 EVYMLPTLQVSYKPTDFVKLYAAAGAEYRNWAVTAES-------KAKNWRWQPTAWAGMK
KCOM_1250 EVYMLPTLQVSYKPTDFVKLYAAAGAEYRNWAVTAES-------KAKNWRWQPTAWAGMK
25586 EVYMLPTLQVSYKPTDFVKLYAAAGAEYRNWAVTAES-------KAKNWRWQPTAWAGMK
ATCC_25586 EVYMLPTLQVSYKPTDFVKLYAAAGAEYRNWAVTAES-------KAKNWRWQPTAWAGMK
ChDC_F317 EVYMLPTLQVSYKPTDFVKLYAAAGAEYRNWAVTAES-------KAKNWRWQPTAWAGMK
KCOM_1322 EVYMLPTLQVSYKPTDFVKLYAAAGAEYRNWAVTAES-------KAKNWRWQPTAWAGMK
FNP ELYLEPTLQVSYKPTDFVKLYAAAGADYRD-RVTNES-------EVKKWRWQPTAWAGMK
Fn12230 ELYLEPTLQVSYKPTDFVKLYAAAGADYRD-RVTNES-------EVKKWRWQPTAWAGMK
THCT15E1 ELYMLPTFQVSYKPTDFVKLYAAAGAEYRNFAVTNNS-------EAKNWRWQPTAWAGMK
THCT7E2 QVYMLPTFQVAYKPTDFVKLYAAAGAEYRNWAIDAES-------KAKDWRWQPTAWAGMK
ChDC_F306 ELYMLPTFQVSYKPTDFVKLYAAAGAEYRNFAVTNNS-------EAKNWRWQPTAWAGMK
KCOM_1275 SLYMLPTFQVAYKPTDFVKLYAAAGAEYRNWAIEANS-------EAKNWRWQPTAWAGMK
NCTC10562 ELYLEPTLQVSYKPTDFVKLYAAAGADYRN-RITGES-------EVKRWRWQPTAWAGMK
############################## ###############
===
4_8 VTF
KCOM_1325 VTF
7_1 VTF
ChDC_F332 VTF
THCT6B3 VTF
FNA VTF
THCT7A2 VTF
THCT5A4 VTF
KCOM_1279 VTF
51190 AIF
KCOM_1231 VTF
3_1_27 VTF
3_1_36A2 VTF
MGYG_01347 VTF
49256 VTF
KCOM_2931 VTF
THCT14A3 VTF
ATCC_23726 VTF
KCOM_1250 VTF
25586 VTF
ATCC_25586 VTF
ChDC_F317 VTF
KCOM_1322 VTF
FNP VTF
Fn12230 VTF
THCT15E1 VTF
THCT7E2 VTF
ChDC_F306 VTF
KCOM_1275 VTF
NCTC10562 VTF
###
Parameters used
Minimum Number Of Sequences For A Conserved Position: 16
Minimum Number Of Sequences For A Flanking Position: 25
Maximum Number Of Contiguous Nonconserved Positions: 8
Minimum Length Of A Block: 10
Allowed Gap Positions: None
Use Similarity Matrices: Yes
Flank positions of the 8 selected block(s)
Flanks: [1 74] [93 121] [152 169] [190 231] [251 279] [292 329] [360 390] [406 423]
New number of positions in FomA_Fn_alin.fasta-gb: 279 (65% of the original 423 positions)

## Sheet: RadD
Gblocks 0.91b Results
Processed file: RadD_Fn_alin.fasta
Number of sequences: 30
Alignment assumed to be: Protein
New number of positions: 566 (selected positions are underlined in blue)
10 20 30 40 50 60
=========+=========+=========+=========+=========+=========+
4_8 --MKDYNKVESCLKSFLKNNKRLSYSMALLISFLINGGFSYADEAIQ-------------
KCOM_1325 --MKDYNKVESCLKSFLKNNKRLSYSMALLISFLINGGFSYADEAIQ-------------
7_1 --MKDYNKVESCLKSFLKNNKRLSYSMALLISFLINGGFSYADEAIQ-------------
ChDC_F332 --MKDYNKVESCLKSFLKNNKRLSYSMALLISFLINGGFSYADEAIQ-------------
THCT6B3 --MKDYSKVESCLKSFLKNNKRLSYSMALLISFLINGGFSYADEAIQ-------------
FNA -MGNNLNKVENTLRSIAKRYKNVKYSLGLAILFLMMGVSAFSE-----EAVAQQEVMTNE
THCT7A2 -MDNNLYKVEKNLRSMAKRYKSIKYSIGLAILFLMLGLSAFSEEVVAQEAAAQKEVMSNE
THCT5A4 -MDNNLYKVEKNLRSMAKRYKSIKYSIGLAILFLMLGLSAFSEEVVAQEAAAQKEVMSNE
KCOM_1279 MGNNNLYKIENTLRSIAKRYKSVKYSLGLAILFLMMGVSAFSEET-----VAQQEVMTNE
51190 --MKDYKKVENCLKSFLKNNKRLSYSVALLVTFLINGGFSYADEAVQ-------------
KCOM_1231 ------------------------------------------------------------
3_1_27 ------------------------------------------------------------
3_1_36A2 --MKDYNKVESCLKSFLKNNKRLSYSMALLISFLINGGFSYADEAIQ-------------
MGYG_01347 --MKDYNKVESCLKSFLKNNKRLSYSMALLISFLINGGFSYADEAIQ-------------
49256 --MKDYNKVESCLKSFLKNNKRLSYSMALLISFLINGGFSYADEAIQ-------------
KCOM_2931 --MKDYNKVESCLKSFLKNNKRLSYSMALLISFLINGGFSYADEAIQ-------------
THCT14A3 --MKDYNKVESCLKSFLKNNKRLSYSMALLISFLINGGFSYADEAIQ-------------
ATCC_23726 --MKDYNKVESCLKSFLKNNKRLSYSMALLITFLINGGFSYADEAVQ-------------
KCOM_1250 --MKDYNKVESCLKSFLKNNKRLSYSMALLITFLINGGFSYADEAVQ-------------
25586 --MKDYNKVESCLKSFLKNNKRLSYSMALLITFLINGGFSYADEAVQ-------------
ATCC_25586 --MKDYNKVESCLKSFLKNNKRLSYSMALLITFLINGGFSYADEAVQ-------------
ChDC_F317 ------------------------------------------------------------
KCOM_1322 ------------------------------------------------------------
FNP -MSNSLYKGEKDLCSIAKRYKSIKYSIGLAILFLMMGGGAFSKEI--NDNSIQNITLTTE
Fn12230 MGNNNLYKVENTLRSIAKRYKSVKYSLGLAILFLMMGVSAFSEEVVAQEAVAQQEVMTNE
THCT15E1 -MSNNLYKVEKDLRSIAKRYKSIKYSVGLAILFLMLGTGAFSEEI---NNVQASEIPTRE
THCT7E2 MGNNNLYKVENTLRSIAKKYKSVKYSLGLAILFLMMGVSAFSEEVVAQEAVAQQEVMTNE
ChDC_F306 -MNNNLNKIENTLRSIAKRYKSVKYSLGLAILFLMMGTSAFSE-----------DIMTNE
KCOM_1275 --MKDYNKVESCLKSFLKNNKRLSYSMALLISFLINGGFSYADEAIQ-------------
NCTC10562 --MKDYNKVESCLKSFLKNNKRLSYSMALLISFLINGGFSYADEAIQ-------------
70 80 90 100 110 120
=========+=========+=========+=========+=========+=========+
4_8 --VPLRTEIKTRIEKEQENISQMLKEADESMKDIELKIKKLTQRGEFWVKPLEKSYQ---
KCOM_1325 --VPLRTEIKTRIEKEQENISQMLKEADESMKDIELKIKKLTQRGEFWVKPLEKSYQ---
7_1 --VPLRTEIKTRIEKEQENISQMLKEADESMKDIELKIKKLTQRGEFWVKPLEKSYQ---
ChDC_F332 --VPLRTEIKTRIEKEQENISQMLKEADESMKDIELKIKKLTQRGEFWVKPLEKSYQ---
THCT6B3 --VPLRTEIKTRIEKEQENISQMLKEADESMKDIELKIKKLTQRGEFWVKPLEKSYQ---
FNA QIAESKENLKDSIGNLQSKIDSAKKENEKGLTGLRLELIQLMEQGNQVVKSPWSSWQFGM
THCT7A2 QIAESKDNLKNSIGNLQSKIDSARAENEKELKGLRLELIQLMEQGNQVVKSPWSSWQFGA
THCT5A4 QIAESKDNLKNSIGNLQSKIDSARAENEKELKGLRLELIQLMEQGNQVVKSPWSSWQFGA
KCOM_1279 QIAESKENLKDSIGNLQSKIDSAKKENEKGLTGLRLELIQLMEQGNQVVKSPWSSWQFGM
51190 --APLRTELKVKIEKEQENISQMLKEAEESMKDIDLKIKKLTQRGQFWVKPLEKSNQ---
KCOM_1231 ----------------------MLKEADESMKDIELKIKKLTQRGEFWVKPLEKSYQ---
3_1_27 --MPLRTEIKTRIEKEQENISQMLKEADESMKDIELKIKKLTQRGEFWVKPLEKSYQ---
3_1_36A2 --VPLRTEIKTRIEKEQENISQMLKEADESMKDIELKIKKLTQRGEFWVKPLEKSYQ---
MGYG_01347 --VPLRTEIKTRIEKEQENISQMLKEADESMKDIELKIKKLTQRGEFWVKPLEKSYQ---
49256 --VPLRTEIKTRIEKEQENISQMLKEADESMKDIELKIKKLTQRGEFWVKPLEKSYQ---
KCOM_2931 --VPLRTEIKTRIEKEQENISQMLKEADESMKDIELKIKKLTQRGEFWVKPLEKSYQ---
THCT14A3 --VPLRTEIKTRIEKEQENISQMLKEADESMKDIELKIKKLTQRGEFWVKPLEKSYQ---
ATCC_23726 --VPLRTEIKTRIEKEQENISQMLKEADESMKDIELKIKKLTQRGEFWVKPLEKSYQ---
KCOM_1250 --VPLRTEIKTRIEKEQENISQMLKEADESMKDIELKIKKLTQRGEFWVKPLEKSYQ---
25586 --VPLRTEIKTRIEKEQENISQMLKEADESMKDIELKIKKLTQRGEFWVKPLEKSYQ---
ATCC_25586 --VPLRTEIKTRIEKEQENISQMLKEADESMKDIELKIKKLTQRGEFWVKPLEKSYQ---
ChDC_F317 ------------------------------------------------------------
KCOM_1322 ------------------------------------------------------------
FNP EINTAKDLLKNSVGNLQSKIKETRTENEKTLKGLRLELVQLMEQGEQVIKSPWSSWQFGM
Fn12230 QIAASKDNLKDSIGNLQSKIDSAKKENEKGLTGLRLELIQLMEQGNQVVKSPWSSWQFGA
THCT15E1 EIASSRENLKNSVGSLQAKIDQARAENEKGLAGLRLELIQLMEQGDQVVKSPWSSWQFGA
THCT7E2 QIASSKDNLKDSIGNLKSKIDTARAENEKGLAGLRLELIQLMEQGNQVVKSPWMSWQFGA
ChDC_F306 QIAVSKENLKDSIGNLQSKIDTARAENEKGLAGLRLELIQLVEQGDQVIKSPWTSWQFGM
KCOM_1275 --VPLRTEIKTRIEKEQENISQMLKETDESMKDIELKIKKLTQRGEFWVKPLEKSYQ---
NCTC10562 --VPLRTEIKTRIEKEQENISQMLKEADKSMKDIELKIKKLTQRGEFWVKPLEKSYQ---
130 140 150 160 170 180
=========+=========+=========+=========+=========+=========+
4_8 GFIFANWGNYSKNKNKTESNF---------------------NGPEYSASYGKNMGYGQF
KCOM_1325 GFIFANWGNYSKNKNKTESNF---------------------NGPEYSASYGSSMGYGQF
7_1 GFIFANWGNYSKNKNKTESNF---------------------NGPEYSASYGKNMGYGQF
ChDC_F332 GFIFANWGNYSKNKNKTESNF---------------------NGPEYSASYGKNMGYGQF
THCT6B3 GFIFANWGNYSKNKNKTESNF---------------------NGPEYSASYGKNMGYGQF
FNA NYMYSKWNGAYKGRGDKAEKYPYEGILERDT--NEFNRYVSTDSKFYSSLPTSTNGMSAA
THCT7A2 NYVYSKWNGTYKGRGDKKANE----TLIRDTSESLKKFLENSSTSA--------------
THCT5A4 NYVYSKWNGTYKGRGDKKANE----TLIRDTSESLKKFLENSSTSA--------------
KCOM_1279 NYMYSHWGAAYKGRGDKKKNQ----LLARDASEDPLARFTASSVSN--------------
51190 VFFFVNWGNYSKNKNKTESNF---------------------NGPE----YGSTMNYGQF
KCOM_1231 GFIFTNWGNYSKNKNKTESNF---------------------NGPEYSASYGKNMGYGQF
3_1_27 GFIFANWGNYSKNKNKTESNF---------------------NGPEYSASYGSSMGYGQF
3_1_36A2 GFIFANWGNYSKNKNKTESNF---------------------NGPEYSASYGSSMGYGQF
MGYG_01347 GFIFANWGNYSKNKNKTESNF---------------------NGPEYSASYGSSMGYGQF
49256 GFIFANWGNYSKNKNKTESNF---------------------NGPEYSASYGKNMGYGQF
KCOM_2931 GFIFANWGNYSKNKNKTESNF---------------------NGPEYSASYGKNMGYGQF
THCT14A3 GFIFANWGNYSKNKNKTESNF---------------------NGPEYSASYGKNMGYGQF
ATCC_23726 GFIFANWGNYSKNKNKTESNF---------------------NGPEYSASYGRNMGYGQF
KCOM_1250 GFIFANWGNYSKNKNKTESNF---------------------NGPEYSASYGRNMGYGQF
25586 GFIFANWGNYSKNKNKTESNF---------------------NGPEYSASYGRNMGYGQF
ATCC_25586 GFIFANWGNYSKNKNKTESNF---------------------NGPEYSASYGRNMGYGQF
ChDC_F317 ------------------------------------------------------------
KCOM_1322 ------------------------------------------------------------
FNP GYTYSRWDSSYKGYGDKKNES-----LVTNKTKDSLAKYVSDSSSTSSKG----------
Fn12230 NYMYSKWNGAYKGRGDKAEKYPYEGILERDT--NEFNRYVSTDSKFYSSLPTSTNGMSAA
THCT15E1 NYMYSKWNGTYKGRGDKAQKYPFEGVFTRSN--DPFERYTSPESSNYGLLSTSANPYSAT
THCT7E2 NYMYNKWNGTYKGKGDKAQKYPFEGIFVRETGANEFNRYVSENSSMYSYLSKSNNGASAS
ChDC_F306 SYMYSHWGAAYKGRGDKKKNQ----LLARDASEDPLARFTASSVSN--------------
KCOM_1275 GFIFANWENYSKNKNKTESNF---------------------NGPEYSASYGSSMGYGQF
NCTC10562 GFIFANWGNYSKNKNKTESNF---------------------NGPEYSASYGSSMGYGQF
190 200 210 220 230 240
=========+=========+=========+=========+=========+=========+
4_8 SNGKYY--GEYGIVKNPL--EFVDKIDFGANITPKAVTEKTIVEKTVIQKIIEAPRVTPP
KCOM_1325 SNGKYY--GEYGIVKNPL--EFVDKIDFGANITPKAVTEKTIVEKTVIKKDITAPSVTPP
7_1 SNGKYY--GEYGIVKNPL--EFVDKIDFGANITPKAVTEKTIVEKTVIKKDITAPSVTPP
ChDC_F332 SNGKYY--GEYGIVKNPL--EFVDKIDFGANITPKAVTEKTIVEKTVIKKDITAPSVTPP
THCT6B3 SNGKYY--GEYGIVKNPL--EFVDKIDFGANITPKAVTEKTIVEKTVTQKIIEAPRVTPP
FNA TNSRNGL-GGYGLASNTVKKEPIVSLELSAGITPRVVNKK--------------------
THCT7A2 --------NSYGTTDLAMVSEPPAAIEVSAGIRPKNINKE--------------------
THCT5A4 --------SSYGTTDLAMVSEPPAAIEVSAGIRPKNINKE--------------------
KCOM_1279 --------SSYGTTDLALVSEPPVEIEVSAGIRPKDVNKQ--------------------
51190 YNGKWY--GEYGVVKNPL--EFVDSIDFGANITPKAVAEKTIVEKTVVKKDITAPVVTPP
KCOM_1231 SNGKYY--GEYGIVKNPL--EFVDKIDFGANITPKAVTEKTIVEKTVIKKDITAPSVTPP
3_1_27 SNGKYY--GEYGIVKNPL--EFVDKIDFGANITPKAVTEKTIVEKAVIKKDITAPSVTPP
3_1_36A2 SNGKYY--GEYGIVKNPL--EFVDKIDFGANITPKAVTEKTIVEKTVIKKDITAPSVTPP
MGYG_01347 SNGKYY--GEYGIVKNPL--EFVDKIDFGANITPKAVTEKTIVEKTVIKKDITAPSVTPP
49256 SNGKYY--GEYGIVKNPL--EFVDKIDFGANITPKAVTEKTIVEKTVIQKIIEAPKVTPP
KCOM_2931 SNGKYY--GEYGIVKNPL--EFVDKIDFGANITPKAVTEKTIVEKTVIKKDITAPSVTPP
THCT14A3 SNGKYY--GEYGIVKNPL--EFVDKIDFGANITPKAVTEKTIVEKTVIKKDITAPSVTPP
ATCC_23726 SNGKYY--GEYGIVKNPL--EFVDKIDFGANITPKAVIEKTIIEKTVIKKDITAPSVTPP
KCOM_1250 SNGKYY--GEYGIVKNPL--EFVDKIDFGANITPKAVIEKTIVEKTVIKKDITAPSVTPP
25586 SNGKYY--GEYGIVKNPL--EFVDKIDFGANITPKAVIEKTIVEKTVIKKDITAPSVTPP
ATCC_25586 SNGKYY--GEYGIVKNPL--EFVDKIDFGANITPKAVIEKTIVEKTVIKKDITAPSVTPP
ChDC_F317 ------------------------------------------------------------
KCOM_1322 ------------------------------------------------------------
FNP --------SQYGTTNLATVEEPDAVVTVNAKIIPVVVDKT--------------------
Fn12230 TNSRSGL-GGYGLASNTVKKEPIVSLELSAGITPRTVNKK--------------------
THCT15E1 TSSRNGLSSGYGIASTTPKQEPLTVMNVDASIRPKDVYRD--------------------
THCT7E2 SSLRGNT-NDYGLASNTTVPENPVSFAISASIKPRIVTKG--------------------
ChDC_F306 --------SSYGTTDLALVSEPPAEIEVSAGIRPKDVNKQ--------------------
KCOM_1275 SNGKYY--GEYGIVKNPL--EFVDKIDFGANITPKAVTEKTIVEKTVIQKIIEAPRVTPP
NCTC10562 SNGKYY--GEYGIVKNPL--EFVDKIDFGANITPKAVTEKTIVEKTVIQKIIEAPRVTPP
250 260 270 280 290 300
=========+=========+=========+=========+=========+=========+
4_8 TVTIATITPPTVSTPTIGTMSEPGAVTVNVTAPGTPPTLSAITVSAVPEVSITPQPPEVA
KCOM_1325 TIEVGEITLTAPEEVAIGEMEAPNEPNLSVTTPSTVPTLQGITVAAVSEVNVTPSTPEVA
7_1 TVEVGEITLTAPEEVAIVEMTPPNEPNPSVTTPSTVPALQGITVAAVSEVNVTPSTPEVA
ChDC_F332 TVEVGEITLTAPEEVAIVEMTPPNEPNPSVTTPSTVPALQGITVAAVSEVNVTPSTPEVA
THCT6B3 TVTIATITPPTVSTPDIGTMSEPGAVTVNVTAPGTPPTLSPITVTPVTALNISPAPPTVG
FNA ------------------------------------------------------------
THCT7A2 ------------------------------------------------------------
THCT5A4 ------------------------------------------------------------
KCOM_1279 ------------------------------------------------------------
51190 TIEVGEITLTAPEEVAIGEMEAPNEPNPSVTTPSTVPTLQGITVAAVSEVNVTPSTPEVA
KCOM_1231 TVEVGEITLTAPEEVAIGEMIPPNEPNPSVTTPSTVPALQGITVAAVSEVNVTPSTPEVA
3_1_27 TVEVGEITLTAPEEVAIGEMTPPNEPNPSVTTPSTVPALQGITVAAVSEVNVTPSTPEVA
3_1_36A2 TVEVGEITLTAPEEVAIGEMTPPNEPNPSVTTPSTVPALQGITVAAVSEVNVTPSTPEVA
MGYG_01347 TVEVGEITLTAPEEVAIGEMTPPNEPNPSVTTPSTVPALQGITVAAVSEVNVTPSTPEVA
49256 TVTIATITPPTVSTPTIGTMSEPGAVTVNVTAPGTPPTLSPITVTPVTALNISPTPPTVG
KCOM_2931 TVEVGEITLTAPEEVAIGEMIPPNEPNPSVTTPSTVPALQGITVAAVSEVNVTPSTPEVA
THCT14A3 TVEVGEITLTAPEEVAIGEMIPPNEPNPSVTTPSTVPALQGITVAAVSEVNVTPSTPEVA
ATCC_23726 TVEVGEITLTAPEEVAIDEMTPPNEPNPSVTTPSTVPALQGITVAAVSEVNVTPSTPEVA
KCOM_1250 TVEVGEITLTAPEEVAIGEMTPPNEPTVNVQIPGTIPTLSPISVTPVTALNINPTPPTVG
25586 TVEVGEITLTAPEEVAIGEMTPPNEPNPSVTTPSTVPALQGITVAAVSEVNVTPSIPEVA
ATCC_25586 TVEVGEITLTAPEEVAIGEMTPPNEPNPSVTTPSTVPALQGITVAAVSEVNVTPSIPEVA
ChDC_F317 ------------------------------------------------------------
KCOM_1322 ------------------------------------------------------------
FNP ------------------------------------------------------------
Fn12230 ------------------------------------------------------------
THCT15E1 ------------------------------------------------------------
THCT7E2 ------------------------------------------------------------
ChDC_F306 ------------------------------------------------------------
KCOM_1275 TVTIATITPPTVSTPTIGTMSEPGAVTVNVTAPGTPPTLSAITVSAVPEVSITPQPPEVA
NCTC10562 IVTIATITPPTVSTPTIGTMSEPGAITVNVTAPGTPPTLSAITVSAVPEVSITPQPPEVA
310 320 330 340 350 360
=========+=========+=========+=========+=========+=========+
4_8 EAPVVTEPAVTAPATPAGFTPRLVSPPV-VEEKKVNDPRVPNPPA-LSVT--FQDVP--D
KCOM_1325 AAPTINAPGVQPPATPAGFTPKLITPPE-EP--VVTLPKIKIP---EEIS--YPGFG--S
7_1 AAPTINAPTVTPPATPAGFTPRLITPPE-VPADIVVTPPTITP---PTLL----GGG--A
ChDC_F332 AAPTINAPTVTPPATPAGFTPRLITPPE-VPADIVVTPPTITP---PTLL----GGG--A
THCT6B3 DAPTVTAPTVEAPATPAGFTPRLITPPE-AP---VVNVPNAITLSLGNLP----TLT--T
FNA -SPDT-SPAAPTVVLP-AFSPKLITPPV-APSQP--VAPVLTPPTLA-----VKVGSD-G
THCT7A2 -APSY-TPVAPAGALP-PFEPKLISPPA-KPAAPGGVSPTTFDPPDIK----FKGKGFPQ
THCT5A4 -APSY-TPVAPAGALP-PFEPKLISPPA-KPAAPGGVSPTTFDPPDIK----FKGKGFPQ
KCOM_1279 -APSF-VPKAPPENLP-PFDPKIIQPPK-APGAITVAPPNIIPPTLL-------GGG--A
51190 AAPTINAPGVQPPATPAGFIPRLITPPE-AP--VVTLPKIKIP---EEIE--YPGFG--S
KCOM_1231 AAPTINAPGVQPPATPAGFTPRLITPPE-AP--VVKIPQINTP---KPLV--FGNFG--S
3_1_27 AAPTINAPTVQPPATPAGFTPRLITPPE-APEDIVITPPGEVQ---ADLT----GSG--A
3_1_36A2 AAPTINAPTVQPPATPAGFTPRLITPPE-APEDIVITPPGEVQ---ADLT----GSG--A
MGYG_01347 AAPTINAPTVQPPATPAGFTPRLITPPE-APEDIVITPPGEVQ---ADLT----GSG--A
49256 DAPTVTAPTVEAPATPAGFTPRLITPPE-APADITVTPPGEVQ---ANLT----GSG--A
KCOM_2931 AAPTINAPTVQPPATPAGFTPRLITPPE-APEDIVITPPGEVQ---ADLT----GSG--A
THCT14A3 AAPTINAPTVQPPATPAGFTPRLITPPE-APEDIVITPPGEVQ---ADLT----GSG--A
ATCC_23726 AAPTINAPGVQPPATPAGFTPRLITPPE-APEDIVITPPGEVQ---ANLT----GSG--A
KCOM_1250 DAPTVTAPTVTPPATPAGFTPRLVSPPT-VAEKTVNISPVPNPPS-TDVA--YQAVP--A
25586 AAPTINAPGVQPPATPAGFTPRLITPPE-APEDIVVTPPDEVQ---ANLT----GSG--A
ATCC_25586 AAPTINAPGVQPPATPAGFTPRLITPPE-APEDIVVTPPDEVQ---ANLT----GSG--A
ChDC_F317 ------------------------------------------------------------
KCOM_1322 ------------------------------------------------------------
FNP -NDIE-APNTNLPNLP-HFEDRVITVPK-IP---AVTNPTINVSGFAD----FPGRW--I
Fn12230 -SPDT-SPAAPTVILP-AFSPKLITPPV-APSAP--VAPVLTPPTLA-----VKVGSD-G
THCT15E1 -PVAAPTVNVSAPVLQALNVPNLLPPSLDIPTPQAIVAPDKTPNIVINPTVQYNFDG--R
THCT7E2 -AITVPAPAALSPTLPRAIDFKPVTPKIEAPEAPNVTTPDITAPGTGNDDDMFIKDG--G
ChDC_F306 -APSF-VPAAPAGALP-PFEPKIITPPA-KP---TVDLPTITSPASLN----YPGRG--A
KCOM_1275 EAPVVTEPAVTAPATPAGFTPRLVSPPV-VEEKKVIVPPPPNPPA-TDVA--YQAVP--A
NCTC10562 EAPVVTEPTVTAPATPAGFTPRLVSPPT-VAEKIVNISPVPNPPS-TDVH--YQDVP--N
370 380 390 400 410 420
=========+=========+=========+=========+=========+=========+
4_8 NLTG-YNKNATMD------------NNGL--ISQLDLLTGTYNM----------------
KCOM_1325 SIQD-VYD-----YW--------GGGNGATMIDQISITAGKFKA----------------
7_1 NPQADRYY-----YW--------DGNDGA--ISQVNVTSGTISI----------------
ChDC_F332 NPQADRYY-----YW--------DGNDGA--ISQVNVTSGTISI----------------
THCT6B3 NPMH-YIYS----WW--------NGNDGD--TSQTTIVEGNI--W---------------
FNA NGGGNV----------IIG----NGSNSR--IQSVAIADGDFKIVRTGPSS------WTY
THCT7A2 GPKIGMPK-----TNIVIQN---YDSYDT--VDKNTAAKGIINIEVGNLSGGIRSKWWGS
THCT5A4 GPKIGMPK-----TNIVIQN---YDSYDT--VDKNTAAKGIINIEVGNLSGGIRSKWWGS
KCOM_1279 NPVRDIYR-----WFGVVGNSGAQNNYGA--ISQVSLTKGTFDIS-------------GS
51190 SIQD-VYD-----YW--------GGGNGATMIDQISITAGKFKA----------------
KCOM_1231 SISS-EYY-----LW---------NPSGQTMMKQVTLTAGKIKG----------------
3_1_27 NPSV-EYW-----WW--------DGNRGA--ISQVSLTAGTFNI----------------
3_1_36A2 NPSV-EYW-----WW--------DGNRGA--ISQVSLTAGTFNI----------------
MGYG_01347 NPSV-EYW-----WW--------DGNRGA--ISQVSLTAGTFNI----------------
49256 NPTT-YYY-----WW--------NGNGGA--ISQVSLKAGIFNI----------------
KCOM_2931 NPSV-EYW-----WW--------DGNRGA--ISQVSLTAGTFNI----------------
THCT14A3 NPSV-EYW-----WW--------DGNRGA--ISQVSLTAGTFNI----------------
ATCC_23726 NPTT-YYY-----WW--------NGNKGA--ISQISLTAGTFNI----------------
KCOM_1250 NVTG-YRNPGDKI------------NGGL--MSQLELTAGTFNI----------------
25586 NPTT-HYY-----WW--------DGNGGA--ISQITLKAGTFNI----------------
ATCC_25586 NPTT-HYY-----WW--------DGNGGA--ISQITLKAGTFNI----------------
ChDC_F317 ------------------------------------------------------------
KCOM_1322 ------------------------------------------------------------
FNP NGVGGVYS-----YWRTDNSVG--NTDGN--LYQTSVEKGDV------------------
Fn12230 NGGRNV----------IIG----NGSNSR--IQSVAIADGDFKIVRTGPSS------WTY
THCT15E1 SITG--ED-----AWGASRPAKNQDGLGL--NYWSGWNPSTNSLD-------------EH
THCT7E2 NNTA------------LIGTLN-NEDVGM--IAQQKIEAKTVGTA---------------
ChDC_F306 NPTAGYYS-----YWGLNGGTN-RGNDGN--ISEASVESGE------------------A
KCOM_1275 NVTG-YRNSGGNI------------NGGL--MSQLELTSGTFNL----------------
NCTC10562 NSTG-WYGGTGSSQV--------TGNNGL--ISQLDLTAGNYEM----------------
430 440 450 460 470 480
=========+=========+=========+=========+=========+=========+
4_8 ---------------------------------YFKGHGQG--QEF-SFTGATASS-FTP
KCOM_1325 -----------------TSGSGA----------YIQGYQGE--GGY-SATSSTLVK-GAP
7_1 -----------------TGNVTN----------YSNGNMDL--TLN-NFHVSAYPG-TSP
ChDC_F332 -----------------TGNVTN----------YSNGNMDL--TLN-NFHVSAYPG-TSP
THCT6B3 -----------------KTSGRV----------QTKGYKAYNTAGN-GSTNFTTPT-SVP
FNA TYS-------GY-----KGSNVFAVGTATSEVPGLSAAADGTWGGATGISGSGSGG-GLG
THCT7A2 NLD-------GT-----SNPNIQM--KAVTDVPNVATP-----------GKTSGNW-ANP
THCT5A4 NLD-------GT-----SNPNIQM--KAVTDVPNVATP-----------GKTSGNW-ANP
KCOM_1279 VVDY-------------SNGNMTV---------NVKNY-----------DATAYTG-IVP
51190 -----------------TSGSGA----------YIQGYQGE--GGY-SATSSTLVK-GNP
KCOM_1231 -----------------KTGVGA----------YTKGVAGE--AGYGTTTGATLQK-GTL
3_1_27 -----------------EGGNTI----------NVKGYQ-----------AKAFLG-TNP
3_1_36A2 -----------------EGGNTI----------NVKGYQ-----------AKAFLG-TNP
MGYG_01347 -----------------EGGNTI----------NVKGYQ-----------AKAFLG-TNP
49256 -----------------KPGNII----------NVNAYQAQ-----------AYPG-TTP
KCOM_2931 -----------------EGGNTI----------NVKGYQ-----------AKAFLG-TNP
THCT14A3 -----------------EGGNTI----------NVKGYQ-----------AKAFLG-TNP
ATCC_23726 -----------------ESGNTI----------NVNGYQ-----------AKAFTG-TTP
KCOM_1250 ---------------------------------YDMVGTSG--FKY-SFTGATATNGNSP
25586 -----------------KPGNII----------NVNGYD-----------AQAYPG-TNP
ATCC_25586 -----------------KPGNII----------NVNGYD-----------AQAYPG-TNP
ChDC_F317 ------------------------------------------------------------
KCOM_1322 ------------------------------------------------------------
FNP LKRR-------------GGGTKRI---------QLKNYEKGQ------IQVRSINR-DIG
Fn12230 TYS-------GY-----KGSNVFAVGTATSEVPGLSAAADGTWGGATGISGSGSGG-GLG
THCT15E1 SQWY-------------RTGNTLA---------AVQ------------------------
THCT7E2 ----------GELNINLSNNKMDI---------NWK-----------GIKFTGQKG-AAH
ChDC_F306 LKDYKELEDHGTFG---ANIKSTI---------SIKNFTGAE-----GVRASSSTN-NVG
KCOM_1275 ---------------------------------YMQGAQSF--R-Y-SFTGANATNGSSP
NCTC10562 ---------------------------------YFRGHNKG--QDH-KFSNAKDSAGILP
490 500 510 520 530 540
=========+=========+=========+=========+=========+=========+
4_8 SSGGLTLP--------------GSDS-GSYSK---VAFYGIGGKASATIS---ENVTMNM
KCOM_1325 TG---TIP--------------ETNKFHSLAR---TYFFGIRNSAFMQWA---SGVEISW
7_1 SG---TAP---------------TSGTYKLNR---RFFNTLLNVPYSEFS---SGVTINY
ChDC_F332 SG---TAP---------------TSGTYKLNR---RFFNTLLNVPYSEFS---SGVTINY
THCT6B3 SG---GTVNNITGKTTHDKQFTLNDGTYNLSN---KFILTLLDVPYSYIG---KNVKI-Y
FNA FQ---SLI----G----------------------QWSNSSADT-----GFLSNANFLYS
THCT7A2 AG---AGT------------FWLNDG--SSNQGMNAFINELRDHNATISG----NYVLTN
THCT5A4 AG---AGT------------FWLSDG--SSNQGMNAFINELRDHNATISG----NYVLTN
KCOM_1279 SG---SKP---------------ANGTYNLNA---RFFNTLLNVPYSEFG---KDVIINY
51190 TG---TIP--------------ATNQFHSLSR---NYFFGIRNSAFMQWA---SGVEISW
KCOM_1231 TG---STP---------------ADGMNNSTK---EILYGIRDSAFMDWG---TNVEISW
3_1_27 QG---TKP---------------SNGNYNIGQ---QFFHTLLNVPYSEYS---NGVVINN
3_1_36A2 QG---TKP---------------SNGNYNIGQ---QFFHTLLNVPYSEYS---NGVVINN
MGYG_01347 QG---TKP---------------SNGNYNIGQ---QFFHTLLNVPYSEYS---NGVVINN
49256 QG---AKP---------------SNGDQIVNQ---TFFHTLLNVPYSEYS---SGVVINN
KCOM_2931 QG---TKP---------------SNGNYNIGQ---QFFHTLLNVPYSEYS---NGVVINN
THCT14A3 QG---TKP---------------SNGNYNIGQ---QFFHTLLNVPYSEYS---NGVVINN
ATCC_23726 QG---TKP---------------SDGDYVINQ---QFFHTLLNVAYSEYS---NGVVINN
KCOM_1250 SSGYASLP---------------SNDTGTLNG---EAFYRHGGKALTTIG---SAVTINA
25586 QG---TRP---------------SNGDHTVNQ---TFFHTLLNVPYSEYG---SGVVINN
ATCC_25586 QG---TRP---------------SNGDHTVNQ---TFFHTLLNVPYSEYG---SGVVINN
ChDC_F317 ------------------------------------------------------------
KCOM_1322 ------------------------------------------------------------
FNP NE---APP--------------NAD----INNDVPDFFMTLADIPYSYFGRRSKLALIN-
Fn12230 FQ---SLI----G----------------------QWSNSSQDT-----GFLSNANFLYS
THCT15E1 -------------------------------------------------GRVPNLFYLNA
THCT7E2 TT---SST--------YD-----------------------TDKVTTGYTGYSAMKLVG-
ChDC_F306 VS---STP--------------LSNKTLSSDQDTRQFFMTLLDSPYSYFGIGAKVAVLTS
KCOM_1275 SSGYSVLP--------------PSSPDSPITA---EAFYRHGGKPLTTIE---SGVTINA
NCTC10562 ST-YSV---------------------DGMNK---VAFYGIGGKPLVTIP---NTVTIKA
550 560 570 580 590 600
=========+=========+=========+=========+=========+=========+
4_8 IGN--------------Y-VG--GAFNTIFYIGNNSNSG---------------------
KCOM_1325 FGQG-------------GSQL--IYMETANQSQQNLDKL-------NAGGVLGADL----
7_1 NYKIGGSNPQNNPPTPYEGAV--INLETEGNVAGNLSTA-------VTKNQITESK----
ChDC_F332 NYKIGGSNPQNNPPTPYEGAV--INLETEGNVAGNLSTA-------VTKNQITESK----
THCT6B3 SES--------------GTSI--VDLETEGKINVTLEQM-------KAAKRFSNDDTENT
FNA RAH--------ENSSDLLGEF--VHQDVHGAESIATQRTRFQKAITLATGTSLATRG---
THCT7A2 RGG--------EGDASRNTIF--LSHNPAGVGNGGGSSNA-----NNTPGGVYDGQ----
THCT5A4 RGG--------EGDASRNTIF--LSHNPAGVGNGGGSSNE-----NNTPGGVYDGQ----
KCOM_1279 NFN--------KGPSGNEGAV--INLETEGVVSGKLDNYA--------PTYITQEK----
51190 FGQG-------------GSQL--IYMETANQSQQNLDKL-------NAGGVLGADL----
KCOM_1231 FGKF-------------GKPL--IYMETGSNNGTNNTSLE--HLYKNGAGPVKKEL----
3_1_27 NRA--------------GFTL--INLETEGQVSGNLADR-------VSDGSITADK----
3_1_36A2 NRA--------------GFTL--INLETEGQVSGNLADR-------VSDGSITADK----
MGYG_01347 NRA--------------GFTL--INLETEGQVSGNLADR-------VSDGSITADK----
49256 NRP--------------NSTV--INLETEGTVAGDLSNR-------ETDGYITSAK----
KCOM_2931 NRA--------------GFTL--INLETEGQVSGNLADR-------VSDGSITADK----
THCT14A3 NRA--------------GFTL--INLETEGQVSGNLADR-------VSDGSITADK----
ATCC_23726 NRA--------------GFTL--INLETEGQVSGNLDNR--------VGTYIDSAK----
KCOM_1250 VGK--------------N-NG--APLNSIFYLGNNTTNP---------------------
25586 DRQ--------------NSTL--INLETEGIVAGNLGNR-------ETDGYITSTK----
ATCC_25586 DRQ--------------NSTL--INLETEGIVAGNLGNR-------ETDGYITSTK----
ChDC_F317 ------------------------------------------------------------
KCOM_1322 ------------------------------------------------------------
FNP -----------EDNTTNGQIF--IHFETEGNTVDKFDKLK-------ADGHISQEE----
Fn12230 RAH--------ENPTDLLGEF--VHQDVHGAESIATQRTRFQKAITLATGTSLATRG---
THCT15E1 VDR--------NALTGIRWTFKNVSADVAGNPGWNPKGTSAMHTVWDGDITNVNVR----
THCT7E2 -----------GHRIDIDDVK--IKFEGTGTTSYN-------------------------
ChDC_F306 NKL--------INNATSRGAV--INLETEGSPNKTFQNLK-------DDGKIDQAT----
KCOM_1275 VGN--------------N-TG--SALNSIFYLGNNTTDP---------------------
NCTC10562 VGN--------------NTTN--SPLNAIFYLGNNTTNP---------------------
610 620 630 640 650 660
=========+=========+=========+=========+=========+=========+
4_8 ------------------------------------------------------NQTSLL
KCOM_1325 --YNRINSYKTLSG---LKDNGDGA-----------------------------NGINLH
7_1 --KNILKGYQSYSG---ITGNDNGA------------------------------TELLF
ChDC_F332 --KNILKGYQSYSG---ITGNDNGA------------------------------TELLF
THCT6B3 QIYDKVKAYRELSP---SKALPLKA------------------------------PSLYF
FNA --TAILAAYDDAMTSGSLTD------------------------------------SHTW
THCT7A2 --AKPLEKTATFNGTLTLHGTPNAFTGSTAHSDVTIGVEHQLWSKRASGDWITEGAFSTF
THCT5A4 --AKPLEKTATFNGTLTLHGTPNAFTGSTAHSDVTIGVEHQLWSKRAPGDWITEGAYSTF
KCOM_1279 --KTTLKKYQSYSG---ITGADNGI------------------------------TELLF
51190 --YNRINSYKTLSG---LKDNGDGA-----------------------------NGINLH
KCOM_1231 --YDEIKAYKTQSG---LNELVGGS-----------------------------EGINIH
3_1_27 --KTTLKGYQTYSG---IKGEDN--------------------------------TELLF
3_1_36A2 --KTTLKGYQTYSG---IKGEDN--------------------------------TELLF
MGYG_01347 --KTTLKGYQTYSG---IKGEDN--------------------------------TELLF
49256 --KATLKGYQTYSG---IKGQDN--------------------------------TELLF
KCOM_2931 --KTTLKGYQTYSG---IKGEDN--------------------------------TELLF
THCT14A3 --KTTLKGYQTYSG---IKGEDN--------------------------------TELLF
ATCC_23726 --RDKLRSYQMYSG---IKGQDN--------------------------------TELLF
KCOM_1250 ------------------------------------------------------NSESKL
25586 --KTTLKGYQIYSD---IKGQDD--------------------------------TELLF
ATCC_25586 --KTTLKGYQIYSD---IKGQDD--------------------------------TELLF
ChDC_F317 ------------------------------------------------------------
KCOM_1322 ------------------------------------------------------------
FNP --FNEIRKYTNDTN---FKNDQGG--------------------------------ELYH
Fn12230 --TAILAAYDDAMTSGSLTD------------------------------------SHTW
THCT15E1 -----LHGYATFIAAETWHN------------------------------------GNVT
THCT7E2 RWLFHTDGHNDYGE------------------------------------------STWV
ChDC_F306 --LTQLTEYTNSTG---LTNHANG--------------------------------QLYH
KCOM_1275 ------------------------------------------------------SSESKL
NCTC10562 ------------------------------------------------------NSESKL
670 680 690 700 710 720
=========+=========+=========+=========+=========+=========+
4_8 TNKG-KVNI---YGNKILVVNSDNVGS-ATGSVMK-------FVNTGTITSYTESKEFAP
KCOM_1325 NNKG-NIYL---GNSETRYQATTT--I-GGTRLSV-------FNNEGTITGLNLTGGENG
7_1 INKG-NINL---ISEKGIYIFTTTHTG-GNNRTNY-------LDNEGTISA---------
ChDC_F332 INKG-NINL---ISEKGIYIFTTTHTG-GNNRTNY-------LDNEGTISA---------
THCT6B3 VNRG-KIEL----GKKLKFLTVTTHTD-GDKRINV-------VENAGTITGINT------
FNA VNSG-KIVI---EGGNTSLTNTYTHHGTPTKQVSI---------NTGEVIFQPYRTTG--
THCT7A2 NNIG-KITL--ASGNNLVGILIDVEQW-GNNNKNDNTGVPHKTKNNGVIEITNAQNSI--
THCT5A4 NNTG-KITL--ASGNNLVGILIDVEQW-GNNNKNDNTGVPHKTKNNGVIEITNAQNSI--
KCOM_1279 INKG-TVNL---LSKDAIYLFTTTHTY-GSNRTNY-------IDNEGTINAKGKN-----
51190 NNKG-NIYL---GNSETRYQATTT--I-GGTRLSV-------FNNEGTITGLNLTGGENG
KCOM_1231 NNRG-KIYL---GDTDTWYNATTV--L-GPRRLSV-------LNNQGTITGLNLNNNKSG
3_1_27 INKG-IVNL---NADNTTYLFTTSHNY-GNLRTNY-------IDNEGTISA---------
3_1_36A2 INKG-IVNL---NADNTTYLFTTSHNY-GNLRTNY-------IDNEGTISA---------
MGYG_01347 INKG-IVNL---NADNTTYLFTTSHNY-GNLRTNY-------IDNEGTISA---------
49256 INKG-TVNL---NVANTTYLFTTSHNN-GGLRTNY-------IDNEGTISA---------
KCOM_2931 INKG-IVNL---NADNTTYLFTTSHNY-GNLRTNY-------IDNEGTISA---------
THCT14A3 INKG-IVNL---NADNTTYLFTTSHNY-GNLRTNY-------IDNEGTISA---------
ATCC_23726 INKG-TVNL---NADNTTYLFTTSHND-GNLRTNY-------LDNEGTISA---------
KCOM_1250 INKA-TVNL---YGNKIAVSNIDNVSS-AGD--IT-------FVNEGNIIGHAVS-EFGG
25586 INKG-TVNL---NAKNTTYLFTTSHDY-GNLRTNY-------IDNEGTISA---------
ATCC_25586 INKG-TVNL---NAKNTTYLFTTSHDY-GNLRTNY-------IDNEGTISA---------
ChDC_F317 ------------------------------------------------------------
KCOM_1322 ------------------------------------------------------------
FNP VNRG-TVEL---GGVGVRYIQTTFWGG-MGKRVNL-------IENRGNIVSMNYEEGN--
Fn12230 VNSG-KIVI---EGGNTSLTNTYTHHSTPTKQVSI---------NTGEVIFQPYRTTG--
THCT15E1 INNS-TVNIENE--------YNSVFFGYPGSYYTMG------IDN---VDYHSYNQRG--
THCT7E2 IGSGTTIDI---TGKNL-VLYTSQYHG-NSKHYNVG------FVNKGNITTSGSGNIG--
ChDC_F306 VNKG-TVEI---GGYGTRYIH-TTYNN-GDDRVNV-------IENRGSIIGMNYNSTG--
KCOM_1275 INKA-TVNL---YGNKIAVANIDNVTS-AGS--IT-------FENKGNIIGHATRGEYKD
NCTC10562 INKA-TVNL---YGNKIAVSNIDNVSS-SGN--IT-------FVNEGNIIGHAESGEYAS
730 740 750 760 770 780
=========+=========+=========+=========+=========+=========+
4_8 GKNS---GPGE----NIIFAGFT--YGDN----ASEHIENGAGGKVEFYTPGSAGWMYSP
KCOM_1325 TD-----GKDGSKKQVVYFNTPD--TGND----QRWIYGNGTNGKINLYGSEAIAMYFTS
7_1 ----------KGKESVIIKHTPD--TAEG----RGWIYSNSSSGKMYADGEGSVIM----
ChDC_F332 ----------KGKESVIIKHTPD--TAEG----RGWIYSNSSSGKMYADGEGSVIM----
THCT6B3 ---------PGSSQQYGFYHSPD--TGQQ----TSYVYVN--SGTMEFHAQESAGAIFSY
FNA -------GQEYKKYTAVFVISND--TAAQ----TENIKYNGPTGKIKSYTMNAVGFVI--
THCT7A2 -------GIDYGQYS-------D--CTFK----SELTVGNVIVGGKKNYGLRMA------
THCT5A4 -------GIDYGQYT-------D--CTFK----SELTVGNVIVGGKKNYGLRMA------
KCOM_1279 --------------SVIIKHTPD--TS-E---GRGWIYSNSKNGKMYADGEGSMVMGWAY
51190 TD-----GKDGSKKQVVYFNTPD--TSSD----QRWIYGNGTNGKINLYGSEAIAMYFTS
KCOM_1231 T--------DGSERQVVFFNSPDFSSSTP----QRWIFANGKTGKINMYGKQSLVMYYTS
3_1_27 ----------KGKNSIIIKHSPD--TSQA----KAWIYSN--NGTMKAEGEGSIVY----
3_1_36A2 ----------KGKNSIIIKHSPD--TSQA----KAWIYSN--NGTMKAEGEGSIVY----
MGYG_01347 ----------KGKNSIIIKHSPD--TSQA----KAWIYSN--NGTMKAEGEGSIVY----
49256 ----------KGENSIIIKHSPD--TNQA----KAWIYSN--SGTMKAEGKGSIVY----
KCOM_2931 ----------KGKNSIIIKHSPD--TSQA----KAWIYSN--NGTMKAEGEGSIVY----
THCT14A3 ----------KGKNSIIIKHSPD--TSQA----KAWIYSN--NGTMKAEGEGSIVY----
ATCC_23726 ----------KGKNSIIIKHSPD--TNQA----KAWIYSN--NGIMKAEGKGSIVY----
KCOM_1250 YQ-------GNSNVGNYIFGGYS--YGNA----GVDKIENGASGKVIFYAPNSVGWAYTS
25586 ----------KGENSIIIKHSPD--TSQA----KAWIYSN--NGTMKAEGKGSIVY----
ATCC_25586 ----------KGENSIIIKHSPD--TSQA----KAWIYSN--NGTMKAEGKGSIVY----
ChDC_F317 ------------------------------------------------------------
KCOM_1322 ------------------------------------------------------------
FNP -------IKTHS--NAIFLYGPD--TGGAY-TGTQHIYANNKTGKISMYGEKGYLAVFTA
Fn12230 -------GQEYKKYTAVFVISND--TSAQ----TENIKYNGPTGKIKNYTMNAVGFVI--
THCT15E1 -------G--YSGNLKVNINANN--NYIHSVMGVQGSFKLDNSGDYDIKG----------
THCT7E2 --W-----------VNLAVSGSE----------ERVQYFHNQSGSIDIGGEGDIFAYIMT
ChDC_F306 -------YTTIE--NIVYFHSPD--SSAD---GAQHIYVNHSTGKIEMYGEKSVLTLYTA
KCOM_1275 ATNGNKIGDGNSNIGNFIFGAFS--YGDR----GIDTIENGIGGVVKFYAPESVGWVYSS
NCTC10562 GKV------GNSAVGNFIFGGYS--YGDA----GVDTIENGVGGNVTFYAPNSVGWAYTS
790 800 810 820 830 840
=========+=========+=========+=========+=========+=========+
4_8 A-------ASDNVKRSAVNNGTMKLYGKNSLGVGTNERT-------RIND-IAY-ADIQL
KCOM_1325 SGFNGSNGYQKYVRTAFVNDGEINLYGINSSGVVVN---------QNQKL-RPE-SGIYL
7_1 ---GWAYKHLQHGRAAFVNAGEIKVRGKRAVGIFMADDTNP----NNTTM-AAG-SSVYL
ChDC_F332 ---GWAYKHLQHGRAAFVNAGEIKVRGKRAVGIFMADDTNP----NNTTM-AAG-SSVYL
THCT6B3 S----YIGNAGAPDAVFVNEGDINIYGTKSMGIGFNTGGNPAAGTGGQGI-RKG-TKFIF
FNA -------DPQSTRKVYMVNRGDFEFYGESSAGIYVKRLS-------DINLQTVT-KGFAF
THCT7A2 -------DIFSSTDPAYFDRGTTIKSGGANKKILVQGEE-------NVGV-SIA-KFLSS
THCT5A4 -------DIFSSTDPAYFDRGTTIKSGGANKKILVQGEE-------NVGV-SIA-KFLSS
KCOM_1279 T-------FLEHGRAAFVNEGTIQVRGKKAIGIFMASDS------GNSVM-KPG-SSVYL
51190 NGHNGSNGYQKHVRTAFVNDGEINLYGINSSGVVVN---------QNQKL-RPE-SGIYL
KCOM_1231 N----TGTRQSENETAFVNEGEINLYGIESSGVMIS---------GTETL-KAE-SGFYL
3_1_27 ---GAAYGNLGHGRAAFINDGTIEVSGKNAIGVIFPKDS------QNSTM-MNG-HLVWL
3_1_36A2 ---GAAYGNLGHGRAAFINDGTIEVSGKNAIGVIFPKDS------QNSTM-MNG-HLVWL
MGYG_01347 ---GAAYGNLGHGRAAFINDGTIEVSGKNAIGVIFPKDS------QNSTM-MNG-HLVWL
49256 ---GAAYGYLGNGRAAFINNGIIEVTGESAIGVIFPKDS------KNSTM-MNG-HLVWL
KCOM_2931 ---GAAYGNLGHGRAAFINDGTIEVSGKNAIGVIFPKDS------QNSTM-MNG-HLVWL
THCT14A3 ---GAAYGNLGHGRAAFINDGTIEVSGKNAIGVIFPKDS------QNSTM-MNG-HLVWL
ATCC_23726 ---GAAYSYLGSGRAAFVNDGTIEVSGEEAIGVILPRKT------GNSEL-ANG-HLVWL
KCOM_1250 G-------ATQTVKRSSINNGTMKLYGHHSLGIATDNDA-------TVEQ-MSW-ADIQL
25586 ---GAAYRNLAHGRAAFINDGTIEVTGESAIGVILPKDS------VNSKL-ANG-HLVWL
ATCC_25586 ---GAAYRNLAHGRAAFINDGTIEVTGESAIGVILPKDS------VNSKL-ANG-HLVWL
ChDC_F317 ----------------------MKLYGHHSLGIATDNDA-------TVEQ-MSW-ADIQL
KCOM_1322 ----------------------MKLYGHHSLGIATDNDA-------TVEQ-MSW-ADIQL
FNP DG-----AKLGRGDVSFINNGEVNLYGRNSVGLFITKDT-------RGKL-SEK-SNFIM
Fn12230 -------DPASTRKVYMVNRGDFEFYGESSAGIYVKRLS-------DINLQTVT-KNFAF
THCT15E1 -----------NGNLAYLGVGYTPNWQNLKGSGDVTSDP-------NTNM-TPSI-----
THCT7E2 K---------PNGRWNITNDATLTLSGSKQFGIVVNDKGYNV----NSKAEFLN-SEIFL
ChDC_F306 KD-----DQLSNGDVSFINNGTVNLYGKSSTAVAINSDE-------KGKL-TAA-SSFIL
KCOM_1275 T------NSTEAVQRRSINNGTMELYGANSIGVVTDGDA-------TTVQ-TAY-MDVQL
NCTC10562 S-------STQAVKRSSINNGIMKLYGHHSLGIATDGDA-------SVEQ-MSW-ADIQL
850 860 870 880 890 900
=========+=========+=========+=========+=========+=========+
4_8 NTPIE------------ILGDQSVGA-----SIKIQP-S-N-NSQNF-------INSTWN
KCOM_1325 NKPVH------------LYADGARGL-----YIPGDI-SNL-PAKNVIVRVK--IGEKGN
7_1 TKPID------------LLGDRSMGW----------------------------VSQNTG
ChDC_F332 TKPID------------LLGDRSMGW----------------------------VSQNTG
THCT6B3 KKPVK------------LFGDTTVGF-----YNMENNLTKA-NESFSTFRAI--IGEKDN
FNA NAATNKVTG-GSFKPIKIFGDKSIGY-----YNIPSN-----GNSTTTGNFAVDIGAAGE
THCT7A2 AKDSNPIAGITEGLNIEVGGEKNIGFLRHKSYTNNSG-DMV-FNATTMGKFT--FGNGAK
THCT5A4 AKDSNPIAGITEGLNIEVGGEKNIGFLRHKSYTNNSG-DMI-FNSTTMGTFT--FGNGAK
KCOM_1279 TKAID------------LLGDESIGW-----VSQNTGIDG---DTKNLVQFN--IGKEA-
51190 NKPVH------------LYADGARGL-----YIPGDI-SNL-PAKNVIVRVK--IGEKGN
KCOM_1231 NKPIN------------IYSDSSRGV-----YIAGNI-SQLSSAAQAIARVH--IGKGKN
3_1_27 RKPIS------------LKGEGSMGF----------------------------VAQNTN
3_1_36A2 RKPIS------------LKGEGSMGF----------------------------VAQNTN
MGYG_01347 RKPIS------------LKGEGSMGF----------------------------VAQNTN
49256 KKPIS------------LKGTKSMGF----------------------------VAQNTN
KCOM_2931 RKPIS------------LKGEGSMGF----------------------------VAQNTN
THCT14A3 RKPIS------------LKGEGSMGF----------------------------VAQNTN
ATCC_23726 KKPIS------------LKGKKSMGF----------------------------VAQNTN
KCOM_1250 NTPIE------------ILGDQSVGA-----SIKTEP-DET-KSTNF-------FGSKWN
25586 KKSIL------------LKGKKSMGF----------------------------VAQNTN
ATCC_25586 KKSIL------------LKGKKSMGF----------------------------VAQNTN
ChDC_F317 NTPIE------------ILGDQSVGA-----SIKTEP-DET-KSTNF-------FGSKWN
KCOM_1322 NTPIE------------ILGDQSVGA-----SIKTEP-DET-KSTNF-------FGSKWN
FNP NKAIN------------LQGDNSTGL-----YVENSG-DGI-KNSRNTARFI--IGAKDN
Fn12230 NTTTNKVTA-GSFKPIKIFGDKSIGY-----YNIPSN-----GNSTTTGNFAVDIGAAGE
THCT15E1 ------QLG-LGTGKINVDGNSNVGL-----FFENRY-----SNFQTGGRLPFDVRGT--
THCT7E2 NKEMA------------LTGSESVGT-----MFKGWA-D---------------------
ChDC_F306 NKAVN------------LYGDNSVGL-----YVLNSG-DGV-KNTKNQAKFV--IGDKSV
KCOM_1275 NNPIN------------ILGDQSVGV-----SIQTQP-D-T-SSNFF-------YNSTWN
NCTC10562 NTPIE------------ILGDQSVGA-----SIKTEP-DET-KSTNF-------FGSKWN
910 920 930 940 950 960
=========+=========+=========+=========+=========+=========+
4_8 IKIGGLDKA---------QQAGSGDEIYDSKT-STLKAGNTLKVEQSIGLN---------
KCOM_1325 DTAG-----FNWTDIQTGNT----KNIKSNGN-FEGAEYSTDYVDNAIGVM---------
7_1 VSAG-----NGGYFVQF-NI----GNEVQDAT-LGESEGDGTKVEKAIGIL---------
ChDC_F332 VSAG-----NGGYFVQF-NI----GNEVQDAT-LGESEGDGTKVEKAIGIL---------
THCT6B3 KKV----------YSQT-QPDGTTKDFTAASN-VSGK--EEKWVDNAVGIY---------
FNA GNQ---------NFTTATVSNTTAGKNITDLN-INPTNGKNTNIEGSFGIL---------
THCT7A2 NS----------TLIR---TDKYGIQVRKDISVTGKDNAGKDYTGVGNTVL---------
THCT5A4 NS----------TLIR---TDKYGIQVRKDISVTGKDNAGKDYTGIGNTVL---------
KCOM_1279 -----------------------------QIAAIGNSLTEATKTEKAIGIL---------
51190 DTAG-----FNWTDIQTGNT----KNIKSNGN-FEGAEYSTDYVDNAIGVM---------
KCOM_1231 DTAG-----VNWTDIETNTT----TNVKSNGNDSTGAGNTVDTVDGSIGVM---------
3_1_27 IS-------NEKNLVKF-DI----------------------NATKAIGIL---------
3_1_36A2 IS-------NEKNLVKF-DI----------------------NATKAIGIL---------
MGYG_01347 IS-------NEKNLVKF-DI----------------------NATKAIGIL---------
49256 IS-------NEKNLVKF-DI----------------------NATKAIGIL---------
KCOM_2931 IS-------NEKNLVKF-DI----------------------NATKAIGIL---------
THCT14A3 IS-------NEKNLVKF-DI----------------------NATKAIGIL---------
ATCC_23726 IS-------NEKNLVKF-NI----------------------DAEKAIGIL---------
KCOM_1250 IKIGGLNGS---------SQDATHGNTQTNPD-------SKNKVEQSIGLN---------
25586 IS-------NDKNLVKF-NI----------------------DAEKAIGIL---------
ATCC_25586 IS-------NDKNLVKF-NI----------------------DAEKAIGIL---------
ChDC_F317 IKIGGLNGS---------SQDATHGNTQTNPD-------SKNKVEQSIGLN---------
KCOM_1322 IKIGGLNGS---------SQDATHGNTQTNPD-------SKNKVEQSIGLN---------
FNP ATIP--------AYVP---QNAFLNAVNSKKAKHNKDDGDENLAEEIVGIY---------
Fn12230 GNQ---------NFTTATVSNTTAGKNITNLN-INPTNGKNTNIEGSFGIL---------
THCT15E1 -------------FTADGWRPSVIGIYQGEIA-VGMKVGENSASTGNVGVYSRSG-QREG
THCT7E2 ---------------------------------LDGGEANFSQSQANNIVTAMNGTSKES
ChDC_F306 KGL---------TYTP---SNSLITKANVQPANSNKTGGDEDLTEGAVGVY---------
KCOM_1275 VKIGGLGGN---------TQDGTYGNKVSAAT-QADGGGLTNKVEESIGLN---------
NCTC10562 IKIGGLNGT---------TQDATHGNTQSNPN-SA------SKVEQSIGLN---------
970 980 990 1000 1010 1020
=========+=========+=========+=========+=========+=========+
4_8 ---------------------------------------FDFTHASSGTLREIEVKRYKI
KCOM_1325 ---------------------------------------YTNASTNA-----KM-QVPDI
7_1 ---------------------------------------QDHSSKTD--------TTAVI
ChDC_F332 ---------------------------------------QDHSSKTD--------TTAVI
THCT6B3 ---------------------------------------NKIAPTGK-----LEIKVPEL
FNA ----------------------------------------SNIGINL--------TSHQI
THCT7A2 ---------------------------------------HSNGEAQHIN------NYNTI
THCT5A4 ---------------------------------------HSNGEAQHIN------NYNTI
KCOM_1279 ---------------------------------------QDHIKKTN-----TA-AV--I
51190 ---------------------------------------YTNASTNA-----KM-QVPDI
KCOM_1231 ---------------------------------------YTNANEGA-----KI-QAPDI
3_1_27 ---------------------------------------QDVEGAGT-----AK-TAGKI
3_1_36A2 ---------------------------------------QDVEGAGT-----AK-TAGKI
MGYG_01347 ---------------------------------------QDVEGAGT-----AK-TAGKI
49256 ---------------------------------------QDVENAGT-----AK-TAGKI
KCOM_2931 ---------------------------------------QDVEGAGT-----AK-TAGKI
THCT14A3 ---------------------------------------QDVEGAGT-----AK-TAGKI
ATCC_23726 ---------------------------------------QDVEGAGT-----AK-TAGKI
KCOM_1250 ---------------------------------------FDFTIKNS-GFKEREIKRYKV
25586 ---------------------------------------QDVEGAGT-----AK-TAGKI
ATCC_25586 ---------------------------------------QDVEGAGT-----AK-TAGKI
ChDC_F317 ---------------------------------------FDFTIKNS-GFKEREIKRYKV
KCOM_1322 ---------------------------------------FDFTIKNS-GFKEREIKRYKV
FNP ---------------------------------------LNNVNAEL-----HV-KVPQL
Fn12230 ----------------------------------------SNIGINL--------TSHQI
THCT15E1 IVPETDLGTPTAAQRIEAKGYAESDASTRKPGHVSKGLPDYNLDKIH-----NL-EIAKT
THCT7E2 IFKYKLGGTKNIGMYF---GYDGTKAF----------------------------NVKDL
ChDC_F306 ---------------------------------------LDNSDAEL-----KT-KLPQL
KCOM_1275 ---------------------------------------FDYKYHLT-TLVEKEIKRYKV
NCTC10562 ---------------------------------------FDFTVHAS-GLAQREIKKYKV
1030 1040 1050 1060 1070 1080
=========+=========+=========+=========+=========+=========+
4_8 SL--EADADSSTGIRVGHAKINL---------------TDADAFTQIKMN-G--------
KCOM_1325 TL--EKHSKKGIGILALNGKLTV-------------------TNGNISIKGG--------
7_1 KI--GEHSKGSIGVYGRQGILNITAPTAKDKILDSNNQEKALTVSEIDLQGG--------
ChDC_F332 KI--GEHSKGSIGVYGRQGILNITAPTAKDKILDSNNQEKALTVSEIDLQGG--------
THCT6B3 TI--KKYSKDGVGVYAESGKISI-------------------EEGNISIEGG--------
FNA RI--YDKTEKNVGVFPNANVL------------------LNIGGGNIELNGGTGKTS---
THCT7A2 TV--EEGYTKTVGMAATGNS-----PSNK---------VNILNEGTISLQG---------
THCT5A4 TV--GEGYTKTVGMAATGNS-----PSNK---------VNILNEGTISLQG---------
KCOM_1279 EI--GEHTKGSMGVYARQGELNITAPAA----------NSGITSSKIDLQGG--------
51190 TL--EKHSKKGIGILALNGKLTV-------------------TNGNISIKGG--------
KCOM_1231 TL--EKFARKSIGILALNGKLTV-------------------TNGNISIKGG--------
3_1_27 VI--EGNSSGSMGIYAQQGTLELIKPHA----------TSGETESSIELKSG--------
3_1_36A2 VI--EGNSSGSMGIYAQQGTLELIKPHA----------TSGETESSIELKSG--------
MGYG_01347 VI--EGNSSGSMGIYAQQGTLELIKPHA----------TSGETESSIELKSG--------
49256 EI--GGNSSESMGIYAKQGTLELIAPHT----------DSGETESSIELKAG--------
KCOM_2931 VI--EGNSSGSMGIYAQQGTLELIKPHA----------TSGETESSIELKSG--------
THCT14A3 VI--EGNSSGSMGIYAQQGTLELIKPHA----------TSGETESSIELKSG--------
ATCC_23726 VI--EGNSSGSMGIYAKQGILELIKPHA----------DSGETESSIELKAG--------
KCOM_1250 SL--EADADSSTGIRVGTAKINL---------------TDTDTFTQIKMN-G--------
25586 AI--EGNSSGSMGIYAKQGTLELIAPHA----------NSGETESSIELKAG--------
ATCC_25586 AI--EGNSSGSMGIYAKQGTLELIAPHA----------NSGETESSIELKAG--------
ChDC_F317 SL--EADADSSTGIRVGTAKINL---------------TDADTFTQIKMN-G--------
KCOM_1322 SL--EADADSSTGIRVGTAKINL---------------TDADTFTQIKMN-G--------
FNP EI--ERFAKKSIGIYAKAGE-------------------VKATEGNIEIKGG--------
Fn12230 RI--YDKTEKNVGVFPNANVL------------------LNIGGGNIELNGGTGKTS---
THCT15E1 EIYFGKHAVDSIMFAADKGSV------------------IDVARPD-KADKNLARTAYTE
THCT7E2 VI--TSIGDENTGVFAKNGI-------------------VNISDKNTPASGGTARDNTIT
ChDC_F306 DI--EKYTKGVIGVYVNSGK-------------------ATITVGNIKMNGG--------
KCOM_1275 EL--ENDAERSIGIRAGNAKINL---------------TETDTYSSVKIK-G--------
NCTC10562 SL--EADADSSTGIRVGHAKINL---------------TDADAFTQIKMN-G--------
1090 1100 1110 1120 1130 1140
=========+=========+=========+=========+=========+=========+
4_8 ---TNNIGLLADG-----ATSELKYTNTRNALNLDGG-------------------EGNI
KCOM_1325 ---IGNTALVAKK-----ESA----ALPGGEIDYTGDINIGKSDIDNNVE------AKEA
7_1 ---ADNIGIVASKDGTKPAAE----VNVTGDVKISGG-------------------TGQK
ChDC_F332 ---ADNIGIVASKDGTKPAAE----VNVTGDVKISGG-------------------TGQK
THCT6B3 ---EGNIGLYSVG-----GPI----EYKGNITMGPSG-------DSGNINGNEGNQDGKS
FNA ---KDNIGIYVDG-----KGA----VKSTGDISVTGG-------------------VGNL
THCT7A2 ---KKSIGMYVDN-----FTQ----GKSTGTIKLSGE-------------------TENV
THCT5A4 ---KKSIGMYVDK-----FTQ----GKSIGTIKLSGE-------------------TENV
KCOM_1279 ---KENIGMVATA-----NAK----VNFDGEAKISGG---------EDQ---------KL
51190 ---IGNTALVAKK-----ESA----ALPGGEIDYTGDINIGKSDIDNNVE------AKEA
KCOM_1231 ---MGNTALVAKK-----ESA----TLPGGEIDYTGDINIGKSGIDNNVE------AKEA
3_1_27 ---SNNIGIYAKG-----AST----VNFDGITKITGG-------------------EGQK
3_1_36A2 ---SNNIGIYAKG-----AST----VNFDGITKITGG-------------------EGQK
MGYG_01347 ---SNNIGIYAKG-----AST----VNFDGITKITGG-------------------EGQK
49256 ---SNNIGIYAKG-----AST----VNFDGITKIIGG-------------------EGQK
KCOM_2931 ---SNNIGIYAKG-----AST----VNFDGITKITGG-------------------EGQK
THCT14A3 ---SNNIGIYAKG-----AST----VNFDGITKITGG-------------------EGQK
ATCC_23726 ---SNNIGIFAKG-----AST----VNFNGITKITGG-------------------ERQK
KCOM_1250 ---TNNIGLLADG-----SSAELKYTNTRNALNLDGG-------------------SGNI
25586 ---SNNIGIYAKG-----AST----VNFNGITKITGG-------------------EGQK
ATCC_25586 ---SNNIGIYAKG-----AST----VNFNGITKITGG-------------------EGQK
ChDC_F317 ---TNNIGLLADG-----SSAELKYTNTRNALNLDGG-------------------SGNI
KCOM_1322 ---TNNIGLLADG-----SSAELKYTNTRNALNLDGG-------------------SGNI
FNP ---EGNIALYANGGKIDYTGD----ITVKGSSLTGNK---------GNKRG-----IGNM
Fn12230 ---KDNIGIYVDG-----KGA----VKSTGDISVTGG-------------------VGNL
THCT15E1 VTPSTEIRDAATD-----VTS----SYDDTANKAATG-----------------------
THCT7E2 MSGKKSIGIFAAA-----AGD----TLSSGAKVTLTG-------------------DSST
ChDC_F306 ---IGNVGLYAKGGNIDYTGN----ITMGGSALTAAG---------GNKAG-----SGNI
KCOM_1275 ---SKNIGLLADG-----ATSELKYTNTRNALNLDGG-------------------EGNI
NCTC10562 ---TNNIGLLADG-----ATSELKYTNTRNALNLDGG-------------------EGNI
1150 1160 1170 1180 1190 1200
=========+=========+=========+=========+=========+=========+
4_8 LFASIN-SGKLNVENKFELKTSGGSDETTGAKFVSAYTKGSGSKVT--------FKKGIS
KCOM_1325 MVAYAE-GKDIKITGKVTVDS---------ADSVSIYSK--NGKVT--------VEGDVS
7_1 IAIAEK-GGKINLKGNVMAGTNV--NF--VKNAVPLYATGEHSTIT--------VQNSNK
ChDC_F332 IAIAEK-GGKINLKGNVMAGTNV--NF--VKNAVPLYATGEHSTIT--------VQNSNK
THCT6B3 NIGLFS-KKEITMTGDLVTENTHG----KAKDSTVLYADN-GGKITIDDEYDGAVPTPNK
FNA AIFAMGGALPTGTTNQVEVGEVKGT---NTKNSVLVYGSN-GAKIN--------IAKGMT
THCT7A2 GISNNN---KFTFSGKLEV---------NGKKSSGIYNTGETTIAV--------GSGATD
THCT5A4 GISNNN---KFTFSGKLEV---------NGKKSSGIYNTGETTIAV--------GSGATD
KCOM_1279 ALAEAG--GKVNLKGAVTAGSASN----FIKNSVTLYATGNNSEVK--------LTKPEK
51190 MVAYAE-GKDIKITGKVTVDS---------ADSVSIYSK--NGKVT--------VEGDVS
KCOM_1231 MVAYAE-GKDIKITGKVTVDS---------VDSVSIYSK--NGKVT--------VEGDVS
3_1_27 IALATE-GSTINLKNTVTAGDKVTNKF--VKDAVPLYAAGVGSKIN--------VVTPDS
3_1_36A2 IALATE-GSTINLKNTVTAGDKVTNKF--VKDAVPLYAAGVGSKIN--------VVTPDS
MGYG_01347 IALATE-GSTINLKNTVTAGDKVTNKF--VKDAVPLYAAGVGSKIN--------VVTPDS
49256 IALATE-GSTINLKKSITAGDKATNKF--VKDAVPLYSTGAGSKIN--------VAAPDS
KCOM_2931 IALATE-GSTINLKNTVTAGDKVTNKF--VKDAVPLYAAGVGSKIN--------VVTPDS
THCT14A3 IALATE-GSTINLKNTVTAGDKVTNKF--VKDAVPLYAAGVGSKIN--------VVTPDS
ATCC_23726 IALATE-GSTINLKNTVTAGDKITSNF--VKDAVPLYATGTGSKIN--------VVTPDS
KCOM_1250 LFAAIN-SGKLNVENKFELKTSGGNN-TTGAKFVSTYTKGAGSKVT--------FKKGIS
25586 IALATE-GSTINLKKAVTAGDKATSNF--VKDAVPLYSTGSNSKIN--------VENPDS
ATCC_25586 IALATE-GSTINLKKAVTAGDKATSNF--VKDAVPLYSTGSNSKIN--------VENPDS
ChDC_F317 LFAAIN-SGKLNVENKFELKTSGGNN-TTGAKFVSTYTKGAGSKVT--------FKKGIS
KCOM_1322 LFAAIN-SGKLNVENKFELKTSGGNN-TTGAKFVSTYTKGAGSKVT--------FKKGIS
FNP AIFASSPNNYVKVTGKIKM---------DTRDTVGVYSDNTKVNLN--------GITDIK
Fn12230 AIFAVGGALPTGTTNQVEVGEVKGT---NTKNSVLVYGSN-GAKIN--------IAKGMT
THCT15E1 TVIAYS-TGVWNNTGM------------PGGTAAGLVNKPSEINLY--------KPVIMT
THCT7E2 GIFAKS-SGAVTNTGEISA---------SGKSVKAIIAQGSTINST--------GKITIN
ChDC_F306 GLYAAN-GKTIDLRGNLTTYNSNG----ATKDGTAVYSDKSTINLH--------GVTDIK
KCOM_1275 LFASIN-SGKLNVENKFELKTSGGSDETTGAKFVSAYTKGSGSKVT--------FKKGIS
NCTC10562 LFASIN-SGKLNVENKFELKTSGGSDETTGAKFVSAYTKGSGSKVT--------FKKGIS
1210 1220 1230 1240 1250 1260
=========+=========+=========+=========+=========+=========+
4_8 FK----------HTGN----ESIGMYATDSGD--------------ITVTNPTTVTLPTV
KCOM_1325 IK-----------SKG----KNVVAMYTDNGT--------------INV-----------
7_1 FE---------FYLSG----NSTAAYAKDKAT--------------INM-----------
ChDC_F332 FE---------FYLSG----NSTAAYAKDKAT--------------INM-----------
THCT6B3 VRESKVDIKLVYGKTG----ENTAIFSKGENS-------------LITL-----------
FNA VTGAGVEAD--ASTVNKK--DTGAAFATGAGT-------------VITM-----------
THCT7A2 RTK--------ITVTN----GATALYSKGSGT---K------------I-----------
THCT5A4 RTT--------ITVTN----GATALYSKGSGT---K------------I-----------
KCOM_1279 FTS---------YLSE----NSVAAYANSKGK--------------IDM-----------
51190 IK-----------SKG----KNVVAMYTDNGT--------------INV-----------
KCOM_1231 IK-----------SKG----KNVVAMYTDNGT--------------INV-----------
3_1_27 LK---------FYLGG----NSTAVYAKDKGK--------------INM-----------
3_1_36A2 LK---------FYLGG----NSTAVYAKDKGK--------------INM-----------
MGYG_01347 LK---------FYLGG----NSTAVYAKDKGK--------------INM-----------
49256 LR---------FYLSG----NSTGAYAKDRGT--------------INM-----------
KCOM_2931 LK---------FYLGG----NSTAVYAKDKGK--------------INM-----------
THCT14A3 LK---------FYLGG----NSTAVYAKDKGK--------------INM-----------
ATCC_23726 LK---------FYLGG----NSTAAYAKDGGI--------------INM-----------
KCOM_1250 FN----------HTGD----ETVGMYATDGGN--------------ITVTNPTPVTLPVV
25586 LK---------FYLSG----NSTAAYAKDKGI--------------INM-----------
ATCC_25586 LK---------FYLSG----NSTAAYAKDKGI--------------INM-----------
ChDC_F317 FN----------HTGD----ETVGMYATDGGN--------------ITVTNPTPVTLPVV
KCOM_1322 FN----------HTGD----ETVGMYATDGGN--------------ITVTNPTPVTLPVV
FNP LKA---------GTTG----KNIGVYAKNSSI------------TSA-I-----------
Fn12230 VTGAGVEAD--ASTVNKK--DTGAAFATGAGT-------------VITM-----------
THCT15E1 GRA--------KLDASNKLNRSVALIGDNKGIVNAKEKVTALGYSSI-V-----------
THCT7E2 GTA--------LSDTD----GSVGLASMNGG-----------------------------
ChDC_F306 LEA---------GTTG----KNVGIYSSGSGS--------------T-V-----------
KCOM_1275 FK----------HTGN----ESIGMYATDSGD--------------ITVTNPTTVTLPTV
NCTC10562 FK----------HTGN----ESIGMYATDSGD--------------ITVTNPTMVTLPTV
1270 1280 1290 1300 1310 1320
=========+=========+=========+=========+=========+=========+
4_8 TAGSEIDNSTLPSVA-TSPTIST-----KLS--------ITGSK--SVGYYANNGGTIVN
KCOM_1325 ------NRTALSGK----TDIDI-----TGG--------IDKGKATGVALYAKDGGKINA
7_1 ------NRTTLPSE----PTIHI-----KG----------ENGK--GIGLFAKDGGVINA
ChDC_F332 ------NRTTLPSE----PTIHI-----KG----------ENGK--GIGLFAKDGGVINA
THCT6B3 -----------KSKT---RKINI-----DGTKSDG----TASNK--GVGLFAQDGGKIQV
FNA ------NKAAKATT----PNIQI-----TGTKLKD----ADRYV--GFGLMAQNGGVINA
THCT7A2 -------TSSAGNK----LDITVN----------A----GTTKE--GLAVYAEGQSQITL
THCT5A4 -------TSSAGNK----LDVTVN----------A----GTTKE--GLAVYAEGQSQITL
KCOM_1279 ------NNTALPSA----PNINI-----------K----STSNK--GMGLFANNGGIINA
51190 ------NRTALSGK----TDIDI-----TGG--------IDKGKATGVALYAKDGGKINA
KCOM_1231 ------NRTALSGK----TDVDI-----TGG--------IDKGKATGVALYAKDGGKINA
3_1_27 ------NRTTLPNE----PTIHI-----KG----------ENGK--GIGLFAKDGGVINA
3_1_36A2 ------NRTTLPNE----PTIHI-----KG----------ENGK--GIGLFAKDGGVINA
MGYG_01347 ------NRTTLPNE----PTIHI-----KG----------ENGK--GIGLFAKDGGVINA
49256 ------DRTALPSES-DGPSIYV-----KG----------TNNK--GIGLFAKNGGVINA
KCOM_2931 ------NRTTLPNE----PTIHI-----KG----------ENGK--GIGLFAKDGGVINA
THCT14A3 ------NRTTLPNE----PTIHI-----KG----------ENGK--GIGLFAKDGGVINA
ATCC_23726 ------NRTNLPAD----PSIYI-----KG----------ENGK--GIGLFAKDGGVINA
KCOM_1250 TASSIIDNSTLPSIA-T-------------S--------ITGSK--SVGYYANNGGSIVN
25586 ------NRNSLPTE----PTIYI-----KG----------TNNK--GIGLFAKDGGVINA
ATCC_25586 ------NRNSLPTE----PTIYI-----KG----------TNNK--GIGLFAKDGGVINA
ChDC_F317 TASSIIDNSTLPSIA-T-------------S--------ITGSK--SVGYYANNGGSIVN
KCOM_1322 TASSIIDNSTLPSIA-T-------------S--------ITGSK--SVGYYANNGGSIVN
FNP ------TLATNKSK----IEID-------GTDDDG----NITNQ--GVALYTSNGGKIFA
Fn12230 ------NKAAKATT----PNIQI-----TGTKLKD----ADRYV--GFGLMAQDGGVINA
THCT15E1 ------ALAQDNGV----VNAKGDIVAKDGAAAKDAATKPYLYN--NIGAYAGANGTVNV
THCT7E2 ------NLTQNNAN----TNITV-----DGSASIG----AYADG--KVGIPAPVATTLTM
ChDC_F306 ------NVTTNGSK----VDIN------------G----GTTNL--GTALFSGNGGKIVA
KCOM_1275 TVGSEIDNSTLPSVA-TSPTIST-----KLS--------ITGSK--SVGYYANNGGTIVN
NCTC10562 TAASEIDNSTLPSVATTSPTIST-----KLS--------ITGSK--SVGYYANNGGTIVN
#########
1330 1340 1350 1360 1370 1380
=========+=========+=========+=========+=========+=========+
4_8 TGSSTK------VTNGSALAYAKGAN-------SKITISNSLLDYSGEGYSLYTENSGKI
KCOM_1325 QKLSLK------VTNGSAGIVSVGKNTDPSNPESNIDFTGGKLEYNGDGYAVYSDGTGKI
7_1 QKHYIK------VENGSTAISSIGAG-------SNIDFTGGKLEYTGNGYAVYSDGTGKI
ChDC_F332 QKHYIK------VENGSTAISSIGAG-------SNIDFTGGKLEYTGNGYAVYSDGTGKI
THCT6B3 NGTALTNGTEITIKNGASALVSIGKD--SNNIASQIDAKYSKIEYDGNGYAVYSDGIGKV
FNA KNNYIK------VSSGSTAVASVGS-------NANVDMTGGTVEYKGNGYALYAANGGSI
THCT7A2 NNANIT------VNGGSAGVASYNA-------GTKVDLIGATLKYNGDGYAVYSDGNGKI
THCT5A4 NNANIT------VNGGSAGVASYNA-------GTKVDLTGATLKYNGDGYAVYSDGNGKI
KCOM_1279 QKHYMK------IENGSTGISSIGSN---GGVNSNVDFDGGKLDYNGEGYALYAKDGGKI
51190 QKLSLK------VTNGSAGIVSVGKNTDPSNPESNIDFTGGKLEYNGDGYAVYSDGTGKI
KCOM_1231 QKLSLK------VTNGSAGIVSVGKNTDPSNPESNIDFTGGKLEYTGNGYAVYSDGTGKI
3_1_27 QKHYIK------VEDGSVGLSSIGEK---GTDKSNIDFSGGKLEYTGNGYAVYSDGKGEV
3_1_36A2 QKHYIK------VEDGSVGLSSIGEK---GTDKSNIDFSGGKLEYTGNGYAVYSDGKGEV
MGYG_01347 QKHYIK------VEDGSVGLSSIGEK---GTDKSNIDFSGGKLEYTGNGYAVYSDGKGEV
49256 KNHHIK------IEDGSVALSSIGKD---GTNKSKIDFTGGKIDYKGNGYAVYAKDGGTI
KCOM_2931 QKHYIK------VEDGSVGLSSIGEK---GTDKSNIDFSGGKLEYTGNGYAVYSDGKGEV
THCT14A3 QKHYIK------VEDGSVGLSSIGEK---GTDKSNIDFSGGKLEYTGNGYAVYSDGKGEV
ATCC_23726 QKHYIK------VENGSVALSSVGAN---ATNKSNIDFTGGKLEYTGNGYAVYSDGTGTV
KCOM_1250 IGSSTK------ITNGSALAYAKGAN-------SKITISNSLLDYHGEGYSLYTENGGKI
25586 KHNYIK------VENGSVGLSSIGEN---GSDKSNIDFSGGKLEYTGNGYAVYSDGTGTV
ATCC_25586 KHNYIK------VENGSVGLSSIGEN---GSDKSNIDFSGGKLEYTGNGYAVYSDGTGTV
ChDC_F317 IGSSTK------ITNGSALAYAKGAN-------SKITISNSLLDYHGEGYSLYTENGGKI
KCOM_1322 IGSSTK------ITNGSALAYAKGAN-------SKITISNSLLDYHGEGYSLYTENGGKI
FNP NGTTLANGLYMKITNGASAIAVDGS-------GSNIEAKYSTIDYNGNGYALYAKNGGKI
Fn12230 KNNYIK------VSSGSTAVASVGS-------NANVDMTGGTVEYKGNGYALYAANGGSI
THCT15E1 TGNADIYGI-GAMASGANAVANLNG-------------SANTIR-TGKSGALVATNGGRV
THCT7E2 TGGTIT------AKGGAFNTYASNS--------GTITLNGVTLNTEQKSLAFYTTDNGKI
ChDC_F306 DGTSLSNGLSVTVTNGATAVASVDS-------GSKVSMKYSTITYSGDGYALYTNGGGTI
KCOM_1275 TGSSTK------VTDGSALAYAKGAN-------SKITISNSLLDYSGEGYSLYTENSGKI
NCTC10562 IGSSTK------VTDGSALAYAKGAN-------SKITISSSLLDYSGEGYSLYTENSGKI
###### ############ ##############
1390 1400 1410 1420 1430 1440
=========+=========+=========+=========+=========+=========+
4_8 VADNS------------------------VLVLRG------KAVGMKANSV---SSGDIS
KCOM_1325 DLSDA------------------------ELNLSG------SSTAFDVDFK-A-TTLPTI
7_1 DLSDA------------------------ELNLHG------SSTAFDVDLG-A-STLPTK
ChDC_F332 DLSDA------------------------ELNLHG------SSTAFDVDLG-A-STLPTK
THCT6B3 DLSGA------------------------ELTLKG------KSTAFDVDLT-PSATLPIT
FNA NMTNA------------------------KLILDG------NAVGYEKVFG---APFKIT
THCT7A2 NLTNS------------------------KIELRG------SSTLMELDYSLPPTSRPIT
THCT5A4 NLTNS------------------------KIELRG------SSTLMELDYSLPPTSRPIT
KCOM_1279 KFTNG------------------------NLILRG------KSTAMELNAS---GTNPIN
51190 DLSDA------------------------ELNLHG------RSTAFDVDLG-A-STLPTK
KCOM_1231 DLSDA------------------------ELNLYG------SSTAFDVDLG-A-STLPTK
3_1_27 DLKDA------------------------ELNLYG------SSTAFDVDLG-A-STLPTK
3_1_36A2 DLKDA------------------------ELNLYG------SSTAFDVDLG-A-STLPTK
MGYG_01347 DLKDA------------------------ELNLYG------SSTAFDVDLG-A-STLPTK
49256 DLTNG------------------------EIILRG------KSTAMELDTT---ATNPVT
KCOM_2931 DLKDA------------------------ELNLYG------SSTAFDVDLG-A-STLPTK
THCT14A3 DLKDA------------------------ELNLYG------SSTAFDVDLG-A-STLPTK
ATCC_23726 NLSDA------------------------ELNLYG------SSTAFDVDFN-A-TTLPTI
KCOM_1250 VADGS------------------------VLVLRG------KAVGMKAKSV---TSGDIS
25586 NLSDA------------------------ELNLYG------SSTAFDVDFN-A-TTLPTI
ATCC_25586 NLSDA------------------------ELNLYG------SSTAFDVDFN-A-TTLPTI
ChDC_F317 VADGS------------------------VLVLRG------KAVGMKAKSV---TSGDIS
KCOM_1322 VADGS------------------------VLVLRG------KAVGMKAKSV---TSGDIS
FNP DVSNS------------------------KINLYG------KSTGFERSGV-LSDPFPLT
Fn12230 NMTNA------------------------KLILDG------NAVGYEKVFG---APFKIT
THCT15E1 NFGGGTITHSENEAKDHDSSTPFNADSSSRINFTGTT-TLNISHGILIPGT-KDDYAAAA
THCT7E2 DFGTGATT---------------------TANIKGGTDSNSRGTAFLYKGA-GSTYAPFT
ChDC_F306 DASNS------------------------LINLGG------KATGFETTPG---LTSPIT
KCOM_1275 VADNS------------------------VLVLRG------KAVGMKVNSI---SSGDIS
NCTC10562 VADNS------------------------VLVLRG------KAVGMKANSV---SSGDIS
1450 1460 1470 1480 1490 1500
=========+=========+=========+=========+=========+=========+
4_8 F-TNGKIVMMSN----DAIPFVASDITT---------------TVNASDIRTGLGLPSNI
KCOM_1325 LNANTRIHANSD----DVIAFNLKNASG-------LTTVGGIETSIKSKIETKLGLGSGS
7_1 LNSGTKIKVHSD----DVIAFNLKRATG-------LTTVGGIETSIKSKIETKLGLGSGS
ChDC_F332 LNSGTKIKVHSD----DVIAFNLKRATG-------LTTVGGIETSIKSKIETKLGLGSGS
THCT6B3 LDSSTRIHANSD----DVIAFNLKQTGGV-----TLTTVGGIENDIITKIQGK--LTGVN
FNA T-SGMSIHVKSN----DVTIMNIRNANT-------PLNLSTLSSTLNSW--AGLSTTPTH
THCT7A2 T-TNTDVKVFSN----DVVAINVSNLGT--------RNLSALSALKSSL---GINITAGT
THCT5A4 T-TNTDVKVFSN----DVVAINVSNLGT--------RNLSALSALKSSL---GINITAGT
KCOM_1279 I-SNTKITVMSN----DVIVFNILNATA-------PINVSNLAGDISNIVGSGINVAPGT
51190 LNSGTKIKVHSD----DVIAFNLKRATG-------LTTVGGIETSIKSKIETKLGLGSGS
KCOM_1231 LNSGTKIKVHSD----DVIAFNLKRATG-------LTTVGGIETSIKSKIETKLGLGSGS
3_1_27 LNSGTKIKVHSD----DVVAFNLKRATG-------LTTVGGIETSIKSKIETKLGLGSGS
3_1_36A2 LNSGTKIKVHSD----DVVAFNLKRATG-------LTTVGGIETSIKSKIETKLGLGSGS
MGYG_01347 LNSGTKIKVHSD----DVVAFNLKRATG-------LTTVGGIETSIKSKIETKLGLGSGS
49256 L-TNAKITVKSN----DVIVYNLTNITA-------PMNISALRTTI-----SGLTSGATV
KCOM_2931 LNSGTKIKVHSD----DVVAFNLKRATG-------LTTVGGIETSIKSKIETKLGLGSGS
THCT14A3 LNSGTKIKVHSD----DVVAFNLKRATG-------LTTVGGIETSIKSKIETKLGLGSGS
ATCC_23726 LNANTRIHANSD----DVIAFNLKNASG-------LTTVGGIETSIKSKIETKLGLGSGS
KCOM_1250 F-TNGKIVMMSN----EAIPFVASDITG---------------TVNTSDILGGIGLPSGI
25586 LNANTRIHANSD----DVIAFNLKNASG-------LTTVGGIETSIKSKIETKLGLGSGS
ATCC_25586 LNANTRIHANSD----DVIAFNLKNASG-------LTTVGGIETSIKSKIETKLGLGSGS
ChDC_F317 F-TNGKIVMMSN----EAIPFVASDITG---------------TVNTSDILGGIGLPSGI
KCOM_1322 F-TNGKIVMMSN----EAIPFVASDITG---------------TVNTSDILGGIGLPSGI
FNP L-TGTKIYAHSN----NVAIMNLKNVPS--------LTYSSLASTVFSGYLGGAQVYGAN
Fn12230 T-SGMSIHVKSN----DVTIMNIRNANT-------PLNLSTLSSTLNSW--AGLSTTPTH
THCT15E1 L-TSPGITGTAKYTGMSNVTVNLTG-DNVVLASNNGIHKIWDGTTIANLVQTAMKVAAFN
THCT7E2 P-NDVKIWAGANFAHLDKLKLNMEQGSRLFIAQNVAMDLSGTAPGGIAGALPGVTFTGSN
ChDC_F306 L-TGTKIRVLSD----NVTVMNIRNIGT--------LNYSTLGTTGFNSYLNGATIDPTS
KCOM_1275 F-TNGKIVMMSN----DAIPFVASDITG---------------TVNASDIRTGLGLPSNI
NCTC10562 F-ANGKIVMMSN----DAIPFVASDITA---------------TVNASDIRTGLGLPSNI
1510 1520 1530 1540 1550 1560
=========+=========+=========+=========+=========+=========+
4_8 IIAKGKEGGTVFNKYKIAAVDGM-ANLTIDYDLD--KTYA-TDDNNETSSDNSKKASYAL
KCOM_1325 L--NNLFTGSTSNKYKVAAVDG--GEITIG-NLD--KSGTAADT-----TPGAKKDGYEY
7_1 L--NNLFSGSTADRYKVAAVDG--GEITVG-NLD--KSGT-KDD-----TDQAKKDGYQY
ChDC_F332 L--NNLFSGSTADRYKVAAVDG--GEITVG-NLD--KSGT-KDD-----TDQAKKDGYQY
THCT6B3 L--TNLFDGSTSNKYKVAAVDG--GTLTVG-NLD--KSGK-KGD-----TDQDKIDGYQY
FNA D------PNA--TNYKMAAIDGL-SAYNIDQNLD-RKAVA-NG---------TASANANT
THCT7A2 E------GGKTFNKYKELAIEN--GEINFDVTTD--KAAA-DT-----------TPGGFF
THCT5A4 E------GGKTFNKYKELAIEN--GEINFDVTTD--KAAA-DT-----------TPGGFF
KCOM_1279 E------GGQTFNKYKLAALDG--GTVNIDTDIN--KADG-PT-----------TVSGYY
51190 L--NNLFTGSTSNKYKVAAVDG--GEITIG-NLD--KSGTAADT-----TPGAKKDGYEY
KCOM_1231 L--NNLFTGSTSNKYKVAAVDG--GEITVG-NLD--KSGT-KDD-----TDQAKKDGYQY
3_1_27 L--NNLFTGSTSTKYKVAAVDG--GEITIG-NLD--KSGT-KDD-----TDQAKRDGYQY
3_1_36A2 L--NNLFTGSTSTKYKVAAVDG--GEITIG-NLD--KSGT-KDD-----TDQAKRDGYQY
MGYG_01347 L--NNLFTGSTSTKYKVAAVDG--GEITIG-NLD--KSGT-KDD-----TDQAKRDGYQY
49256 Q--AGIENGITFNKYKIAAVDG--GTLNINVAVD--KAGD-ADT----------TDGGYF
KCOM_2931 L--NNLFTGSTSTKYKVAAVDG--GEITIG-NLD--KSGT-KDD-----TDQAKRDGYQY
THCT14A3 L--NNLFTGSTSTKYKVAAVDG--GEITIG-NLD--KSGT-KDD-----TDQAKRDGYQY
ATCC_23726 L--NNLFTGSTSTKYKVAAVDG--GEITVG-NLD--KSGT-KDD-----TDQAKRDGYQY
KCOM_1250 TIAKGKEGGTVYNKYKIAAVDGM-ANLTIDQDLD--KKYA-TDDNNETSSDLSKKASYTL
25586 L--NNLFTGSTSTKYKVAAVDG--GEITVG-NLD--KSGK-KGD-----TDQDKIDGYQY
ATCC_25586 L--NNLFTGSTSTKYKVAAVDG--GEITVG-NLD--KSGK-KGD-----TDQDKIDGYQY
ChDC_F317 TIAKGKEGGTVYNKYKIAAVDGM-ANLTIDQDLD--KKYA-TDDNNETSSDLSKKASYTL
KCOM_1322 TIAKGKEGGTVYNKYKIAAVDGM-ANLTIDQDLD--KKYA-TDDNNETSSDLSKKASYTL
FNP G------A----KNYKLAVIDGL-TSFDINSNFDKRKAIG-NT---------NIGTNDYI
Fn12230 D------PGA--ANYKMAAIDGL-SAYNIDQDLN-KKAVA-NG---------TASANANT
THCT15E1 A------NK---HSYKIYYIN---GQFDIDSNID--VGNT-SD----------------D
THCT7E2 D-------------YKTFMLYL--SKLKLDQNIN--LEDP-TD----------------A
ChDC_F306 P------A----TKYKLAAIDGVAGGYNIDADLD--KSKA-TNIA-------NRNTNDYI
KCOM_1275 IIAKGKEGGTVFNKYKIAAVDGM-ANLTIDYDLD--KTYA-TDDNNETSSDNSKKASYAL
NCTC10562 IIAKGKEGGTVFNKYKIAAVDGM-ANLTIDYDLD--KTYA-TDDNNETSSDYSKKASYAL
1570 1580 1590 1600 1610 1620
=========+=========+=========+=========+=========+=========+
4_8 FRRYLI-QRAKVEAS-GKTIKAILNSTDLTKLDATQVVGLEMSSSKNANNV-NETAINLV
KCOM_1325 FNRFLA-QRLKATAN-GSTIKAVLDSAFANANFNGQVVGFEMNSSKNATSV-NETAINLV
7_1 FNRFLA-QRLKATAN-GSTIKAVLSSSFANDNFNGQVVGFEMNSSKNATNV-DETAINLV
ChDC_F332 FNRFLA-QRLKATAN-GSTIKAVLSSSFANDNFNGQVVGFEMNSSKNATNV-DETAINLV
THCT6B3 FNKFLG-QRLKATAS-GKTIKAVLTTEDATERFNGQVVGFEMNSSKNATNE-TDTAINLQ
FNA FVRNLAVQKAKVNLLSGKTVTSTLNTTELNKLGVSTVVGLDMNSSSTSTGR-SDTQINLK
THCT7A2 FKKVLG-QRLRLNVN--QNLTARLSSVIANEFYNKQVVGLEANSSKQATSN-SETQVNIA
THCT5A4 FKKVLG-QRLRLNVN--QNLTARLSSAIANEFYNKQVVGLEANSSKQATSN-SETQVNIA
KCOM_1279 FQRFLG-QRLKTNVNS--NVTARLTTAQAHDLYKGQVVGIEANSSKNASNN-TETQVNIV
51190 FNRFLA-QRLKATAN-GSTIKAVLDSAFANANFNGQVVGFEMNSSKNATSV-DETAINLV
KCOM_1231 FNRFLA-QRLKATAN-GSTIKAVLDSAFANANFNGQVVGFEMNSSKNATSV-DETAINLV
3_1_27 FNRFLA-QRLKATVN-GSTIKAVLSSSFANDNFNGQVVGFEMNSSKNANGV-NETAINLV
3_1_36A2 FNRFLA-QRLKATVN-GSTIKAVLSSSFANDNFNGQVVGFEMNSSKNANGV-NETAINLV
MGYG_01347 FNRFLA-QRLKATVN-GSTIKAVLSSSFANDNFNGQVVGFEMNSSKNANGV-NETAINLV
49256 FKRFLG-QRLKINVN--ENVTANLTTAQANDDYNGQVVGIEANSSKKATSN-SETQVNIA
KCOM_2931 FNRFLA-QRLKATVN-GSTIKAVLSSSFANDNFNGQVVGFEMNSSKNANGV-NETAINLV
THCT14A3 FNRFLA-QRLKATVN-GSTIKAVLSSSFANDNFNGQVVGFEMNSSKNANGV-NETAINLV
ATCC_23726 FNRFLA-QRLKATAT-GSTIKAVLNSNFANSNFNGQVVGFEMNSSKNATSV-NETAINLV
KCOM_1250 FRRYLI-QRAKVEAS-GKTIKAVLDSNDLTKLDATQVVGLEMSSSKNANNV-NETAINLV
25586 FNRFLA-QRLKATAD-GSTIKAVLTTEDATERFNGQVVGFEMNSSKNANGV-DDTAINFK
ATCC_25586 FNRFLA-QRLKATAD-GSTIKAVLTTEDATERFNGQVVGFEMNSSKNANGV-DDTAINFK
ChDC_F317 FRRYLI-QRAKVEAS-GKTIKAVLDSNDLTKLDATQVVGLEMSSSKNANNV-NETAINLV
KCOM_1322 FRRYLI-QRAKVEAS-GKTIKAVLDSNDLTKLDATQVVGLEMSSSKNANNV-NETAINLV
FNP LTRQLSIRRAKINLKSSKNVKAILSSNEINDIGEKTAIGLATGASVSAHSN-NETQINLE
Fn12230 FVRNLAVQKAKVNLLSGKTVTSTLNTTELNKLGVSTVVGLDMNSSSTSTGR-SDTQINLK
THCT15E1 FNK-VGLSREVVTINAGKTVSSTVGK------------GLAMGSNDSANADGNNSKTQYI
THCT7E2 YNK-LEVSNSSIENNNSNTITGTSDG------------RVAIAQENDITI--VRDKVKLI
ChDC_F306 FTKNLAVQRAIVNLKAGKSVKAVLSGNDLTEIGDKTVVGLAMNSSKYATTN-NETQINLE
KCOM_1275 FRRYLI-QRAKVEAN-GKTIKAILNSTDLTKLDATQVVGLEMSSSKNANNV-NETAINLV
NCTC10562 FRRYLI-QRAKVEAN-GKTIKAILNSTDLTKLDATQVVGLEMSSSKNANNV-NETAINLV
##########
1630 1640 1650 1660 1670 1680
=========+=========+=========+=========+=========+=========+
4_8 N-SKIIADRKD-GGTGAVGAYINYGLVNIDATSKIEVEKDTSAGNTANSGAVGVYAVNGS
KCOM_1325 N-SKIMADRTD-AGTGAIGAFINYGEVNIDATSKIEVEKEN---NVVNTQAVGVYAVNGS
7_1 N-SKIMADRTD-AGAGAIGAFINYGLVNIDATSKIEVEKEN---NVVNKQAVGVYAVNGS
ChDC_F332 N-SKIMADRTD-AGAGAIGAFINYGLVNIDATSKIEVEKEN---NVVNKQAVGVYAVNGS
THCT6B3 NNSKIIADRNG-AGTGAVGAYINYGLVNIDATSKIEVEKDTSTGNTANKGAVGVYAVNGS
FNA SGSKIIADRVD-SGSGAVGVFINYGEANIDNGATINVEKSG--INAANKAGVGVFSVNGS
THCT7A2 NGKVVDVARTDGTNNGGVGVFVNYGLV--DNKGTINVEKDS----IANSNGVGVYAVNGS
THCT5A4 NGKVVDVARTDGTNNGGVGVFVNYGFV--DNKGTINVEKDS----IANSNGVGVYAVNGS
KCOM_1279 AGKTIDVARTDGTDKGGVGVFVNYGKV--DNKGTISVEKDS----TANSDGVGIYSANGS
51190 N-SKIMADRTD-AGAGAIGAFINYGLVNIDATSKIEVEKEN---NVVNKQAVGVYAVNGS
KCOM_1231 N-SKIIADRTD-AGTGAIGAFINYGEVNIDANSTIEVEKEN---NVVNKQAVGVYAVNGS
3_1_27 N-SKIIADRTD-AGAGAIGAFINYGLVNIDATSKIEVEKEN---NVVNKQAVGVYVVNGS
3_1_36A2 N-SKIIADRTD-AGAGAIGAFINYGLVNIDATSKIEVEKEN---NVVNKQAVGVYVVNGS
MGYG_01347 N-SKIIADRTD-AGAGAIGAFINYGLVNIDATSKIEVEKEN---NVVNKQAVGVYVVNGS
49256 TDKKIEAARTDGTDKGATGVFINYG--QLENKGTISVEKDA----TANSGAVGVYAVNGS
KCOM_2931 N-SKIIADRTD-AGAGAIGAFINYGLVNIDATSKIEVEKEN---NVVNKQAVGVYVVNGS
THCT14A3 N-SKIIADRTD-AGAGAIGAFINYGLVNIDATSKIEVEKEN---NVVNKQAVGVYVVNGS
ATCC_23726 D-SKIIADRTD-AGTGAIGAFINYGEVNIAATSKIEVEKEN---NVVNKQAVGVYAVNGS
KCOM_1250 N-SKIIADRKD-AGTGAVGAYINYGLVNIDATSKIEVEKDASAGNTANSGAVGVYAVNGS
25586 NGAKIIADRTD-AGTGAIGAFINYGEVNIDATSKIEVEKEN---NVVNKQAVGVYAVNGS
ATCC_25586 NGAKIIADRTD-AGTGAIGAFINYGEVNIDATSKIEVEKEN---NVVNKQAVGVYAVNGS
ChDC_F317 N-SKIIADRKD-AGTGAVGAYINYGLVNIDATSKIEVEKDVSAGNTANSGAVGVYAVNGS
KCOM_1322 N-SKIIADRKD-AGTGAVGAYINYGLVNIDATSKIEVEKDVSAGNTANSGAVGVYAVNGS
FNP ANSSVTADRTD-KGSGAIGLFINYGKINIANGAIVNVEKEK---NVVNEAAVGVYSVNGS
Fn12230 SGSKIIADRVD-SGSGAVGVFINYGEANIDNGATINVEKSG--INAANKAGVGVFSVNGS
THCT15E1 NNGTVDIKGGT-LATGAIGLNISYGQI--HNKNIINVEN-----------GIGAYGINGS
THCT7E2 NSGNINL-----SGANSTGIYGKFAEIINETTGTMNV----------GATSAAIYGTTDS
ChDC_F306 ANTTVTADRTD-SGNGAVGLFINYGKVTTNATSTINVEKEA---NTVNSGAVGIYSVNGS
KCOM_1275 N-SKIIADRKD-GGTGAVGAYINYGLVNIDATSKIEVEKDTSAGNTANSGAVGVYAVNGS
NCTC10562 N-SKIIADRKD-GGTGAVGAYINYGLVNIDATSKIEVEKDTSAGNTANSGAVGVYAVNGS
############# #########
1690 1700 1710 1720 1730 1740
=========+=========+=========+=========+=========+=========+
4_8 KVDNK--GNIEAGGTD-SVGILALGYGE--SGGVAQKNQFG-GK-TGEGNITVTNS--GS
KCOM_1325 KVDNK--GTIDVGGDQ-SVGILGMAYREDASHN-PIVKEFG-DKATNQGLVNITNE--KD
7_1 KVDNK--GTIDVGGDQ-SVGILGMAYREDASHN-PIVKEFG-DKATNQGLVNITNE--KD
ChDC_F332 KVDNK--GTIDVGGDQ-SVGILGMAYREDASHN-PIVKEFG-DKATNQGLVNITNE--KD
THCT6B3 KVDNK--GTIEAGGKE-SVGVLAMAYGE--SGGVTQKNQFG-GK-TGEGTFSVTNS--GN
FNA KVDNK--GTINVGGES-SIGILGLSYRTDDKGT-LKRNEFG-AK-PNAGDVVVVNN--GK
THCT7A2 KVTNE--GSVNVSGKD-GIGILGVAYRTDSNGN-NVIDEFGSGA-LGQGEVNILNK--GN
THCT5A4 KVTNE--GSVNVSGKD-GIGILGVAYRTDSNGN-NVIDEFGSGA-LGQGEVNILNK--GN
KCOM_1279 EVTNE--GTIDVSGKN-GIGILGIAYRTDTAGS-LKVNEFG-GK-PGEGKVTILNK--GK
51190 KVDNK--GTIDVGGDQ-SVGILGMAYREDASHN-PIVKEFG-GK-LGEGTVNITNE--KD
KCOM_1231 KVDNK--GTIDVGGNQ-SVGILGMAYREDASHN-PIVKEFG-DKATNQGLVNITNE--KD
3_1_27 KIDNK--GNIDVGGNQ-SVGILGMAYREGSSHN-PIVNEFG-GK-LGEGTVNITNE--KD
3_1_36A2 KIDNK--GNIDVGGNQ-SVGILGMAYREGSSHN-PIVNEFG-GK-LGEGTVNITNE--KD
MGYG_01347 KIDNK--GNIDVGGNQ-SVGILGMAYREGSSHN-PIVNEFG-GK-LGEGTVNITNE--KD
49256 DVKNE--GNINVGGKQ-SVGILALAYRENPNTGVSLGAEFGTGA-VNQGKINVTNT--SN
KCOM_2931 KIDNK--GNIDVGGNQ-SVGILGMAYREGSSHN-PIVNEFG-GK-LGEGTVNITNE--KD
THCT14A3 KIDNK--GNIDVGGNQ-SVGILGMAYREGSSHN-PIVNEFG-GK-LGEGTVNITNE--KD
ATCC_23726 KVDNK--GTIDVGGDQ-SVGILGMAYREGSSNN-PIVNEFG-GK-SGEGTVNITNE--KD
KCOM_1250 KVDNK--GTIEAGGKE-SVGVLAMAYGE--SGGVTQKDQFG-GK-SGEGTFSVTNS--GK
25586 KVDNK--GTIDVGGDQ-SVGILGMAYRKGSSNN-PIVNEFG-GK-SGEGTVNITNE--KD
ATCC_25586 KVDNK--GTIDVGGDQ-SVGILGMAYRKGSSNN-PIVNEFG-GK-SGEGTVNITNE--KD
ChDC_F317 KVDNK--GTIEAGGKE-SVGVLAMAYGE--SGGVTQKDQFG-GK-SGEGTFSVTNS--GK
KCOM_1322 KVDNK--GTIEAGGKE-SVGVLAMAYGE--SGGVTQKDQFG-GK-SGEGTFSVTNS--GK
FNP ITKNS--GNINVGGKN-SIGILGLSYRINNNGA-AITND-G----FGDGKINITNESTGN
Fn12230 KVDNK--GTINVGGES-SIGILGLSYRTDDKGT-LKRNEFG-AK-PNAGDVVVVNN--GK
THCT15E1 TLTNEASGKINITTQGVGMAAFTSANPLQTYGT-DKKITDGTLT-ATDKTFEIINR--GQ
THCT7E2 KLENK--GTMNLGAN--SVGIF-------SKGDTAAGYIIG-GN-TYKGSVS--NS--GT
ChDC_F306 EVTNE--GKINVGGKN-AIGILGLAYRTNTAGT-PLGAEFGTGA-ANQGRTTILNK--GK
KCOM_1275 KVDNK--GNIEAGGTD-SVGILALGYGE--SGGVAQKNQFG-GK-TGEGNITVTNS--GS
NCTC10562 KVDNK--GNIEAGGTD-SVGILALGYGE--SGGVAQKNQFG-GK-TGEGNITVTNS--GS
#####
1750 1760 1770 1780 1790 1800
=========+=========+=========+=========+=========+=========+
4_8 VTMANNDAIGIYVKNNNTTTVST-NHKVTNSGTIEVKESASKTAIGIYADKSTVIPKDGT
KCOM_1325 IKMSGKDAIGIYAMNNNTDTTVT-SHLVTNKGTVEVGDSGEKTAVGIYAKGVNVKPESGK
7_1 IKMSGKDAIGIYAMNNNTDTTVT-SHLVTNKGTVEVGDSGEKTAVGIYAKGVNVKPESGK
ChDC_F332 IKMSGKDAIGIYAMNNNTDTTVT-SHLVTNKGTVEVGDSGEKTAVGIYAKGVNVKPESGK
THCT6B3 ITMSDDDAIGIYAKNNNTSAASD-DYKVTNTGTIEVKKSVSKTAIGIYADKSTVLPKDGT
FNA INLDGQKAVGIYIENNDSNKTATHTIEATNEAN-------------------------GV
THCT7A2 VSLDGEGATGIFAKNNKAGATLT-NAIATNDTT-------------------------GK
THCT5A4 INLDGQGATGVFAKNNKAGATLT-NAIATNDTT-------------------------GK
KCOM_1279 VNLDGEGATGIFTKNNNSSATRA-TATAINDAA-------------------------GV
51190 IKMSGKDAIGIYAMNNNTDTTVT-SHLVTNKGTVEVGDSGEKTAVGIYAKGVNVKPEGGK
KCOM_1231 IKMSGKDAIGIYAMNNNTDTTVT-SHLVTNKGTVEVGDSGEKTAVGIYAKGVNVKPESGK
3_1_27 IKMSGKDAIGIYAINNNPDKTVT-THLVTNKGNIEVGDSDEKTAVGIYVKEVNVKPEGGK
3_1_36A2 IKMSGKDAIGIYAINNNPDKTVT-THLVTNKGNIEVGDSDEKTAVGIYVKEVNVKPEGGK
MGYG_01347 IKMSGKDAIGIYAINNNPDKTVT-THLVTNKGNIEVGDSDEKTAVGIYVKEVNVKPEGGK
49256 ITMSDDDAIGIYAKNNNTSAASN-DYKVTNTGTIEVKKSVSKTAIGIYADKSTILPKGGT
KCOM_2931 IKMSGKDAIGIYAINNNPDKTVT-THLVTNKGNIEVGDSDEKTAVGIYVKEVNVKPEGGK
THCT14A3 IKMSGKDAIGIYAINNNPDKTVT-THLVTNKGNIEVGDSDEKTAVGIYVKEVNVKPEGGK
ATCC_23726 IKMSGKDAIGIYAMNNNPDKTVT-SHLVINKGTVEVGDSAEKTAVGIYAKGVDVKPESGK
KCOM_1250 ITMSDDDAIGIYAKNNNNSAASN-DYKVTNTGTIEVKKSVSKTAIGIYADKSTVLPKDGT
25586 IKMSGKDAIGIYAMNNKAGSSST-EHIVKNTGNIEIGDSVEKTAVGIYAKGVDVKPESGK
ATCC_25586 IKMSGKDAIGIYAMNNKAGSSST-EHIVKNTGNIEIGDSVEKTAVGIYAKGVDVKPESGK
ChDC_F317 ITMSDDDAIGIYAKNNNTSAASN-DYKVTNTGTIEVKKSVSKTAIGIYADKSTVLPKDGT
KCOM_1322 ITMSDDDAIGIYAKNNNTSAASN-DYKVTNTGTIEVKKSVSKTAIGIYADKSTVLPKDGT
FNP ISLDGKAAIGMLINNNKTNNYSS-DYRGRN--L-------------------------GK
Fn12230 INLDGQKAVGIYIENNDSNKTATHTIEATNEVN-------------------------GV
THCT15E1 ITVNGNKSVGLYGDTNGTSALLS-ASNGSITNS-------------------------GK
THCT7E2 IASTGK-AIGV--TYNGTGAGVT-DTRITNDTT-------------------------GK
ChDC_F306 VNLDGEGATGIFTKNNNSSATRA-TATATNDAT-------------------------GI
KCOM_1275 VTMANNDAIGIYVKNNNTTTVST-NHKVTNSGTIEVKESASKTAIGIYADKSTVIPKDGT
NCTC10562 VTMANNDAIGIYVKNNNTTTVST-NHKVTNSGTIEVKESASKTAIGIYADKSTVIPKDGT
1810 1820 1830 1840 1850 1860
=========+=========+=========+=========+=========+=========+
4_8 IKI-GKKAVGIYADNSAIGSGTDNLGK--------------------IDFAG-------E
KCOM_1325 IKI-GKKAVGIYAEDSQVGEANKDLGT--------------------VDFNG-------D
7_1 IKI-GKKAVGIYAEDSQVGEANKDLGT--------------------VDFNG-------D
ChDC_F332 IKI-GKKAVGIYAEDSQVGEANKDLGT--------------------VDFNG-------D
THCT6B3 IKI-GEKAVGIYAKNSIVGVAGDNLGN--------------------IDFNG-------A
FNA ITMSGKKGIGMASKLGNL----VNKGK--------------------INITA-------D
THCT7A2 ITTTGIKSVGMSGERANI----INRGT--------------------INVNG-------Q
THCT5A4 ITTTGIKSVGMSGERANI----INRGT--------------------INVNG-------Q
KCOM_1279 LTLSGNKSVGMSGEKATL----TNTGT--------------------IDIKG-------Q
51190 IKI-GKKAVGIYAEDSQVGEANKDLGT--------------------IDFNG-------D
KCOM_1231 IKI-GKKAVGIYAEDSQVGEANKDLGT--------------------VDFNG-------D
3_1_27 IKI-GKEAVGIYAEDSNVGETNKDLGT--------------------IDFNG-------D
3_1_36A2 IKI-GKEAVGIYAEDSNVGETNKDLGT--------------------IDFNG-------D
MGYG_01347 IKI-GKEAVGIYAEDSNVGETNKDLGT--------------------IDFNG-------D
49256 IKI-GEKAVGIYAKNSIVGVAGDNLGN--------------------IDFNG-------A
KCOM_2931 IKI-GKEAVGIYAEDSNVGETNKDLGT--------------------IDFNG-------D
THCT14A3 IKI-GKEAVGIYAEDSNVGETNKDLGT--------------------IDFNG-------D
ATCC_23726 IKI-GKKAVGIYAEDSNVGEVNKDLGT--------------------IDFNG-------D
KCOM_1250 IKI-GEKAVGIYAKDSIVGVAGNNLGD--------------------IDFNG-------A
25586 IKI-GKKAVGIYAEDSQVGEANKDLGT--------------------VDFNG-------D
ATCC_25586 IKI-GKKAVGIYAEDSQVGEANKDLGT--------------------VDFNG-------D
ChDC_F317 IKI-GEKAVGIYAKDSIVGVAGNNLGD--------------------IDFNG-------A
KCOM_1322 IKI-GEKAVGIYAKDSIVGVAGNNLGD--------------------IDFNG-------A
FNP INILGDNGIGMFAKSSEI----YNSKN--------------------ININSN------Q
Fn12230 ITMSGKKGIGMASKLGNL----VNKGK--------------------INITA-------D
THCT15E1 LTLTGDEAVGIVSKRATV----NLNGTGSSDIVVGKKGIGVYAEKSPVTISSNYGVEVKD
THCT7E2 INLAGEGSVGIYGLGSNY------------------------------------------
ChDC_F306 LTLSGNKSVGMSGEKSTL----TNTGT--------------------INIQG-------Q
KCOM_1275 IKI-GKKAVGIYADDSAIGSGTDNLGK--------------------IDFAG-------E
NCTC10562 IKI-GKKAVGIYADNSAIGSGTDNLGK--------------------IDFAG-------E
############
1870 1880 1890 1900 1910 1920
=========+=========+=========+=========+=========+=========+
4_8 SGVGIYLKGSSS--------------------------------TLTG------------
KCOM_1325 DGVGIYLKGSGS--------------------------------NLLG------------
7_1 DGVGIYLKGSGS--------------------------------NLLG------------
ChDC_F332 DGVGIYLKGSGS--------------------------------NLLG------------
THCT6B3 NGVGIYLK-DNS--------------------------------TLLG------------
FNA QGTGMFVETDNN-----------------------------RTANLIN------------
THCT7A2 EGTGMFAKSSS---------------------------------RIEN------------
THCT5A4 EGTGMFAKSSS---------------------------------RIEN------------
KCOM_1279 ESTGMFAKDSS---------------------------------EMTN------------
51190 DGVGIYLKGSGS--------------------------------KLVG------------
KCOM_1231 DGVGIYLKGSGS--------------------------------NLLG------------
3_1_27 NGVGIYLKGSGS--------------------------------NLLG------------
3_1_36A2 NGVGIYLKGSGS--------------------------------NLLG------------
MGYG_01347 NGVGIYLKGSGS--------------------------------NLLG------------
49256 NGVGIYLK-DNS--------------------------------TLLG------------
KCOM_2931 NGVGIYLKGSGS--------------------------------NLLG------------
THCT14A3 NGVGIYLKGSGS--------------------------------NLLG------------
ATCC_23726 DGVGIYLKGSGS--------------------------------NLLG------------
KCOM_1250 NGVGIYLK-DNS--------------------------------TLLG------------
25586 DGVGIYLKGSGS--------------------------------NLLG------------
ATCC_25586 DGVGIYLKGSGS--------------------------------NLLG------------
ChDC_F317 NGVGIYLK-DNS--------------------------------TLLG------------
KCOM_1322 NGVGIYLK-DNS--------------------------------TLLG------------
FNP QGIGMFGYKNS---------------------------------LVKN------------
Fn12230 QGTGMFVETDNN-----------------------------RTANLIN------------
THCT15E1 GGTGIFVKNDGSTLSSASNTFELKYSGTAAGTGVGLFYEGGTGANIINGTNVKLVDTVGT
THCT7E2 --------------------------------------------NILN------------
ChDC_F306 ESTGMFAKDSS---------------------------------EMTN------------
KCOM_1275 SGVGIYLKGSSS--------------------------------TLTG------------
NCTC10562 SGVGIYLKGSSS--------------------------------TLTG------------
1930 1940 1950 1960 1970 1980
=========+=========+=========+=========+=========+=========+
4_8 ---------------------------------------SDVILKQSTSGTFKGKVGILV
KCOM_1325 ---------------------------------------NKVTLTQSKDS--KNKVGILA
7_1 ---------------------------------------NKVTLTQSKDS--KNKVGILA
ChDC_F332 ---------------------------------------NKVTLTQSKDS--KNKVGILA
THCT6B3 ---------------------------------------NKVTLKQSATGTLTGKVGILA
FNA ------------------------------------ETSGTISIGNSTSES-VLRTGMFT
THCT7A2 --------------------------------------SGTINIIASTSAS-KPNIGMFT
THCT5A4 --------------------------------------SGTINIIASTSAS-KPNIGMFT
KCOM_1279 --------------------------------------NGTINLVDSTSAD-KPNIGMFT
51190 ---------------------------------------NKVTLTQSKDS--KNKVGILA
KCOM_1231 ---------------------------------------NKVTLTQSKDS--KNKVGILA
3_1_27 ---------------------------------------NKVTLTQSKDS--KNKVGILA
3_1_36A2 ---------------------------------------NKVTLTQSKDS--KNKVGILA
MGYG_01347 ---------------------------------------NKVTLTQSKDS--KNKVGILA
49256 ---------------------------------------NKVTLKQSATGTLAGKVGILA
KCOM_2931 ---------------------------------------NKVTLTQSKDS--KNKVGILA
THCT14A3 ---------------------------------------NKVTLTQSKDS--KNKVGILA
ATCC_23726 ---------------------------------------NKVTLTQSKDS--KNKVGILA
KCOM_1250 ---------------------------------------NKVTLKQTATGTLAGKVGILA
25586 ---------------------------------------NKVTLTQSKDS--KNKVGILA
ATCC_25586 ---------------------------------------NKVTLTQSKDS--KNKVGILA
ChDC_F317 ---------------------------------------NKVTLKQTATGTLAGKVGILA
KCOM_1322 ---------------------------------------NKVTLKQTATGTLAGKVGILA
FNP ------------------------------------EVTGVINLKNSLLGN-KPNIGMYT
Fn12230 ------------------------------------ETSGTISIGNSTSES-VLRTGMFT
THCT15E1 TEGLIGVYTAGGGKLTNNGKITGDKGYGIISNGAEIENTSDITFTNPLTSS-KPSVGILT
THCT7E2 --------------------------------------KGEITLGNSSNISTSPNVGVYT
ChDC_F306 --------------------------------------NGTINLVDSASAD-KPNIGMFT
KCOM_1275 ---------------------------------------SNVTLKQSTSGTFKGKVGILV
NCTC10562 ---------------------------------------SNVTLKQSTSGTFKGKVGILV
1990 2000 2010 2020 2030 2040
=========+=========+=========+=========+=========+=========+
4_8 ARETASTITTEVKTKDGSDTIDDVIAYYSKNNGTLTVQSSFELNKRSVGIYGAVNGSTPE
KCOM_1325 DRGTSSIIKTEVAVGT----LNNVIAYYSKGNHEFNVQSNVTLNENSIGISG------ED
7_1 DRGTSSIIKTEVAVGT----LNNVIAYYSKGNHEFNVQSNVTLNENSIGISG------ED
ChDC_F332 DRGTSSIIKTEVAVGT----LNNVIAYYSKGNHEFNVQSNVTLNENSIGISG------ED
THCT6B3 DSVTNKTFNTEVVADTG---VNDVIAYYSKDNGTLTVQADISLNENSTGITG----TESE
FNA KNQNVKIVNK----------------------------GTIDAGNNSYAIYG-------K
THCT7A2 EDQNTEIHNN----------------------------KDIIGGNNTYGIYG-------K
THCT5A4 EDQNTEIHNN----------------------------KDIIGGNNTYGIYG-------K
KCOM_1279 EDKNTVIHNN----------------------------KDIVGGNNTYGIYG-------K
51190 DRGTNSIIKTEVAVGT----LNNVIAYYSKGNNELNVQSNVTLNENSIGISG------EG
KCOM_1231 DRGTSSIIKTEVAVGT----LNNVIAYYSKGNHEFNVQSNVTLNENSIGISG------ED
3_1_27 ERGTSSIIKTEVAVGN----LNNVIAYYSKGDYELTVQSNVTLNENSIGISG------EG
3_1_36A2 ERGTSSIIKTEVAVGN----LNNVIAYYSKGDYELTVQSNVTLNENSIGISG------EG
MGYG_01347 ERGTSSIIKTEVAVGN----LNNVIAYYSKGDYELTVQSNVTLNENSIGISG------EG
49256 DTITNKTLNTEVVADTG---VNDVIAYYSKNNGTLTVQADISLNENSTGITG----ADSE
KCOM_2931 ERGTSSIIKTEVAVGN----LNNVIAYYSKGDYELTVQSNVTLNENSIGISG------EG
THCT14A3 ERGTSSIIKTEVAVGN----LNNVIAYYSKGDYELTVQSNVTLNENSIGISG------EG
ATCC_23726 DRGTSSIIKTEVAVGA----LNNVIAYYSKGNHEFNVQSNVTLNENSIGISG------EG
KCOM_1250 DTLTNKTLNTEVVADTG---VNDVIAYYSKGNGALTVEADISLNENSTGITG----GDTE
25586 DRGTSSIIKTEVAVGA----LNNVIAYYSKGNHEFNVQSNVTLNENSIGISG------ED
ATCC_25586 DRGTSSIIKTEVAVGA----LNNVIAYYSKGNHEFNVQSNVTLNENSIGISG------ED
ChDC_F317 DTLTNKTLNTEVVADTG---VNDVIAYYSKGNGALTVEADISLNENSTGITG----GDTE
KCOM_1322 DTLTNKTLNTEVVADTG---VNDVIAYYSKGNGALTVEADISLNENSTGITG----GDTE
FNP DDLNTRLENY----------------------------GSIIGGNNTYGIYG-------K
Fn12230 KNQNVKIVNK----------------------------GTIDAGNNSYAIYG-------K
THCT15E1 Q-AGDKITNT----------------------------GVVTVGENSVGIFG-------K
THCT7E2 AVETVSIKND----GT----------------------GKITAGNNSVGAYG-------Y
ChDC_F306 EDKNTVIHNN----------------------------KDIIGGNNTYGIYG-------K
KCOM_1275 ARETASTITTEVKTKDGSDTIDDVIAYYSKNNGTLTVQSSFELNKRSVGIYGAVNGSTPE
NCTC10562 ARETASTITTEVKTKDGSDTIDDVIAYYSKNNGTLTVQSSFELNKRSVGIYGAVNGSTPE
2050 2060 2070 2080 2090 2100
=========+=========+=========+=========+=========+=========+
4_8 NLVY---NGSKTMKLGEKSTGIFGKG--------NISFASGSNIELNGDKSVGVFA-TES
KCOM_1325 DLLYGDGTNTYTMKLGKSSTGLFGTK--------KIGLKDKTNIELNGENSVGAYA-SGA
7_1 DLLYGDGTNTYTMKLGKSSTGLFGTK--------KIGLKDKTNIELNGENSVGAYA-SGA
ChDC_F332 DLLYGDGTNTYTMKLGKSSTGLFGTK--------KIGLKDKTNIELNGENSVGAYA-SGA
THCT6B3 KLVY---SGSKTMKLGQKSTGIFGQK--------NIDFSNGSNIELNGNSSVGVFA-KGT
FNA DVQL---TSTSKLKVGDNGVGVFTTSTT--PATNNIDIQAGAKINIGNKEAVGVFVGTDA
THCT7A2 TVNV---GTNGKIKVGDNSVGIYSNGQYSSSATPTVNLTSGTVIEVGNNQAVGVFT-TGK
THCT5A4 TVNV---GTNGKIKVGDNSVGIYSNGQYSSSATPTVNLTSGTVIEVGNNQAVGVFT-TGK
KCOM_1279 IVNL---GAAGKIKVGDNSVGIFSNGKHAAGSTPTINLVANSKIEVGKNESVGVFT-TGE
51190 DLLYGDGTNTYTMKLGKSSTGLFGTK--------KIGLKDKTNIELNGENSVGAYA-SGA
KCOM_1231 DLLYGDGTNTYTMKLGKSSTGLFGTK--------KIGLKDKTNIELNGENSVGAYA-SGA
3_1_27 DLLYGNGTNPYIMKLGKGSTGLFGTK--------KIALKANTNIELNGEKSVGAYA-SGA
3_1_36A2 DLLYGNGTNPYIMKLGKGSTGLFGTK--------KIALKANTNIELNGEKSVGAYA-SGA
MGYG_01347 DLLYGNGTNPYIMKLGKGSTGLFGTK--------KIALKANTNIELNGEKSVGAYA-SGA
49256 NLVY---SGSKTMKLGQKSTGIFGQK--------NIDFSNGSNIELNGNSSVGVFA-KGT
KCOM_2931 DLLYGNGTNPYIMKLGKGSTGLFGTK--------KIALKANTNIELNGEKSVGAYA-SGA
THCT14A3 DLLYGNGTNPYIMKLGKGSTGLFGTK--------KIALKANTNIELNGEKSVGAYA-SGA
ATCC_23726 DLQYGDGTNPYIMKLGKGSTGLFGTK--------NIVLKDKTNIELNGENSVGAYA-SGA
KCOM_1250 DLVY---SGSKTMKLGKKSTGIYGQK--------NINFASGSNIELNGDKSVGIFA-KGT
25586 DLLYGDGTNTYTMKLGKGSTGLFGTK--------KIGLKDKTNIELNGENSVGAYA-SGA
ATCC_25586 DLLYGDGTNTYTMKLGKGSTGLFGTK--------KIGLKDKTNIELNGENSVGAYA-SGA
ChDC_F317 DLVY---SGSKTMKLGKKSTGIYGQK--------NINFASGSNIELNGDKSVGIFA-KGT
KCOM_1322 DLVY---SGSKTMKLGKKSTGIYGQK--------NINFASGSNIELNGDKSVGIFA-KGT
FNP NI-I---HQGGKIKLRDNSIGIFSNTKN----NNTTVTSTNGEIEVGNNKAIGILV-SGS
Fn12230 DVQL---TSTSKLKIGDNGVGVFTTSTT--PATNNIDIQAGAKINIGNKEAVGVFVGTDA
THCT15E1 EI-----LQKGIVTVGNGGTGLYSEG-------GNVTLDSTSKINTGANKAVGVFT-KGA
THCT7E2 DI-----ENGGNVTVGDNGVAIYSKRKAGGPST----VTNTGNITVGANNATALFL-ENG
ChDC_F306 TINL---GATGQIKVGDNSVGIFSNGEHAAGSTPTIDLAANSKIEVGKNEAVGVFT-TGE
KCOM_1275 NLVY---NGSKTMKLGEKSTGIFGKG--------NISFASGSNIELNGEKSVGVFA-TES
NCTC10562 NLVY---NGSKTMKLGEKSTGIFGKG--------NISFASGSNIELNGDKSVGVFA-TES
########## ##########
2110 2120 2130 2140 2150 2160
=========+=========+=========+=========+=========+=========+
4_8 TGI-INSEGNLKFSKEKSIGLYGLNGATINDKTASMDFSNANAKNNIGVYLAGAKWNDNR
KCOM_1325 NGV-ITSEGKIKFLKESSIGLYGAKGATINDKTASMDFTNANAKNNIGVYLAGANW--ER
7_1 NGV-ITSEGKIKFLKENSIGLYGAKGATINDKTASMDFTNANAKNNIGVYLAGANW--ER
ChDC_F332 NGV-ITSEGKIKFLKENSIGLYGAKGATINDKTASMDFTNANAKNNIGVYLAGANW--ER
THCT6B3 SGV-INSNGNIKFAKENSIGLYGLNGATVNDNTASMNFTNANAKNNIGTYLAGAKWVDSR
FNA GSK-VTAN-----------------GVRINDAGSNMTIGN----NSYGYVIKG-------
THCT7A2 NQN-ISSQ-------------------------ADMKIGD----SSYGYVVKG-------
THCT5A4 NQN-ISSQ-------------------------ADMKIGD----SSYGYVVKG-------
KCOM_1279 NQV-IKSD-------------------------GDMKIGD----SSYGFVIRG-------
51190 DGE-ITSEGTIKFLKEKTIGLYGADGATIKDKT-SMDFSNVNAKNNIGVYLAGANW--ER
KCOM_1231 NGV-ITSEGKIKFLKEKTIGLYGADGATIKDKT-SMDFNNANAKNNIGVYLAGANW--ER
3_1_27 NGV-ITSEGKIKFLKENSIGLYGAKGATINDKTASMDFTNANAKNNIGAYLAGAKWVDSR
3_1_36A2 NGV-ITSEGKIKFLKENSIGLYGAKGATINDKTASMDFTNANAKNNIGAYLAGAKWVDSR
MGYG_01347 NGV-ITSEGKIKFLKENSIGLYGAKGATINDKTASMDFTNANAKNNIGAYLAGAKWVDSR
49256 SGV-INSNGNIKFTKENSIGLYGANGATVNDNTASMDFTNANAKNNIGAYLAGAKWVDNR
KCOM_2931 NGV-ITSEGKIKFLKENSIGLYGAKGATINDKTASMDFTNANAKNNIGAYLAGAKWVDSR
THCT14A3 NGV-ITSEGKIKFLKENSIGLYGAKGATINDKTASMDFTNANAKNNIGAYLAGAKWVDSR
ATCC_23726 SGV-ITSEGKIKFLKEKSIGLYGANGATVKDKT-TMDFSNANAKNNIGVYLAGAKW--DI
KCOM_1250 SGI-VSSNGNIKFTKENSIGLYGANGATINDKIASMDFTNTNAKNNIGAYLAGAKWIDSR
25586 DGK-ITSEGKIKFLKEKSIGLYGANGATVKDKT-TMDFSDANAKNNMGAYLAGAKW--ER
ATCC_25586 DGK-ITSEGKIKFLKEKSIGLYGANGATVKDKT-TMDFSDANAKNNMGAYLAGAKW--ER
ChDC_F317 SGV-ISSNGNIKFTKENSIGLYGANGATINDKIASMDFTNTNAKNNIGAYLAGAKWVDSR
KCOM_1322 SGV-ISSNGNIKFTKENSIGLYGANGATINDKIASMDFTNTNAKNNIGAYLAGAKWVDSR
FNP KSSNITNT-------------------------AKMTIGN----NSFGFVLRS-------
Fn12230 ASK-VTAN-----------------GVRINDAGSNMTIGN----NSYGYVIKG-------
THCT15E1 GQT-VTAS-----------------------AGSTMTIGD----SSFGFLNEG-------
THCT7E2 GNL--------------------------NLNAGTLNVGA----GSYGVVAIG-------
ChDC_F306 NQV-IKSE-------------------------GDMKIGD----GSYGFVIRG-------
KCOM_1275 TGI-INSEGNLKFSKEKSIGLYGLNGATINDKTASMDFSNANAKNNIGVYLAGAKWNDNR
NCTC10562 TGI-INSEGNLKFSKEKSIGLYGLNGATINDKTASMDFSNANAKNNIGVYLAGAKWNDNR
2170 2180 2190 2200 2210 2220
=========+=========+=========+=========+=========+=========+
4_8 TAAYTFNSNHSKNNIYLFAQGSRINGTDTGSTVTLKNDFQVAPGGSASPVEKTIGMYFDT
KCOM_1325 DSALTFSSTHEKGNIYLFAQGGSEGATDKGNKITLKNIFNVSPSNDPTGNEKTIGMYLDT
7_1 DSALTFSSTHEKGNIYLFAQGGSEGATDKGNKITLKNIFNVSPSNDPTGNEKTIGMYLDT
ChDC_F332 DSALTFSSTHEKGNIYLFAQGGSEGATDKGNKITLKNIFNVSPSNDPTGNEKTIGMYLDT
THCT6B3 TTAYTFNSDHSKNNIYLFAQGSRNNGTDIGSTATLKNEFKVNPSGSASSTAKTIGMYFNT
FNA -------------------RGT-RFTNSAAGTADLNTKAVYLYSDDQTGV----------
THCT7A2 -------------------TGT-KLTTNSPNPVTVGNDTVFAYSTDTSGN----------
THCT5A4 -------------------TGT-KLTTNSPNPVTVGNDTVFAYSTDTSGN----------
KCOM_1279 -------------------KGT-KLFTNNTNGVTLGNDAVFAYSADTTGN----------
51190 DTALTFSSAHEKGNIYLFAQGGSEGATDKGNKITLKNIFNVSPSNDPTGNEKTIGMYLDT
KCOM_1231 DSALTFSSIHEKGNIYLFAQGGSEGATDKGNKITLKNIFNVSPSNDPTGNEKTIGMYLDT
3_1_27 SGAYTFSLNHAGNNIYLFAQGGNDGTTDLGSTATLNNEFKVNPSGSATSTAKAIGMYFNT
3_1_36A2 SGAYTFSLNHAGNNIYLFAQGGNDGTTDLGSTATLNNEFKVNPSGSATSTAKAIGMYFNT
MGYG_01347 SGAYTFSLNHAGNNIYLFAQGGNDGTTDLGSTATLNNEFKVNPSGSATSTAKAIGMYFNT
49256 TAAYTFNSDHSKNNIYLFAQGSRNNGTDIGSTATLKNEFKVNPSGSASSTAKTIGMYFNT
KCOM_2931 SGAYTFSLNHAGNNIYLFAQGGNDGTTDLGSTATLNNEFKVNPSGSATSTAKAIGMYFNT
THCT14A3 SGAYTFSLNHAGNNIYLFAQGGNDGTTDLGSTATLNNEFKVNPSGSATSTAKAIGMYFNT
ATCC_23726 DRALTFDSAHEKGNIYLFAQG--------GSTATLKNGFDITPLTAPTGNNRTIGMYLDT
KCOM_1250 SGAYTFSPDHARNNIYLFAQGGNDGTTDLGSTATLNNEFKVNPSGSATSTAKAIGMYFNT
25586 DSVLTFSSAHEKGNIYLFAQGGSEGATDKGSTVTLKNTFKVSPDGTATNKNKTIGMYLDT
ATCC_25586 DSVLTFSSAHEKGNIYLFAQGGSEGATDKGSTVTLKNTFKVSPDGTATNKNKTIGMYLDT
ChDC_F317 SGAYTFSPDHARNNIYLFAQGGNDGTTDLGSTATLNNEFKVNPSGSATSTAKAIGMYFNT
KCOM_1322 SGAYTFSPDHARNNIYLFAQGGNDGTTDLGSTATLNNEFKVNPSGSATSTAKAIGMYFNT
FNP -------------------NGS-TLNSNYTNETKLKNSSVYIYSADVNGN----------
Fn12230 -------------------RGT-RFTNSAAGTADLNTKAVYLYSDDQTGV----------
THCT15E1 -------------------TGN-TINSNVTN-QTLGNDGTYIYSSDRTGV----------
THCT7E2 -------------------NDSFTYNNNAAVNVNLGNGSTYFYSNNPTTN----------
ChDC_F306 -------------------KGT-KLFTHNSNGVTLGNDAVFAYSADKTGN----------
KCOM_1275 TAAYTFNSDHSKNNIYLFAQGSRINGTDTGSTVTLKNDFQVAPGGSASSAEKTIGMYFDT
NCTC10562 TAAYTFNSDHSKNNIYLFAQGSRINGTDTGSTVTLKNDFQVAPGGSASPAEKTIGMYFDT
2230 2240 2250 2260 2270 2280
=========+=========+=========+=========+=========+=========+
4_8 TVKG-GTFAENKVDMTNANA------KVSVTNKGIGLYTKAEATSSGKNNIIEKIKVSST
KCOM_1325 AVKGKSTYVDNTVDMSDGNA------KVSVTKKAIGIYAK-NADNS-KNNIINTLKVSSA
7_1 AVKGKSTYVDNTVDMSDGNA------KVSVTKKAIGIYAK-NADNS-KNNIINTLKVSSA
ChDC_F332 AVKGKSTYVDNTVDMSDGNA------KVSVTKKAIGIYAK-NADNS-KNNIINTLKVSSA
THCT6B3 AVKGESTFVDNTLDMTNANA------KISVTNSGIGIYTK-NATGSSKNNIINKIKVSST
FNA --------INSAINLTSKGSAAGTDIKNATGGQNYGLYAAGTVTNTGNIDF-------SK
THCT7A2 --------IENRTTLT------------ATGSKNYGIYAAGNSTNLGDMNF-------GS
THCT5A4 --------IENRTTLT------------ATGSKNYGIYAAGNSTNLGDMNF-------GS
KCOM_1279 --------IENKTTLT------------ATGSKNYGLYAAGVVNNLADINF-------GT
51190 AVKGKSTYVDNTVDMSNGNA------KVSVTKKAIGIYAK-NADNS-KNNIINTLKVLSD
KCOM_1231 AVKGKSTYVDNTVDMSDGNA------KVSVTKKAIGIYAK-NADNS-KNNIINTLKVSSD
3_1_27 AVKDKTTFVDNTLNMTASNA------KISVTNSGIGVYAK-NTTGSGKNNIINKINVSSS
3_1_36A2 AVKDKTTFVDNTLNMTASNA------KISVTNSGIGVYAK-NTTGSGKNNIINKINVSSS
MGYG_01347 AVKDKTTFVDNTLNMTASNA------KISVTNSGIGVYAK-NTTGSGKNNIINKINVSSS
49256 AVKGESTFVDNTLDMTGSNA------KVSVTNSGIGVYAK-NTTGSGKNNIINKIKVSST
KCOM_2931 AVKDKTTFVDNTLNMTASNA------KISVTNSGIGVYAK-NTTGSGKNNIINKINVSSS
THCT14A3 AVKDKTTFVDNTLNMTALNA------KISVTNSGIGVYAK-NTTGSGKNNIINKINVSSS
ATCC_23726 AVKGGATTADNTVDMSDGNA------KISVTKKAIGIYAK-NVDNS-KNNIINKIKVLSD
KCOM_1250 AVKDKTTFVDNTLNMTASNA------KISVINSGIGVYAK-NTTGSGKNNIINKINVSSS
25586 AVKGKSTYVDNTIDMSNNNA------KVEVEKSGIGIYTK-NTTGSGKNNIINTLKVSSD
ATCC_25586 AVKGKSTYVDNTIDMSNNNA------KVEVEKSGIGIYTK-NTTGSGKNNIINTLKVSSD
ChDC_F317 AVKDKTTFVDNTLNMTASNA------KISVINSGIGVYAK-NTTGSGKNNIINKINVSSS
KCOM_1322 AVKDKTTFVDNTLNMTASNA------KISVINSGIGVYAK-NTTGSGKNNIINKINVSSS
FNP --------IFNRTPLK------------TTGDKNYGIYATGNVTNFANMNL-------AS
Fn12230 --------INSAINLTSKGSAVGTDLKNATGGQNYGLYAAGTVTNTGNMDF-------SK
THCT15E1 --------VNNNTALT------------STGSYNYGLYSAGTVTNNADINF-------GT
THCT7E2 --------FTNNVALN------------TTSKGVYGISTVGTVTNSA--NF-------TL
ChDC_F306 --------IENKTTLT------------STGSKNYGLYAAGIVNNFADINF-------GT
KCOM_1275 TVKG-GTFAENKVDMTNANA------KVSVTNKGIGLYTKAEATSSGKNNIIEKIKVSST
NCTC10562 TVKG-GTFAENKVDMTNANA------KVSVTNKGIGLYTKAEATSSGKNNIIEKIKVSST
2290 2300 2310 2320 2330 2340
=========+=========+=========+=========+=========+=========+
4_8 GKDSVGVYNKGNLKLSGTDGLIEAKTNGIGIYGVAGKITVENTHKVEVTAAGTGMYLTGN
KCOM_1325 GQGTVGVFTDGNLKLSGNGGLIEAKNSGIGLYGNKGTVTVEGTHKVEVSSAGTGMYLTKG
7_1 GQGTVGVFTDGNLKLSGNGGLIEAKNSGIGLYGNKGTVTVEGTHKVEVSSAGTGMYLTKG
ChDC_F332 GQGTVGVFTDGNLKLSGNGGLIEAKNSGIGLYGNKGTVTVEGTHKVEVSSAGTGMYLTKG
THCT6B3 GAGSVGVFTDGDLKLSGTNGLIEAKSNGIGLYGNSGKVTVENEHKVEVTSAGTGMYMTNG
FNA GVGNVGIYSI--------------------------------------------------
THCT7A2 GIGNVGMYSI--------------------------------------------------
THCT5A4 GIGNVGMYSI--------------------------------------------------
KCOM_1279 GVGNVGIYSI--------------------------------------------------
51190 GQGTVGVFTDGNLKLSGTGGLIEAQNAGIGLYGNKGTVTVEGTHKVEVTNAGTGMYLTKG
KCOM_1231 GQGTVGVFTDGNLKLGGDGGLIEAKNSGIGLYGNKGTVTVEGTHKVEVTSAGTGMYLTKG
3_1_27 ESGSVGVFTDGNLKLSGTGGLIEAQNAGIGLYGNKGTVTVEGTHKVEVSSAGTGMYLTKG
3_1_36A2 GSGSVGVFTDGNLKLSGTGGLIEAQNAGIGLYGNKGTVTVEGTHKVEVSSAGTGMYLTKS
MGYG_01347 GSGSVGVFTDGNLKLSGTGGLIEAQNAGIGLYGNKGTVTVEGTHKVEVSSAGTGMYLTKS
49256 GTGSVGVFTDGDLKLSGTNGLIEAKTNGIGLYGNSGKVTVENEHKVEVTSAGTGMYMTNG
KCOM_2931 GSGSVGVFTDGNLKLSGNGGLIEAKNSGIGLYGNKGTVTVEGTHKVEVSSAGTGMYLTKG
THCT14A3 GSGSVGVFTDGNLKLSGNGGLIEAKNSGIGLYGNKGTVTVEGTHKVEVSSAGTGMYLTKG
ATCC_23726 GQGTVGVFTDGNLKLSGNGGLIEAQNAGIGLYGNKGTVTVEGTHKVEVTSAGTGMYLTKG
KCOM_1250 GSGSVGVFTDGDLKLSGATGLIEAKNSGIGLYGNSGKVTVDGKHKVEVTSAGTGMYMTNG
25586 GQGTVGVFTDGNLKLSGNGGLIEAKNSGIGLYGNKGKISIENTHKVEVTSAGTGIYLTKG
ATCC_25586 GQGTVGVFTDGNLKLSGNGGLIEAKNSGIGLYGNKGKISIENTHKVEVTSAGTGIYLTKG
ChDC_F317 GSGSVGVFTDGDLKLSGATGLIEAKNSGIGLYGNSGKVTVDGKHKVEVTSAGTGMYMTNG
KCOM_1322 GSGSVGVFTDGDLKLSGATGLIEAKNSGIGLYGNSGKVTVDGKHKVEVTSAGTGMYMTNG
FNP GIGNIGIFNIRD------------KNN---------------------------------
Fn12230 GIGNVGIYSI--------------------------------------------------
THCT15E1 GLGNVGIYST--------------------------------------------------
THCT7E2 GDESVGVLYN--------------------------------------------------
ChDC_F306 GVGNVGIYSI--------------------------------------------------
KCOM_1275 GKDSVGVYNKGNLKLSGTDGLIEAKTNGIGIYGVAGKITVENTHKVEVTAAGTGMYLTGN
NCTC10562 GKDSVGVYNKGNLKLSGTDGLIEAKTNGIGIYGVAGKITVENTHKVEVTAAGTGMYLTGN
2350 2360 2370 2380 2390 2400
=========+=========+=========+=========+=========+=========+
4_8 SYLDGGKLKLENKTVGTPAAGIYYKKGTSSDEVTHNTDLEVVSGSNLLTLYADGGIKLNN
KCOM_1325 SHLSGGKLELENKTAGTSAAGIYYE--GTGNEVNHDTDIVVTAGENLLALYAN-GLKLNN
7_1 SHLSGGKLELENKTAGTSAAGIYYE--GTGNEVNHDTDIVVTAGENLLALYAN-GLKLNN
ChDC_F332 SHLSGGKLELENKTAGTSAAGIYYE--GTGNEVNHDTDIVVTAGENLLALYAN-GLKLNN
THCT6B3 SHLSGGTLELENKTTGTTAAGIYYTKGTSSDEVTHNTKLKIDHGSDLLALYVDGGIKLNN
FNA ----------------------------------------------------KGGTATN-
THCT7A2 ----------------------------------------------------SGGRAVN-
THCT5A4 ----------------------------------------------------SGGRAVN-
KCOM_1279 ----------------------------------------------------AGGNATN-
51190 SHLSGGKLELENKTAGTSAAGIYYE--GTGNEVDHNTDIEVTTGENLLALYAN-GLKLNN
KCOM_1231 SHLSGGKLELENKTAGTSAAGIYYE--GTGNEVNHDTDIVVTAGENLLALYAN-GLKLNN
3_1_27 SHLSGGKLELENKTAGTSAAGIYYE--GTGNEVNHDTDIVVTAGENLLALYAN-GLKLNN
3_1_36A2 SHLSGGKLELENKTAGTSAAGIYYE--GTGNEVDHNTDIEVTAGENLLAIYAN-GLKLNN
MGYG_01347 SHLSGGKLELENKTAGTSAAGIYYE--GTGNEVDHNTDIEVTAGENLLAIYAN-GLKLNN
49256 SYLSGGTLELENKTTGTTAAGIYYTKGTSSDEVTHNTKLKIDHGSDLLALYVDGGIKLNN
KCOM_2931 SHLSGGKLELENKTAGTSAAGIYYE--GTGNEVNHDTDIVVTAGENLLALYAN-GLKLNN
THCT14A3 SHLSGGKLELENKTAGTSAAGIYYE--GTGNEVNHDTDIVVTAGENLLALYAN-GLKLNN
ATCC_23726 SHLSGGKLELENKTAGTSAAGIYYE--GTNNEVDHNTDIEVTAGENLLAIYAN-GLKLNN
KCOM_1250 SYLEGGELELKNNTAGTAAAGIYYTKGNNSNEVTHNTDLKVNSGNNLLALYADGGIKLNN
25586 SHLDGGKLELENKTAGTSAAGIYYE--GTNNEVDHNTDIEVTAGENLLAIYAN-GLKLNN
ATCC_25586 SHLDGGKLELENKTAGTSAAGIYYE--GTNNEVDHNTDIEVTAGENLLAIYAN-GLKLNN
ChDC_F317 SYLEGGELELKNNTAGTAAAGIYYTKGNNSNEVTHNTDLKVNSGNNLLALYADGGIKLNN
KCOM_1322 SYLEGGELELKNNTAGTAAAGIYYTKGNNSNEVTHNTDLKVNSGNNLLALYADGGIKLNN
FNP ----------------------------------------------------STSKAIN-
Fn12230 ----------------------------------------------------KGGTARN-
THCT15E1 ----------------------------------------------------HGGTATNL
THCT7E2 ----------------------------------------------------GTGTAKN-
ChDC_F306 ----------------------------------------------------GGGTATN-
KCOM_1275 SYLDGGKLKLENKTVGTSAAGIYYKKGTSSDEVTHNTDLEVVSGSNLLALYADGGIKLNN
NCTC10562 SYLDGGKLKLENKTVGTSAAGIYYKKGTSSDEVTHNTDLEVVSGSNLLALYADGGIKLNN
2410 2420 2430 2440 2450 2460
=========+=========+=========+=========+=========+=========+
4_8 TEIIKIGDGTNNVGAFVTGGSIFKNKGGI----TLTDS-----IKNAIGIYVEDGQAANE
KCOM_1325 NKEIIIKKGKNNVAAYITGNSTFRNKGKI----QLGESGNNGDFKSGIGVYVVDGEAINE
7_1 NKEIIIKKGKNNVAAYITGNSTFRNKGKI----QLGESGNNGDFKSGIGVYVVDGEAINE
ChDC_F332 NKEIIIKKGKNNVAAYITGNSTFRNKGKI----QLGESGNNGDFKSGIGVYVVDGEAINE
THCT6B3 IETIKIGDGTNNVGAFVTGGSIFKNKGSI----TLTDS-----IKNAIGVYVEDGQAANE
FNA ------------------------NGGTI----TLGDSNPD-------------------
THCT7A2 ------------------GNTII--KPTI----TVSASDKT-------------------
THCT5A4 ------------------GNTII--KPTI----TVSASDKT-------------------
KCOM_1279 ------------------GTSTI--RPTI----RVSKSDTV-------------------
51190 NKEILIKKGKNNVAAYITGSSIFRNKGKI----QLGESGNNGDFKSGIGVYVVDGEAINE
KCOM_1231 NKEIIIKKGKNNVAAYITGNSTFRNKGKI----QLGESGNNGDFKSGIGVYVVDGEAINE
3_1_27 NKEIIIKKGKNNVAAYITGNSTFRNKGKI----QLGHPTQN-DFESGIGVYVVDGEAINE
3_1_36A2 NKEILIKKGKNNVAAYITGNSTFKNKGKI----QLGHPTQN-DFESGIGIYVVDGEAINE
MGYG_01347 NKEILIKKGKNNVAAYITGNSTFKNKGKI----QLGHPTQN-DFESGIGIYVVDGEAINE
49256 TETIKIGDGTNNVGAFVTGGSIFKNKGGI----TLTDS-----IKNAIGVYVEDGQAANE
KCOM_2931 NKEIIIKKGKNNVAAYITGNSTFRNKGKI----QLGESGNNGDFKSGIGVYVVDGEAINE
THCT14A3 NKEIIIKKGKNNVAAYITGNSTFRNKGKI----QLGESGNNGDFKSGIGVYVVDGEAINE
ATCC_23726 NKEILIKKGKNNVAAYITGNSTFKNKGKI----QLGHPTQN-DFESGIGIYVVDGEAINE
KCOM_1250 AKTIEIGDGENNVGAFVTGNSIFKNKGKI----SLTGS-----IKNAIGVYVEDGEATNE
25586 NKEILIKKGKNNVAAYITGNSTFKNKGKI----QLGHPTQN-DFESGIGIYVVDGEAINE
ATCC_25586 NKEILIKKGKNNVAAYITGNSTFKNKGKI----QLGHPTQN-DFESGIGIYVVDGEAINE
ChDC_F317 AKTIEISDGENNVGAFVTGNSIFKNKGKI----SLTGS-----IKNAIGVYVEDGEATNE
KCOM_1322 AKTIEISDGENNVGAFVTGNSIFKNKGKI----SLTGS-----IKNAIGVYVEDGEATNE
FNP ------------------GQFGLASQPTI----TVGKSDIK-------------------
Fn12230 ------------------------NGGII----TLGDSNPD-------------------
THCT15E1 -----------------AGRSVT--VGAS----YIDPNDSL-------------------
THCT7E2 -------------------------TANI----RVGNSDVE-------------------
ChDC_F306 ------------------GNSTI--RPTI----RVSKSDTV-------------------
KCOM_1275 AKAINITDGANNVGVFVTGGSTFKNTGSIVSGSASNSS-----IKNAIGVYVEDGEAKNE
NCTC10562 AKAINITDGANNVGVFVTGGSTFKNTGSIVSGSASNSS-----IKNAIGVYVEDGEAKNE
2470 2480 2490 2500 2510 2520
=========+=========+=========+=========+=========+=========+
4_8 SGKNIGVYDYNTSG-SGTPSIGMIAKAA------SGKTAKVIN--AGNIIADGEAIGMNI
KCOM_1325 TGKTIDIYDFNDEA---GLSVGMLANAA------SGKTAKVTN--KGTINANGEVIGMVV
7_1 TGKTIDIYDFNDEA---GLSVGMLANAA------SGKTAKVTN--KGTINANGEVIGMVV
ChDC_F332 TGKTIDIYDFNDEA---GLSVGMLANAA------SGKTAKVTN--KGTINANGEVIGMVV
THCT6B3 SGKNIGVYDYNTSG-SGTPSIGMIAKAA------SGKTAKVIN--LGNIVADGEAIGMDI
FNA ---------------KSLYSIGMAAGYA------KSDAGHVIN--RGTINVNGK------
THCT7A2 ---------------NKLFGIGMAAGYT-DDEGITHQIGTVEN--YGTIKVEKD------
THCT5A4 ---------------NKLFGIGMAAGYT-DDEGITHQIGTVEN--YGTIKVEKD------
KCOM_1279 ---------------NKLYGIGMAAGYT-DDNGVTRQTGTITN--YGTIKVEKD------
51190 TGKTIDIYDFNDEA---GLSVGMLAKAA------GGKTAKIIN--AGTINANGEAIGMVV
KCOM_1231 TGKTIDIYDFNDEA---GLSVGMLANAA------SGKTAKVTN--KGIINANGEVIGMVV
3_1_27 SGKTIDIYDFENTASGGSLSVGMLANAA------SGKTAKVTN--KGTINANGEVIGMVV
3_1_36A2 SGKTIDIYDFENTASGGSLSVGMLAKAG------AGKTAKVTN--KGTINANGEVIGMVV
MGYG_01347 SGKTIDIYDFENTASGGSLSVGMLAKAG------AGKTAKVTN--KGTINANGEVIGMVV
49256 SGKNIGVYDYNTSG-SGTPSIGMIAKAA------SGKTAKVIN--MGNIVADGEAIGMDI
KCOM_2931 TGKTIDIYDFNDEA---GLSVGMLANAA------SGKTAKVTN--KGTINANGEVIGMVV
THCT14A3 TGKTIDIYDFNDEA---GLSVGMLANAA------SGKTAKVTN--KGTINANGEVIGMVV
ATCC_23726 SGKTIDIYDFENTASGGSLSVGMLAKAG------AGKTAKVTN--KGTINANGEVIGMVV
KCOM_1250 AGKDIEILDLNTSG-TGTPSIGMTAKAA------SGKTAKVTN--KGTINAKGEAIGMNV
25586 SGKTIDIYDFENTASGGSLSVGMLAKAG------AGKTAKVTN--KGTINVNGEVIGMVV
ATCC_25586 SGKTIDIYDFENTASGGSLSVGMLAKAG------AGKTAKVTN--KGTINVNGEVIGMVV
ChDC_F317 AGKDIEILDLNTSG-TGTPSIGMTAKAA------SGKTAKVTN--KGTINAKGEAIGMNV
KCOM_1322 AGKDIEILDLNTSG-TGTPSIGMTAKAA------SGKTAKVTN--KGTINAKGEAIGMNV
FNP ---------------KEIYSIGMAAGYL-DKNGTLVQTGQVEN--YGKIDVVGE------
Fn12230 ---------------KSLYSIGMAAGYA------KSDSGNIVN--NGTINVNGK------
THCT15E1 ---------------NNRYAVGMAAGFNGDGNPAKAYTGTVVN--EGTINVNGQ------
THCT7E2 ---------------NENYAIGMAT-----------KTGTIENDSTGTITV-GS------
ChDC_F306 ---------------NKLYGIGMAAGYT-DDNGVIHQTGTIIN--YGTIKVEKD------
KCOM_1275 SEKSIEVYDLNTSS-GGTLSIGMIAKAA------TGKTAKVIN--AGTIKVLGEAIGMNI
NCTC10562 SGKSIEVYDLNTSS-GGTLSIGMIAKAA------TGKTAKVIN--AGTIKVLGEAIGMNI
2530 2540 2550 2560 2570 2580
=========+=========+=========+=========+=========+=========+
4_8 ENNSEGTN--SGTITATDKELSGTNY--KSIGAYINGANAKFTNSGTISTENIGLALKDT
KCOM_1325 EDNSEGINDTGAEIVAKNEE----PL--KAIGAYVNGANAKFENKGKISAENIALVLQGT
7_1 EDNSEGINDTGAEIVAKNEE----PL--KAIGAYVNGANAKFENKGKISAENIALVLQGT
ChDC_F332 EDNSEGINDTGAEIVAKNEE----PL--KAIGAYVNGANAKFENKGKISAENIALVLQGT
THCT6B3 ENDSIGEN--SGNITAKNREVSGVEF--KSIGAYINGANAKFTNSGTISADNIGLALKDT
FNA ----------------------------NSIGMYASGSNSTIENA---------------
THCT7A2 ----------------------------NGIGMYATGRGSKAINR---------------
THCT5A4 ----------------------------NGIGMYATGRGSKAINR---------------
KCOM_1279 ----------------------------NGIGMYATGSGSKAINR---------------
51190 ENDSEGLNDTGAEIVAKNEE----PL--KAIGAYINGASAKFTNKGKISAENIALALQGT
KCOM_1231 EDNSEGINDTGAEIVAKNEE----PL--KAIGAYVNGANAKFENKGKISAENIALVLQGT
3_1_27 EDNSEGLNDTGAEIVAKDKE----DINAKAIGAYVKGANAKFENKGKISAENIALALQGT
3_1_36A2 EDNSEGLNDTGAEIVAKDKE----DINAKAIGAYVKGANAKFENKGKISAENIALALQGT
MGYG_01347 EDNSEGLNDTGAEIVAKDKE----DINAKAIGAYVKGANAKFENKGKISAENIALALQGT
49256 ENDSIGEN--SGNITAKNREVSGVEF--KSIGAYINGANAKFTNSGIISADNIGLALKDT
KCOM_2931 EDNSEGINDTGAEIVAKNEE----PL--KAIGAYVNGANAKFENKGKISAENIALVLQGT
THCT14A3 EDNSEGINDTGAEIVAKNEE----PL--KAIGAYVNGANAKFENKGKISAENIALVLQGT
ATCC_23726 EDNSEGLNDTGAEIVAKDKE----DINAKAIGAYVKGANAKFENKGKISAENIALALQGT
KCOM_1250 EDNSEGEN--TGTIESKNWSLAGNTF--KSIGAYINGGNAKFTNSGTISAENIGLALKDT
25586 EDTSEGLNDTGAEIVAKDKE----DINAKAIGAYVKGANAKFENKGKISAENIALALQGT
ATCC_25586 EDTSEGLNDTGAEIVAKDKE----DINAKAIGAYVKGANAKFENKGKISAENIALALQGT
ChDC_F317 EDNSEGEN--TGTIESKNWSLAGNTF--KSIGAYINGGNAKFTNSGTISAENIGLALKDT
KCOM_1322 EDNSEGEN--TGTIESKNWSLAGNTF--KSIGAYINGGNAKFTNSGTISAENIGLALKDT
FNP ----------------------------NGIGMYAAGRGSKAINHL--------------
Fn12230 ----------------------------NSIGMYASGSKSTVENA---------------
THCT15E1 ----------------------------YSIGMYGTEAGTKVYNGTS-------------
THCT7E2 ----------------------------SGIGLFADGANSKAINR---------------
ChDC_F306 ----------------------------NGIGMYATGSGSKAINH---------------
KCOM_1275 ENNSEGAN--SGTITATDKEISGTNY--KSIGAYINGANAKFTNTGTISTENIGLALKDT
NCTC10562 ENNSEGAN--SGTITATDKEISGTNY--KSIGAYINGANAKFTNTGTISTENIGLALKDT
##############
2590 2600 2610 2620 2630 2640
=========+=========+=========+=========+=========+=========+
4_8 TANKILNSGTLKLTKSEAVGVYANNSIVDFNIAPTVESTADKTVALYATGNTKIAGQITT
KCOM_1325 KEGNIKNTGTLNLTKTGAVGVYAKDSVVDFNIAPTV-AGADKTVALYASGTTKIKSQITS
7_1 KEGNIKNTGTLNLTKTGAVGVYAKDSVVDFNIAPTV-AGADKTVALYASGTTKIKSQITS
ChDC_F332 KEGNIKNTGTLNLTKTGAVGVYAKDSVVDFNIAPTV-AGADKTVALYASGTTKIKSQITS
THCT6B3 TANKILNSGTLKLTKTGAVGVYANNSIVDFNIAPTVESTVDKTVALYATGNTKIAGQITT
FNA ------SGATINLRGEGSMGVYLDN-----------------------------------
THCT7A2 --------GNIELSGKSTTGMYLDN-----------------------------------
THCT5A4 --------GNIELSGKSTTGMYLDN-----------------------------------
KCOM_1279 --------GDIELSGKGTTGMYLDN-----------------------------------
51190 TEGNIKNTGTLNLTKTGAVGVYAKDSVVDFNIAPTV-AGADKTVALYASGTTKIKSQITS
KCOM_1231 KEGNIKNTGTLNLTKTGAVGVYAKDSVVDFNIAPTV-AGADKTVALYASGTTKIKSQITS
3_1_27 GANKILNSGTLNLTKTGAIGVYAKDSVVDFNIAPTV-AGANKTVALYASGTTKIKSQITS
3_1_36A2 GANKILNSGTLNLTKTGAIGVYAKDSVVDFNIAPTV-AGANKTVALYASGTTKIKSQITS
MGYG_01347 GANKILNSGTLNLTKTGAIGVYAKDSVVDFNIAPTV-AGANKTVALYASGTTKIKSQITS
49256 TANKILNSGTLKLTKTGAVGVYANNSVVDFNIAPTVESTVDKTVALYATGNTKIKSQITT
KCOM_2931 KEGNIKNTGTLNLTKTGAVGVYAKDSVVDFNIAPTV-AGADKTVALYASGTTKIKSQITS
THCT14A3 KEGNIKNTGTLNLTKTGAVGVYAKDSVVDFNIAPTV-AGADKTVALYASGTTKIKSQITS
ATCC_23726 GANKILNSGTLNLTKTGAIGVYAKDSVVDFNIAPTV-AGANKTVALYASGTTKIKSQITS
KCOM_1250 AANKILNSGNLKLTKSEAVGVYANNSIVDFNIAPTVASGIDKTVALYASGTTKIKSQITS
25586 GANKILNSGTLNLTKTGAVGVYAKDSVVDFNIAPTV-AGADKTVALYASGTTKIKSQITS
ATCC_25586 GANKILNSGTLNLTKTGAVGVYAKDSVVDFNIAPTV-AGADKTVALYASGTTKIKSQITS
ChDC_F317 AANKILNSGNLKLTKSEAVGVYANNSIVDFNIAPTVASGIDKTVALYASGTTKIKSQITS
KCOM_1322 AANKILNSGNLKLTKSEAVGVYANNSIVDFNIAPTVASGIDKTVALYASGTTKIKSQITS
FNP -------GGEINLSGQNSIGMYLTD-----------------------------------
Fn12230 ------TGATINLRGEGSMGIYLDN-----------------------------------
THCT15E1 ----KGSTATINLGASNTTGMYLDN-----------------------------------
THCT7E2 --------GTINLNGDKAMGMYLDN-----------------------------------
ChDC_F306 --------GDIELSGKGTTGMYLDN-----------------------------------
KCOM_1275 TANKILNSGTLKLTKTGAVGVYANNSIVDFNITPEVTSGVNQTVALYAAGTTKIKGQITT
NCTC10562 TANKILNSGTLKLTKTGAVGVYANNSIVDFNITPTVASTVDKTVALYATGTTKIKGQITT
##############
2650 2660 2670 2680 2690 2700
=========+=========+=========+=========+=========+=========+
4_8 AAGKSHVGVYAEGNAEFQSGSKVTVGDGIEHLGTTYYGIGIYTKSGYNKAANVNLKLNGS
KCOM_1325 ATGKAHIGVYAEGNAEFLSGSKVTVGNG----SGNDYGIGVYTKSGYNKTVNTDIQLGGE
7_1 ATGKAHIGVYAEGNAEFLSGSKVTVGNG----SGNDYGIGVYTKSGYNKTVNTDIQLGGE
ChDC_F332 ATGKAHIGVYAEGNAEFLSGSKVTVGNG----SGNDYGIGVYTKSGYNKTVNTDIQLGGE
THCT6B3 AAGKSHVGVYAEGNAEFQSGSKVTVGDGIEHLGTTYYGIGIYTKSGYNKAANVNLKLNGS
FNA ------------------------------------------------------------
THCT7A2 ------------------------------------------------------------
THCT5A4 ------------------------------------------------------------
KCOM_1279 ------------------------------------------------------------
51190 AIGKAHIGVYAEDDAEFLSGSKVTVGNG----DGKDYGIGVYTKAGYNKTVNTDIKLTGE
KCOM_1231 ATGKAHIGVYAEGNAEFLSGSKVTVGNG----SGNDYGIGVYTKSGYNKTVNTDIQLGGE
3_1_27 ASGKAHIGVYAEGDAEFLSGSKVTVGNG----DGNDYGIGVYTKSGYNKTVNTDIQLGGE
3_1_36A2 ASGKAHIGVYAEGDAEFLSGSKVTVGNG----DGNDYGIGVYTKSGYNKTVNTDIQLGGE
MGYG_01347 ASGKAHIGVYAEGDAEFLSGSKVTVGNG----DGNDYGIGVYTKSGYNKTVNTDIQLGGE
49256 AAGKSHVGVYAEGNAEFQSGSKVTVSDGIEDSGTTYYGIGIYTKSGYNKAANVDLKLNGL
KCOM_2931 ATGKAHIGVYAEGNAEFLSGSKVTVGNG----SGNDYGIGVYTKSGYNKTVNTDIQLGGE
THCT14A3 ATGKAHIGVYAEGNAEFLSGSKVTVGNG----SGNDYGIGVYTKSGYNKTVNTDIQLGGE
ATCC_23726 ASGKAHIGVYAEGDAEFLSGSKVTVGNG----DGNDYGIGVYTKSGYNKTVNTDIQLGGE
KCOM_1250 ASGKAHIGVYAEGDAEFLSGSKVTVGNG----DGNDYGIGVYTKSGYNKTVNTDIQLGGE
25586 ASGKAHIGVYAEGDAEFLSGSKVTVGNG----DGNDYGIGVYTKSGYNKTVNTDIQLGGE
ATCC_25586 ASGKAHIGVYAEGDAEFLSGSKVTVGNG----DGNDYGIGVYTKSGYNKTVNTDIQLGGE
ChDC_F317 ASGKAHIGVYAEGDAEFLSGSKVTVGNG----DGNDYGIGVYTKSGYNKTVNTDIQLGGE
KCOM_1322 ASGKAHIGVYAEGDAEFLSGSKVTVGNG----DGNDYGIGVYTKSGYNKTVNTDIQLGGE
FNP ------------------------------------------------------------
Fn12230 ------------------------------------------------------------
THCT15E1 ------------------------------------------------------------
THCT7E2 ------------------------------------------------------------
ChDC_F306 ------------------------------------------------------------
KCOM_1275 AAGKSHVGVYAEGNAEFQSGSKVTVGDGIEDSGTTYYGIGIYTKSGYNKAANVNLKLNGS
NCTC10562 AAGKSHVGVYAEGNAEFQSGSKVTVGDGIEDSGTTYYGIGIYTKSGYNKAANVNLKLNGS
2710 2720 2730 2740 2750 2760
=========+=========+=========+=========+=========+=========+
4_8 KTIGFYLGATGSTGSTVTHTGTIDVGSGIGTFIPKYSKFVAQNTTFNVGNEGTAVYLKGG
KCOM_1325 KTIGFYLGATGGSGSTVTHNGTINVGSGIGAYIPEHSKFIAQNTTFNVGDKGTAVYLKGG
7_1 KTIGFYLGATGGSGSTVTHNGTINVGSGIGAYIPEHSKFIAQNTTFNVGDKGTAVYLKGG
ChDC_F332 KTIGFYLGATGGSGSTVTHNGTINVGSGIGAYIPEHSKFIAQNTTFNVGDKGTAVYLKGG
THCT6B3 KTIGFYLGATGSTGSTVTHTGTIDVGSGIGTFIPKYSKFVAQNTTFNVGNEGTAVYLKGG
FNA -------GAKG-------------------------------------------------
THCT7A2 -------NAIG-------------------------------------------------
THCT5A4 -------NAIG-------------------------------------------------
KCOM_1279 -------NAIG-------------------------------------------------
51190 KTIGFYLGATGGSGSTVTHTGTIDVGSGIGAYIPEHSKFVAQNTTFNVGDKGTAVYLKGG
KCOM_1231 KTIGFYLGATGGSGSTVTHNGTINVGSGIGAYIPEHSKFIAQNTTFNVGDKGTAVYLKGG
3_1_27 KTIGFYLGATGGTGSTVTHTGTIDVGSGIGTYIPEHSKFIAQNTTFNVGDNGTAVYLKGG
3_1_36A2 KTIGFYLGATGGTGSTVTHTGTIDVGSGIGTYIPEHSKFIAQNTTFNVGDNGTAVYLKGG
MGYG_01347 KTIGFYLGATGGTGSTVTHTGTIDVGSGIGTYIPEHSKFIAQNTTFNVGDNGTAVYLKGG
49256 KTIGFYLGATGTTGSTVTHTGTIDVGSGIGTFIPKYSKFVAQNTTFNVGNGGTAVYLKGG
KCOM_2931 KTIGFYLGATGGSGSTVTHNGTINVGSGIGAYIPEHSKFIAQNTTFNVGDKGTAVYLKGG
THCT14A3 KTIGFYLGATGGSGSTVTHNGTINVGSGIGAYIPEHSKFIAQNTTFNVGDKGTAVYLKGG
ATCC_23726 KTIGFYLGATGGTGSTVTHTGTIDVGSGIGTYIPEHSKFIAQNTTFNVGDNGTAVYLKGG
KCOM_1250 KTIGFYLGATGGTGSTVTHTGTIDVGSGIGTYIPEHSKFIAQNTTFNVGDNGTAVYLKGG
25586 KTIGFYLGATGGTGSTVTHTGTIDVGSGIGTYIPEHSKFIAQNTTFNVGDNGTAVYLKGG
ATCC_25586 KTIGFYLGATGGTGSTVTHTGTIDVGSGIGTYIPEHSKFIAQNTTFNVGDNGTAVYLKGG
ChDC_F317 KTIGFYLGATGGTGSTVTHTGTIDVGSGIGTYIPEHSKFIAQNTTFNVGDNGTAVYLKGG
KCOM_1322 KTIGFYLGATGGTGSTVTHTGTIDVGSGIGTYIPEHSKFIAQNTTFNVGDNGTAVYLKGG
FNP -------GAIG-------------------------------------------------
Fn12230 -------GATG-------------------------------------------------
THCT15E1 -------GAYG-------------------------------------------------
THCT7E2 -------GAQG-------------------------------------------------
ChDC_F306 -------NAIG-------------------------------------------------
KCOM_1275 KAIGFYLGAAGTTGSTVTHTGTIDVGSGIGTFIPKYSKFVAQNTTFNVGNGGTAVYLKGG
NCTC10562 KAIGFYLGAAGTTGSTVTHTGTIDVGSGIGTFIPKYSKFVAQNTTFNVGNGGTAVYLKGG
2770 2780 2790 2800 2810 2820
=========+=========+=========+=========+=========+=========+
4_8 EADLGSTGTANINFTGS-GRAVYQDGGTLTTGAGLHITGTGSFLTLKNANSIINSIVNVG
KCOM_1325 EVDLGKTGTANINFNGTNGRAIYQDGGTITTGTGLHITGSGSFLTLKNANSSINSIVEVG
7_1 EVDLGKTGTANINFNGTNGRAIYQDGGTITTGTGLHITGSGSFLTLKNANSSINSIVEVG
ChDC_F332 EVDLGKTGTANINFNGTNGRAIYQDGGTITTGTGLHITGSGSFLTLKNANSSINSIVEVG
THCT6B3 EADLGSTGTANINFTGS-GRAVYQDGGTLTTGAGLHITGTGSFLTLKNANSIINSIVNVG
FNA ------------------------------------------------------------
THCT7A2 ------------------------------------------------------------
THCT5A4 ------------------------------------------------------------
KCOM_1279 ------------------------------------------------------------
51190 EVDLGKTGTANINFNGTNGRAIYQDGGTITTGTGLHITGSGSFLTLKNANSSINSLVEVG
KCOM_1231 EVDLGKTGTANINFNGTNGRAIYQDGGTITTGTGLHITGSGSFLTLKNANSSINSIVEVG
3_1_27 EVDLGKTGTANINFNGTNGRAIYQDGGTITTGTGLHIQGSGSFLTLKNANSSINSLVEVG
3_1_36A2 EVDLGKTGTANINFNGTNGRAIYQDGGTITTGTGLHIQGSGSFLTLKNANSSINSLVEVG
MGYG_01347 EVDLGKTGTANINFNGTNGRAIYQDGGTITTGTGLHIQGSGSFLTLKNANSSINSLVEVG
49256 EADLGSTGTANINFTGS-GRAVYQDGGTLTTGAGLHITGTGSFLTLKNANSIINSIVNVG
KCOM_2931 EVDLGKTGTANINFNGTNGRAIYQDGGTITTGTGLHITGSGSFLTLKNANSSINSIVEVG
THCT14A3 EVDLGKTGTANINFNGTNGRAIYQDGGTITTGTGLHITGSGSFLTLKNANSSINSIVEVG
ATCC_23726 EVDLGKTGTANINFNGTNGRAIYQDGGTITTGTGLHIQGSGSFLTLKNANSSINSLVEVG
KCOM_1250 EVDLGKTGTANINFNGTNGRAIYQDGGTITTGTGLHIQGSGSFLTLKNANSSINSLVEVG
25586 EVDLGKTGTANINFNGTNGRAIYQDGGTITTGTGLHIQGSGSFLTLKNANSSINSLVEVG
ATCC_25586 EVDLGKTGTANINFNGTNGRAIYQDGGTITTGTGLHIQGSGSFLTLKNANSSINSLVEVG
ChDC_F317 EVDLGKTGTANINFNGTNGRAIYQDGGTITTGTGLHIQGSGSFLTLKNANSSINSLVEVG
KCOM_1322 EVDLGKTGTANINFNGTNGRAIYQDGGTITTGTGLHIQGSGSFLTLKNANSSINSLVEVG
FNP ------------------------------------------------------------
Fn12230 ------------------------------------------------------------
THCT15E1 ------------------------------------------------------------
THCT7E2 ------------------------------------------------------------
ChDC_F306 ------------------------------------------------------------
KCOM_1275 EADLGSTGTANINFTGS-GRAVYQDGGTLTTGSGLHITGTGSFLTLKNANSIINSIVNVG
NCTC10562 EADLGSTGTANINFTGS-GRAVYQDGGTLTTGAGLHITGTGSFLTLKNANSIINSIVNVG
2830 2840 2850 2860 2870 2880
=========+=========+=========+=========+=========+=========+
4_8 ENGIGINGIYDSNAQDYTLKLDSPTGHIKLSGNKATGIAAVAKNTVASKKVDIINKGTIE
KCOM_1325 ANGIGINGIYDKSGT-YKLTLESPNGHIKLGGDKGTGIAAIAKNTAGL-KVDIINKGIIE
7_1 ANGIGINGIYDKSGT-YKLTLESPNGHIKLGGDKGTGIAAIAKNTAGL-KVDIINKGIIE
ChDC_F332 ANGIGINGIYDKSGT-YKLTLESPNGHIKLGGDKGTGIAAIAKNTAGL-KVDIINKGIIE
THCT6B3 ENGIGINGIYDSNAQDYTLKLDSPTGHIKLSGNKATGIAAVAKNTVASKKVDIINKGTIE
FNA -----------------------------------------------------VNNGTIT
THCT7A2 -----------------------------------------------------ENYGTIK
THCT5A4 -----------------------------------------------------ENYGTIK
KCOM_1279 -----------------------------------------------------ENYGTIK
51190 ANGIGINGIYDMPGKDYTLTLESPNGHIKLGGDKATGIAAVVKSGVGPNKVNIINKGVIE
KCOM_1231 ANGIGINGIYDKSGT-YKLTLESPNGHIKLGGDKGTGIAAIAKNTAGL-KVDIINKGIIE
3_1_27 ASGIGINGIYDMTGKDYTLTLESPNGHIKLGGNKATGIAAVAKSTVGPNKVNVINKGTIE
3_1_36A2 ASGIGINGIYDMTGKDYTLTLESPNGHIKLGGNKATGIAAVAKSTVGPNKVNVINKGTIE
MGYG_01347 ASGIGINGIYDMTGKDYTLTLESPNGHIKLGGNKATGIAAVAKSTVGPNKVNVINKGTIE
49256 ENGIGINGIYDSNAQDYTLKLDSPTGHIKLSGNKATGIAAVAKNTVALKKVDIINKGTIE
KCOM_2931 ANGIGINGIYDKSGT-YKLTLESPNGHIKLGGDKGTGIAAIAKNTAGL-KVDIMNKGIIE
THCT14A3 ANGIGINGIYDKSGT-YKLTLESPNGHIKLGGDKGTGIAAIAKNTAGL-KVDIMNKGIIE
ATCC_23726 ASGIGINGIYDMAGKDYTLTLESPNGHIKLGGNKATGIAAVAKSTVGPNKVNVINKGTIE
KCOM_1250 ASGIGINGIYDMAGKDYTLTLESPNGHIKLGGNKATGIAAVAKSTVGPNKVNVINKGTIE
25586 ASGIGINGIYDMAGKDYTLTLESPNGHIKLGGNKATGIAAVAKSTVGPNKVNVINKGTIE
ATCC_25586 ASGIGINGIYDMAGKDYTLTLESPNGHIKLGGNKATGIAAVAKSTVGPNKVNVINKGTIE
ChDC_F317 ASGIGINGIYDMAGKDYTLTLESPNGHIKLGGNKATGIAAVAKSTVGPNKVNVINKGTIE
KCOM_1322 ASGIGINGIYDMAGKDYTLTLESPNGHIKLGGNKATGIAAVAKSTVGPNKVNVINKGTIE
FNP -----------------------------------------------------ENYGTIR
Fn12230 -----------------------------------------------------TNNGTIT
THCT15E1 -----------------------------------------------------YNYGTIR
THCT7E2 -----------------------------------------------------VNYGTIR
ChDC_F306 -----------------------------------------------------ENYGTIK
KCOM_1275 ADGIGINGIYDSNAQDYTLKLDSPTGHIKLSGNKATGIAAVVKNTVAPKKVDIINRGTIE
NCTC10562 ADGIGINGIYDSNAQDYTLKLDSPTGHIKLSGNKATGIAAVAKNTVAPKKVDIINRGTIE
2890 2900 2910 2920 2930 2940
=========+=========+=========+=========+=========+=========+
4_8 TISGEKTTGIYGKGANIENATGAKINIGAKGVGIYTTNYYDNSTLSLTNTTLKNNGEINL
KCOM_1325 TTSGEKTTGIYGKGANIENATGAKINIGAKGVGIYTTN--DN---SLEDTTLNNAGEINL
7_1 TTSGEKTTGIYGKGANIENATGAKINIGAKGVGIYTTN--DN---SLEDTTLNNAGEINL
ChDC_F332 TTSGEKTTGIYGKGANIENATGAKINIGAKGVGIYTTN--DN---SLEDTTLNNAGEINL
THCT6B3 TISGEKTTGIYGKGANIENATGAKINIGAKGVGIYTTNYYDNSTLSLTNTTLKNNGEINL
FNA TVGN--PKGA---------------------IGIVVRN----------------------
THCT7A2 TVPNPTNTGI---------------------IGIVALN----------------------
THCT5A4 TVPNPTNTGI---------------------IGIVALN----------------------
KCOM_1279 TAPNITKDGI---------------------IGVVAMN----------------------
51190 TTSGEKTTGIYGKGANIENATGAKINIGAKGVGIYTTN--DS---SLENTTLNNAGEINL
KCOM_1231 TTSGEKTTGIYGKGANIENATGAKINIGAKGVGIYTTN--DN---SLENTTLNNAGEINL
3_1_27 TTSGEKTTGIYGKGANIENVTGAKINIGAKGVGIYTTN--DN---SLEDTTLNNAGEINL
3_1_36A2 TTSGEKTTGIYGKGANIENVTGAKINIGAKGVGIYTTN--DN---SLEDTTLNNAGEINL
MGYG_01347 TTSGEKTTGIYGKGANIENVTGAKINIGAKGVGIYTTN--DN---SLEDTTLNNAGEINL
49256 TISGEKTTGIYGKGANIENATGAKINIGAKGVGIYTTNYYDNSTLSLTNTTLKNNGEINL
KCOM_2931 TTSGEKTTGIYGKGANIENATGAKINIGAKGVGIYTTN--DN---SLENTTLNNAGEINL
THCT14A3 TTSGEKTTGIYGKGANIENATGAKINIGAKGVGIYTTN--DN---SLENTTLNNAGEINL
ATCC_23726 TTSGEKTTGIYGKGANIENATGAKINIGAKGVGIYTTN--DN---SLENTTLNNAGEINL
KCOM_1250 TTSGEKTTGIYGKGANIENATGAKINIGAKGVGIYTTN--DN---SLENTTLNNAGEINL
25586 TTSGEKTTGIYGKGANIENATGAKINIGAKGVGIYTTN--DN---SLENTTLNNAGEINL
ATCC_25586 TTSGEKTTGIYGKGANIENATGAKINIGAKGVGIYTTN--DN---SLENTTLNNAGEINL
ChDC_F317 TTSGEKTTGIYGKGANIENATGAKINIGAKGVGIYTTN--DN---SLENTTLNNAGEINL
KCOM_1322 TTSGEKTTGIYGKGANIENATGAKINIGAKGVGIYTTN--DN---SLENTTLNNAGEINL
FNP TAPNNTKDGI---------------------IGVAATN----------------------
Fn12230 TVGN--PKGA---------------------VGLVVRN----------------------
THCT15E1 STGTG-LSKV---------------------VGVVVKN----------------------
THCT7E2 A--NGTAKEA---------------------VGVVVQH----------------------
ChDC_F306 TVPNITKDGI---------------------IGVVAMN----------------------
KCOM_1275 TISGSETTGIYGKGTNIENATGAKINIGAKGVGIYTTNYYDNSTLSLTNTTLKNNGEINL
NCTC10562 TISGSETTGIYGKGANIENATGAKINIGAKGVGIYTTNYYDNSTLSLTNTTLKNNGEINL
2950 2960 2970 2980 2990 3000
=========+=========+=========+=========+=========+=========+
4_8 TGDEATGIVAVKAHTTQDFIGGKITGTKDKLVGMFFDNSAAQTKVKDFNISLGTNAKGLI
KCOM_1325 IGDEAKGIVAIKSNTNQDFIVGKITGTKDKLVGAYFKDSQAVTKVKDFNISLGTNAKGLV
7_1 IGDEAKGIVAIKSNTNQDFIVGKITGTKDKLVGAYFKDSQAVTKVKDFNISLGTNAKGLV
ChDC_F332 IGDEAKGIVAIKSNTNQDFIVGKITGTKDKLVGAYFKDSQAVTKVKDFNISLGTNAKGLV
THCT6B3 TGDEATGIVAVKAHTTQDFIGGKITGTKDKLVGMFFDNSAAQTKVKDFNISLGTNAKGLI
FNA --------------------------------GSTLVN----------------------
THCT7A2 --------------------------------GAIIKN----------------------
THCT5A4 --------------------------------GAIIKN----------------------
KCOM_1279 --------------------------------GAIIKN----------------------
51190 EGDEAVGIVAVKAKTNQDFVVGKITGTKNKLVGAYFKESLAATKVKDFDISLGDNAKGLV
KCOM_1231 TGDEATGLVAVKAKTNQDFIVGKISGTKDKLVGAYFKDSQAVTKVKDFNISLGTNAKGLV
3_1_27 IGDEAAGIVAVKAKTNQDFIVGKISGTKDKLVGAYFKDSQAVTKVKDFNISLGTNAKGLV
3_1_36A2 IGDEAAGIVAVKAKTNQDFIVGKISGTKDKLVGAYFKDSQAVTKVKDFNISLGTNAKGLV
MGYG_01347 IGDEAAGIVAVKAKTNQDFIVGKISGTKDKLVGAYFKDSQAVTKVKDFNISLGTNAKGLV
49256 TGDEATGIVAVKAHTTQDFIGGKITGTKDKLVGMFFDNSAAQTKVKDFNISLGTNAKGLI
KCOM_2931 TGDEATGLVAVKAKTNQDFIAGKISGTKDKLVGAYFKDSQAVIKVKDFNISLGTNAKGLV
THCT14A3 TGDEATGLVAVKAKTNQDFIAGKISGTKDKLVGAYFKDSQAVIKVKDFNISLGTNAKGLV
ATCC_23726 TGDEATGLVAVKAKTNQDFIVGKISGTKDKLVGAYFKDSQAVTKVKDFNISLGTNAKGLV
KCOM_1250 TGDEATGLVAVKAKTNQDFIVGKISGTKDKLVGAYFKDSQAVTKVKDFNISLGTNAKGLV
25586 TGDEATGLVAVKAKTSQDFIVGKISGTKDKLVGAYFKDSQAVTKVKDFNISLGTNAKGLV
ATCC_25586 TGDEATGLVAVKAKTSQDFIVGKISGTKDKLVGAYFKDSQAVTKVKDFNISLGTNAKGLV
ChDC_F317 TGDEATGLVAVKAKTNQDFIVGKISGTKDKLVGAYFKDSQAVTKVKDFNISLGTNAKGLV
KCOM_1322 TGDEATGLVAVKAKTNQDFIVGKISGTKDKLVGAYFKDSQAVTKVKDFNISLGTNAKGLV
FNP --------------------------------GAIIKN----------------------
Fn12230 --------------------------------GSTLVN----------------------
THCT15E1 --------------------------------GSTIEN----------------------
THCT7E2 --------------------------------HAKFIN----------------------
ChDC_F306 --------------------------------GAVIKN----------------------
KCOM_1275 TGDEATGIVAVKAHTTQDFIGGKITGTKDKLVGMFFDNSAAQTKVKDFDISLGTNAKGLI
NCTC10562 TGDEATGIVAVKAHTTQDFIGGKITGTKDKLVGMFFDNSAAQTKVKDFNISLGTNAKGLI
3010 3020 3030 3040 3050 3060
=========+=========+=========+=========+=========+=========+
4_8 FKDGQDFTITSSSTNKVTIGNTTNVASRGIGISALGVNGTVSNTEVKVGKNSLGLYAKDK
KCOM_1325 FNEGKDFTITSSSTNKVTIGATTG-NSRGIGIAALGVNGNISKTDVVVGKGSLGLYVKNK
7_1 FNEGKDFTITSSSTNKVTIGATTG-NSRGIGIAALGVNGNISNTEVKVGKNSLGLYAKDK
ChDC_F332 FNEGKDFTITSSSTNKVTIGATTG-NSRGIGIAALGVNGNISNTEVKVGKNSLGLYAKDK
THCT6B3 FKDGQDFTITSSSTNKVTIGNTTNVASRGIGISALGVNGTVSNTEVKVGKNSLGLYAKDK
FNA ------------------------------------------------------------
THCT7A2 ------------------------------------------------------------
THCT5A4 ------------------------------------------------------------
KCOM_1279 ------------------------------------------------------------
51190 FDGGSDFTVTSSSTNKVKIGDTTG-SSRGIGIAALGVNGTVSKTDVVVGKNSLGLYVKDK
KCOM_1231 FNEGKDFTITSSSTNKVTIGATTG-NSRGIGIAALGVNGNISKTDVVVGKGSLGLYVKNK
3_1_27 FNEGKDFTITSSSTNKVTIGATTG-NSRGIGIAALGVNGNISKTDVVVGKGSLGLYVKNK
3_1_36A2 FNEGKDFTITSSSTNKVTIGATTG-NSRGIGIAALGVNGNISKTDVVVGKGSLGLYVKNK
MGYG_01347 FNEGKDFTITSSSTNKVTIGATTG-NSRGIGIAALGVNGNISKTDVVVGKGSLGLYVKNK
49256 FKDGQDFTITSSSTNKVTIGNTTNVASRGIGISALGVNGTVSNTEVKVGKNSLGLYAKDK
KCOM_2931 FNEGKDFTITSSSTNKVTIGATTG-NSRGIGIAALGVNGNISKTDVVVGKGSLGLYVKNK
THCT14A3 FNEGKDFTITSSSTNKVTIGATTG-NSRGIGIAALGVNGNISKTDVVVGKGSLGLYVKNK
ATCC_23726 FDGGKDFTVTSSSTNKVKIGNTTG-NSRGIGIAALGVNGNISKTDVVVGKGSLGLYAKDK
KCOM_1250 FNGGKDFTITSSSTNKVTIGATTG-NSRGIGIAALGVNGNISKTDVVVGKGSLGLYTKDK
25586 FNGGKDFTITSSSTNKVTIGATTG-NSRGIGIAALGVNGNISKTDVVVGKGSLGLYAKDK
ATCC_25586 FNGGKDFTITSSSTNKVTIGATTG-NSRGIGIAALGVNGNISKTDVVVGKGSLGLYAKDK
ChDC_F317 FNGGKDFTITSSSTNKVTIGATTG-NSRGIGIAALGVNGNISKTDVVVGKGSLGLYAKDK
KCOM_1322 FNGGKDFTITSSSTNKVTIGATTG-NSRGIGIAALGVNGNISKTDVVVGKGSLGLYAKDK
FNP ------------------------------------------------------------
Fn12230 ------------------------------------------------------------
THCT15E1 ------------------------------------------------------------
THCT7E2 ------------------------------------------------------------
ChDC_F306 ------------------------------------------------------------
KCOM_1275 FKDGQDFTITSSSTNKVTIGNTTNVASRGIGISALGVNGTVSNTEVKVGKNSLGLYVKDK
NCTC10562 FKNGQDFTITSSSTNKVTIGNTTNVASHGIGISALGVNGTVSNTEVKVGKNSLGLYAKDK
3070 3080 3090 3100 3110 3120
=========+=========+=========+=========+=========+=========+
4_8 KLTFDLATGKLESSDASRSSILAYADGNNSEVALNGGGTLKVGANGIALGTKGGKITANA
KCOM_1325 KLTFDLATGKLESSDASGSSILAYADGNNSEVALNGGGTLKVGANGIALGTKGGKVSANA
7_1 KLTFDLATGKLESSDASRSSILAYADGNNSEIALNGGGTLKVGANGIALGTKGGKITANA
ChDC_F332 KLTFDLATGKLESSDASRSSILAYADGNNSEIALNGGGTLKVGANGIALGTKGGKITANA
THCT6B3 KLTFDLATGKLESSDASRSSILAYADGNNSEVALNGGGTLKVGANGIALGTKGGKITANA
FNA ------------------------------------------------------------
THCT7A2 ------------------------------------------------------------
THCT5A4 ------------------------------------------------------------
KCOM_1279 ------------------------------------------------------------
51190 KLTFDLASGKLESSDANRSSILAYADGNNSEVALNGGGTLKVGANGIALGTKGGKITANT
KCOM_1231 KLTFDLASGKLESSDANRSSILAYADGNNSEVALNGGGTLKVGANGIALGTKGGKVSANA
3_1_27 KLTFDLASGKLESSDANRSSILAYADGNNSEVALNGGGTLKVGANGIALGTKGGKITANA
3_1_36A2 KLTFDLASGKLESSDANRSSILAYADGNNSEVALNGGGTLKVGANGIALGTKGGKITANA
MGYG_01347 KLTFDLASGKLESSDANRSSILAYADGNNSEVALNGGGTLKVGANGIALGTKGGKITANA
49256 KLTFDLATGKLESSDTSRSSILAYADGNNSEVALNGGGTLKVGADGIALGTKGGKITANA
KCOM_2931 KLTFDLASGKLESSDANRSSILAYADGNNSEVALNGGGTLKVGANGIALGTKGGKVSANA
THCT14A3 KLIFDLASGKLESSDANRSSILAYADGNNSEVALNGGGTLKVGANGIALGTKGGKVSANA
ATCC_23726 KLTFDLASGKLESSDANRSSILAYADGNTSEVALNGGGTLKVGANGIALGTKGGKVSANA
KCOM_1250 KLTFDLASGKLESSDANRSSILAYADGNTSEVALNGGGTLKVGANGIALGTKGGKVSANA
25586 KLTFDLASGKLESSDANRSSILAYADGNTSEVALNGGGTLKVGANGIALGTKGGKVSANA
ATCC_25586 KLTFDLASGKLESSDANRSSILAYADGNTSEVALNGGGTLKVGANGIALGTKGGKVSANA
ChDC_F317 KLTFDLASGKLESSDANRSSILAYADGNTSEVALNGGGTLKVGANGIALGTKGGKVSANA
KCOM_1322 KLTFDLASGKLESSDANRSSILAYADGNTSEVALNGGGTLKVGANGIALGTKGGKVSANA
FNP ------------------------------------------------------------
Fn12230 ------------------------------------------------------------
THCT15E1 ------------------------------------------------------------
THCT7E2 ----------------------------------------------------------ET
ChDC_F306 ------------------------------------------------------------
KCOM_1275 KLTFDLATGKLESSDSGRSSILAYADGNNSEVALNGGGTLKVGANGIALGTKGGKITANV
NCTC10562 KLTFDLATGKLESSDSGRSSILAYADGNNSEVALNGGGTLKVGANGIALGTKGGKITANV
3130 3140 3150 3160 3170 3180
=========+=========+=========+=========+=========+=========+
4_8 TTTVEVDGVKGLGAYVENGGSISNNFDIKVKSAEGIGMYAKGGALASVAKVSELKGNKSI
KCOM_1325 TTTVEVDGVKGLGAYVENGGSISNNFDIKVKSAEGIGMYAKGGALASVAKVSELKGNKSI
7_1 TTTVEVDGVKGLGAYVENGGSISNNFDIKVKSAEGIGMYAKGGALASVAKVSELKGNKSI
ChDC_F332 TTTVEVDGVKGLGAYVENGGSISNNFDIKVKSAEGIGMYAKGGALASVAKVSELKGNKSI
THCT6B3 TTTVEVDGVKGLGAYVENGGSISNNFDIKVKSAEGIGMYAKGGALASVAKVSELKGNKSI
FNA NGTININSPGGYGKFITTGG----------------------------------------
THCT7A2 YGTIEIEGNKNTGIYLARGK----------------------------------------
THCT5A4 YGTIEIEGNKNTGIYLARGK----------------------------------------
KCOM_1279 YGTIEIKGNGNTGIFLSKGK----------------------------------------
51190 ATTVEVDGVKGLGAYVENGGSIDSNFDIKVKSAEGIGMYAKGGAINSVAKVSEIKGNKSI
KCOM_1231 TTTVEVDGVKGLGAYVENGGSIDNNFDIKVKSAEGIGMYAKGGALTSVAKVSELKGNKSI
3_1_27 TTTVEVDGVKGLGAYVENGGSIDNNFDIKVKSAEGIGMYAKGGALTSVAKVSELKGNKSI
3_1_36A2 TTTVEVDGVKGLGAYVENGGSIDNNFDIKVKSAEGIGMYAKGGALTSVAKVSELKGNKSI
MGYG_01347 TTTVEVDGVKGLGAYVENGGSIDNNFDIKVKSAEGIGMYAKGGALTSVAKVSELKGNKSI
49256 TTTVEVDGVKGLGAYVENGGSISNNFDIKVKSAEGIGMYAKGGALASVAKVSELKGNKSI
KCOM_2931 TTTVEVDGVKGLGAYVENGGSISNNFDIKVKSAEGIGMYAKGGALTSVAKVSELKGNKSI
THCT14A3 TTTVEVDGVKGLGAYVENGGSISNNFDIKVKSAEGIGMYAKGGALTSVAKVSELKGNKSI
ATCC_23726 TTTVEVDGVKGLGAYVENGGSIDNNFDIKVKSAEGIGMYAKGGALTSVAKVSEIKGNKSI
KCOM_1250 TTTVEVDGVKGLGAYVENGGSIDNNFDIKVKSAEGIGMYAKGGALTSVAKVSEIKGNKSI
25586 TTTVEVDGVKGLGAYVENGGSIDNNFDIKVKSAEGIGMYAKGGALTSVAKVSEIKGNKSI
ATCC_25586 TTTVEVDGVKGLGAYVENGGSIDNNFDIKVKSAEGIGMYAKGGALTSVAKVSEIKGNKSI
ChDC_F317 TTTVEVDGVKGLGAYVENGGSIDNNFDIKVKSAEGIGMYAKGGALTSVAKVSEIKGNKSI
KCOM_1322 TTTVEVDGVKGLGAYVENGGSIDNNFDIKVKSAEGIGMYAKGGALTSVAKVSEIKGNKSI
FNP YGTIEIKGEGNTGVYLADGE----------------------------------------
Fn12230 NGTISIDSQGGYGQFITTGG----------------------------------------
THCT15E1 WGKIELTAEDAVGI-LSKGNAAGAN-----------------------------------
THCT7E2 TGVVDINSEDGYAFFKATGG----------------------------------------
ChDC_F306 YGTIEIKGSGNTGIFLSKGK----------------------------------------
KCOM_1275 TTNVEVDGVKGLGAYVENGGSISNNFDIKVKSAEGIGMYAKGGALTSVAKVSELKGNKSI
NCTC10562 TTNVEVDGVKGLGAYVENGGSISNNFDIKVKSAEGIGMYAKGGALTSVAKVSELKGNKSI
############
3190 3200 3210 3220 3230 3240
=========+=========+=========+=========+=========+=========+
4_8 GYVFENITNAINMPNSVQLTDTNATGQVGVAVKGTGAGLTVAGVSVVGSKNIGIYNETTG
KCOM_1325 GYVFENITNAINMPNSVQLTDTNATGQVGVAVKGTGAGLTVAGVSVVGSKNIGIYNETTG
7_1 GYVFENITNAINMPNSVQLTDTNATGQVGVAVKGTGAGLTVAGVSVVGSKNIGIYNETTG
ChDC_F332 GYVFENITNAINMPNSVQLTDTNATGQVGVAVKGTGAGLTVAGVSVVGSKNIGIYNETTG
THCT6B3 GYVFENITNAINMPNSVQLTDTNATGQVGVAVKGTGAGLTVAGVSVVGSKNIGIYNETTG
FNA ------------------------------------------------------------
THCT7A2 ------------------------------------------------------------
THCT5A4 ------------------------------------------------------------
KCOM_1279 ------------------------------------------------------------
51190 GYVFENVTNAVNITNSVQLTDASATEQVGVVAQGTGNGLTVAGISVVGSENTGVYSSTGK
KCOM_1231 GYVFENITNAITMPNSVQLTDTNATGQVGVVAQGTGNGLTVTGVSVVGSENTGVYSSTGK
3_1_27 GYVFENITSAITMPNSVQLTDTNATGQVGVVAKGTGNGLTVAGVSVVGSGNTGVYSSTGK
3_1_36A2 GYVFENITSAITMPNSVQLTDTNATGQVGVVAKGTGNGLTVAGVSVVGSGNTGVYSSTGK
MGYG_01347 GYVFENITSAITMPNSVQLTDTNATGQVGVVAKGTGNGLTVAGVSVVGSGNTGVYSSTGK
49256 GYVFENITNAINMPNSVQLTDTNATGQVGVAVKGTGAGLTVAGVSVVGSKNIGIYNETTG
KCOM_2931 GYVFENITSAITMPNSVQLTDTNATGQVGVVAKGTGNGLTVAGVSVVGSGNTGVYSSTGK
THCT14A3 GYVFENITSAITMPNSVQLTDTNATGQVGVVAKGTGNGLTVAGVSVVGSGNTGVYSSTGK
ATCC_23726 GYVFENITSAITMPNSVQLTDINATGQVGVVAQGTGNGLTVAGVSVVGSGNTGVYSSTGK
KCOM_1250 GYVFENITSAITMPNSVQLTDTNATGQVGVVAQGTGNGLTVAGVSVVGSGNTGVYSSTGK
25586 GYVFENITSAITMPNSVQLTDTNATGQVGVVAQGTGNGLTVAGVSVVGSGNTGVYSSTGK
ATCC_25586 GYVFENITSAITMPNSVQLTDTNATGQVGVVAQGTGNGLTVAGVSVVGSGNTGVYSSTGK
ChDC_F317 GYVFENITSAITMPNSVQLTDTNATGQVGVVAQGTGNGLTVAGVSVVGSGNTGVYSSTGK
KCOM_1322 GYVFENITSAITMPNSVQLTDTNATGQVGVVAQGTGNGLTVAGVSVVGSGNTGVYSSTGK
FNP ------------------------------------------------------------
Fn12230 ------------------------------------------------------------
THCT15E1 ----------------------------------------------------------PG
THCT7E2 ------------------------------------------------------------
ChDC_F306 ------------------------------------------------------------
KCOM_1275 GYVFENITNAITMPNSVQLTDTNATGQVGVVAQGTGNGLTVTGISVVGSENTGVYSSTGK
NCTC10562 GYVFENITNAITMPNSVQLTDTNATGQVGVVAQGTGNGLTVTGISVVGSENTGVYSSTGK
3250 3260 3270 3280 3290 3300
=========+=========+=========+=========+=========+=========+
4_8 AVTNNGALNVADSTGDSSIGIYSQGGTVTSTGNATIGKNSIAIYGKNTAATLNGNLNIGE
KCOM_1325 AVTNNGALNVADSTGDSSIGIYSQGGTVTSTGNATIGKNSIAIYGKNTAATLNGNLNIGE
7_1 AVTNNGALNVADSTGDSSIGIYSQGGTVTSTGNATIGKNSIAIYGKNTAATLNGNLNIGE
ChDC_F332 AVTNNGALNVADSTGDSSIGIYSQGGTVTSTGNATIGKNSIAIYGKNTAATLNGNLNIGE
THCT6B3 AVTNNGALNVADSTGDSSIGIYSQGGTVTSTGNATIGKNSIAIYGKNTAATLNGNLNIGE
FNA LIHNNGTFHVG-------------------------------------------------
THCT7A2 ---REGADPIA-------------------------------------------------
THCT5A4 ---REGADPIA-------------------------------------------------
KCOM_1279 ---NEGTVPQD-------------------------------------------------
51190 AVTNNGTLDVGDSTGKSSIGIYSKGGAVTSNGNATIGKNSVGIYGKDAGVELSGDMTIAE
KCOM_1231 AVINNGTLTVGDSTGKSSIGIYSKEGAVTSTGNATIGKNSIAIYGKDTAATLNGNLNIGE
3_1_27 AVINNGTLNVGDSTGDSSIGIYSKGGAVTSTGNATIGKNSIAIYGKDTAATLNGNLNIGE
3_1_36A2 AVINNGTLNVGDSTGDSSIGIYSKGGAVTSTGNATIGKNSIAIYGKDTAATLNGNLNIGE
MGYG_01347 AVINNGTLNVGDSTGDSSIGIYSKGGAVTSTGNATIGKNSIAIYGKDTAATLNGNLNIGE
49256 AVTNNGALNVADSTGDSSIGIYSQGGTVTSTGNATIGKNSIAIYGKDTAATLNGNLNIGE
KCOM_2931 AVINNGTLNVGDSTGDSSIGIYSKDGAVTSIGNATIGKNSIAIYGKDTAATLNGNLNIGE
THCT14A3 AVINNGTLNVGDSTGDSSIGIYSKDGAVTSIGNATIGKNSIAIYGKDTAATLNGNLNIGE
ATCC_23726 AVINNGTLTVGDSTGKSSIGIYSKGGAVTSTGSATIGKNSIAIYGKDTAATLNGNLTIGE
KCOM_1250 AVINNGTLTVGDSTGKSSIGIYSKGGAVTSTGSATIGKNSIAIYGKDTAATLNGNLTIGE
25586 AVINNGTLTVGDSTGKSSIGIYSKGGAVTSTGSATIGKNSIAIYGKDTAATLNGNLTIGE
ATCC_25586 AVINNGTLTVGDSTGKSSIGIYSKGGAVTSTGSATIGKNSIAIYGKDTAATLNGNLTIGE
ChDC_F317 AVINNGTLTVGDSTGKSSIGIYSKGGAVTSTGSTTIGKNSIAIYGKDTAATLNGNLTIGE
KCOM_1322 AVINNGTLTVGDSTGKSSIGIYSKGGAVTSTGSTTIGKNSIAIYGKDTAATLNGNLTIGE
FNP ---RQGNRPAD-------------------------------------------------
Fn12230 IVRNYGTFHVG-------------------------------------------------
THCT15E1 IIKNYGTFNIN-------------------------------------------------
THCT7E2 TIVNKGTINLG-------------------------------------------------
ChDC_F306 ---SEGTVPQD-------------------------------------------------
KCOM_1275 AVVNNGTLTVGDSTGKSAIGIYSKEGAVTSIGNATIGKNSIAIYGKDTAATLNGNLNIGE
NCTC10562 AVVNNGTLTVGDSTGKSSIGIYSKEGAVTSIGNATIGKNSIAIYGKDTAATLNGNLNIGE
3310 3320 3330 3340 3350 3360
=========+=========+=========+=========+=========+=========+
4_8 KGVGLYVDNTATSKGDTAVNGNITVGANGAIGIQTTNS-KVNLTGDLSVASGDSKGIFSM
KCOM_1325 KGVGLYVDNTATSKGDTAVNGNITVGANGAIGIQTTNS-KVNLTGDLSVASGDSKGIFSM
7_1 KGVGLYVDNTATSKGDTAVNGNITVGANGAIGIQTTNS-KVNLTGDLSVASGDSKGIFSM
ChDC_F332 KGVGLYVDNTATSKGDTAVNGNITVGANGAIGIQTTNS-KVNLTGDLSVASGDSKGIFSM
THCT6B3 KGVGLYVDNTATSKGDTAVNGNITVGANGAIGIQTTNS-KVNLTGDLSVASGDSKGIFSM
FNA ---------------------------GGATEEFTPGN----------------------
THCT7A2 --------------------------TNGATAVETKKQ----------------------
THCT5A4 --------------------------TNGATAVETKKQ----------------------
KCOM_1279 --------------------------LDGSKGLEEKKQ----------------------
51190 KGIGLYVDNTDATKGDTKVTGKLAVGANGAIGIQATNS-KIELGGDLTVGDNDSKGIFSK
KCOM_1231 KGVGLYVDNTATSKGDTAVNGNITVGANGAIGIQTTNS-KVNLTGDLSVASGDSKGIFSI
3_1_27 KGVGLYVDNTATSKGDTAVNGNITVGANGAIGIQTTNS-KVNLTGDLSVASGDSKGIFSM
3_1_36A2 KGVGLYVDNTATSKGDTAVNGNITVGANGAIGIQTTNS-KVNLTGDLSVASGDSKGIFSM
MGYG_01347 KGVGLYVDNTATSKGDTAVNGNITVGANGAIGIQTTNS-KVNLTGDLSVASGDSKGIFSM
49256 KGIGLYVDNTATSKGDTAVNGNITVGANGAIGIQTTNS-KVNLTGDLSVASGDSKGIFSM
KCOM_2931 KGVGLYVDNTATSKGDTAVNGNITVGANGAIGIQTTNS-KVNLTGDLSVASGDSKGIFSM
THCT14A3 KGVGLYVDNTATSKGDTAVNGNITVGTNGAIGIQTTNS-KVNLTGDLSVASGDSKGIFSM
ATCC_23726 KGIGLYVDNTATSKGDTAVNGNITVGANGAIGIQTTNS-KVNLTGDLSVASGDSKGIFSM
KCOM_1250 KGIGLYVDNTATSKGDTAVNGNITVGANGAIGIQTTNS-KVNLTGDLSVASGDSKGIFSM
25586 KGIGLYVDNTATSKGDTAVNGNITVGANGAIGIQTTNS-KVNLTGDLSVASGDSKGIFSM
ATCC_25586 KGIGLYVDNTATSKGDTAVNGNITVGANGAIGIQTTNS-KVNLTGDLSVASGDSKGIFSM
ChDC_F317 KGIGLYVDNTATSKGDTAVNGNITVGANGAIGIQTTNS-KVNLTGDLSVASGDSKGIFSM
KCOM_1322 KGIGLYVDNTATSKGDTAVNGNITVGANGAIGIQTTNS-KVNLTGDLSVASGDSKGIFSM
FNP --------------------------IENSKGEVIKKL----------------------
Fn12230 ---------------------------GGATKEFTPGN----------------------
THCT15E1 ----------------------------GVTDTNNSTVIK--------------------
THCT7E2 ---------------------------GGAKETYDPTS----------------------
ChDC_F306 --------------------------LDGSKGLEEKKQ----------------------
KCOM_1275 KGIGLYVDNTATSKGDTTVNGNITVGANGAIGIQTTNS-KVNLTGDLSVASGDSKGIFSM
NCTC10562 KGIGLYVDNTATSKGDTAVNGNITVGANGAIGIQTTNS-KVNLTGDLSVASGDSKGIFSM
3370 3380 3390 3400 3410 3420
=========+=========+=========+=========+=========+=========+
4_8 GAGNVETTGNINVGNNSVGIYKNGSGEIKTALGSIGKTLTVADSGYGVFSKGAKLINNMN
KCOM_1325 GAGNVETTGNINVGNNSVGIYKNGSGEIKTALGSIGKTLTVADSGYGVFSKGAKLINNMN
7_1 GAGNVETTGNINVGNNSVGIYKNGSGEIKTALGSIGKTLTVADSGYGVFSKGAKLINNMN
ChDC_F332 GAGNVETTGNINVGNNSVGIYKNGSGEIKTALGSIGKTLTVADSGYGVFSKGAKLINNMN
THCT6B3 GAGNVETTGNINVGNNSVGIYKNGSGEIKTALGSIGKTLTVADSGYGVFSKGAKLINNMN
FNA ------------------------------------------------------------
THCT7A2 ------------------------------------------------------------
THCT5A4 ------------------------------------------------------------
KCOM_1279 ------------------------------------------------------------
51190 DAGDIKTNGDITVGKDSVGIYKEGTGKVETA---AGKTLTVAEKGYGIYSKGAEVINKMN
KCOM_1231 GAGNVETTGNINVGNNSVGIYKNGSGEIKTALGSIGKTLTVADSGYGIFSKGAKLINNMN
3_1_27 GAGNVETTGNITVGSNSVGIYKNGSGEIKTALGSIGKTLTVADSGYGVFSKGAKLINNMN
3_1_36A2 GAGNVETTGNITVGSNSVGIYKNGSGEIKTALGSIGKTLTVADSGYGVFSKGAKLINNMN
MGYG_01347 GAGNVETTGNITVGSNSVGIYKNGSGEIKTALGSIGKTLTVADSGYGVFSKGAKLINNMN
49256 GAGNVETTGNINVGNNSVGIYKNGSGEVKTA---IGKTLTVADSAYGIFSKGAKLINNMN
KCOM_2931 GAGNVETTGNITVGSNSVGIYKNGSGEIKTALGSIGKTLTVADSGYGVFSKGAKLINNMN
THCT14A3 GAGNVETTGNITVGSNSVGIYKNGSGEIKTALGSIGKTLTVADSGYGVFSKGAKLINNMN
ATCC_23726 GAGNVETTGNITVGSNSVGIYKNGSGEVKTA---AGKTLTVADSAYGIFSKGAKLINNMN
KCOM_1250 GAGNVETTGNITVGSNSVGIYKNGSGEVKTA---AGKTLTVADSAYGIFSKGAKLINNMN
25586 GAGNIETTGNITVGSNSVGIYKNGSGEVKTA---AGKTLTVADSAYGIFSKGAKLINNMN
ATCC_25586 GAGNIETTGNITVGSNSVGIYKNGSGEVKTA---AGKTLTVADSAYGIFSKGAKLINNMN
ChDC_F317 GAGNVETTGNITVGSNSVGIYKNGSGEVKTA---AGKTLTVADSAYGIFSKGAKLINNMN
KCOM_1322 GAGNVETTGNITVGSNSVGIYKNGSGEVKTA---AGKTLTVADSAYGIFSKGAKLINNMN
FNP ------------------------------------------------------------
Fn12230 ------------------------------------------------------------
THCT15E1 -----------------------------------------TDSG---------------
THCT7E2 ------------------------------------------------------------
ChDC_F306 ------------------------------------------------------------
KCOM_1275 GAGNLETTGNINVGNNSVGIYKNGSGEIKTALGSIGKTLTVADSGYGVFSKGAKLINNMN
NCTC10562 GAGNLETTGNINVGNNSVGIYKNGSGEIKTALGSIGKTLTVADSGYGVFSKGAKLINNMN
3430 3440 3450 3460 3470 3480
=========+=========+=========+=========+=========+=========+
4_8 ITVGVDAIGAYVDGNDLTSTGTVTVADKGVGLLVKGSGKTLTSTGNITVGSNNSVGLYAG
KCOM_1325 VTVGVDAIGAYVDGNDLTSTGTVTVADKGVGLLVKGTGKTLTSTGNITVGSNNSVGLYAG
7_1 VTVGVDAIGAYVDGNDLTSTGTVTVADKGVGLLVKGTGKTLTSTGNITVGSNNSVGLYAG
ChDC_F332 VTVGVDAIGAYVDGNDLTSTGTVTVADKGVGLLVKGTGKTLTSTGNITVGSNNSVGLYAG
THCT6B3 VTVGVDAIGAYVDGNDLTSTGTVTVADKGVGLLVKGSGKTLTSTGNITVGSNNSVGLYAG
FNA ----------------------------------KPTGKAV-------------------
THCT7A2 ----------------------------------ADTSKKI-------------------
THCT5A4 ----------------------------------ADTSKKI-------------------
KCOM_1279 ----------------------------------LPTGKKV-------------------
51190 VTVAEDAIGAYVEGNDLTSTGTVTVGDKGVGLLVKGNGKTLTSTGNITVGSNNSVGLYAG
KCOM_1231 VTVGVDAIGAYVDGNDLTSTGTVTVADKGVGLLVKGTGKTLTSTGNITVGSNNSVGLYAG
3_1_27 VTVGVDAIGAYVDGNDLTSTGTVTVADKGVGLLVKGTGKTLTSTGNITVGSNNSVGLYAG
3_1_36A2 VTVGVDAIGAYVDGNDLTSTGTVTVADKGVGLLVKGTGKTLTSTGNITVGSNNSVGLYAG
MGYG_01347 VTVGVDAIGAYVDGNDLTSTGTVTVADKGVGLLVKGTGKTLTSTGNITVGSNNSVGLYAG
49256 LTVGVDAIGAYVDGNDLTSTGTVTVADKGVGLLVKGTGKTLTSTGNITVGSNNSVGLYAG
KCOM_2931 VTVGVDAIGAYVDGNDLTSTGTVTVADKGVGLLVKGTGKTLTSTGNITVGSNNSVGLYAG
THCT14A3 VTVGVDAIGAYVDGNDLTSTGTVTVADKGVGLLVKGTGKTLTSTGNITVGSNNSVGLYAG
ATCC_23726 VTVGVDAIGAYVDGNDLTSTGTVTVGDKGVGLFVKGTGKTLTSTGNITVGSNNSVGLYAG
KCOM_1250 VTVGVDAIGAYVDGNDLTSTGTVTVGDKGVGLLVKGTGKTLTSTGNITVGSNNSVGLYAG
25586 VTVGVDAIGAYVDGNDLTSTGTVTVGDKGVGLLVKGTGKTLTSTGNITVGSNNSVGLYAG
ATCC_25586 VTVGVDAIGAYVDGNDLTSTGTVTVGDKGVGLLVKGTGKTLTSTGNITVGSNNSVGLYAG
ChDC_F317 VTVGVDAIGAYVDGNDLTSTGTVTVGDKGVGLLVKGTGKTLTSTGNITVGSNNSVGLYAG
KCOM_1322 VTVGVDAIGAYVDGNDLTSTGTVTVGDKGVGLLVKGTGKTLTSTGNITVGSNNSVGLYAG
FNP ----------------------------------EPTGKKI-------------------
Fn12230 ----------------------------------KPTGKAV-------------------
THCT15E1 ---------------------------------AQDLGKGM-------------------
THCT7E2 ----------------------------------KPTSKTT-------------------
ChDC_F306 ----------------------------------LPTGKKV-------------------
KCOM_1275 VTVGVDAIGAYVDGNDLTSTGTVTVADKGVGLLVKGTGKTLTSTGNITVGSNNSVGLYAG
NCTC10562 VTVGVDAIGAYVDGNDLTSTGTVTVADKGVGLLVKGTGKTLTSTGNITVGSNNSVGLYAG
3490 3500 3510 3520 3530 3540
=========+=========+=========+=========+=========+=========+
4_8 DNANIAQSGNITVANNNGIGVYSKGSGNISTVGAMTVGKDSIGVYKDGKG--TMNINASS
KCOM_1325 DNANISQSGNITVADNNGIGVYSKGSGNISTVGAMTVGKDSIGVYKDGKG--TMNINASS
7_1 DNANIAQSGNITVANNNGIGVYSKGSGNISTVGAMTVGKDSIGVYKDGKG--TMNINASS
ChDC_F332 DNANIAQSGNITVANNNGIGVYSKGSGNISTVGAMTVGKDSIGVYKDGKG--TMNINASS
THCT6B3 DNANIAQSGNITVADNNGIGVYSKGSGNISTVGAMTVGKDSIGVYKDGKG--TMNINASS
FNA ---------------------------------------------LDAKGRPIVEIKAG-
THCT7A2 ------------------------------------------------SG---LEIKA--
THCT5A4 ------------------------------------------------SG---LEIKA--
KCOM_1279 ------------------------------------------------SG---IDIVA--
51190 DDANISQSGDITVADNNGIGVYSKGSGNVTTSGNITVGKDSIGVYKDGKG--TMNIGVAS
KCOM_1231 DNANISQSGNITVADNNGIGVYSKGSGNISTVGAMTVGKDSIGVYKDGKG--TMNINASS
3_1_27 DNANIAQSGNITVANNNGIGVYSKGSGNVSTIGAITVGKDSIGVYKDGKG--TMNINASS
3_1_36A2 DNANIAQSGNITVANNNGIGVYSKGSGNVSTIGAITVGKDSIGVYKDGKG--TMNINASS
MGYG_01347 DNANIAQSGNITVANNNGIGVYSKGSGNVSTIGAITVGKDSIGVYKDGKG--TMNINASS
49256 DNANISQSGNITVADNNGIGVYSKGSGNISTVGAMTVGKDSIGVYKDGKG--TMNINASS
KCOM_2931 DNANIAQSGNITVANNNGIGVYSKGSGNVSTIGAITVGKDSIGVYKDGKG--TMNINASS
THCT14A3 DNANIAQSGNITVANNNGIGVYSKGSGNVSTIGAITVGKDSIGVYKDGKG--TMNINASS
ATCC_23726 DNANIAQSGNITVANNNGIGVYSKGNGNVSTIGAITVGKDSIGVYKDGKG--TMNINASS
KCOM_1250 DNANIAQSGNITVANNNGIGVYSKGNGNVSTIGAITVGKDSIGVYKDGKG--TMNINASS
25586 DNANIAQSGNITVANNNGIGVYSKGNGNVSTIGAITVGKDSIGVYKDGKG--TMNINASS
ATCC_25586 DNANIAQSGNITVANNNGIGVYSKGNGNVSTIGAITVGKDSIGVYKDGKG--TMNINASS
ChDC_F317 DNANIAQSGNITVANNNGIGVYSKGNGNVSTIGAITVGKDSIGVYKDGKG--TMNINASS
KCOM_1322 DNANIAQSGNITVANNNGIGVYSKGNGNVSTIGAITVGKDSIGVYKDGKG--TMNINASS
FNP ------------------------------------------------KG---IDIVA--
Fn12230 ---------------------------------------------LDAKGRPIVEIKAG-
THCT15E1 ------------------------------------------------GG---VQIDVP-
THCT7E2 ------------------------------------------------GS---VKINA--
ChDC_F306 ------------------------------------------------SG---IDINA--
KCOM_1275 DNANISQSGNITVADNNGIGVYSKGSGNISTVGAMTVGKDSIGVYKDGKG--TMNINASS
NCTC10562 DNANISQSGNITVADNNGIGVYSKGSGNISTVGAMTVGKDSIGVYKDGKG--TMNINASS
3550 3560 3570 3580 3590 3600
=========+=========+=========+=========+=========+=========+
4_8 PIQTMTIAEKGYGLYYKGNSRADSIINSNMNMTLGKEAVGIYAKNTTVNHTGDITVGETT
KCOM_1325 PIQTMTIAEKGYGLYYKGNSRADSIINSNMNMTLGKEAVGIYAKNTTVNHTGDITVGETT
7_1 PIQTMTIAEKGYGLYYKGNSRADSIINSNMNMTLGKEAVGIYAKNTTVNHTGDITVGETT
ChDC_F332 PIQTMTIAEKGYGLYYKGNSRADSIINSNMNMTLGKEAVGIYAKNTTVNHTGDITVGETT
THCT6B3 PIQTMTIAEKGYGLYYKGNSRADSIINSNMNMTLGKEAVGIYAKNTTVNHTGDITVGETT
FNA ------------------------------------------------------------
THCT7A2 ------------------------------------------------------------
THCT5A4 ------------------------------------------------------------
KCOM_1279 ------------------------------------------------------------
51190 --QTMTIGEKSYGIYYKGNSVADSIINSNMNMTLGKEAVGIYGKNTKIDHTGNITVGETT
KCOM_1231 PIQTMTIAEKGYGLYYKGNSRADSIINSNMNMTLGKEAVGIYAKNTTVNHTGDITVGETT
3_1_27 PIQTMTIAEKGYGLYYKGNSRADSIINSNMNMTLGKEAVGIYAKNTTVNHTGDITVGETT
3_1_36A2 PIQTMTIAEKGYGLYYKGNSRADSIINSNMNMTLGKEAVGIYAKNTTVNHTGDITVGETT
MGYG_01347 PIQTMTIAEKGYGLYYKGNSRADSIINSNMNMTLGKEAVGIYAKNTTVNHTGDITVGETT
49256 PIQTMTIAEKGYGLYYKGNSVADSIINSNMNMTLGKEAVGIYAKNTTVNHTGNITVGETT
KCOM_2931 PIQTMTIAEKGYGLYYKGNSRADSIINSNMNMTLGKEAVGIYAKNTTVNHTGDITVGETT
THCT14A3 PIQTMTIAEKGYGLYYKGNSRADSIINSNMNMTLGKEAVGIYAKNTTVNHTGDITVGETT
ATCC_23726 PIQTMTIAEKGYGLYYKGNSRADSIINSNMNMTLGKEAVGIYAKNTTVNHVGDITVGETN
KCOM_1250 PIQTMTIAEKGYGLYYKGNSRADSIINSNMNMTLGKEAVGIYAKNTTVNHVGDITVGETN
25586 PIQTMTIAEKGYGLYYKGNSRADSIINSNMNMTLGKEAVGIYAKNTTVNHVGDITVGETN
ATCC_25586 PIQTMTIAEKGYGLYYKGNSRADSIINSNMNMTLGKEAVGIYAKNTTVNHVGDITVGETN
ChDC_F317 PIQTMTIAEKGYGLYYRGNSRADSIINSNMNMTLGKEAVGIYAKNTTVNHVGDITVGETN
KCOM_1322 PIQTMTIAEKGYGLYYRGNSRADSIINSNMNMTLGKEAVGIYAKNTTVNHVGDITVGETN
FNP ------------------------------------------------------------
Fn12230 ------------------------------------------------------------
THCT15E1 ------------------------------------------------------------
THCT7E2 ------------------------------------------------------------
ChDC_F306 ------------------------------------------------------------
KCOM_1275 PIQTMTIAEKGYGLYYKGNSRADSIINSNMNMTLGKEAVGIYAKNTIVNHTGDITVGETT
NCTC10562 PIQTMTIAEKGYGLYYKGNSRADSIINSNMNMTLGKEAVGIYAKNTTVNHTGDITVGETT
3610 3620 3630 3640 3650 3660
=========+=========+=========+=========+=========+=========+
4_8 IGSSGFTTPSDNKNSIGIFGDNSNINFKGNMLVDKPLSVGIYGANGGSITVKSGSTITVK
KCOM_1325 IGSSGFTTPSDNKNSIGIFGDNSNINFKGNMLVDKPLSVGIYGANGGSITVKSGSTITVK
7_1 IGSSGFTTPSDNKNSIGIFGDNSNINFKGNMLVDKPLSVGIYGANGGSITVQSGSTITVK
ChDC_F332 IGSSGFTTPSDNKNSIGIFGDNSNINFKGNMLVDKPLSVGIYGANGGSITVQSGSTITVK
THCT6B3 IGSSGFTTPSDNKNSIGIFGDNSNINFKGNMLVDKPLSVGIYGANGGSITVKSGSTITVK
FNA --------AGS-------------------------------------------------
THCT7A2 --------PGD-------------------------------------------------
THCT5A4 --------PGD-------------------------------------------------
KCOM_1279 --------PGD-------------------------------------------------
51190 IGSDGYSNPDSNKNSIGIFGDNSNINFKGTMIVDKPLSVGLYAANGGSITVKTGSTINVK
KCOM_1231 IGSSGFTTPSDNKNSIGIFGDNSNINFKGTMTVDKPLSVGIYAANGGSITVQSGSTITVK
3_1_27 IGSSGFTTPSDNKNSIGIFGDNSNINFKGNMLVDKPLSVGIYGANGGSITVKSGSTITVK
3_1_36A2 IGSSGFTTPSDNKNSIGIFGDNSNINFKGNMLVDKPLSVGIYGANGGSITVKSGSTITVK
MGYG_01347 IGSSGFTTPSDNKNSIGIFGDNSNINFKGNMLVDKPLSVGIYGANGGSITVKSGSTITVK
49256 IGSSGFTTPSDNKNSIGIFGDNSNINFKGNMLVDKPLSVGIYGANGGSITVQSGSTITVK
KCOM_2931 IGSSGFTTPSDNKNSIGIFGDNSNINFKGNMLVDKPLSVGIYGANGGSITVKSGSTITVK
THCT14A3 IGSSGFTTPSDNKNSIGIFGDNSNINFKGNMLVDKPLSVGIYGANGGSITVKSGSTITVK
ATCC_23726 IGSSGFTTPSDNKNSIGIFGDNSNINFKGNMLVDKPLSVGIYGSNGGSITVKSGSTITVK
KCOM_1250 IGSSGFTTPSDNKNSIGIFGDNSNINFKGNMLVDKPLSVGIYGSNGGSITVKSGSTITVK
25586 IGSSGFTTPSDNKNSIGIFGDNSNINFKGNMLVDKPLSVGIYGSNGGSITVKSGSTITVK
ATCC_25586 IGSSGFTTPSDNKNSIGIFGDNSNINFKGNMLVDKPLSVGIYGSNGGSITVKSGSTITVK
ChDC_F317 IGSSGFTTPSDNKNSIGIFGDNSNINFKGNMLVDKPLSVGIYGSNGGSITVKSGSTITVK
KCOM_1322 IGSSGFTTPSDNKNSIGIFGDNSNINFKGNMLVDKPLSVGIYGSNGGSITVKSGSTITVK
FNP --------PGD-------------------------------------------------
Fn12230 --------PGA-------------------------------------------------
THCT15E1 --------PGS-------------------------------------------------
THCT7E2 --------PSG-------------------------------------------------
ChDC_F306 --------PGD-------------------------------------------------
KCOM_1275 IGSSGFTTPSDNKNSIGIFGDNSNINYKGNMLVDKPLSVGIYGANGGNITVKSGSTITVK
NCTC10562 IGSSGFTTPSDNKNSIGIFGDNSNINFKGNMLVDKPLSVGIYGANGGSITVKSGSTITVK
3670 3680 3690 3700 3710 3720
=========+=========+=========+=========+=========+=========+
4_8 NGATGIMTGSKVENITLESGSTLNVDGKVDTNVYTNATKSNVSFGIAAYSGLIDNQGTIN
KCOM_1325 NGATGIMTGSKVENITLESGSTLNVDGKVDTSVYTNATKSNVSFGIAAYSGLIDNQGTIN
7_1 NGATGIMTGSKVENITLESGSTLNVDGKVDTNVYTNATKSNVSFGIAAYSGLIDNQGTIN
ChDC_F332 NGATGIMTGSKVENITLESGSTLNVDGKVDTNVYTNATKSNVSFGIAAYSGLIDNQGTIN
THCT6B3 NGATGIMTGSKVENITLESGSTLNVDGKVDTNVYTNATKSNVSFGIAAYSGLIDNQGTIN
FNA ------------------PTATIEANGKVQTPVVTNVSGKRS------------------
THCT7A2 ------------------GTATIKRDGEIVTPTYVDTTVAS--------------AKAPK
THCT5A4 ------------------GTATIKRDGKIVTPTYVDTTVAS--------------AKAPK
KCOM_1279 ------------------GTATIKRNGRVITPTYVDTVTSS--------------PNAPK
51190 NGGIGIMTGTKVDTITLESGSTLNVDGKATGA---GATPKNVSFGITAYSGAINNQGTIN
KCOM_1231 NGATGIMTGSKVDTITLESGSTLNVDGKVDTSVYTNATKSNVSFGIAAYSGLIDNQGTIN
3_1_27 NGATGIMTGSKVENITLESGSTLNVDGKVDTNVYTNATKSNVSFGIAAYSGLIDNQGTIN
3_1_36A2 NGATGIMTGSKVENITLESGSTLNVDGKVDTNVYTNATKSNVSFGIAAYSGLIDNQGTIN
MGYG_01347 NGATGIMTGSKVENITLESGSTLNVDGKVDTNVYTNATKSNVSFGIAAYSGLIDNQGTIN
49256 NGATGIMTGSKVENITLESGSTLNVDGKVDTNVYTNATKSNVSFGIAAYSGLIDNQGTIN
KCOM_2931 NGATGIMTGSKVENITLESGSTLNVDGKVDTNVYTNATKSNVSFGIAAYSGLIDNQGTIN
THCT14A3 NGATGIMTGSKVENITLESGSTLNVDGKVDTNVYTNATKSNVSFGIAAYSGLIDNQGTIN
ATCC_23726 NGATGIMTGSKVESITLESGSTLNVDGKVDTSVYTNATKSNISFGIAAYSGAINNQGTIN
KCOM_1250 NGATGIMTGSKVESITLESGSTLNVDGKVDTSVYTNATKSNVSFGIAAYSGAINNQGTIN
25586 NGATGIMTGSKVESITLESGSTLNVDGKVDTSVYTNATKSNVSFGIAAYSGAINNQGTIN
ATCC_25586 NGATGIMTGSKVESITLESGSTLNVDGKVDTSVYTNATKSNVSFGIAAYSGAINNQGTIN
ChDC_F317 NGATGIMTGSKVESITLESGSTLNVDGKVDTSVYTNATKSNVSFGIAAYSGAINNQGTIN
KCOM_1322 NGATGIMTGSKVESITLESGSTLNVDGKVDTSVYTNATKSNVSFGIAAYSGAINNQGTIN
FNP ------------------GTATIKRNGKVVTPTYIDTIPS----------------NPDE
Fn12230 ------------------VTATIEANGKLVTPVVTNVSGKRS------------------
THCT15E1 ------------------TVGTIKVNGKPVVPTLSTTTAEE--------------YKDME
THCT7E2 --ATP-------------ATTTITVAG---VPQTIQQVL----------------INTPQ
ChDC_F306 ------------------GTATIKRNGRVITPTYVDTITSS--------------ANAPK
KCOM_1275 NGATGIMTGSKVENITLESGSTLNVDGKVDTNVYTNATKSNVSFGIAAYSGLIDNQGTIN
NCTC10562 NGATGIMTGSKVENITLESGSTLNVDGKVDTNVYTNATKSNVSFGIAAYSGLIDNQGTIN
3730 3740 3750 3760 3770 3780
[truncated: 338 more rows]

## Sheet: animalis_4_8
Reference	NRPS-like similarity score	Type	Compound(s)	Organism
BGC0001285.1	0.26	Other (Fatty acid)	pseudopyronine A, pseudopyronine B	Pseudomonas putida
BGC0000720.1	0.19	Saccharide	tobramycin	Streptoalloteichus tenebrarius
BGC0001897.1	0.18	Polyketide	cepacin A	Burkholderia ambifaria IOP40-10
BGC0001514.1	0.17	Other	aristeromycin	Streptomyces citricolor
BGC0000880.1	0.17	Other (Nucleoside)	tunicamycin B1	Streptomyces chartreusis NRRL 3882
BGC0001365.1	0.16	NRP	clapurines	Claviceps purpurea 20.1
BGC0001222.1	0.16	RiPP	acidocin B	Lactobacillus acidophilus
BGC0000491.1	0.16	RiPP	gassericin A	Lactobacillus gasseri
BGC0000521.1	0.16	RiPP	lacticin 481	Lactococcus lactis subsp. lactis
BGC0000616.1	0.16	RiPP	amylocyclicin	Bacillus velezensis FZB42

## Sheet: animalis_7_1
Reference	NRPS-like similarity score	Type	Compound(s)	Organism
BGC0001285.1	0.26	Other (Fatty acid)	pseudopyronine A, pseudopyronine B	Pseudomonas putida
BGC0000720.1	0.19	Saccharide	tobramycin	Streptoalloteichus tenebrarius
BGC0000880.1	0.19	Other (Nucleoside)	tunicamycin B1	Streptomyces chartreusis NRRL 3882
BGC0001897.1	0.18	Polyketide	cepacin A	Burkholderia ambifaria IOP40-10
BGC0001514.1	0.17	Other	aristeromycin	Streptomyces citricolor
BGC0001365.1	0.16	NRP	clapurines	Claviceps purpurea 20.1
BGC0001222.1	0.16	RiPP	acidocin B	Lactobacillus acidophilus
BGC0000491.1	0.16	RiPP	gassericin A	Lactobacillus gasseri
BGC0000616.1	0.16	RiPP	amylocyclicin	Bacillus velezensis FZB42
BGC0000804.1	0.16	Saccharide	acarviostatin I03, acarviostatin II03, acarviostatin III03, acarviostatin IV03	Streptomyces coelicoflavus ZG0656

## Sheet: animalis_ChDC_F332
Reference	NRPS-like similarity score	Type	Compound(s)	Organism
BGC0001285.1	0.26	Other (Fatty acid)	pseudopyronine A, pseudopyronine B	Pseudomonas putida
BGC0000720.1	0.19	Saccharide	tobramycin	Streptoalloteichus tenebrarius
BGC0000880.1	0.19	Other (Nucleoside)	tunicamycin B1	Streptomyces chartreusis NRRL 3882
BGC0001897.1	0.18	Polyketide	cepacin A	Burkholderia ambifaria IOP40-10
BGC0001514.1	0.17	Other	aristeromycin	Streptomyces citricolor
BGC0001365.1	0.16	NRP	clapurines	Claviceps purpurea 20.1
BGC0001222.1	0.16	RiPP	acidocin B	Lactobacillus acidophilus
BGC0000491.1	0.16	RiPP	gassericin A	Lactobacillus gasseri
BGC0000616.1	0.16	RiPP	amylocyclicin	Bacillus velezensis FZB42
BGC0000804.1	0.16	Saccharide	acarviostatin I03, acarviostatin II03, acarviostatin III03, acarviostatin IV03	Streptomyces coelicoflavus ZG0656

## Sheet: animalis_FNA
Reference	NRPS-like similarity score	Type	Compound(s)	Organism
BGC0001285.1	0.26	Other (Fatty acid)	pseudopyronine A, pseudopyronine B	Pseudomonas putida
BGC0000720.1	0.19	Saccharide	tobramycin	Streptoalloteichus tenebrarius
BGC0001514.1	0.16	Other	aristeromycin	Streptomyces citricolor
BGC0000500.1	0.16	RiPP	carnolysin A1, carnolysin A2	Carnobacterium maltaromaticum
BGC0000719.1	0.15	Saccharide	tobramycin	Streptoalloteichus hindustanus
BGC0000804.1	0.15	Saccharide	acarviostatin I03, acarviostatin II03, acarviostatin III03, acarviostatin IV03	Streptomyces coelicoflavus ZG0656
BGC0000807.1	0.14	Saccharide	phosphonoglycans	Stackebrandtia nassauensis DSM 44728
BGC0002009.1	0.14	Polyketide	kanglemycin A, kanglemycin V1, kanglemycin V2	Amycolatopsis vancoresmycina
BGC0000711.1	0.14	Saccharide	neomycin	Streptomyces fradiae
BGC0001483.1	0.14	Other	5-isoprenylindole-3-carboxylate β-D-glycosyl ester	Streptomyces sp. RM-5-8

[truncated: 25 more sheets: animalis_KCOM_1279, animalis_KCOM_1325, animalis_THCT5A4, animalis_THCT6B3, animalis_THCT7A2, FNU, nucleatum_25586, nucleatum_ATCC_25586, nucleatum_ChDC_F317, nucleatum_KCOM_1250, nucleatum_KCOM_1322, polymorphum_ChDC_F306, polymorphum_Fn12230, polymorphum_FNP, polymorphum_KCOM_1275, polymorphum_NCTC10562, polymorphum_THCT7E2, polymorphum_THCT15E1, vincentii_3_1_27, vincentii_3_1_36A2 …]
